# Supplementary material for: A Transgenic Transcription Factor (TaDREB3) in Barley Affects the Expression of MicroRNAs and Other Small Non-Coding RNAs
Source: PLoS One. 2012 Aug 1;7(8):e42030. doi: 10.1371/journal.pone.0042030 (PMC3409865; doi:10.1371/journal.pone.0042030)
Supplement: Table S1 — Conserved miRNAs mapped by reads in non-transgenic barley (GP) and transgenic barley (GP(TaDREB3)). The log2-ratio indicates the differential expression. Sheet 1 shows conserved miRNAs mapped by the reads with threshold > = 10. Sheet 2 shows conserved miRNAs mapped by the reads with threshold > = 1. (XLSX) [file pone.0042030.s001.xlsx]

## Sheet: mature_homolog_10
microRNA	GP	GP(TaDREB3)	GP(TaDREB3)_norm	log2
ccl-miR167a#ctr-miR167#ccl-miR167b#gma-miR167g#bdi-miR167c#bdi-miR167d	24988	20298	28075.6	0.168081
osa-miR166k#osa-miR166l#sbi-miR166e#zma-miR166k#zma-miR166j#sbi-miR166g#zma-miR166n	9043	2365	3271.2	-1.46698
ppt-miR894	5435	2652	3668.17	-0.567221
ath-miR164a#ath-miR164b#osa-miR164a#osa-miR164b#osa-miR164f#zma-miR164a#zma-miR164d#zma-miR164b#zma-miR164c#sbi-miR164#ptc-miR164a#ptc-miR164b#ptc-miR164c#ptc-miR164d#ptc-miR164e#mtr-miR164a#mtr-miR164b#mtr-miR164c#tae-miR164#bna-miR164#vvi-miR164a#vvi-miR164c#vvi-miR164d#gma-miR164#bra-miR164a#sbi-miR164d#sbi-miR164e#zma-miR164g#csi-miR164#ctr-miR164#rco-miR164a#rco-miR164b#rco-miR164c#ghr-miR16…	2281	1966	2719.31	0.253575
osa-miR827a#osa-miR827b#zma-miR827#bdi-miR827#ssp-miR827	1598	160	221.307	-2.85215
osa-miR164d#sbi-miR164b#zma-miR164f#bdi-miR164c	1176	384	531.137	-1.14673
osa-miR1432	859	939	1298.8	0.596445
bdi-miR5054	527	169	233.756	-1.1728
osa-miR528#zma-miR528a#zma-miR528b#sbi-miR528#bdi-miR528#ssp-miR528	434	372	514.539	0.245586
zma-miR156k#sbi-miR156e	255	1068	1477.23	2.53432
rgl-miR5139	196	66	91.2892	-1.10234
ptc-miR156k#vvi-miR156a	194	390	539.436	1.4754
osa-miR5072	175	36	49.7941	-1.81331
ath-miR169a#osa-miR169a#zma-miR169a#zma-miR169b#sbi-miR169a#mtr-miR169a#mtr-miR169b#ptc-miR169a#ptc-miR169b#ptc-miR169c#bna-miR169a#bna-miR169b#vvi-miR169f#vvi-miR169g#gma-miR169b#sly-miR169c#aly-miR169a#tcc-miR169a#tcc-miR169c#tcc-miR169e#bdi-miR169a	169	95	131.401	-0.363045
ath-miR168a#ath-miR168b#gma-miR168#ptc-miR168a#ptc-miR168b#bna-miR168#vvi-miR168#ccl-miR168#crt-miR168#rco-miR168#aly-miR168a#aly-miR168b#tcc-miR168	160	58	80.2239	-0.995969
ath-miR390a#ath-miR390b#osa-miR390#ptc-miR390a#ptc-miR390b#ptc-miR390c#ptc-miR390d#ppt-miR390a#ppt-miR390b#mtr-miR390#ghr-miR390a#ghr-miR390b#ghr-miR390c#bna-miR390a#bna-miR390b#bna-miR390c#vvi-miR390#gma-miR390a-5p#sbi-miR390#zma-miR390a#zma-miR390b#csi-miR390#rco-miR390a#rco-miR390b#aly-miR390a#aly-miR390b#tcc-miR390a#tcc-miR390b#bdi-miR390#bdi-miR390b	156	177	244.821	0.650182
osa-miR444b.1#osa-miR444c.1#ssp-miR444c*	144	117	161.831	0.168418
ath-miR169b#ath-miR169c#osa-miR169b#osa-miR169c#sbi-miR169b#gma-miR169a#zma-miR169c#ptc-miR169d#ptc-miR169e#ptc-miR169f#ptc-miR169g#ptc-miR169h#mtr-miR169g#mtr-miR169j#vvi-miR169a#vvi-miR169c#vvi-miR169j#vvi-miR169k#vvi-miR169s#vvi-miR169w#sly-miR169a#sbi-miR169k#aqc-miR169c#zma-miR169r#rco-miR169a#rco-miR169b#aly-miR169b#aly-miR169c#tcc-miR169b#tcc-miR169k#tcc-miR169l#bdi-miR169c#bdi-miR169f	125	14	19.3644	-2.69045
ath-miR156g#smo-miR156a#aly-miR156g	116	251	347.176	1.58154
bdi-miR5200	114	19	26.2802	-2.11698
ath-miR160a#ath-miR160b#ath-miR160c#osa-miR160a#osa-miR160b#osa-miR160c#osa-miR160d#zma-miR160a#zma-miR160c#zma-miR160d#zma-miR160b#zma-miR160e#sbi-miR160d#sbi-miR160a#sbi-miR160c#sbi-miR160b#sbi-miR160e#mtr-miR160#gma-miR160#ptc-miR160a#ptc-miR160b#ptc-miR160c#ptc-miR160d#mtr-miR160b#mtr-miR160d#mtr-miR160e#ppt-miR160a#ppt-miR160e#ppt-miR160f#smo-miR160a#smo-miR160b#tae-miR160#vvi-miR160c#vvi-mi…	110	42	58.0931	-0.921064
osa-miR169n#osa-miR169o#sbi-miR169i#zma-miR169o#bdi-miR169d	98	49	67.7753	-0.532022
bdi-miR5062a#bdi-miR5062b	97	5	6.91585	-3.81001
osa-miR169e#sbi-miR169e#sbi-miR169j#bdi-miR169b#zma-miR169p#ssp-miR169	90	57	78.8407	-0.190985
zma-miR169a*#zma-miR169b*	75	28	38.7288	-0.953485
ptc-miR167f#ptc-miR167g#gma-miR167e#gma-miR167f#ahy-miR167-5p#csi-miR167b#tcc-miR167c	66	81	112.037	0.763434
osa-miR396f-3p	49	13	17.9812	-1.44629
bdi-miR5169	48	6	8.29902	-2.53202
vvi-miR156e	40	46	63.6258	0.669612
ppt-miR167	40	53	73.308	0.873971
ath-miR396b#osa-miR396c#sbi-miR396c#gma-miR396b#ptc-miR396c#ptc-miR396d#ptc-miR396e#mtr-miR396a#bna-miR396a#pta-miR396#gma-miR396c#aqc-miR396b#zma-miR396e#zma-miR396f#ccl-miR396#rco-miR396#aly-miR396b#tcc-miR396c#tcc-miR396e#bdi-miR396e	39	19	26.2802	-0.569496
bdi-miR5175a	37	37	51.1773	0.467978
bdi-miR166e	33	13	17.9812	-0.875976
zma-miR319b*#zma-miR319d*	32	10	13.8317	-1.21009
osa-miR396e-3p	30	11	15.2149	-0.979481
zma-miR395o*	28	20	27.6634	-0.0174484
ppt-miR166j#ppt-miR166k#ppt-miR166l	26	15	20.7475	-0.325571
tae-miR5085	24	6	8.29902	-1.53202
ath-miR165a#ath-miR165b	21	10	13.8317	-0.602411
csi-miR172b	20	11	15.2149	-0.394518
osa-miR1426	18	6	8.29902	-1.11698
zma-miR166a*	18	21	29.0466	0.690371
sof-miR168b	17	6	8.29902	-1.03452
zma-miR396f*	17	2	2.76634	-2.61948
tae-miR5084	17	5	6.91585	-1.29756
osa-miR166j#osa-miR166i	17	7	9.68219	-0.81213
bdi-miR169k	17	24	33.1961	0.965478
ptc-miR166p	15	13	17.9812	0.261528
zma-miR395e*#zma-miR395h*#zma-miR395j*#zma-miR395p*	14	6	8.29902	-0.754414
vvi-miR167c	13	14	19.3644	0.574894
far-miR164a#far-miR164b	13	4	5.53268	-1.23246
tae-miR167b	13	2	2.76634	-2.23246
ghr-miR156c	13	15	20.7475	0.674429
zma-miR169i*#zma-miR169k*#zma-miR169j*	12	10	13.8317	0.204944
osa-miR444b.2#osa-miR444c.2#ssp-miR444c	12	8	11.0654	-0.116984
bdi-miR408	12	12	16.598	0.467978
ptc-miR167h	11	8	11.0654	0.00854678
zma-miR160b*#zma-miR160g*	11	17	23.5139	1.09601
osa-miR5083	10	1	1.38317	-2.85395
osa-miR396f	10	4	5.53268	-0.85395
vvi-miR172d#ata-miR172	10	0	0	#NUM!
osa-miR395b#osa-miR395d#osa-miR395e#osa-miR395g#osa-miR395h#osa-miR395i#osa-miR395j#osa-miR395k#osa-miR395l#osa-miR395s#sbi-miR395b#sbi-miR395a#sbi-miR395d#sbi-miR395e#zma-miR395b#zma-miR395a#osa-miR395m#osa-miR395n#osa-miR395p#osa-miR395q#osa-miR395r#sbi-miR395c#sbi-miR395g#sbi-miR395h#sbi-miR395i#sbi-miR395j#zma-miR395d#zma-miR395e#zma-miR395f#zma-miR395g#zma-miR395h#zma-miR395i#zma-miR395j#zma…	5	11	15.2149	1.60548
vvi-miR156h	3	18	24.8971	3.05294
dme-miR-1-3p#dps-miR-1#ame-miR-1#aga-miR-1#bmo-miR-1a#tca-miR-1-3p#dan-miR-1#der-miR-1#dgr-miR-1#dmo-miR-1#dpe-miR-1#dse-miR-1#dsi-miR-1#dvi-miR-1#dwi-miR-1#dya-miR-1#dpu-miR-1#isc-miR-1#aae-miR-1#cqu-miR-1#api-miR-1#nvi-miR-1#ngi-miR-1	1	14	19.3644	4.27533
Sum	136	124	171.513	0.334712

## Sheet: mature_homolog_1
microRNA	GP	GP(TaDREB3)	GP(TaDREB3)_norm	log2
ccl-miR167a#ctr-miR167#ccl-miR167b#gma-miR167g#bdi-miR167c#bdi-miR167d	24988	20298	28075.6	0.168081
osa-miR166k#osa-miR166l#sbi-miR166e#zma-miR166k#zma-miR166j#sbi-miR166g#zma-miR166n	9043	2365	3271.2	-1.46698
ppt-miR894	5435	2652	3668.17	-0.567221
ath-miR164a#ath-miR164b#osa-miR164a#osa-miR164b#osa-miR164f#zma-miR164a#zma-miR164d#zma-miR164b#zma-miR164c#sbi-miR164#ptc-miR164a#ptc-miR164b#ptc-miR164c#ptc-miR164d#ptc-miR164e#mtr-miR164a#mtr-miR164b#mtr-miR164c#tae-miR164#bna-miR164#vvi-miR164a#vvi-miR164c#vvi-miR164d#gma-miR164#bra-miR164a#sbi-miR164d#sbi-miR164e#zma-miR164g#csi-miR164#ctr-miR164#rco-miR164a#rco-miR164b#rco-miR164c#ghr-miR16…	2281	1966	2719.31	0.253575
osa-miR827a#osa-miR827b#zma-miR827#bdi-miR827#ssp-miR827	1598	160	221.307	-2.85215
osa-miR164d#sbi-miR164b#zma-miR164f#bdi-miR164c	1176	384	531.137	-1.14673
osa-miR1432	859	939	1298.8	0.596445
bdi-miR5054	527	169	233.756	-1.1728
osa-miR528#zma-miR528a#zma-miR528b#sbi-miR528#bdi-miR528#ssp-miR528	434	372	514.539	0.245586
zma-miR156k#sbi-miR156e	255	1068	1477.23	2.53432
rgl-miR5139	196	66	91.2892	-1.10234
ptc-miR156k#vvi-miR156a	194	390	539.436	1.4754
osa-miR5072	175	36	49.7941	-1.81331
ath-miR169a#osa-miR169a#zma-miR169a#zma-miR169b#sbi-miR169a#mtr-miR169a#mtr-miR169b#ptc-miR169a#ptc-miR169b#ptc-miR169c#bna-miR169a#bna-miR169b#vvi-miR169f#vvi-miR169g#gma-miR169b#sly-miR169c#aly-miR169a#tcc-miR169a#tcc-miR169c#tcc-miR169e#bdi-miR169a	169	95	131.401	-0.363045
ath-miR168a#ath-miR168b#gma-miR168#ptc-miR168a#ptc-miR168b#bna-miR168#vvi-miR168#ccl-miR168#crt-miR168#rco-miR168#aly-miR168a#aly-miR168b#tcc-miR168	160	58	80.2239	-0.995969
ath-miR390a#ath-miR390b#osa-miR390#ptc-miR390a#ptc-miR390b#ptc-miR390c#ptc-miR390d#ppt-miR390a#ppt-miR390b#mtr-miR390#ghr-miR390a#ghr-miR390b#ghr-miR390c#bna-miR390a#bna-miR390b#bna-miR390c#vvi-miR390#gma-miR390a-5p#sbi-miR390#zma-miR390a#zma-miR390b#csi-miR390#rco-miR390a#rco-miR390b#aly-miR390a#aly-miR390b#tcc-miR390a#tcc-miR390b#bdi-miR390#bdi-miR390b	156	177	244.821	0.650182
osa-miR444b.1#osa-miR444c.1#ssp-miR444c*	144	117	161.831	0.168418
ath-miR169b#ath-miR169c#osa-miR169b#osa-miR169c#sbi-miR169b#gma-miR169a#zma-miR169c#ptc-miR169d#ptc-miR169e#ptc-miR169f#ptc-miR169g#ptc-miR169h#mtr-miR169g#mtr-miR169j#vvi-miR169a#vvi-miR169c#vvi-miR169j#vvi-miR169k#vvi-miR169s#vvi-miR169w#sly-miR169a#sbi-miR169k#aqc-miR169c#zma-miR169r#rco-miR169a#rco-miR169b#aly-miR169b#aly-miR169c#tcc-miR169b#tcc-miR169k#tcc-miR169l#bdi-miR169c#bdi-miR169f	125	14	19.3644	-2.69045
ath-miR156g#smo-miR156a#aly-miR156g	116	251	347.176	1.58154
bdi-miR5200	114	19	26.2802	-2.11698
ath-miR160a#ath-miR160b#ath-miR160c#osa-miR160a#osa-miR160b#osa-miR160c#osa-miR160d#zma-miR160a#zma-miR160c#zma-miR160d#zma-miR160b#zma-miR160e#sbi-miR160d#sbi-miR160a#sbi-miR160c#sbi-miR160b#sbi-miR160e#mtr-miR160#gma-miR160#ptc-miR160a#ptc-miR160b#ptc-miR160c#ptc-miR160d#mtr-miR160b#mtr-miR160d#mtr-miR160e#ppt-miR160a#ppt-miR160e#ppt-miR160f#smo-miR160a#smo-miR160b#tae-miR160#vvi-miR160c#vvi-mi…	110	42	58.0931	-0.921064
osa-miR169n#osa-miR169o#sbi-miR169i#zma-miR169o#bdi-miR169d	98	49	67.7753	-0.532022
bdi-miR5062a#bdi-miR5062b	97	5	6.91585	-3.81001
osa-miR169e#sbi-miR169e#sbi-miR169j#bdi-miR169b#zma-miR169p#ssp-miR169	90	57	78.8407	-0.190985
zma-miR169a*#zma-miR169b*	75	28	38.7288	-0.953485
ptc-miR167f#ptc-miR167g#gma-miR167e#gma-miR167f#ahy-miR167-5p#csi-miR167b#tcc-miR167c	66	81	112.037	0.763434
osa-miR396f-3p	49	13	17.9812	-1.44629
bdi-miR5169	48	6	8.29902	-2.53202
vvi-miR156e	40	46	63.6258	0.669612
ppt-miR167	40	53	73.308	0.873971
ath-miR396b#osa-miR396c#sbi-miR396c#gma-miR396b#ptc-miR396c#ptc-miR396d#ptc-miR396e#mtr-miR396a#bna-miR396a#pta-miR396#gma-miR396c#aqc-miR396b#zma-miR396e#zma-miR396f#ccl-miR396#rco-miR396#aly-miR396b#tcc-miR396c#tcc-miR396e#bdi-miR396e	39	19	26.2802	-0.569496
bdi-miR5175a	37	37	51.1773	0.467978
bdi-miR166e	33	13	17.9812	-0.875976
zma-miR319b*#zma-miR319d*	32	10	13.8317	-1.21009
osa-miR396e-3p	30	11	15.2149	-0.979481
zma-miR395o*	28	20	27.6634	-0.0174484
ppt-miR166j#ppt-miR166k#ppt-miR166l	26	15	20.7475	-0.325571
tae-miR5085	24	6	8.29902	-1.53202
ath-miR165a#ath-miR165b	21	10	13.8317	-0.602411
csi-miR172b	20	11	15.2149	-0.394518
osa-miR1426	18	6	8.29902	-1.11698
zma-miR166a*	18	21	29.0466	0.690371
sof-miR168b	17	6	8.29902	-1.03452
zma-miR396f*	17	2	2.76634	-2.61948
tae-miR5084	17	5	6.91585	-1.29756
osa-miR166j#osa-miR166i	17	7	9.68219	-0.81213
bdi-miR169k	17	24	33.1961	0.965478
ptc-miR166p	15	13	17.9812	0.261528
zma-miR395e*#zma-miR395h*#zma-miR395j*#zma-miR395p*	14	6	8.29902	-0.754414
vvi-miR167c	13	14	19.3644	0.574894
far-miR164a#far-miR164b	13	4	5.53268	-1.23246
tae-miR167b	13	2	2.76634	-2.23246
ghr-miR156c	13	15	20.7475	0.674429
zma-miR169i*#zma-miR169k*#zma-miR169j*	12	10	13.8317	0.204944
osa-miR444b.2#osa-miR444c.2#ssp-miR444c	12	8	11.0654	-0.116984
bdi-miR408	12	12	16.598	0.467978
ptc-miR167h	11	8	11.0654	0.00854678
zma-miR160b*#zma-miR160g*	11	17	23.5139	1.09601
osa-miR5083	10	1	1.38317	-2.85395
osa-miR396f	10	4	5.53268	-0.85395
vvi-miR172d#ata-miR172	10	0	0	#NUM!
csi-miR393	8	2	2.76634	-1.53202
tae-miR1135	8	6	8.29902	0.0529409
zma-miR164h	7	9	12.4485	0.830548
ath-miR172e#osa-miR172b#zma-miR172e#ptc-miR172d#ptc-miR172e#aqc-miR172b#tcc-miR172c#bdi-miR172b	7	8	11.0654	0.660623
bna-miR167a#bna-miR167b	6	2	2.76634	-1.11698
zma-miR396b*#zma-miR396a*	6	6	8.29902	0.467978
tae-miR1120	6	1	1.38317	-2.11698
tae-miR5086	6	6	8.29902	0.467978
tae-miR1126	6	0	0	#NUM!
zma-miR156l*	6	0	0	#NUM!
tcc-miR172d	5	2	2.76634	-0.85395
bdi-miR166f	5	1	1.38317	-1.85395
osa-miR169f#osa-miR169g#sbi-miR169c#sbi-miR169d#zma-miR169f#zma-miR169g#zma-miR169h#ptc-miR169r#bna-miR169c#bna-miR169d#bna-miR169e#bna-miR169f#vvi-miR169x#sly-miR169d#sbi-miR169h#sbi-miR169m#sbi-miR169n#aqc-miR169a#far-miR169#tcc-miR169d#bdi-miR169h	5	1	1.38317	-1.85395
osa-miR395b#osa-miR395d#osa-miR395e#osa-miR395g#osa-miR395h#osa-miR395i#osa-miR395j#osa-miR395k#osa-miR395l#osa-miR395s#sbi-miR395b#sbi-miR395a#sbi-miR395d#sbi-miR395e#zma-miR395b#zma-miR395a#osa-miR395m#osa-miR395n#osa-miR395p#osa-miR395q#osa-miR395r#sbi-miR395c#sbi-miR395g#sbi-miR395h#sbi-miR395i#sbi-miR395j#zma-miR395d#zma-miR395e#zma-miR395f#zma-miR395g#zma-miR395h#zma-miR395i#zma-miR395j#zma…	5	11	15.2149	1.60548
ptc-miR164f#mtr-miR164d#vvi-miR164b#rco-miR164d#tcc-miR164c	5	0	0	#NUM!
mmu-miR-1a#hsa-miR-1#dre-miR-1#fru-miR-1#tni-miR-1#oan-miR-1a#mml-miR-1#ptr-miR-1#bta-miR-1#bfl-miR-1#lgi-miR-1#spu-miR-1#eca-miR-1#tgu-miR-1#ppy-miR-1	4	6	8.29902	1.05294
bdi-miR5176-3p	4	2	2.76634	-0.532022
cel-let-7#hsa-let-7a#cbr-let-7#mmu-let-7a#rno-let-7a#gga-let-7a#gga-let-7j#dre-let-7a#fru-let-7a#tni-let-7a#xtr-let-7a#bta-let-7a#mdo-let-7a#mml-let-7a#cfa-let-7a#ptr-let-7a#bfl-let-7a#lgi-let-7#sko-let-7#crm-let-7#ppc-let-7#eca-let-7a#ssc-let-7a#bma-let-7#tgu-let-7a#ppy-let-7a#pma-let-7a	4	2	2.76634	-0.532022
osa-miR164e	4	3	4.14951	0.0529409
osa-miR172c#sbi-miR172e	4	3	4.14951	0.0529409
bdi-miR319b	4	4	5.53268	0.467978
osa-miR5077	4	0	0	#NUM!
zma-miR160a*	4	0	0	#NUM!
vvi-miR845a#vvi-miR845b	3	1	1.38317	-1.11698
ath-miR164c#aly-miR164c	3	0	0	#NUM!
vvi-miR156h	3	18	24.8971	3.05294
hsa-let-7f#mmu-let-7f#rno-let-7f#gga-let-7f#dre-let-7f#ssc-let-7f#bta-let-7f#xtr-let-7f#mdo-let-7f#oan-let-7f#mml-let-7f#cfa-let-7f#ptr-let-7f#eca-let-7f#tgu-let-7f#ppy-let-7f	3	1	1.38317	-1.11698
osa-miR530-5p	3	0	0	#NUM!
osa-miR5071	3	0	0	#NUM!
tae-miR1133	3	0	0	#NUM!
sbi-miR1432#zma-miR1432	3	4	5.53268	0.883016
osa-miR5081	3	3	4.14951	0.467978
aqc-miR167	3	2	2.76634	-0.116984
bta-miR-2487	3	0	0	#NUM!
ame-miR-3772	3	2	2.76634	-0.116984
osa-miR396g#osa-miR396h#osa-miR396i	2	0	0	#NUM!
hsa-miR-4451	2	0	0	#NUM!
zma-miR394a*#zma-miR394b*	2	2	2.76634	0.467978
ame-miR-375#isc-miR-375#nvi-miR-375#ngi-miR-375	2	0	0	#NUM!
tae-miR1122#far-miR1122	2	1	1.38317	-0.532022
aly-miR169m*	2	1	1.38317	-0.532022
bdi-miR5064	2	3	4.14951	1.05294
osa-miR1863b	2	0	0	#NUM!
bdi-miR5067	2	0	0	#NUM!
zma-miR166b*#zma-miR166d*	2	0	0	#NUM!
osa-miR5076	2	0	0	#NUM!
osa-miR166e	2	2	2.76634	0.467978
bdi-miR5059	2	3	4.14951	1.05294
gga-miR-1b#xtr-miR-1b#xla-miR-1b	2	0	0	#NUM!
hsa-miR-3168	2	0	0	#NUM!
pab-miR3711	2	3	4.14951	1.05294
bta-miR-181a#ssc-miR-181a	2	0	0	#NUM!
gma-miR169d	1	0	0	#NUM!
dme-miR-1-3p#dps-miR-1#ame-miR-1#aga-miR-1#bmo-miR-1a#tca-miR-1-3p#dan-miR-1#der-miR-1#dgr-miR-1#dmo-miR-1#dpe-miR-1#dse-miR-1#dsi-miR-1#dvi-miR-1#dwi-miR-1#dya-miR-1#dpu-miR-1#isc-miR-1#aae-miR-1#cqu-miR-1#api-miR-1#nvi-miR-1#ngi-miR-1	1	14	19.3644	4.27533
lgi-miR-193	1	0	0	#NUM!
zma-miR395b*	1	0	0	#NUM!
ptc-miR160h	1	0	0	#NUM!
gga-let-7k#dre-let-7e#fru-let-7e#tni-let-7e#oan-let-7e#tgu-let-7e	1	0	0	#NUM!
zma-miR172c*	1	1	1.38317	0.467978
ptc-miR169v#ptc-miR169w	1	0	0	#NUM!
ath-miR167d#rco-miR167c#aly-miR167d	1	0	0	#NUM!
tae-miR1118	1	0	0	#NUM!
ame-bantam#tca-bantam-3p#dpu-bantam#isc-bantam#nvi-bantam	1	0	0	#NUM!
ath-miR167c#aly-miR167c	1	0	0	#NUM!
tcc-miR169g	1	0	0	#NUM!
bdi-miR5181b	1	0	0	#NUM!
hsa-miR-4486	1	0	0	#NUM!
gma-miR1520j	1	0	0	#NUM!
gma-miR1520i	1	0	0	#NUM!
ath-miR157a#ath-miR157b#ath-miR157c#gma-miR156d#gma-miR156e#gma-miR156c#ptc-miR156g#ptc-miR156h#ptc-miR156i#ptc-miR156j#mtr-miR156e#mtr-miR156f#mtr-miR156h#gra-miR157a#gra-miR157b#bna-miR156b#bna-miR156c#vvi-miR156f#vvi-miR156g#vvi-miR156i#sly-miR156a#sly-miR156b#sly-miR156c#bra-miR157a#bol-miR157a#rco-miR156f#rco-miR156g#rco-miR156h#aly-miR157a#aly-miR157b#aly-miR157c#ahy-miR156b-5p#tcc-miR156e#…	1	0	0	#NUM!
osa-miR164c	1	1	1.38317	0.467978
mmu-miR-5119	1	0	0	#NUM!
osa-miR399a#osa-miR399b#osa-miR399c#sbi-miR399a#sbi-miR399c#zma-miR399a#zma-miR399c#sbi-miR399h#ptc-miR399f#ptc-miR399g#vvi-miR399a#vvi-miR399h#sbi-miR399j#zma-miR399h#csi-miR399e#csi-miR399c#tcc-miR399g#bdi-miR399b	1	1	1.38317	0.467978
zma-miR164c*#zma-miR164h*	1	6	8.29902	3.05294
zma-miR399h*	1	1	1.38317	0.467978
mmu-miR-130a#hsa-miR-130a#rno-miR-130a#dre-miR-130a#xtr-miR-130a#oan-miR-130b#gga-miR-130c#cfa-miR-130a#ssc-miR-130a#ptr-miR-130a#bta-miR-130a#eca-miR-130a#tgu-miR-130c#ppy-miR-130a	1	0	0	#NUM!
lgi-miR-96a	1	0	0	#NUM!
lgi-miR-317	1	0	0	#NUM!
vvi-miR160a#vvi-miR160b	1	3	4.14951	2.05294
bmo-miR-2840	1	0	0	#NUM!
osa-miR2120	1	0	0	#NUM!
sja-miR-3507	1	0	0	#NUM!
aae-miR-282*	1	0	0	#NUM!
sbi-miR164c#zma-miR164e	1	0	0	#NUM!
rno-miR-148b-3p#mmu-miR-148b#hsa-miR-148b#xtr-miR-148b#bta-miR-148b#mml-miR-148b#cfa-miR-148b#ptr-miR-148b#eca-miR-148b-3p#ssc-miR-148b#ppy-miR-148b	1	0	0	#NUM!
mmu-miR-199a-3p#hsa-miR-199a-3p#hsa-miR-199b-3p#mmu-miR-199b#rno-miR-199a-3p#bta-miR-199a-3p#mml-miR-199a-3p#ptr-miR-199a-3p#ptr-miR-199b#eca-miR-199b-3p#ssc-miR-199a-3p#ppy-miR-199a-3p	1	0	0	#NUM!
ppt-miR166m	1	1	1.38317	0.467978
osa-miR408#sof-miR408a#sof-miR408b#sof-miR408c#sof-miR408d#zma-miR408#tae-miR408#sbi-miR408#zma-miR408b#rco-miR408#ssp-miR408d#ssp-miR408a	1	2	2.76634	1.46798
hsa-miR-1291#ptr-miR-1291#eca-miR-1291a#ppy-miR-1291	1	0	0	#NUM!
ath-miR845a	0	1	1.38317	#DIV/0!
osa-miR169d	0	1	1.38317	#DIV/0!
zma-miR156a*	0	1	1.38317	#DIV/0!
zma-miR166g*	0	2	2.76634	#DIV/0!
zma-miR166n*	0	1	1.38317	#DIV/0!
mtr-miR395a#sbi-miR395f#mtr-miR395c#mtr-miR395d#mtr-miR395e#mtr-miR395f#mtr-miR395i#mtr-miR395j#mtr-miR395k#mtr-miR395l#mtr-miR395m#mtr-miR395n#mtr-miR395o#mtr-miR395q#mtr-miR395r	0	1	1.38317	#DIV/0!
mtr-miR169d#mtr-miR169l	0	1	1.38317	#DIV/0!
zma-miR156e*	0	1	1.38317	#DIV/0!
mmu-miR-5110	0	1	1.38317	#DIV/0!
smo-miR156d	0	2	2.76634	#DIV/0!
tae-miR1134	0	1	1.38317	#DIV/0!
vvi-miR845d#vvi-miR845e	0	1	1.38317	#DIV/0!
ssp-miR1128	0	1	1.38317	#DIV/0!
aly-miR156c*	0	9	12.4485	#DIV/0!
zma-miR390a*#zma-miR390b*	0	1	1.38317	#DIV/0!
sof-miR159e	0	1	1.38317	#DIV/0!
ath-miR399b#ath-miR399c#osa-miR399d#sbi-miR399d#zma-miR399e#sbi-miR399i#mtr-miR399l#mtr-miR399p#vvi-miR399b#vvi-miR399c#pvu-miR399a#zma-miR399i#zma-miR399j#rco-miR399a#aly-miR399b#aly-miR399c#csi-miR399d#tcc-miR399i	0	2	2.76634	#DIV/0!
peu-miR2916	0	1	1.38317	#DIV/0!
osa-miR395t	0	1	1.38317	#DIV/0!
osa-miR156l	0	6	8.29902	#DIV/0!
hsa-miR-548ad	0	1	1.38317	#DIV/0!
dme-miR-275-3p#dps-miR-275#aga-miR-275#bmo-miR-275#ame-miR-275#tca-miR-275-3p#dan-miR-275#der-miR-275#dgr-miR-275#dmo-miR-275#dpe-miR-275#dse-miR-275#dsi-miR-275#dvi-miR-275#dwi-miR-275#dya-miR-275#dpu-miR-275#isc-miR-275#nvi-miR-275#ngi-miR-275#nlo-miR-275	0	1	1.38317	#DIV/0!
rgl-miR5141	0	1	1.38317	#DIV/0!
bdi-miR164f	0	2	2.76634	#DIV/0!
zma-miR398a#zma-miR398b#sbi-miR398#tae-miR398	0	1	1.38317	#DIV/0!
Sum	49668	32506	44961.3	-0.143632
