# Supplementary material for: A Transgenic Transcription Factor (TaDREB3) in Barley Affects the Expression of MicroRNAs and Other Small Non-Coding RNAs
Source: PLoS One. 2012 Aug 1;7(8):e42030. doi: 10.1371/journal.pone.0042030 (PMC3409865; doi:10.1371/journal.pone.0042030)
Supplement: Table S2 — Primers used in RT-PCR of putative novel miRNAs. (XLSX) [file pone.0042030.s002.xlsx]

## Sheet: Primer used in novel miR RT-PCR
Primer name	Primer sequence	Primer position	Expected RT-PCR product size
Hv-miRX2r	AATCCATTCATGCGCGTCACT	AK248318: 1490-1510	61 nt
Hv-miRX2f	ATGACTCTCTTAAGGTAGCCAA	AK248318: 1450-1471
Hv-miRX5r	AGAAGCATGATCCAACCAGT	AK252755: 275-294	63 nt
Hv-miRX5f	ATGTGCACAATAAGCTTTTGCT	AK252755: 232-253
Hv-miRX6r	TAGCTTCTTCTACAAGTAAAT	AK357352: 499-518	81 nt
Hv-miRX6f	AATAATGAGCTGACAACTCAGGCA	AK357352: 438-461
Hv-miRX7r	TATGATCTGCCTTCTCATCTGA	AK364228: 1396-1417	175 nt
Hv-miRX7f	ATATAATCATATTTTCGAAA	AK364228: 1243-1262
Hv-miRX11r	ATAGCTCTACAAAATAATC	AK248748: 293-311	90 nt
Hv-miRX11f	TATTTGCAGGTTTTAGGTCTAA	AK248748: 222-243
Hv-miRX16r	AGTGTCAAGAGCTATTTTCA	AK364228: 1582-1601	58 nt
Hv-miRX16f	TATAGTAATGATGGCTAATGGT	AK364228: 1544-1565
