# Supplementary material for: A Transgenic Transcription Factor (TaDREB3) in Barley Affects the Expression of MicroRNAs and Other Small Non-Coding RNAs
Source: PLoS One. 2012 Aug 1;7(8):e42030. doi: 10.1371/journal.pone.0042030 (PMC3409865; doi:10.1371/journal.pone.0042030)
Supplement: Table S3 — Predicted targets of putative novel miRNAs. (XLSX) [file pone.0042030.s003.xlsx]

## Sheet: predicted miRNA targets
miRNA_Acc.	Target_Acc.	Expectation	UPE	miRNA_start	miRNA_end	Target_start	Target_end	miRNA_aligned_fragment	Target_aligned_fragment	Inhibition	Target_description	multiplicity
GAATGACGCCGGGTCCGAAAG	TC424144*	2.5	18.564	1	21	167	187	GAAUGACGCCGGGUCCGAAAG	CCUUCGGACCCGGAGUCGUUC	Cleavage		1
AGTGACGCGCATGAATGGATT	BY864760	0	17.306	1	21	239	259	AGUGACGCGCAUGAAUGGAUU	AAUCCAUUCAUGCGCGUCACU	Cleavage	homologue to gb|AF036492.1|AF036492 Plumbago auriculata large subunit 26S ribosomal RNA gene, partial sequence, partial (6%)	1
AGTGACGCGCATGAATGGATT	BY864769	0	8.959	1	21	302	322	AGUGACGCGCAUGAAUGGAUU	AAUCCAUUCAUGCGCGUCACU	Cleavage	homologue to emb|AJ271027.1|SGI271027 Sequoiadendron giganteum partial 25S rRNA gene, partial (7%)	1
AGTGACGCGCATGAATGGATT	BY859056	0	14.574	1	21	350	370	AGUGACGCGCAUGAAUGGAUU	AAUCCAUUCAUGCGCGUCACU	Cleavage	homologue to emb|AJ271027.1|SGI271027 Sequoiadendron giganteum partial 25S rRNA gene, partial (7%)	1
AGTGACGCGCATGAATGGATT	BY865253	0	20.443	1	21	247	267	AGUGACGCGCAUGAAUGGAUU	AAUCCAUUCAUGCGCGUCACU	Cleavage	homologue to gb|AF036490.1| Acorus gramineus large subunit 26S ribosomal RNA gene, partial sequence, partial (9%)	1
AGTGACGCGCATGAATGGATT	BY861299	0	18.191	1	21	249	269	AGUGACGCGCAUGAAUGGAUU	AAUCCAUUCAUGCGCGUCACU	Cleavage	homologue to emb|AJ271027.1|SGI271027 Sequoiadendron giganteum partial 25S rRNA gene, partial (11%)	1
AGTGACGCGCATGAATGGATT	BY864507	0	18.191	1	21	305	325	AGUGACGCGCAUGAAUGGAUU	AAUCCAUUCAUGCGCGUCACU	Cleavage	homologue to emb|AJ271027.1|SGI271027 Sequoiadendron giganteum partial 25S rRNA gene, partial (11%)	1
AGTGACGCGCATGAATGGATT	AU252321	0	17.424	1	21	522	542	AGUGACGCGCAUGAAUGGAUU	AAUCCAUUCAUGCGCGUCACU	Cleavage	homologue to emb|AJ271022.1|BRO271022 Buccegia romanica 25S rRNA gene for 25S ribosomal RNA, partial (11%)	1
AGTGACGCGCATGAATGGATT	TC238166	0	19.087	1	21	173	193	AGUGACGCGCAUGAAUGGAUU	AAUCCAUUCAUGCGCGUCACU	Cleavage	similar to UniRef100_Q7FRX8 Cluster: 6-phosphogluconate dehydrogenase, decarboxylating; n=3; Oryza sativa|Rep: 6-phosphogluconate dehydrogenase, decarboxylating - Oryza sativa (Rice), partial (32%)	1
AGTGACGCGCATGAATGGATT	BY865136	2	14.286	1	20	38	57	AGUGACGCGCAUGAAUGGAU	GACCAUUCAUGCGCGUCACU	Cleavage	homologue to gb|AF036495.1|AF036495 Hamamelis virginiana large subunit 26S ribosomal RNA gene, partial sequence, partial (9%)	1
AGTGACGCGCATGAATGGATT	TC197526	3	8.055	1	20	859	878	AGUGACGCGCAUGAAUGGAU	AUCUAUUUAUGUACGUCAUU	Cleavage		1
TGCTCACTGCTCTATCTGTCACC	TC235352	3	20.951	1	20	467	486	UGCUCACUGCUCUAUCUGUC	UAUAGAUAGGGUAGUGAGCG	Cleavage	similar to UniRef100_A8NUQ7 Cluster: Predicted protein; n=1; Coprinopsis cinerea okayama7#130|Rep: Predicted protein - Coprinopsis cinerea okayama7#130, partial (6%)	1
TGCTCACTGCTCTATCTGTCACC	TC216995	3	20.183	1	20	725	744	UGCUCACUGCUCUAUCUGUC	UAUAGAUAGGGUAGUGAGCG	Cleavage	similar to UniRef100_Q18KN6 Cluster: Probable tRNA pseudouridine synthase D; n=1; Haloquadratum walsbyi DSM 16790|Rep: Probable tRNA pseudouridine synthase D - Haloquadratum walsbyi (strain DSM 16790), partial (4%)	1
AGGTGTCATCCCGCCTGAACA	TC408910*	3	17.934	1	21	1972	1992	AGGUGUCAUCCCGCCUGAACA	UGUUCAGACAGGAUGAUAUCU	Cleavage	UniRef100_Q6K5H5 Cluster: Glucose-6-phosphate 1-dehydrogenase; n=1; Oryza sativa Japonica Group|Rep: Glucose-6-phosphate 1-dehydrogenase - Oryza sativa subsp. japonica (Rice), complete	1
AGGTGTCATCCCGCCTGAACA	TC437608*	3	24.205	1	20	216	235	AGGUGUCAUCCCGCCUGAAC	GUUCGGACGGGAUGAUACCG	Cleavage		1
AGGTGTCATCCCGCCTGAACA	CX118610*	3	21.293	1	20	363	382	AGGUGUCAUCCCGCCUGAAC	GUUCAUGUGGGAUGACAUCA	Cleavage	similar to UniRef100_Q10T32 Cluster: Expansin-B8 precursor; n=3; Oryza sativa|Rep: Expansin-B8 precursor - Oryza sativa subsp., partial (14%)	1
ACTGGTTGGATCATGCTTCTC	TC228278	1	18.755	1	20	294	313	ACUGGUUGGAUCAUGCUUCU	AGAAGCAUGAUCCAGCUAGU	Cleavage	weakly similar to UniRef100_Q2QU49 Cluster: NB-ARC domain containing protein; n=1; Oryza sativa Japonica Group|Rep: NB-ARC domain containing protein - Oryza sativa subsp. japonica (Rice), partial (7%)	1
ACTGGTTGGATCATGCTTCTC	BU994795	2	18.443	1	20	518	537	ACUGGUUGGAUCAUGCUUCU	AGAAGCAUGAUUGAACCGGU	Cleavage	similar to UniRef100_Q0IZ79 Cluster: Os10g0124300 protein; n=1; Oryza sativa Japonica Group|Rep: Os10g0124300 protein - Oryza sativa subsp. japonica (Rice), partial (24%)	1
ACTGGTTGGATCATGCTTCTC	TC198423	2.5	10.246	1	20	427	446	ACUGGUUGGAUCAUGCUUCU	AGAAGCGUGAUUCAACCAAU	Cleavage	similar to UniRef100_Q0IZ79 Cluster: Os10g0124300 protein; n=1; Oryza sativa Japonica Group|Rep: Os10g0124300 protein - Oryza sativa subsp. japonica (Rice), partial (3%)	1
ACTGGTTGGATCATGCTTCTC	TC197207	2	16.211	1	20	224	243	ACUGGUUGGAUCAUGCUUCU	AGAAGCAUGAUUGAACCGGU	Cleavage	weakly similar to UniRef100_Q6WWJ4 Cluster: MLA10; n=1; Hordeum vulgare|Rep: MLA10 - Hordeum vulgare (Barley), partial (20%)	1
ACTGGTTGGATCATGCTTCTC	TC203722	2.5	14.934	1	20	297	316	ACUGGUUGGAUCAUGCUUCU	AGGAGCAUGAUUCAACCAAU	Cleavage	homologue to UniRef100_Q0IZ79 Cluster: Os10g0124300 protein; n=1; Oryza sativa Japonica Group|Rep: Os10g0124300 protein - Oryza sativa subsp. japonica (Rice), partial (3%)	1
ACTGGTTGGATCATGCTTCTC	TC210713	2.5	23.886	1	20	360	379	ACUGGUUGGAUCAUGCUUCU	AGAAGCAUGAUCCAGCUACU	Cleavage	similar to UniRef100_Q9FR64 Cluster: Stripe rust resistance protein Yr10; n=1; Triticum aestivum|Rep: Stripe rust resistance protein Yr10 - Triticum aestivum (Wheat), partial (12%)	1
ACTGGTTGGATCATGCTTCTC	TC201424	2.5	14.865	1	20	526	545	ACUGGUUGGAUCAUGCUUCU	AGAAGCAUGGUUCAACCAAU	Cleavage		1
ACTGGTTGGATCATGCTTCTC	TC237961	3	16.888	1	21	504	524	ACUGGUUGGAUCAUGCUUCUC	GAGAAGGAUGAUUCAACUAGC	Cleavage	similar to UniRef100_Q0DQB4 Cluster: Os03g0616300 protein; n=1; Oryza sativa Japonica Group|Rep: Os03g0616300 protein - Oryza sativa subsp. japonica (Rice), partial (47%)	1
ACTGGTTGGATCATGCTTCTC	NP611685	2.5	16.711	1	20	1444	1463	ACUGGUUGGAUCAUGCUUCU	AGAAGUAUGAUCCAGCCAAU	Cleavage	GB|AY196347.1|AAO43441.1 MLA12 [Hordeum vulgare subsp. vulgare]	1
ACTGGTTGGATCATGCTTCTC	NP461006	2.5	16.557	1	20	1453	1472	ACUGGUUGGAUCAUGCUUCU	AGAAGUAUGAUCCAGCCAAU	Cleavage	GB|AF427791.1|AAM22828.1 RGH1A [Hordeum vulgare]	1
ACTGGTTGGATCATGCTTCTC	TC221756	2.5	16.65	1	20	1858	1877	ACUGGUUGGAUCAUGCUUCU	AGAAGUAUGAUCCAGCCAAU	Cleavage	UniRef100_Q8GSK4 Cluster: CC-NBS-LRR resistance protein MLA13; n=1; Hordeum vulgare|Rep: CC-NBS-LRR resistance protein MLA13 - Hordeum vulgare (Barley), complete	1
ACTGGTTGGATCATGCTTCTC	TC198160	2.5	16.65	1	20	1854	1873	ACUGGUUGGAUCAUGCUUCU	AGAAGUAUGAUCCAGCCAAU	Cleavage	UniRef100_Q6WWJ4 Cluster: MLA10; n=1; Hordeum vulgare|Rep: MLA10 - Hordeum vulgare (Barley), complete	1
ACTGGTTGGATCATGCTTCTC	TC214957	2.5	16.65	1	20	1863	1882	ACUGGUUGGAUCAUGCUUCU	AGAAGUAUGAUCCAGCCAAU	Cleavage	UniRef100_Q6WWJ5 Cluster: MLA7; n=1; Hordeum vulgare|Rep: MLA7 - Hordeum vulgare (Barley), complete	1
ACTGGTTGGATCATGCTTCTC	NP433552	3	23.334	1	20	629	648	ACUGGUUGGAUCAUGCUUCU	UGGAGCAUGAUCCACCCAGU	Cleavage	GB|AF474373.1|AAL77113.1 hypothetical protein [Hordeum vulgare]	1
ACTGGTTGGATCATGCTTCTC	TC210898	3	14.223	1	20	281	300	ACUGGUUGGAUCAUGCUUCU	AGAAGUAUGAUUCAGCCAAU	Cleavage	similar to UniRef100_Q6RW52 Cluster: Mla-like protein; n=2; Triticum aestivum|Rep: Mla-like protein - Triticum aestivum (Wheat), partial (18%)	1
ACTGGTTGGATCATGCTTCTC	TC199755	2.5	11.264	1	20	217	236	ACUGGUUGGAUCAUGCUUCU	AGAAAUAUGAUUCAGCCAGU	Cleavage	weakly similar to UniRef100_Q2QU88 Cluster: NB-ARC domain containing protein, expressed; n=1; Oryza sativa Japonica Group|Rep: NB-ARC domain containing protein, expressed - Oryza sativa subsp. japonica (Rice), partial (11%)	1
ACTGGTTGGATCATGCTTCTC	TC236011	3	17.24	1	20	200	219	ACUGGUUGGAUCAUGCUUCU	AGAAGUAUGAUUCAGCCCGU	Cleavage	similar to UniRef100_Q0J7D2 Cluster: Os08g0202400 protein; n=2; Oryza sativa Japonica Group|Rep: Os08g0202400 protein - Oryza sativa subsp. japonica (Rice), partial (13%)	1
ACTGGTTGGATCATGCTTCTC	TC214324	2.5	19.264	1	20	527	546	ACUGGUUGGAUCAUGCUUCU	AGAGGCAUUGUUCAACCAGU	Cleavage	similar to UniRef100_Q6ET90 Cluster: Mechanosensitive ion channel domain-containing protein-like; n=1; Oryza sativa Japonica Group|Rep: Mechanosensitive ion channel domain-containing protein-like - Oryza sativa subsp. japonica (Rice), partial (50%)	1
ACTGGTTGGATCATGCTTCTC	TC237871	3	15.875	1	20	642	661	ACUGGUUGGAUCAUGCUUCU	AGAAGUAUGAUCCAGCCGAU	Cleavage	UniRef100_Q84YI2 Cluster: MLA1-2; n=1; Hordeum vulgare subsp. vulgare|Rep: MLA1-2 - Hordeum vulgare var. distichum (Two-rowed barley), complete	1
ACTGGTTGGATCATGCTTCTC	BU970049	3	19.522	1	20	365	384	ACUGGUUGGAUCAUGCUUCU	AGGAGCUUGAUCCAGCCAGC	Cleavage	similar to UniRef100_Q0IZ79 Cluster: Os10g0124300 protein; n=1; Oryza sativa Japonica Group|Rep: Os10g0124300 protein - Oryza sativa subsp. japonica (Rice), partial (16%)	1
ACTGGTTGGATCATGCTTCTC	BJ465016	3	19.929	1	20	309	328	ACUGGUUGGAUCAUGCUUCU	AGGAGCUUGAUCCAGCCAGC	Cleavage	weakly similar to UniRef100_Q0JLG1 Cluster: Os01g0603100 protein; n=2; Oryza sativa Japonica Group|Rep: Os01g0603100 protein - Oryza sativa subsp. japonica (Rice), partial (24%)	1
ACTGGTTGGATCATGCTTCTC	DN181339	2.5	17.548	1	20	42	61	ACUGGUUGGAUCAUGCUUCU	AAAAGCCUGGUCCAACCAGU	Cleavage	similar to UniRef100_Q0IZ51 Cluster: Os10g0131000 protein; n=1; Oryza sativa Japonica Group|Rep: Os10g0131000 protein - Oryza sativa subsp. japonica (Rice), partial (8%)	1
ATTTACTTGTAGAAGAAGCTA	TC208763	1	12.104	1	21	697	717	AUUUACUUGUAGAAGAAGCUA	UAGCUUCUUCUACCAGUAAAU	Cleavage		1
ATTTACTTGTAGAAGAAGCTA	DN157397	2.5	10.966	1	21	194	214	AUUUACUUGUAGAAGAAGCUA	UAAUUUCUUUUGCAAGUAAAU	Cleavage		1
ATTTACTTGTAGAAGAAGCTA	FD523007	3	7.471	1	21	11	31	AUUUACUUGUAGAAGAAGCUA	UAGCUUCUUUUAUUAGUAAAA	Cleavage	UniRef100_Q89WP5 Cluster: tRNA uridine 5-carboxymethylaminomethyl modification enzyme gidA; n=1; Bradyrhizobium, partial (2%)	1
ATTTACTTGTAGAAGAAGCTA	TC221861	2.5	17.502	1	20	1082	1101	AUUUACUUGUAGAAGAAGCU	AGCUUCUUCUACAGGUAGCU	Cleavage	homologue to UniRef100_P29193 Cluster: Phosphoenolpyruvate carboxylase, housekeeping isozyme; n=1; Saccharum sp.|Rep: Phosphoenolpyruvate carboxylase, housekeeping isozyme - Saccharum hybrid (Sugarcane), partial (48%)	1
ATTTACTTGTAGAAGAAGCTA	TC229246	3	7.745	1	21	168	188	AUUUACUUGUAGAAGAAGCUA	UAGCUUCCUCUAUAAGUAUAU	Cleavage		1
ATTTACTTGTAGAAGAAGCTA	BJ485020	3	14.456	1	21	447	467	AUUUACUUGUAGAAGAAGCUA	UAGCUUAUUCUGCAAGAAAAU	Cleavage		1
ATTTACTTGTAGAAGAAGCTA	TC225416	3	16.189	1	20	1131	1150	AUUUACUUGUAGAAGAAGCU	AGUUUCUUCUAUAGGUGAAA	Cleavage	similar to UniRef100_A7P3V0 Cluster: Chromosome chr1 scaffold_5, whole genome shotgun sequence; n=1; Vitis vinifera|Rep: Chromosome chr1 scaffold_5, whole genome shotgun sequence - Vitis vinifera (Grape), partial (17%)	1
TCAGATGAGAAGGCAGATCATA	TC237871	1	21.324	1	22	462	483	UCAGAUGAGAAGGCAGAUCAUA	UAUGAUCUACCUUCUCAUCUGA	Cleavage	UniRef100_Q84YI2 Cluster: MLA1-2; n=1; Hordeum vulgare subsp. vulgare|Rep: MLA1-2 - Hordeum vulgare var. distichum (Two-rowed barley), complete	1
TCAGATGAGAAGGCAGATCATA	BU970049	2.5	17.94	1	22	185	206	UCAGAUGAGAAGGCAGAUCAUA	UAUGAUUUGCCUCUUUAUCUGA	Translation	similar to UniRef100_Q0IZ79 Cluster: Os10g0124300 protein; n=1; Oryza sativa Japonica Group|Rep: Os10g0124300 protein - Oryza sativa subsp. japonica (Rice), partial (16%)	1
TCAGATGAGAAGGCAGATCATA	TC210898	2.5	12.192	1	22	101	122	UCAGAUGAGAAGGCAGAUCAUA	UAUGAUCUACCUUCAUAUCUGA	Cleavage	similar to UniRef100_Q6RW52 Cluster: Mla-like protein; n=2; Triticum aestivum|Rep: Mla-like protein - Triticum aestivum (Wheat), partial (18%)	1
TCAGATGAGAAGGCAGATCATA	BJ465016	2.5	19.721	1	22	129	150	UCAGAUGAGAAGGCAGAUCAUA	UAUGAUUUGCCAUCCCAUCUGA	Translation	weakly similar to UniRef100_Q0JLG1 Cluster: Os01g0603100 protein; n=2; Oryza sativa Japonica Group|Rep: Os01g0603100 protein - Oryza sativa subsp. japonica (Rice), partial (24%)	1
TCAGATGAGAAGGCAGATCATA	TC208306	2.5	19.021	1	21	1295	1315	UCAGAUGAGAAGGCAGAUCAU	AUGAUCUGCCUUAUCACCUGA	Translation		1
TCAGATGAGAAGGCAGATCATA	TC211542	3	20.214	1	22	425	446	UCAGAUGAGAAGGCAGAUCAUA	UUUGAUUUGCCUUUUUGUUUGG	Cleavage		1
TCAGATGAGAAGGCAGATCATA	TC201351	3	17.847	1	20	392	411	UCAGAUGAGAAGGCAGAUCA	UGAUUUGCUUUCUUAUUUGU	Cleavage	weakly similar to UniRef100_A7PKP5 Cluster: Chromosome chr7 scaffold_20, whole genome shotgun sequence; n=1; Vitis vinifera|Rep: Chromosome chr7 scaffold_20, whole genome shotgun sequence - Vitis vinifera (Grape), partial (12%)	1
TCAGATGAGAAGGCAGATCATA	CX627898	3	18.104	1	21	364	384	UCAGAUGAGAAGGCAGAUCAU	AUGUUCUGCUUGCUUAUCUGA	Translation		1
TCAGATGAGAAGGCAGATCATA	DN184967	3	13.739	1	21	589	609	UCAGAUGAGAAGGCAGAUCAU	AUGAUCUUCUUGUUCAUCUGA	Translation	similar to UniRef100_Q0JBR5 Cluster: Os04g0514600 protein; n=1; Oryza sativa Japonica Group|Rep: Os04g0514600 protein - Oryza sativa subsp. japonica (Rice), partial (11%)	1
TCAGATGAGAAGGCAGATCATA	TC209331	3	12.855	1	21	555	575	UCAGAUGAGAAGGCAGAUCAU	AUGAUCUGUAUUCCCAUUUGA	Cleavage	similar to UniRef100_A7R0W7 Cluster: Chromosome chr12 scaffold_326, whole genome shotgun sequence; n=1; Vitis vinifera|Rep: Chromosome chr12 scaffold_326, whole genome shotgun sequence - Vitis vinifera (Grape), partial (71%)	1
TCAGATGAGAAGGCAGATCATA	TC219115	3	20.73	1	22	703	724	UCAGAUGAGAAGGCAGAUCAUA	UCUGAUCUGCUUACUCGUCUGU	Translation	homologue to UniRef100_A7NW22 Cluster: Chromosome chr5 scaffold_2, whole genome shotgun sequence; n=1; Vitis vinifera|Rep: Chromosome chr5 scaffold_2, whole genome shotgun sequence - Vitis vinifera (Grape), partial (44%)	1
TCAGATGAGAAGGCAGATCATA	TC204202	3	18.984	1	21	1109	1129	UCAGAUGAGAAGGCAGAUCAU	AUGUUCUGCUUGCUUAUCUGA	Translation	homologue to UniRef100_Q2QKB5 Cluster: U2AF small subunit; n=1; Triticum aestivum|Rep: U2AF small subunit - Triticum aestivum (Wheat), complete	1
TCAGATGAGAAGGCAGATCATA	TC215751	3	15.467	1	20	1000	1019	UCAGAUGAGAAGGCAGAUCA	CAAUCUGCCUGCUCAUCUGA	Translation		1
TCAGATGAGAAGGCAGATCATA	CV059975	3	23.718	1	20	439	458	UCAGAUGAGAAGGCAGAUCA	GGAUCUCCCUUUUUAUCUGA	Cleavage	homologue to UniRef100_A2Y5E2 Cluster: Peptidyl-prolyl cis-trans isomerase; n=2; Oryza sativa|Rep: Peptidyl-prolyl cis-trans isomerase - Oryza sativa subsp. indica (Rice), partial (18%)	1
TCAGATGAGAAGGCAGATCATA	TC224199	3	14.531	1	22	350	371	UCAGAUGAGAAGGCAGAUCAUA	UUUGAUUUGACUUCUGAUCUGA	Cleavage		1
TAGGAAAGTAGAGTAGGCACA	TC234819	2.5	19.804	1	20	99	118	UAGGAAAGUAGAGUAGGCAC	CUGCCUACUCUGCUUUCUUG	Cleavage	homologue to UniRef100_UPI000023D09F Cluster: RS19_EMENI 40S RIBOSOMAL PROTEIN S19 (S16); n=1; Gibberella zeae PH-1|Rep: RS19_EMENI 40S RIBOSOMAL PROTEIN S19 (S16) - Gibberella zeae PH-1, complete	1
TAGGAAAGTAGAGTAGGCACA	TC210999	3	12.741	1	20	242	261	UAGGAAAGUAGAGUAGGCAC	GUGCCUGCUCUACUUUGCUC	Cleavage	similar to UniRef100_A3JBA7 Cluster: Major facilitator superfamily MFS_1; n=1; Marinobacter sp. ELB17|Rep: Major facilitator superfamily MFS_1 - Marinobacter sp. ELB17, partial (4%)	1
ATTGACGACCTAGATACACGTGCA	CX631171	0.5	16.492	1	24	327	350	AUUGACGACCUAGAUACACGUGCA	UGCACGUGUAUCUGGGUCGUCAAU	Cleavage		1
ATTGACGACCTAGATACACGTGCA	TC206822	1	8.332	1	24	83	106	AUUGACGACCUAGAUACACGUGCA	UGCACGUGUAUCUAGAUCGUCAAU	Translation	weakly similar to UniRef100_Q47R33 Cluster: Thiamine-phosphate pyrophosphorylase; n=1; Thermobifida fusca YX|Rep: Thiamine-phosphate pyrophosphorylase - Thermobifida fusca (strain YX), partial (9%)	1
ATTGACGACCTAGATACACGTGCA	TC229167	1	14.503	1	24	46	69	AUUGACGACCUAGAUACACGUGCA	UGCACGUGUACCUAGGUCGUCAAU	Cleavage		1
ATTGACGACCTAGATACACGTGCA	TC196217	2	14.993	1	24	634	657	AUUGACGACCUAGAUACACGUGCA	UGCAUGUGUAUCUAGGUCAUCAAU	Cleavage	homologue to UniRef100_O04875 Cluster: Phenylalanine ammonia-lyase; n=1; Hordeum vulgare|Rep: Phenylalanine ammonia-lyase - Hordeum vulgare (Barley), partial (35%)	1
ATTGACGACCTAGATACACGTGCA	TC218980	2	11.159	1	24	1285	1308	AUUGACGACCUAGAUACACGUGCA	UGCACGUAUACCUAGGUCGUCAAU	Cleavage	similar to UniRef100_A7YA60 Cluster: PR17c precursor; n=1; Hordeum vulgare subsp. vulgare|Rep: PR17c precursor - Hordeum vulgare var. distichum (Two-rowed barley), complete	1
ATTGACGACCTAGATACACGTGCA	TC198040	2.5	11.495	1	23	671	693	AUUGACGACCUAGAUACACGUGC	GCACGUGUAUCUAGAUCAUCAAU	Translation	similar to UniRef100_A3FPG2 Cluster: Serine/threonine protein kinase; n=1; Hordeum vulgare subsp. vulgare|Rep: Serine/threonine protein kinase - Hordeum vulgare var. distichum (Two-rowed barley), partial (40%)	1
ATTGACGACCTAGATACACGTGCA	TC195603	2	14.503	1	23	1204	1226	AUUGACGACCUAGAUACACGUGC	GCACGUGUACCUAGAUCGUCAAU	Translation	similar to UniRef100_A0MNL0 Cluster: CBL-interacting protein kinase 24; n=1; Populus trichocarpa|Rep: CBL-interacting protein kinase 24 - Populus trichocarpa (Western balsam poplar) (Populus balsamiferasubsp. trichocarpa), partial (69%)	1
ATTGACGACCTAGATACACGTGCA	BQ740101	3	10.304	1	23	1	23	AUUGACGACCUAGAUACACGUGC	GCACGUGUAUCUAGAUCAUCAGU	Translation	similar to UniRef100_A6PV85 Cluster: Chromosome segregation ATPases-like protein; n=1; Victivallis vadensis ATCC BAA-548|Rep: Chromosome segregation ATPases-like protein - Victivallis vadensis ATCC BAA-548, partial (4%)	1
ATTGACGACCTAGATACACGTGCA	TC205641	2.5	18.691	1	20	441	460	AUUGACGACCUAGAUACACG	CGUGUAUCUAUGUCGUCGAG	Translation	similar to UniRef100_A7P3Z8 Cluster: Chromosome chr1 scaffold_5, whole genome shotgun sequence; n=1; Vitis vinifera|Rep: Chromosome chr1 scaffold_5, whole genome shotgun sequence - Vitis vinifera (Grape), partial (13%)	1
ATTGACGACCTAGATACACGTGCA	TC230372	3	12.492	1	24	135	158	AUUGACGACCUAGAUACACGUGCA	UAUACGUGUAGCUCCGUCGUCAAU	Translation		1
TCTGTAACTTAATATAAGACG	BY867240	1	14.673	1	21	159	179	UCUGUAACUUAAUAUAAGACG	UGUCGUAUAUUAAGUUACAGA	Cleavage	weakly similar to UniRef100_P0C042 Cluster: Uncharacterized protein At4g15970; n=1; Arabidopsis thaliana|Rep: Uncharacterized protein At4g15970 - Arabidopsis thaliana (Mouse-ear cress), partial (12%)	1
TCTGTAACTTAATATAAGACG	TC233191	1.5	13.03	1	21	55	75	UCUGUAACUUAAUAUAAGACG	CGUCUUAUAUUAGUUUACAGA	Cleavage	similar to UniRef100_Q6K9T9 Cluster: Metallo-beta-lactamase-like; n=3; Oryza sativa|Rep: Metallo-beta-lactamase-like - Oryza sativa subsp. japonica (Rice), partial (11%)	1
TCTGTAACTTAATATAAGACG	TC208586	1	22.624	1	21	1261	1281	UCUGUAACUUAAUAUAAGACG	UGUCUUAUAUUAAUUUACAGA	Cleavage	similar to UniRef100_A7PY12 Cluster: Chromosome chr15 scaffold_37, whole genome shotgun sequence; n=1; Vitis vinifera|Rep: Chromosome chr15 scaffold_37, whole genome shotgun sequence - Vitis vinifera (Grape), partial (95%)	1
TCTGTAACTTAATATAAGACG	TC207996	2	19.713	1	20	1119	1138	UCUGUAACUUAAUAUAAGAC	GUCUUAUAUUAAUUUACAGU	Cleavage	similar to UniRef100_A7PAJ2 Cluster: Chromosome chr14 scaffold_9, whole genome shotgun sequence; n=1; Vitis vinifera|Rep: Chromosome chr14 scaffold_9, whole genome shotgun sequence - Vitis vinifera (Grape), partial (57%)	1
TCTGTAACTTAATATAAGACG	EX573135	3	21.587	1	21	614	634	UCUGUAACUUAAUAUAAGACG	CAUCUUAUAUUAAGUUAUCGA	Cleavage		1
TCTGTAACTTAATATAAGACG	TC196338	3	7.446	1	21	11	31	UCUGUAACUUAAUAUAAGACG	CAUCUUAUAUUGAGUUACAAA	Cleavage	similar to UniRef100_A7NW25 Cluster: Chromosome chr5 scaffold_2, whole genome shotgun sequence; n=2; Vitis vinifera|Rep: Chromosome chr5 scaffold_2, whole genome shotgun sequence - Vitis vinifera (Grape), partial (20%)	1
TATTTGCAGGTTTTAGGTCTAA	TC207028	0	10.22	1	22	771	792	UAUUUGCAGGUUUUAGGUCUAA	UUAGACCUAAAACCUGCAAAUA	Cleavage	similar to UniRef100_Q0ITC3 Cluster: Os11g0274100 protein; n=1; Oryza sativa Japonica Group|Rep: Os11g0274100 protein - Oryza sativa subsp. japonica (Rice), partial (7%)	1
TATTTGCAGGTTTTAGGTCTAA	TC237973	1.5	11.972	1	22	645	666	UAUUUGCAGGUUUUAGGUCUAA	UUAGACCUAAAACCGGCAGAUA	Cleavage		1
TATTTGCAGGTTTTAGGTCTAA	TC195116	1.5	13.755	1	21	1585	1605	UAUUUGCAGGUUUUAGGUCUA	UGGACUUAAAACCUGCAAAUG	Cleavage	homologue to UniRef100_Q2L855 Cluster: Resistance protein; n=1; Hordeum vulgare subsp. vulgare|Rep: Resistance protein - Hordeum vulgare var. distichum (Two-rowed barley), complete	1
TATTTGCAGGTTTTAGGTCTAA	TC219375	2.5	9.387	1	22	82	103	UAUUUGCAGGUUUUAGGUCUAA	UUAGAUCUGAAACCCGCGAAUA	Cleavage	weakly similar to UniRef100_A3FPG2 Cluster: Serine/threonine protein kinase; n=1; Hordeum vulgare subsp. vulgare|Rep: Serine/threonine protein kinase - Hordeum vulgare var. distichum (Two-rowed barley), partial (35%)	1
TATTTGCAGGTTTTAGGTCTAA	TC218364	2.5	11.943	1	22	660	681	UAUUUGCAGGUUUUAGGUCUAA	UUAGAUCUGAAACCCGCGAAUA	Cleavage	similar to UniRef100_Q2QQQ9 Cluster: Protein kinase domain containing protein, expressed; n=2; Oryza sativa Japonica Group|Rep: Protein kinase domain containing protein, expressed - Oryza sativa subsp. japonica (Rice), partial (13%)	1
TATTTGCAGGTTTTAGGTCTAA	TC195122	2.5	19.515	1	21	403	423	UAUUUGCAGGUUUUAGGUCUA	UGGACUUGAAACCAGCAAAUA	Cleavage	UniRef100_Q1KMQ1 Cluster: Serine/threonine kinase-like protein ABC1036; n=1; Hordeum vulgare subsp. vulgare|Rep: Serine/threonine kinase-like protein ABC1036 - Hordeum vulgare var. distichum (Two-rowed barley), complete	1
TATTTGCAGGTTTTAGGTCTAA	TC195124	2.5	19.536	1	21	790	810	UAUUUGCAGGUUUUAGGUCUA	UGGACUUGAAACCAGCAAAUA	Cleavage	UniRef100_Q1KMQ0 Cluster: Serine/threonine kinase-like protein ABC1040; n=1; Hordeum vulgare subsp. vulgare|Rep: Serine/threonine kinase-like protein ABC1040 - Hordeum vulgare var. distichum (Two-rowed barley), complete	1
TATTTGCAGGTTTTAGGTCTAA	TC200044	2.5	22.127	1	20	516	535	UAUUUGCAGGUUUUAGGUCU	AGACCUAAAGUCUGCUAAUA	Cleavage	homologue to UniRef100_Q0DCW3 Cluster: Os06g0283300 protein; n=1; Oryza sativa Japonica Group|Rep: Os06g0283300 protein - Oryza sativa subsp. japonica (Rice), partial (67%)	1
TATTTGCAGGTTTTAGGTCTAA	TC225150	2.5	23.425	1	21	109	129	UAUUUGCAGGUUUUAGGUCUA	UGCACCUUAAACCUGCAAAUA	Cleavage	similar to UniRef100_Q0J0H5 Cluster: Os09g0509100 protein; n=1; Oryza sativa Japonica Group|Rep: Os09g0509100 protein - Oryza sativa subsp. japonica (Rice), partial (50%)	1
TATTTGCAGGTTTTAGGTCTAA	TC210261	3	13.208	1	20	802	821	UAUUUGCAGGUUUUAGGUCU	AGACCUGAAACCUGAAAAUC	Cleavage	similar to UniRef100_Q84SN3 Cluster: Cyclin-dependent kinase F-3; n=2; Oryza sativa Japonica Group|Rep: Cyclin-dependent kinase F-3 - Oryza sativa subsp. japonica (Rice), partial (76%)	1
TATTTGCAGGTTTTAGGTCTAA	TC223315	2.5	17.992	1	20	651	670	UAUUUGCAGGUUUUAGGUCU	AGAUCUAAAGCCAGCGAAUA	Cleavage	homologue to UniRef100_A3FK65 Cluster: Mitogen-activated protein kinase kinase 3; n=1; Oryza sativa Indica Group|Rep: Mitogen-activated protein kinase kinase 3 - Oryza sativa subsp. indica (Rice), partial (54%)	1
AATTATTTAGGTACAGAGGGA	TC212037	0	15.31	1	21	687	707	AAUUAUUUAGGUACAGAGGGA	UCCCUCUGUACCUAAAUAAUU	Cleavage	similar to UniRef100_A7PTD1 Cluster: Chromosome chr8 scaffold_29, whole genome shotgun sequence; n=1; Vitis vinifera|Rep: Chromosome chr8 scaffold_29, whole genome shotgun sequence - Vitis vinifera (Grape), partial (32%)	1
AATTATTTAGGTACAGAGGGA	TC213187	0	14.27	1	21	972	992	AAUUAUUUAGGUACAGAGGGA	UCCCUCUGUACCUAAAUAAUU	Cleavage	weakly similar to UniRef100_Q109I0 Cluster: Expressed protein; n=1; Oryza sativa Japonica Group|Rep: Expressed protein - Oryza sativa subsp. japonica (Rice), partial (40%)	1
AATTATTTAGGTACAGAGGGA	TC199049	0	15.607	1	21	982	1002	AAUUAUUUAGGUACAGAGGGA	UCCCUCUGUACCUAAAUAAUU	Cleavage	similar to UniRef100_Q0E362 Cluster: Os02g0192200 protein; n=1; Oryza sativa Japonica Group|Rep: Os02g0192200 protein - Oryza sativa subsp. japonica (Rice), partial (31%)	1
AATTATTTAGGTACAGAGGGA	TC223235	0.5	20.586	1	21	1214	1234	AAUUAUUUAGGUACAGAGGGA	UUCCUCUGUACCUAAAUAAUU	Cleavage	similar to UniRef100_Q6J6M8 Cluster: GAMYB-binding protein; n=2; Hordeum vulgare subsp. vulgare|Rep: GAMYB-binding protein - Hordeum vulgare var. distichum (Two-rowed barley), partial (33%)	1
AATTATTTAGGTACAGAGGGA	TC224164	1	16.977	1	21	830	850	AAUUAUUUAGGUACAGAGGGA	UCCUUCUGUAUCUAAAUAAUU	Cleavage	similar to UniRef100_Q9NFH0 Cluster: Early transcribed membrane protein; n=2; Plasmodium falciparum|Rep: Early transcribed membrane protein - Plasmodium falciparum, partial (18%)	1
AATTATTTAGGTACAGAGGGA	FD522424	1.5	15.362	1	21	521	541	AAUUAUUUAGGUACAGAGGGA	UUCCUUUGUACCUGAAUAAUU	Cleavage	homologue to UniRef100_A9I168 Cluster: Type II and III secretion system protein precursor; n=1; Elusimicrobium minutum Pei191|Rep: Type II and III secretion system protein precursor - Elusimicrobium minutum Pei191, partial (5%)	1
AATTATTTAGGTACAGAGGGA	TC198932	1	12.208	1	21	787	807	AAUUAUUUAGGUACAGAGGGA	UCCCUCUGUAACUAAAUAAUU	Translation	weakly similar to UniRef100_A4HVB2 Cluster: Surface antigen protein 2; n=1; Leishmania infantum|Rep: Surface antigen protein 2 - Leishmania infantum, partial (7%)	1
AATTATTTAGGTACAGAGGGA	TC208669	1.5	16.562	1	21	886	906	AAUUAUUUAGGUACAGAGGGA	UCCUUCUGUAUCUAAAUAGUU	Cleavage	similar to UniRef100_A7QLN3 Cluster: Chromosome chr13 scaffold_120, whole genome shotgun sequence; n=1; Vitis vinifera|Rep: Chromosome chr13 scaffold_120, whole genome shotgun sequence - Vitis vinifera (Grape), partial (39%)	1
AATTATTTAGGTACAGAGGGA	TC220027	1	18.068	1	21	1361	1381	AAUUAUUUAGGUACAGAGGGA	UCCCUCCGUACCUAAAUAAUU	Cleavage		1
AATTATTTAGGTACAGAGGGA	TC235159	1	9.779	1	20	492	511	AAUUAUUUAGGUACAGAGGG	CUCUCUGUAUCUAAAUAAUU	Cleavage		1
AATTATTTAGGTACAGAGGGA	CD057330	1.5	12.706	1	21	55	75	AAUUAUUUAGGUACAGAGGGA	UUCCUCUCUACCUAAAUAAUU	Cleavage		1
AATTATTTAGGTACAGAGGGA	BJ450193	1.5	14.434	1	21	323	343	AAUUAUUUAGGUACAGAGGGA	UCCCUCUAUACCUGAAUAAUU	Cleavage	similar to UniRef100_P93181 Cluster: Pathogenesis-related protein precursor; n=1; Hordeum vulgare|Rep: Pathogenesis-related protein precursor - Hordeum vulgare (Barley), partial (43%)	1
TGACCCTGAGGCACTCATACCG	TC224987	3	19.402	1	20	893	912	UGACCCUGAGGCACUCAUAC	GUGUGGGUUACUCAGGGUCA	Translation	similar to UniRef100_Q9ZTA8 Cluster: Homeodomain protein; n=1; Malus x domestica|Rep: Homeodomain protein - Malus domestica (Apple) (Malus sylvestris), partial (7%)	1
AATTAATATGGATCGGAGGGA	TC230450	1	9.992	1	21	683	703	AAUUAAUAUGGAUCGGAGGGA	UCCCUCCGAUCCGUGUUAAUU	Cleavage	similar to UniRef100_A5JS88 Cluster: Stress-induced receptor-like kinase 2; n=2; Oryza sativa|Rep: Stress-induced receptor-like kinase 2 - Oryza sativa subsp. indica (Rice), partial (3%)	1
AATTAATATGGATCGGAGGGA	BM099028	1.5	12.869	1	21	145	165	AAUUAAUAUGGAUCGGAGGGA	UCCCUCCGAUCCAUAUUACUU	Cleavage		1
AATTAATATGGATCGGAGGGA	CB863842	1	21.878	1	21	15	35	AAUUAAUAUGGAUCGGAGGGA	UCCGUCCGAUCCAUAUUAAUU	Cleavage	weakly similar to UniRef100_A7P756 Cluster: Chromosome chr9 scaffold_7, whole genome shotgun sequence; n=1; Vitis vinifera|Rep: Chromosome chr9 scaffold_7, whole genome shotgun sequence - Vitis vinifera (Grape), partial (43%)	1
AATTAATATGGATCGGAGGGA	TC197681	1.5	16	1	21	682	702	AAUUAAUAUGGAUCGGAGGGA	UCCCUCCGAUCCAUAUUAAGU	Cleavage	UniRef100_Q45KX6 Cluster: Chloroplast Mg-chelatase subunit XANTHA-G precursor; n=2; Hordeum vulgare|Rep: Chloroplast Mg-chelatase subunit XANTHA-G precursor - Hordeum vulgare (Barley), partial (14%)	1
AATTAATATGGATCGGAGGGA	TC231123	1.5	10.628	1	21	736	756	AAUUAAUAUGGAUCGGAGGGA	UCCCUCCGAUCCAUAUUACUU	Cleavage	UniRef100_A9J236 Cluster: MIKC-type MADS-box transcription factor WM32A; n=1; Triticum aestivum|Rep: MIKC-type MADS-box transcription factor WM32A - Triticum aestivum (Wheat), partial (9%)	1
AATTAATATGGATCGGAGGGA	TC237748	1	19.121	1	21	973	993	AAUUAAUAUGGAUCGGAGGGA	UCCCUCCAAUCCAUAUUAAUU	Cleavage	homologue to UniRef100_A7PEE2 Cluster: Chromosome chr11 scaffold_13, whole genome shotgun sequence; n=1; Vitis vinifera|Rep: Chromosome chr11 scaffold_13, whole genome shotgun sequence - Vitis vinifera (Grape), partial (47%)	1
AATTAATATGGATCGGAGGGA	TC197323	1.5	14.009	1	21	867	887	AAUUAAUAUGGAUCGGAGGGA	UCCCUCCGAUCCAUAUUACUU	Cleavage	UniRef100_A9J236 Cluster: MIKC-type MADS-box transcription factor WM32A; n=1; Triticum aestivum|Rep: MIKC-type MADS-box transcription factor WM32A - Triticum aestivum (Wheat), partial (9%)	1
AATTAATATGGATCGGAGGGA	TC195197	1.5	14.723	1	21	2558	2578	AAUUAAUAUGGAUCGGAGGGA	UCCCUCCGAUCCAUAUUAAGU	Cleavage	UniRef100_Q45KX6 Cluster: Chloroplast Mg-chelatase subunit XANTHA-G precursor; n=2; Hordeum vulgare|Rep: Chloroplast Mg-chelatase subunit XANTHA-G precursor - Hordeum vulgare (Barley), complete	1
AATTAATATGGATCGGAGGGA	TC200399	2	16.962	1	21	1380	1400	AAUUAAUAUGGAUCGGAGGGA	UCCCUCCGAUCCGUAUUACUU	Cleavage	similar to UniRef100_Q0J753 Cluster: Os08g0230300 protein; n=1; Oryza sativa Japonica Group|Rep: Os08g0230300 protein - Oryza sativa subsp. japonica (Rice), partial (55%)	1
AATTAATATGGATCGGAGGGA	TC212403	1.5	12.904	1	21	2043	2063	AAUUAAUAUGGAUCGGAGGGA	UUCAUCCGAUCCAUAUUAAUU	Cleavage		1
AATTAATATGGATCGGAGGGA	TC207657	2	14.238	1	21	464	484	AAUUAAUAUGGAUCGGAGGGA	UUCCUCUGACCCAUAUUAAUU	Cleavage	similar to UniRef100_Q9BIT2 Cluster: Fibroin 1; n=1; Plectreurys tristis|Rep: Fibroin 1 - Plectreurys tristis (Spider), partial (3%)	1
AATTAATATGGATCGGAGGGA	TC206623	2	14.663	1	21	1076	1096	AAUUAAUAUGGAUCGGAGGGA	UUCCUCUGACCCAUAUUAAUU	Cleavage		1
AATTAATATGGATCGGAGGGA	TC232771	3	14.245	1	21	666	686	AAUUAAUAUGGAUCGGAGGGA	UCUCUCCGGUCUAUAUUAGUC	Cleavage	similar to UniRef100_Q0D3L1 Cluster: Os07g0680900 protein; n=3; Oryza sativa Japonica Group|Rep: Os07g0680900 protein - Oryza sativa subsp. japonica (Rice), partial (36%)	1
AATTAATATGGATCGGAGGGA	BU970053	2	8.715	1	21	357	377	AAUUAAUAUGGAUCGGAGGGA	UCCCGCCAAUCCAUAUUAAUU	Cleavage		1
AATTAATATGGATCGGAGGGA	TC228739	3	13.361	1	21	443	463	AAUUAAUAUGGAUCGGAGGGA	UUCCUUCGAUCCAUUUUGAUU	Cleavage	homologue to UniRef100_Q6QFA7 Cluster: Expansin EXPA6; n=1; Triticum aestivum|Rep: Expansin EXPA6 - Triticum aestivum (Wheat), partial (32%)	1
AATTAATATGGATCGGAGGGA	DN189597	2.5	15.141	1	21	413	433	AAUUAAUAUGGAUCGGAGGGA	UCCCUCCAAUCCAUAUGAAUU	Cleavage	weakly similar to UniRef100_A8JCC2 Cluster: Predicted protein; n=1; Chlamydomonas reinhardtii|Rep: Predicted protein - Chlamydomonas reinhardtii, partial (3%)	1
AATTAATATGGATCGGAGGGA	TC206215	2.5	14.803	1	21	499	519	AAUUAAUAUGGAUCGGAGGGA	UCCCUCCAAUCCAUAUUACUU	Cleavage		1
CCGAACTGATGGAAAGGGCTA	GH211796	0	12.745	1	21	535	555	CCGAACUGAUGGAAAGGGCUA	UAGCCCUUUCCAUCAGUUCGG	Cleavage	similar to UniRef100_A8Q3S5 Cluster: ShTK domain containing protein; n=1; Brugia malayi|Rep: ShTK domain containing protein - Brugia malayi (Filarial nematode worm), partial (6%)	1
CCGAACTGATGGAAAGGGCTA	BQ740109	0.5	20.364	1	21	328	348	CCGAACUGAUGGAAAGGGCUA	UAGUCCUUUCCAUCAGUUCGG	Cleavage		1
CCGAACTGATGGAAAGGGCTA	CX631019	1	24.296	1	21	220	240	CCGAACUGAUGGAAAGGGCUA	UAGCUCUUUCCAUCAGUUUGG	Cleavage	similar to UniRef100_A8FPH2 Cluster: ABC transporter related; n=1; Shewanella sediminis HAW-EB3|Rep: ABC transporter related -, partial (3%)	1
CCGAACTGATGGAAAGGGCTA	CA023038	1	19.13	1	21	378	398	CCGAACUGAUGGAAAGGGCUA	UAGCCCUUUUCAUUAGUUCGG	Cleavage		1
CCGAACTGATGGAAAGGGCTA	BQ470074	1	14.462	1	21	426	446	CCGAACUGAUGGAAAGGGCUA	UAGCCCUUUUCAUUAGUUCGG	Cleavage		1
CCGAACTGATGGAAAGGGCTA	TC197023	1	24.833	1	21	512	532	CCGAACUGAUGGAAAGGGCUA	UAGCCCUUCCCAUCAGUUCGG	Cleavage		1
CCGAACTGATGGAAAGGGCTA	TC207741	2.5	16.136	1	21	573	593	CCGAACUGAUGGAAAGGGCUA	UAGCCUUUUCCAUCAAUUUGG	Cleavage	similar to UniRef100_A7NWA3 Cluster: Chromosome chr5 scaffold_2, whole genome shotgun sequence; n=1; Vitis vinifera|Rep: Chromosome chr5 scaffold_2, whole genome shotgun sequence - Vitis vinifera (Grape), partial (12%)	1
TTTTGGTTGCGTTGGCTAGTGCAT	TC226135	0	17.115	1	24	410	433	UUUUGGUUGCGUUGGCUAGUGCAU	AUGCACUAGCCAACGCAACCAAAA	Cleavage	similar to UniRef100_A2Q2R2 Cluster: Histidine acid phosphatase; n=1; Medicago truncatula|Rep: Histidine acid phosphatase - Medicago truncatula (Barrel medic), partial (8%)	2
TTTTGGTTGCGTTGGCTAGTGCAT	TC226135	0.5	17.271	1	24	622	645	UUUUGGUUGCGUUGGCUAGUGCAU	AUGCACUAGCCAAUGCAACCAAAA	Cleavage	similar to UniRef100_A2Q2R2 Cluster: Histidine acid phosphatase; n=1; Medicago truncatula|Rep: Histidine acid phosphatase - Medicago truncatula (Barrel medic), partial (8%)	2
TTTTGGTTGCGTTGGCTAGTGCAT	BE437625	0.5	18.424	1	24	9	32	UUUUGGUUGCGUUGGCUAGUGCAU	AUGCACUAGCCAACGCAAUCAAAA	Cleavage		1
TTTTGGTTGCGTTGGCTAGTGCAT	AJ474248	2	22.19	1	24	168	191	UUUUGGUUGCGUUGGCUAGUGCAU	AUGCACUAGCAAACUCAACCAAAA	Translation		1
TTTTGGTTGCGTTGGCTAGTGCAT	BY869555	3	13.823	1	24	16	39	UUUUGGUUGCGUUGGCUAGUGCAU	AUGUAAUAGCCACUGCAACCAAAG	Cleavage	similar to UniRef100_P49748-2 Cluster: Isoform 2 of P49748 ; n=1; Homo sapiens|Rep: Isoform 2 of P49748 - Homo sapiens (Human), partial (2%)	1
TTTTGGTTGCGTTGGCTAGTGCAT	CK569820	3	19.555	1	24	283	306	UUUUGGUUGCGUUGGCUAGUGCAU	AUGGCCUACUCAACGCAAUCAAAA	Cleavage	similar to UniRef100_Q871I7 Cluster: Related to (VAMP)-associated protein; n=1; Neurospora crassa|Rep: Related to (VAMP)-associated protein - Neurospora crassa, partial (8%)	1
TTTTGGTTGCGTTGGCTAGTGCAT	TC212910	3	18.399	1	21	62	82	UUUUGGUUGCGUUGGCUAGUG	CACUGGUCAAUGCAACUGGAA	Cleavage	similar to UniRef100_A7QFJ9 Cluster: Chromosome chr8 scaffold_88, whole genome shotgun sequence; n=1; Vitis vinifera|Rep: Chromosome chr8 scaffold_88, whole genome shotgun sequence - Vitis vinifera (Grape), partial (53%)	1
TTTTGGTTGCGTTGGCTAGTGCAT	TC218715	3	20.151	1	21	632	652	UUUUGGUUGCGUUGGCUAGUG	CACUGGUCAAUGCAACUGGAA	Cleavage	similar to UniRef100_A7NY44 Cluster: Chromosome chr6 scaffold_3, whole genome shotgun sequence; n=1; Vitis vinifera|Rep: Chromosome chr6 scaffold_3, whole genome shotgun sequence - Vitis vinifera (Grape), partial (98%)	1
TTTTGGTTGCGTTGGCTAGTGCAT	BG370000	2.5	19.684	1	20	317	336	UUUUGGUUGCGUUGGCUAGU	ACUAGCUAAUGCAACCAACA	Cleavage	similar to UniRef100_Q6PQ02 Cluster: Ubiquitin fusion degradation protein; n=1; Triticum aestivum|Rep: Ubiquitin fusion degradation protein - Triticum aestivum (Wheat), partial (48%)	1
TTTTGGTTGCGTTGGCTAGTGCAT	BQ469263	3	19.94	1	21	511	531	UUUUGGUUGCGUUGGCUAGUG	CAUGAGCUAAUGCAACCAAGA	Cleavage	UniRef100_Q8QZZ2 Cluster: Zfp418 protein; n=2; Mus musculus|Rep: Zfp418 protein - Mus musculus (Mouse), partial (1%)	1
TTTTGGTTGCGTTGGCTAGTGCAT	TC224676	3	18.783	1	24	156	179	UUUUGGUUGCGUUGGCUAGUGCAU	ACGAACUAGCCAAUGCAACAGAAG	Cleavage	similar to UniRef100_Q6YUV9 Cluster: Transitional endoplasmic reticulum ATPase-like; n=1; Oryza sativa Japonica Group|Rep: Transitional endoplasmic reticulum ATPase-like - Oryza sativa subsp. japonica (Rice), partial (31%)	1
TATAGTAATGATGGCTAATGGT	BU970049	1.5	23.312	1	22	32	53	UAUAGUAAUGAUGGCUAAUGGU	ACCAUUAGCCAUCAUUACAAUA	Cleavage	similar to UniRef100_Q0IZ79 Cluster: Os10g0124300 protein; n=1; Oryza sativa Japonica Group|Rep: Os10g0124300 protein - Oryza sativa subsp. japonica (Rice), partial (16%)	1
TATAGTAATGATGGCTAATGGT	BU994795	1	18.524	1	22	184	205	UAUAGUAAUGAUGGCUAAUGGU	GCCAUUAGCUAUUAUUACUAUA	Cleavage	similar to UniRef100_Q0IZ79 Cluster: Os10g0124300 protein; n=1; Oryza sativa Japonica Group|Rep: Os10g0124300 protein - Oryza sativa subsp. japonica (Rice), partial (24%)	1
TATAGTAATGATGGCTAATGGT	TC237861	3	16.631	1	22	13	34	UAUAGUAAUGAUGGCUAAUGGU	ACCAUUAGCUAUCAUCACUAUU	Cleavage	weakly similar to UniRef100_Q0E1Z8 Cluster: Os02g0286700 protein; n=4; Oryza sativa|Rep: Os02g0286700 protein - Oryza sativa subsp. japonica (Rice), partial (12%)	1
TATAGTAATGATGGCTAATGGT	NP611685	2	20.139	1	22	1110	1131	UAUAGUAAUGAUGGCUAAUGGU	ACCACUAGCCAUAAUUACUAUA	Translation	GB|AY196347.1|AAO43441.1 MLA12 [Hordeum vulgare subsp. vulgare]	1
TATAGTAATGATGGCTAATGGT	TC221756	2	20.139	1	22	1524	1545	UAUAGUAAUGAUGGCUAAUGGU	ACCACUAGCCAUAAUUACUAUA	Translation	UniRef100_Q8GSK4 Cluster: CC-NBS-LRR resistance protein MLA13; n=1; Hordeum vulgare|Rep: CC-NBS-LRR resistance protein MLA13 - Hordeum vulgare (Barley), complete	1
TATAGTAATGATGGCTAATGGT	TC198160	2	20.139	1	22	1520	1541	UAUAGUAAUGAUGGCUAAUGGU	ACCACUAGCCAUAAUUACUAUA	Translation	UniRef100_Q6WWJ4 Cluster: MLA10; n=1; Hordeum vulgare|Rep: MLA10 - Hordeum vulgare (Barley), complete	1
TATAGTAATGATGGCTAATGGT	TC214957	2	20.139	1	22	1529	1550	UAUAGUAAUGAUGGCUAAUGGU	ACCACUAGCCAUAAUUACUAUA	Translation	UniRef100_Q6WWJ5 Cluster: MLA7; n=1; Hordeum vulgare|Rep: MLA7 - Hordeum vulgare (Barley), complete	1
TATAGTAATGATGGCTAATGGT	BG415127	2.5	8.566	1	22	641	663	UAUAGUAAUGAUGGC-UAAUGGU	ACCAUUGCGCCAUCAUUACUAUA	Cleavage	homologue to UniRef100_Q3KN82 Cluster: Leucoanthocyanidin reductase; n=1; Hordeum vulgare subsp. vulgare|Rep: Leucoanthocyanidin reductase - Hordeum vulgare var. distichum (Two-rowed barley), partial (34%)	1
TATAGTAATGATGGCTAATGGT	TC225364	2.5	21.684	1	21	303	323	UAUAGUAAUGAUGGCUAAUGG	UCGUUGGCCAUCGUUGCUAUG	Cleavage		1
TATAGTAATGATGGCTAATGGT	TC231778	2.5	19.611	1	22	146	167	UAUAGUAAUGAUGGCUAAUGGU	AGCAUUUGCCAUUAUUAUUGUA	Cleavage	similar to UniRef100_Q6H5H5 Cluster: Emsy N terminus domain-containing protein-like; n=1; Oryza sativa Japonica Group|Rep: Emsy N terminus domain-containing protein-like - Oryza sativa subsp. japonica (Rice), partial (30%)	1
TATAGTAATGATGGCTAATGGT	TC212461	3	14.351	1	20	628	647	UAUAGUAAUGAUGGCUAAUG	CAUUAGUUAUCAUCACUAUG	Cleavage	similar to UniRef100_Q676W9 Cluster: Protein phosphatase 2C; n=1; Hyacinthus orientalis|Rep: Protein phosphatase 2C - Hyacinthus orientalis (Common hyacinth), partial (27%)	1
TATAGTAATGATGGCTAATGGT	TC219776	3	22.187	1	21	540	560	UAUAGUAAUGAUGGCUAAUGG	CCAUGAGCAAUCGUUACUAUG	Cleavage	similar to UniRef100_A9U328 Cluster: Predicted protein; n=1; Physcomitrella patens subsp. patens|Rep: Predicted protein - Physcomitrella patens subsp. patens, partial (5%)	1
TTAGGATTAGGAATAGGTGTA	TC199777	3	13.964	1	20	233	252	UUAGGAUUAGGAAUAGGUGU	ACACCUAAUCCUGAUCCUGC	Cleavage	similar to UniRef100_O93914 Cluster: PDI related protein A; n=1; Aspergillus niger|Rep: PDI related protein A - Aspergillus niger, partial (9%)	1
TTAGGATTAGGAATAGGTGTA	BI957689	3	8.343	1	20	265	284	UUAGGAUUAGGAAUAGGUGU	ACACCUAUGCCUAAGCCUGA	Cleavage	similar to UniRef100_Q01979 Cluster: Proline-rich protein; n=1; Triticum aestivum|Rep: Proline-rich protein - Triticum aestivum (Wheat), partial (26%)	1
TTAGGATTAGGAATAGGTGTA	BI959063	3	9.049	1	20	236	255	UUAGGAUUAGGAAUAGGUGU	ACACCUAUGCCUAAGCCUGA	Cleavage	similar to UniRef100_Q01979 Cluster: Proline-rich protein; n=1; Triticum aestivum|Rep: Proline-rich protein - Triticum aestivum (Wheat), partial (37%)	1
TTAGGATTAGGAATAGGTGTA	TC201933	3	9.334	1	20	277	296	UUAGGAUUAGGAAUAGGUGU	ACACCUAUGCCUAAGCCUGA	Cleavage	similar to UniRef100_Q01979 Cluster: Proline-rich protein; n=1; Triticum aestivum|Rep: Proline-rich protein - Triticum aestivum (Wheat), partial (53%)	1
TTAGGATTAGGAATAGGTGTA	TC223483	3	9.12	1	20	278	297	UUAGGAUUAGGAAUAGGUGU	ACACCUAUGCCUAAGCCUGA	Cleavage	homologue to UniRef100_Q01979 Cluster: Proline-rich protein; n=1; Triticum aestivum|Rep: Proline-rich protein - Triticum aestivum (Wheat), partial (53%)	1
TTAGGATTAGGAATAGGTGTA	TC219429	3	9.12	1	20	279	298	UUAGGAUUAGGAAUAGGUGU	ACACCUAUGCCUAAGCCUGA	Cleavage	homologue to UniRef100_Q01979 Cluster: Proline-rich protein; n=1; Triticum aestivum|Rep: Proline-rich protein - Triticum aestivum (Wheat), partial (86%)	1
TTAGGATTAGGAATAGGTGTA	TC218066	3	9.12	1	20	261	280	UUAGGAUUAGGAAUAGGUGU	ACACCUAUGCCUAAGCCUGA	Cleavage	similar to UniRef100_Q01979 Cluster: Proline-rich protein; n=1; Triticum aestivum|Rep: Proline-rich protein - Triticum aestivum (Wheat), partial (94%)	1
TTAGGATTAGGAATAGGTGTA	TC206547	3	9.12	1	20	298	317	UUAGGAUUAGGAAUAGGUGU	ACACCUAUGCCUAAGCCUGA	Cleavage	similar to UniRef100_Q01979 Cluster: Proline-rich protein; n=1; Triticum aestivum|Rep: Proline-rich protein - Triticum aestivum (Wheat), partial (94%)	1
TTAGGATTAGGAATAGGTGTA	TC201272	3	14.41	1	21	253	273	UUAGGAUUAGGAAUAGGUGUA	UACACCAAAACCUAAUCCUAA	Cleavage	similar to UniRef100_A7QHP0 Cluster: Chromosome chr8 scaffold_99, whole genome shotgun sequence; n=1; Vitis vinifera|Rep: Chromosome chr8 scaffold_99, whole genome shotgun sequence - Vitis vinifera (Grape), partial (26%)	1
TTAGGATTAGGAATAGGTGTA	DN159441	3	11.114	1	20	230	249	UUAGGAUUAGGAAUAGGUGU	ACUCCUAUCCCUAAUCCUAU	Cleavage		1
AAATAGAATAATGATCAACGGA	TC202346	0	16.213	1	22	663	684	AAAUAGAAUAAUGAUCAACGGA	UCCGUUGAUCAUUAUUCUAUUU	Cleavage	UniRef100_P41096 Cluster: Chloroplast 50S ribosomal protein L2; n=3; Pooideae|Rep: Chloroplast 50S ribosomal protein L2 - Hordeum vulgare (Barley), partial (52%)	1
AAATAGAATAATGATCAACGGA	TC238231	2.5	13.589	1	20	287	306	AAAUAGAAUAAUGAUCAACG	UUUUGAUCAUUAUUUUAUUU	Cleavage		1
AAATAGAATAATGATCAACGGA	BE437989	3	14.529	1	22	109	130	AAAUAGAAUAAUGAUCAACGGA	UCAGUUGAUUCUUAUUUUAUUU	Cleavage		1
AAATAGAATAATGATCAACGGA	TC212330	3	18.24	1	20	528	547	AAAUAGAAUAAUGAUCAACG	UGUUGAUCUUUAUUCCAUUU	Cleavage	weakly similar to UniRef100_Q8LLA8 Cluster: CI2D; n=1; Hordeum vulgare|Rep: CI2D - Hordeum vulgare (Barley), partial (39%)	1
AAATAGAATAATGATCAACGGA	TC229989	3	20.428	1	20	670	689	AAAUAGAAUAAUGAUCAACG	CGUUGGUUCUUAUUUUGUUU	Cleavage		1
TTTGAGGGTTCTAGTCTTTGC	BG301290	3	22.43	1	21	617	637	UUUGAGGGUUCUAGUCUUUGC	GUAAGGACUAGAAUCCUUGAG	Cleavage	homologue to UniRef100_A9V9D1 Cluster: Predicted protein; n=1; Monosiga brevicollis MX1|Rep: Predicted protein - Monosiga, partial (1%)	1
TTTGAGGGTTCTAGTCTTTGC	CB866843	2.5	17.226	1	20	321	340	UUUGAGGGUUCUAGUCUUUG	AGAAGAUUAGAACUCUCAAA	Cleavage	homologue to UniRef100_Q0J8Q0 Cluster: Os08g0100200 protein; n=1; Oryza sativa Japonica Group|Rep: Os08g0100200 protein - Oryza, partial (10%)	1
TTTGAGGGTTCTAGTCTTTGC	EX593126	3	9.611	1	20	20	39	UUUGAGGGUUCUAGUCUUUG	UAAAGACUAGAAUUCUCUAA	Cleavage		1
TTTGAGGGTTCTAGTCTTTGC	CA017245	3	10.455	1	20	532	551	UUUGAGGGUUCUAGUCUUUG	CAGGGAUUAGAAACUUCAAA	Cleavage	similar to UniRef100_Q6H592 Cluster: Proteasome protein-like; n=2; Oryza sativa|Rep: Proteasome protein-like - Oryza sativa subsp. japonica (Rice), partial (37%)	1
TTTGAGGGTTCTAGTCTTTGC	TC220038	3	15.009	1	20	47	66	UUUGAGGGUUCUAGUCUUUG	UAAAGACAAGGGUCCUCAAA	Cleavage	similar to UniRef100_Q0JH51 Cluster: Os01g0883200 protein; n=2; Oryza sativa Japonica Group|Rep: Os01g0883200 protein - Oryza sativa subsp. japonica (Rice), partial (33%)	1
ATCGTATGAACTTGAAGCAACGGT	TC199351	0	15.053	1	24	250	273	AUCGUAUGAACUUGAAGCAACGGU	ACCGUUGCUUCAAGUUCAUACGAU	Cleavage	UniRef100_Q6VWJ6 Cluster: SUSIBA2; n=1; Hordeum vulgare|Rep: SUSIBA2 - Hordeum vulgare (Barley), complete	1
