# Supplementary material for: A Transgenic Transcription Factor (TaDREB3) in Barley Affects the Expression of MicroRNAs and Other Small Non-Coding RNAs
Source: PLoS One. 2012 Aug 1;7(8):e42030. doi: 10.1371/journal.pone.0042030 (PMC3409865; doi:10.1371/journal.pone.0042030)
Supplement: Table S5 — Detected TEs in the TREP database by reads (allowing 0 mismatch) in non-transgenic barley (GP) and transgenic barley (GP(TaDREB3)). The log2-ratio indicates the differential expression. Sheet 1 shows detected TEs by the reads with threshold > = 1. Sheet 2 shows detected TEs by the reads with threshold > = 10. (XLSX) [file pone.0042030.s005.xlsx]

## Sheet: TREP_1
name	GP	GP(TaDREB3)	GP(TaDREB3)_norm	log2
gnl|TREP|TREP2016	1161	559	773.192	-0.586469
gnl|TREP|TREP1423	1012	344	475.81	-1.08875
gnl|TREP|TREP2293	497	221	305.681	-0.701221
gnl|TREP|TREP1529	451	184	254.503	-0.825443
gnl|TREP|TREP1554	437	29	40.1119	-3.44553
gnl|TREP|TREP2242	280	122	168.747	-0.730567
gnl|TREP|TREP1620	260	88	121.719	-1.09496
gnl|TREP|TREP1621	243	126	174.279	-0.479554
gnl|TREP|TREP1527	235	113	156.298	-0.58836
gnl|TREP|TREP2288	209	115	159.065	-0.393891
gnl|TREP|TREP2294	138	55	76.0743	-0.859186
gnl|TREP|TREP1627	137	36	49.7941	-1.46013
gnl|TREP|TREP1642	137	28	38.7288	-1.8227
gnl|TREP|TREP2053	135	51	70.5417	-0.936412
gnl|TREP|TREP2059	134	9	12.4485	-3.42819
gnl|TREP|TREP1528	132	37	51.1773	-1.36696
gnl|TREP|TREP1435	125	60	82.9902	-0.590915
gnl|TREP|TREP2359	121	5	6.91585	-4.12896
gnl|TREP|TREP2063	115	12	16.598	-2.79255
gnl|TREP|TREP2071	100	29	40.1119	-1.3179
gnl|TREP|TREP2234	99	14	19.3644	-2.35402
gnl|TREP|TREP1662	98	23	31.8129	-1.62317
gnl|TREP|TREP1660	97	25	34.5792	-1.48808
gnl|TREP|TREP2049	92	17	23.5139	-1.96812
gnl|TREP|TREP3349	91	15	20.7475	-2.13293
gnl|TREP|TREP2376	91	41	56.71	-0.682264
gnl|TREP|TREP1542	88	22	30.4297	-1.53202
gnl|TREP|TREP3160	86	2	2.76634	-4.95829
gnl|TREP|TREP768	83	30	41.4951	-1.00017
gnl|TREP|TREP1583	75	20	27.6634	-1.43891
gnl|TREP|TREP1519	75	41	56.71	-0.403288
gnl|TREP|TREP3220	73	21	29.0466	-1.32953
gnl|TREP|TREP1802	72	13	17.9812	-2.00151
gnl|TREP|TREP1820	69	11	15.2149	-2.18111
gnl|TREP|TREP730	68	39	53.9436	-0.334082
gnl|TREP|TREP2061	68	1	1.38317	-5.61948
gnl|TREP|TREP2050	68	25	34.5792	-0.975628
gnl|TREP|TREP2337	67	9	12.4485	-2.42819
gnl|TREP|TREP3149	65	17	23.5139	-1.46693
gnl|TREP|TREP1578	64	18	24.8971	-1.3621
gnl|TREP|TREP702	63	14	19.3644	-1.70195
gnl|TREP|TREP2092	63	24	33.1961	-0.924339
gnl|TREP|TREP1242	61	18	24.8971	-1.29283
gnl|TREP|TREP1318	60	20	27.6634	-1.11698
gnl|TREP|TREP2027	57	30	41.4951	-0.458021
gnl|TREP|TREP1579	57	26	35.9624	-0.664472
gnl|TREP|TREP1448	56	4	5.53268	-3.33938
gnl|TREP|TREP2313	56	2	2.76634	-4.33938
gnl|TREP|TREP2295	53	11	15.2149	-1.80051
gnl|TREP|TREP3143	53	5	6.91585	-2.93801
gnl|TREP|TREP3020	52	20	27.6634	-0.910533
gnl|TREP|TREP3458	52	16	22.1307	-1.23246
gnl|TREP|TREP1400	51	14	19.3644	-1.39709
gnl|TREP|TREP2201	49	8	11.0654	-2.14673
gnl|TREP|TREP1644	49	8	11.0654	-2.14673
gnl|TREP|TREP2301	49	10	13.8317	-1.8248
gnl|TREP|TREP18	48	5	6.91585	-2.79506
gnl|TREP|TREP200	47	5	6.91585	-2.76468
gnl|TREP|TREP962	47	7	9.68219	-2.27926
gnl|TREP|TREP3323	45	8	11.0654	-2.02387
gnl|TREP|TREP2068	45	8	11.0654	-2.02387
gnl|TREP|TREP1623	44	3	4.14951	-3.40649
gnl|TREP|TREP1649	44	7	9.68219	-2.1841
gnl|TREP|TREP3201	44	7	9.68219	-2.1841
gnl|TREP|TREP1531	44	21	29.0466	-0.599136
gnl|TREP|TREP1639	42	5	6.91585	-2.60241
gnl|TREP|TREP767	42	14	19.3644	-1.11698
gnl|TREP|TREP707	42	4	5.53268	-2.92434
gnl|TREP|TREP1556	42	10	13.8317	-1.60241
gnl|TREP|TREP1659	41	16	22.1307	-0.889574
gnl|TREP|TREP3259	41	8	11.0654	-1.88957
gnl|TREP|TREP2065	41	17	23.5139	-0.802111
gnl|TREP|TREP2005	40	2	2.76634	-3.85395
gnl|TREP|TREP770	39	13	17.9812	-1.11698
gnl|TREP|TREP2043	38	9	12.4485	-1.61002
gnl|TREP|TREP2363	37	5	6.91585	-2.41955
gnl|TREP|TREP2072	37	20	27.6634	-0.419547
gnl|TREP|TREP2064	37	15	20.7475	-0.834584
gnl|TREP|TREP2243	36	15	20.7475	-0.795056
gnl|TREP|TREP2282	35	3	4.14951	-3.07634
gnl|TREP|TREP3051	34	10	13.8317	-1.29756
gnl|TREP|TREP2305	34	9	12.4485	-1.44956
gnl|TREP|TREP1533	34	31	42.8783	0.334712
gnl|TREP|TREP3026	33	11	15.2149	-1.11698
gnl|TREP|TREP22	33	10	13.8317	-1.25449
gnl|TREP|TREP126	32	10	13.8317	-1.21009
gnl|TREP|TREP2357	32	9	12.4485	-1.3621
gnl|TREP|TREP1523	32	11	15.2149	-1.07259
gnl|TREP|TREP255	31	14	19.3644	-0.678863
gnl|TREP|TREP3163	31	4	5.53268	-2.48622
gnl|TREP|TREP208	30	16	22.1307	-0.438912
gnl|TREP|TREP1626	30	6	8.29902	-1.85395
gnl|TREP|TREP704	29	9	12.4485	-1.22008
gnl|TREP|TREP2224	28	8	11.0654	-1.33938
gnl|TREP|TREP2237	28	12	16.598	-0.754414
gnl|TREP|TREP2283	28	13	17.9812	-0.638937
gnl|TREP|TREP1622	27	6	8.29902	-1.70195
gnl|TREP|TREP3516	26	6	8.29902	-1.6475
gnl|TREP|TREP1645	26	13	17.9812	-0.532022
gnl|TREP|TREP19	26	4	5.53268	-2.23246
gnl|TREP|TREP3237	25	1	1.38317	-4.17588
gnl|TREP|TREP21	25	18	24.8971	-0.00595279
gnl|TREP|TREP1020	25	12	16.598	-0.590915
gnl|TREP|TREP3348	24	7	9.68219	-1.30963
gnl|TREP|TREP1640	24	8	11.0654	-1.11698
gnl|TREP|TREP3238	24	3	4.14951	-2.53202
gnl|TREP|TREP3164	24	6	8.29902	-1.53202
gnl|TREP|TREP1661	23	8	11.0654	-1.05558
gnl|TREP|TREP1634	23	9	12.4485	-0.885659
gnl|TREP|TREP1637	23	0	0	#NUM!
gnl|TREP|TREP706	23	6	8.29902	-1.47062
gnl|TREP|TREP3226	23	3	4.14951	-2.47062
gnl|TREP|TREP3227	23	8	11.0654	-1.05558
gnl|TREP|TREP1625	22	9	12.4485	-0.821528
gnl|TREP|TREP1624	22	0	0	#NUM!
gnl|TREP|TREP1405	22	4	5.53268	-1.99145
gnl|TREP|TREP2312	22	3	4.14951	-2.40649
gnl|TREP|TREP1534	22	4	5.53268	-1.99145
gnl|TREP|TREP2035	21	10	13.8317	-0.602411
gnl|TREP|TREP3111	21	2	2.76634	-2.92434
gnl|TREP|TREP1162	21	5	6.91585	-1.60241
gnl|TREP|TREP747	21	5	6.91585	-1.60241
gnl|TREP|TREP124	21	5	6.91585	-1.60241
gnl|TREP|TREP3141	21	7	9.68219	-1.11698
gnl|TREP|TREP870	20	14	19.3644	-0.0465948
gnl|TREP|TREP3338	20	2	2.76634	-2.85395
gnl|TREP|TREP3099	20	13	17.9812	-0.15351
gnl|TREP|TREP2338	20	1	1.38317	-3.85395
gnl|TREP|TREP1709	20	11	15.2149	-0.394518
gnl|TREP|TREP3167	20	1	1.38317	-3.85395
gnl|TREP|TREP2067	20	4	5.53268	-1.85395
gnl|TREP|TREP2006	19	9	12.4485	-0.610024
gnl|TREP|TREP875	19	6	8.29902	-1.19499
gnl|TREP|TREP3331	19	7	9.68219	-0.972594
gnl|TREP|TREP1132	19	0	0	#NUM!
gnl|TREP|TREP2321	19	2	2.76634	-2.77995
gnl|TREP|TREP2041	19	7	9.68219	-0.972594
gnl|TREP|TREP206	18	6	8.29902	-1.11698
gnl|TREP|TREP3354	18	0	0	#NUM!
gnl|TREP|TREP3260	18	5	6.91585	-1.38002
gnl|TREP|TREP3033	18	1	1.38317	-3.70195
gnl|TREP|TREP1437	18	6	8.29902	-1.11698
gnl|TREP|TREP1217	18	5	6.91585	-1.38002
gnl|TREP|TREP749	18	11	15.2149	-0.242515
gnl|TREP|TREP125	18	6	8.29902	-1.11698
gnl|TREP|TREP709	18	1	1.38317	-3.70195
gnl|TREP|TREP727	18	3	4.14951	-2.11698
gnl|TREP|TREP2296	18	5	6.91585	-1.38002
gnl|TREP|TREP2081	18	6	8.29902	-1.11698
gnl|TREP|TREP1074	17	6	8.29902	-1.03452
gnl|TREP|TREP1643	17	6	8.29902	-1.03452
gnl|TREP|TREP3165	17	3	4.14951	-2.03452
gnl|TREP|TREP2051	17	3	4.14951	-2.03452
gnl|TREP|TREP1042	17	11	15.2149	-0.160053
gnl|TREP|TREP787	17	9	12.4485	-0.449559
gnl|TREP|TREP230	16	4	5.53268	-1.53202
gnl|TREP|TREP1653	16	1	1.38317	-3.53202
gnl|TREP|TREP3052	16	1	1.38317	-3.53202
gnl|TREP|TREP1403	16	3	4.14951	-1.94706
gnl|TREP|TREP1507	16	7	9.68219	-0.724667
gnl|TREP|TREP722	16	4	5.53268	-1.53202
gnl|TREP|TREP1316	16	5	6.91585	-1.21009
gnl|TREP|TREP2018	15	0	0	#NUM!
gnl|TREP|TREP2255	15	7	9.68219	-0.631557
gnl|TREP|TREP1670	15	4	5.53268	-1.43891
gnl|TREP|TREP3017	15	7	9.68219	-0.631557
gnl|TREP|TREP1503	15	0	0	#NUM!
gnl|TREP|TREP2326	15	3	4.14951	-1.85395
gnl|TREP|TREP3135	15	1	1.38317	-3.43891
gnl|TREP|TREP1550	15	1	1.38317	-3.43891
gnl|TREP|TREP2280	14	3	4.14951	-1.75441
gnl|TREP|TREP1160	14	2	2.76634	-2.33938
gnl|TREP|TREP1161	14	5	6.91585	-1.01745
gnl|TREP|TREP3414	14	7	9.68219	-0.532022
gnl|TREP|TREP1095	13	2	2.76634	-2.23246
gnl|TREP|TREP3300	13	2	2.76634	-2.23246
gnl|TREP|TREP1824	13	0	0	#NUM!
gnl|TREP|TREP2346	13	5	6.91585	-0.910533
gnl|TREP|TREP3137	13	0	0	#NUM!
gnl|TREP|TREP37	13	7	9.68219	-0.425106
gnl|TREP|TREP1553	13	5	6.91585	-0.910533
gnl|TREP|TREP795	13	3	4.14951	-1.6475
gnl|TREP|TREP2003	12	4	5.53268	-1.11698
gnl|TREP|TREP2247	12	2	2.76634	-2.11698
gnl|TREP|TREP716	12	1	1.38317	-3.11698
gnl|TREP|TREP731	12	11	15.2149	0.342448
gnl|TREP|TREP3162	12	6	8.29902	-0.532022
gnl|TREP|TREP1565	12	2	2.76634	-2.11698
gnl|TREP|TREP1516	12	3	4.14951	-1.53202
gnl|TREP|TREP209	11	1	1.38317	-2.99145
gnl|TREP|TREP2264	11	4	5.53268	-0.991453
gnl|TREP|TREP2244	11	4	5.53268	-0.991453
gnl|TREP|TREP834	11	5	6.91585	-0.669525
gnl|TREP|TREP2260	11	5	6.91585	-0.669525
gnl|TREP|TREP1822	11	0	0	#NUM!
gnl|TREP|TREP1632	11	0	0	#NUM!
gnl|TREP|TREP1636	11	1	1.38317	-2.99145
gnl|TREP|TREP1638	11	0	0	#NUM!
gnl|TREP|TREP100	11	2	2.76634	-1.99145
gnl|TREP|TREP2322	11	7	9.68219	-0.184098
gnl|TREP|TREP2355	11	4	5.53268	-0.991453
gnl|TREP|TREP2062	11	0	0	#NUM!
gnl|TREP|TREP2080	11	6	8.29902	-0.406491
gnl|TREP|TREP1557	11	5	6.91585	-0.669525
gnl|TREP|TREP2238	10	5	6.91585	-0.532022
gnl|TREP|TREP1648	10	0	0	#NUM!
gnl|TREP|TREP773	10	0	0	#NUM!
gnl|TREP|TREP1504	10	0	0	#NUM!
gnl|TREP|TREP700	10	3	4.14951	-1.26899
gnl|TREP|TREP720	10	0	0	#NUM!
gnl|TREP|TREP2368	10	5	6.91585	-0.532022
gnl|TREP|TREP3235	10	1	1.38317	-2.85395
gnl|TREP|TREP227	9	1	1.38317	-2.70195
gnl|TREP|TREP2251	9	5	6.91585	-0.380019
gnl|TREP|TREP3343	9	3	4.14951	-1.11698
gnl|TREP|TREP1652	9	4	5.53268	-0.701947
gnl|TREP|TREP3258	9	0	0	#NUM!
gnl|TREP|TREP3261	9	4	5.53268	-0.701947
gnl|TREP|TREP753	9	3	4.14951	-1.11698
gnl|TREP|TREP740	9	3	4.14951	-1.11698
gnl|TREP|TREP744	9	0	0	#NUM!
gnl|TREP|TREP715	9	3	4.14951	-1.11698
gnl|TREP|TREP102	9	2	2.76634	-1.70195
gnl|TREP|TREP1714	9	0	0	#NUM!
gnl|TREP|TREP2107	9	5	6.91585	-0.380019
gnl|TREP|TREP3249	9	1	1.38317	-2.70195
gnl|TREP|TREP3136	9	1	1.38317	-2.70195
gnl|TREP|TREP2088	9	2	2.76634	-1.70195
gnl|TREP|TREP3151	9	2	2.76634	-1.70195
gnl|TREP|TREP3528	8	1	1.38317	-2.53202
gnl|TREP|TREP826	8	1	1.38317	-2.53202
gnl|TREP|TREP3353	8	1	1.38317	-2.53202
gnl|TREP|TREP3086	8	1	1.38317	-2.53202
gnl|TREP|TREP3253	8	0	0	#NUM!
gnl|TREP|TREP3028	8	2	2.76634	-1.53202
gnl|TREP|TREP1441	8	2	2.76634	-1.53202
gnl|TREP|TREP1225	8	1	1.38317	-2.53202
gnl|TREP|TREP1075#gnl|TREP|TREP1076	8	1	1.38317	-2.53202
gnl|TREP|TREP705	8	1	1.38317	-2.53202
gnl|TREP|TREP2300	8	2	2.76634	-1.53202
gnl|TREP|TREP2310	8	1	1.38317	-2.53202
gnl|TREP|TREP108	8	2	2.76634	-1.53202
gnl|TREP|TREP1043#gnl|TREP|TREP1060#gnl|TREP|TREP1061#gnl|TREP|TREP1105	8	2	2.76634	-1.53202
gnl|TREP|TREP2352	8	2	2.76634	-1.53202
gnl|TREP|TREP3148	8	3	4.14951	-0.947059
gnl|TREP|TREP3153	8	2	2.76634	-1.53202
gnl|TREP|TREP3176	8	3	4.14951	-0.947059
gnl|TREP|TREP2066	8	6	8.29902	0.0529409
gnl|TREP|TREP1524	8	1	1.38317	-2.53202
gnl|TREP|TREP1310	8	2	2.76634	-1.53202
gnl|TREP|TREP2034	7	0	0	#NUM!
gnl|TREP|TREP1096	7	5	6.91585	-0.0174484
gnl|TREP|TREP821	7	0	0	#NUM!
gnl|TREP|TREP3078	7	0	0	#NUM!
gnl|TREP|TREP1100	7	19	26.2802	1.90855
gnl|TREP|TREP750	7	1	1.38317	-2.33938
gnl|TREP|TREP1500	7	2	2.76634	-1.33938
gnl|TREP|TREP3412	7	1	1.38317	-2.33938
gnl|TREP|TREP703	7	0	0	#NUM!
gnl|TREP|TREP3434	7	4	5.53268	-0.339377
gnl|TREP|TREP3228	7	1	1.38317	-2.33938
gnl|TREP|TREP3234	7	3	4.14951	-0.754414
gnl|TREP|TREP2046#gnl|TREP|TREP2047	7	1	1.38317	-2.33938
gnl|TREP|TREP3156	7	0	0	#NUM!
gnl|TREP|TREP2078	7	2	2.76634	-1.33938
gnl|TREP|TREP1551	7	1	1.38317	-2.33938
gnl|TREP|TREP1514	7	0	0	#NUM!
gnl|TREP|TREP1517	7	4	5.53268	-0.339377
gnl|TREP|TREP1317	7	1	1.38317	-2.33938
gnl|TREP|TREP245	6	3	4.14951	-0.532022
gnl|TREP|TREP2254	6	2	2.76634	-1.11698
gnl|TREP|TREP1826	6	2	2.76634	-1.11698
gnl|TREP|TREP2236	6	1	1.38317	-2.11698
gnl|TREP|TREP265	6	0	0	#NUM!
gnl|TREP|TREP3350	6	1	1.38317	-2.11698
gnl|TREP|TREP918#gnl|TREP|TREP922	6	1	1.38317	-2.11698
gnl|TREP|TREP3061	6	0	0	#NUM!
gnl|TREP|TREP3272	6	2	2.76634	-1.11698
gnl|TREP|TREP3014	6	4	5.53268	-0.116984
gnl|TREP|TREP1439	6	0	0	#NUM!
gnl|TREP|TREP1046#gnl|TREP|TREP1101#gnl|TREP|TREP1102	6	0	0	#NUM!
gnl|TREP|TREP777	6	1	1.38317	-2.11698
gnl|TREP|TREP1505	6	0	0	#NUM!
gnl|TREP|TREP769	6	0	0	#NUM!
gnl|TREP|TREP733	6	2	2.76634	-1.11698
gnl|TREP|TREP723	6	1	1.38317	-2.11698
gnl|TREP|TREP2364	6	0	0	#NUM!
gnl|TREP|TREP2104	6	3	4.14951	-0.532022
gnl|TREP|TREP2298	6	1	1.38317	-2.11698
gnl|TREP|TREP3140	6	5	6.91585	0.204944
gnl|TREP|TREP30	6	4	5.53268	-0.116984
gnl|TREP|TREP3152	6	0	0	#NUM!
gnl|TREP|TREP2058	6	0	0	#NUM!
gnl|TREP|TREP52	6	0	0	#NUM!
gnl|TREP|TREP855#gnl|TREP|TREP860#gnl|TREP|TREP864#gnl|TREP|TREP865#gnl|TREP|TREP881	6	1	1.38317	-2.11698
gnl|TREP|TREP1510	6	1	1.38317	-2.11698
gnl|TREP|TREP1518	6	2	2.76634	-1.11698
gnl|TREP|TREP233	5	1	1.38317	-1.85395
gnl|TREP|TREP3127	5	2	2.76634	-0.85395
gnl|TREP|TREP2265	5	2	2.76634	-0.85395
gnl|TREP|TREP3513	5	1	1.38317	-1.85395
gnl|TREP|TREP3101	5	1	1.38317	-1.85395
gnl|TREP|TREP2248	5	1	1.38317	-1.85395
gnl|TREP|TREP3109	5	2	2.76634	-0.85395
gnl|TREP|TREP1629	5	0	0	#NUM!
gnl|TREP|TREP2232	5	2	2.76634	-0.85395
gnl|TREP|TREP261	5	0	0	#NUM!
gnl|TREP|TREP3351	5	0	0	#NUM!
gnl|TREP|TREP1633	5	6	8.29902	0.731013
gnl|TREP|TREP3265	5	0	0	#NUM!
gnl|TREP|TREP3264	5	0	0	#NUM!
gnl|TREP|TREP3039	5	0	0	#NUM!
gnl|TREP|TREP1169	5	1	1.38317	-1.85395
gnl|TREP|TREP1438	5	3	4.14951	-0.268987
gnl|TREP|TREP1425	5	1	1.38317	-1.85395
gnl|TREP|TREP1401	5	0	0	#NUM!
gnl|TREP|TREP3454	5	4	5.53268	0.14605
gnl|TREP|TREP758	5	4	5.53268	0.14605
gnl|TREP|TREP764	5	0	0	#NUM!
gnl|TREP|TREP1501	5	4	5.53268	0.14605
gnl|TREP|TREP765	5	0	0	#NUM!
gnl|TREP|TREP1506	5	1	1.38317	-1.85395
gnl|TREP|TREP949	5	8	11.0654	1.14605
gnl|TREP|TREP3004	5	0	0	#NUM!
gnl|TREP|TREP1704	5	1	1.38317	-1.85395
gnl|TREP|TREP3203	5	0	0	#NUM!
gnl|TREP|TREP972	5	0	0	#NUM!
gnl|TREP|TREP3243	5	4	5.53268	0.14605
gnl|TREP|TREP3233	5	0	0	#NUM!
gnl|TREP|TREP3139	5	2	2.76634	-0.85395
gnl|TREP|TREP29	5	0	0	#NUM!
gnl|TREP|TREP27	5	1	1.38317	-1.85395
gnl|TREP|TREP3173	5	0	0	#NUM!
gnl|TREP|TREP1041	5	2	2.76634	-0.85395
gnl|TREP|TREP2042	5	0	0	#NUM!
gnl|TREP|TREP1054	5	0	0	#NUM!
gnl|TREP|TREP2069	5	2	2.76634	-0.85395
gnl|TREP|TREP1580	5	2	2.76634	-0.85395
gnl|TREP|TREP1570	5	0	0	#NUM!
gnl|TREP|TREP1511	5	3	4.14951	-0.268987
gnl|TREP|TREP1513	5	2	2.76634	-0.85395
gnl|TREP|TREP236	4	1	1.38317	-1.53202
gnl|TREP|TREP258	4	0	0	#NUM!
gnl|TREP|TREP251	4	0	0	#NUM!
gnl|TREP|TREP243	4	2	2.76634	-0.532022
gnl|TREP|TREP2029	4	0	0	#NUM!
gnl|TREP|TREP218	4	1	1.38317	-1.53202
gnl|TREP|TREP2017	4	2	2.76634	-0.532022
gnl|TREP|TREP3129	4	0	0	#NUM!
gnl|TREP|TREP1099	4	0	0	#NUM!
gnl|TREP|TREP2240	4	0	0	#NUM!
gnl|TREP|TREP2241	4	0	0	#NUM!
gnl|TREP|TREP837	4	0	0	#NUM!
gnl|TREP|TREP839	4	1	1.38317	-1.53202
gnl|TREP|TREP1079	4	1	1.38317	-1.53202
gnl|TREP|TREP1078	4	0	0	#NUM!
gnl|TREP|TREP1628	4	2	2.76634	-0.532022
gnl|TREP|TREP262	4	1	1.38317	-1.53202
gnl|TREP|TREP1807	4	0	0	#NUM!
gnl|TREP|TREP1801	4	2	2.76634	-0.532022
gnl|TREP|TREP1655	4	2	2.76634	-0.532022
gnl|TREP|TREP3063	4	1	1.38317	-1.53202
gnl|TREP|TREP1430	4	0	0	#NUM!
gnl|TREP|TREP1214	4	4	5.53268	0.467978
gnl|TREP|TREP3097	4	0	0	#NUM!
gnl|TREP|TREP751	4	1	1.38317	-1.53202
gnl|TREP|TREP778	4	0	0	#NUM!
gnl|TREP|TREP2306	4	3	4.14951	0.0529409
gnl|TREP|TREP3445	4	0	0	#NUM!
gnl|TREP|TREP2311	4	0	0	#NUM!
gnl|TREP|TREP105	4	0	0	#NUM!
gnl|TREP|TREP724	4	1	1.38317	-1.53202
gnl|TREP|TREP2328	4	0	0	#NUM!
gnl|TREP|TREP2353	4	0	0	#NUM!
gnl|TREP|TREP1723	4	0	0	#NUM!
gnl|TREP|TREP2367	4	2	2.76634	-0.532022
gnl|TREP|TREP1710	4	0	0	#NUM!
gnl|TREP|TREP3240	4	0	0	#NUM!
gnl|TREP|TREP3138	4	0	0	#NUM!
gnl|TREP|TREP25	4	0	0	#NUM!
gnl|TREP|TREP36	4	0	0	#NUM!
gnl|TREP|TREP3170	4	0	0	#NUM!
gnl|TREP|TREP3174	4	0	0	#NUM!
gnl|TREP|TREP2048	4	0	0	#NUM!
gnl|TREP|TREP1305	4	0	0	#NUM!
gnl|TREP|TREP1521	4	1	1.38317	-1.53202
gnl|TREP|TREP234	3	0	0	#NUM!
gnl|TREP|TREP259	3	1	1.38317	-1.11698
gnl|TREP|TREP805	3	1	1.38317	-1.11698
gnl|TREP|TREP2038	3	0	0	#NUM!
gnl|TREP|TREP800	3	0	0	#NUM!
gnl|TREP|TREP818	3	0	0	#NUM!
gnl|TREP|TREP2023	3	1	1.38317	-1.11698
gnl|TREP|TREP2026	3	1	1.38317	-1.11698
gnl|TREP|TREP2007	3	0	0	#NUM!
gnl|TREP|TREP3128	3	0	0	#NUM!
gnl|TREP|TREP3327	3	1	1.38317	-1.11698
gnl|TREP|TREP3326	3	0	0	#NUM!
gnl|TREP|TREP3310	3	1	1.38317	-1.11698
gnl|TREP|TREP832	3	0	0	#NUM!
gnl|TREP|TREP1613	3	2	2.76634	-0.116984
gnl|TREP|TREP1605	3	0	0	#NUM!
gnl|TREP|TREP1600	3	0	0	#NUM!
gnl|TREP|TREP3341	3	0	0	#NUM!
gnl|TREP|TREP2218	3	0	0	#NUM!
gnl|TREP|TREP3330	3	1	1.38317	-1.11698
gnl|TREP|TREP1658	3	1	1.38317	-1.11698
gnl|TREP|TREP3075	3	0	0	#NUM!
gnl|TREP|TREP1148	3	1	1.38317	-1.11698
gnl|TREP|TREP1238	3	0	0	#NUM!
gnl|TREP|TREP3040	3	1	1.38317	-1.11698
gnl|TREP|TREP1150	3	0	0	#NUM!
gnl|TREP|TREP3015	3	0	0	#NUM!
gnl|TREP|TREP3013	3	0	0	#NUM!
gnl|TREP|TREP1450	3	1	1.38317	-1.11698
gnl|TREP|TREP1440	3	1	1.38317	-1.11698
gnl|TREP|TREP3065#gnl|TREP|TREP3066	3	0	0	#NUM!
gnl|TREP|TREP1412	3	0	0	#NUM!
gnl|TREP|TREP748	3	0	0	#NUM!
gnl|TREP|TREP1008#gnl|TREP|TREP1016	3	0	0	#NUM!
gnl|TREP|TREP771	3	0	0	#NUM!
gnl|TREP|TREP713	3	0	0	#NUM!
gnl|TREP|TREP3420	3	2	2.76634	-0.116984
gnl|TREP|TREP128	3	0	0	#NUM!
gnl|TREP|TREP111	3	2	2.76634	-0.116984
gnl|TREP|TREP927	3	0	0	#NUM!
gnl|TREP|TREP2332	3	0	0	#NUM!
gnl|TREP|TREP3008	3	0	0	#NUM!
gnl|TREP|TREP2348	3	0	0	#NUM!
gnl|TREP|TREP2350	3	0	0	#NUM!
gnl|TREP|TREP3229	3	1	1.38317	-1.11698
gnl|TREP|TREP2377	3	0	0	#NUM!
gnl|TREP|TREP3211	3	0	0	#NUM!
gnl|TREP|TREP3241	3	1	1.38317	-1.11698
gnl|TREP|TREP3245	3	0	0	#NUM!
gnl|TREP|TREP3236	3	0	0	#NUM!
gnl|TREP|TREP2299	3	1	1.38317	-1.11698
gnl|TREP|TREP26	3	1	1.38317	-1.11698
gnl|TREP|TREP1000	3	0	0	#NUM!
gnl|TREP|TREP1028	3	1	1.38317	-1.11698
gnl|TREP|TREP2055	3	0	0	#NUM!
gnl|TREP|TREP42	3	2	2.76634	-0.116984
gnl|TREP|TREP1558	3	0	0	#NUM!
gnl|TREP|TREP781	3	2	2.76634	-0.116984
gnl|TREP|TREP1512	3	1	1.38317	-1.11698
gnl|TREP|TREP1530	3	0	0	#NUM!
gnl|TREP|TREP1536	3	0	0	#NUM!
gnl|TREP|TREP1063#gnl|TREP|TREP1065	2	0	0	#NUM!
gnl|TREP|TREP254	2	0	0	#NUM!
gnl|TREP|TREP252	2	0	0	#NUM!
gnl|TREP|TREP2039	2	1	1.38317	-0.532022
gnl|TREP|TREP2036	2	0	0	#NUM!
gnl|TREP|TREP804	2	1	1.38317	-0.532022
gnl|TREP|TREP216	2	1	1.38317	-0.532022
gnl|TREP|TREP3329	2	0	0	#NUM!
gnl|TREP|TREP840	2	0	0	#NUM!
gnl|TREP|TREP3279#gnl|TREP|TREP3280	2	0	0	#NUM!
gnl|TREP|TREP2274	2	0	0	#NUM!
gnl|TREP|TREP1098	2	1	1.38317	-0.532022
gnl|TREP|TREP1097	2	0	0	#NUM!
gnl|TREP|TREP3103	2	1	1.38317	-0.532022
gnl|TREP|TREP3309	2	0	0	#NUM!
gnl|TREP|TREP1085	2	0	0	#NUM!
gnl|TREP|TREP3502	2	0	0	#NUM!
gnl|TREP|TREP3503	2	0	0	#NUM!
gnl|TREP|TREP2231	2	0	0	#NUM!
gnl|TREP|TREP2235	2	0	0	#NUM!
gnl|TREP|TREP1815	2	1	1.38317	-0.532022
gnl|TREP|TREP1809	2	2	2.76634	0.467978
gnl|TREP|TREP2211	2	0	0	#NUM!
gnl|TREP|TREP2219	2	0	0	#NUM!
gnl|TREP|TREP3336	2	0	0	#NUM!
gnl|TREP|TREP3084	2	0	0	#NUM!
gnl|TREP|TREP3278	2	1	1.38317	-0.532022
gnl|TREP|TREP3274	2	0	0	#NUM!
gnl|TREP|TREP1657	2	0	0	#NUM!
gnl|TREP|TREP1650	2	2	2.76634	0.467978
gnl|TREP|TREP3093	2	2	2.76634	0.467978
gnl|TREP|TREP3096	2	3	4.14951	1.05294
gnl|TREP|TREP1664	2	0	0	#NUM!
gnl|TREP|TREP1244	2	0	0	#NUM!
gnl|TREP|TREP1123	2	0	0	#NUM!
gnl|TREP|TREP3267	2	1	1.38317	-0.532022
gnl|TREP|TREP3069	2	2	2.76634	0.467978
gnl|TREP|TREP1641	2	1	1.38317	-0.532022
gnl|TREP|TREP3037	2	0	0	#NUM!
gnl|TREP|TREP3032	2	0	0	#NUM!
gnl|TREP|TREP1154	2	0	0	#NUM!
gnl|TREP|TREP3018	2	0	0	#NUM!
gnl|TREP|TREP1673	2	0	0	#NUM!
gnl|TREP|TREP1164	2	1	1.38317	-0.532022
gnl|TREP|TREP3022	2	0	0	#NUM!
gnl|TREP|TREP1044#gnl|TREP|TREP1055#gnl|TREP|TREP1057#gnl|TREP|TREP1087#gnl|TREP|TREP1089	2	0	0	#NUM!
gnl|TREP|TREP1443	2	0	0	#NUM!
gnl|TREP|TREP1220	2	0	0	#NUM!
gnl|TREP|TREP1221	2	0	0	#NUM!
gnl|TREP|TREP1039#gnl|TREP|TREP994	2	0	0	#NUM!
gnl|TREP|TREP1216	2	0	0	#NUM!
gnl|TREP|TREP1402	2	0	0	#NUM!
gnl|TREP|TREP1408	2	1	1.38317	-0.532022
gnl|TREP|TREP752	2	4	5.53268	1.46798
gnl|TREP|TREP746	2	0	0	#NUM!
gnl|TREP|TREP775	2	0	0	#NUM!
gnl|TREP|TREP776	2	0	0	#NUM!
gnl|TREP|TREP901#gnl|TREP|TREP907	2	0	0	#NUM!
gnl|TREP|TREP712	2	1	1.38317	-0.532022
gnl|TREP|TREP711	2	2	2.76634	0.467978
gnl|TREP|TREP2309	2	0	0	#NUM!
gnl|TREP|TREP3447	2	1	1.38317	-0.532022
gnl|TREP|TREP938	2	0	0	#NUM!
gnl|TREP|TREP2329	2	2	2.76634	0.467978
gnl|TREP|TREP3006	2	0	0	#NUM!
gnl|TREP|TREP3001	2	3	4.14951	1.05294
gnl|TREP|TREP1702	2	0	0	#NUM!
gnl|TREP|TREP3003	2	19	26.2802	3.71591
gnl|TREP|TREP2347	2	0	0	#NUM!
gnl|TREP|TREP2349	2	0	0	#NUM!
gnl|TREP|TREP961	2	0	0	#NUM!
gnl|TREP|TREP3202	2	0	0	#NUM!
gnl|TREP|TREP3200	2	0	0	#NUM!
gnl|TREP|TREP2345	2	0	0	#NUM!
gnl|TREP|TREP1006#gnl|TREP|TREP1007#gnl|TREP|TREP1010	2	0	0	#NUM!
gnl|TREP|TREP2358	2	1	1.38317	-0.532022
gnl|TREP|TREP2354	2	0	0	#NUM!
gnl|TREP|TREP1720	2	0	0	#NUM!
gnl|TREP|TREP2370	2	1	1.38317	-0.532022
gnl|TREP|TREP2366	2	0	0	#NUM!
gnl|TREP|TREP2361	2	0	0	#NUM!
gnl|TREP|TREP3223	2	0	0	#NUM!
gnl|TREP|TREP1712	2	2	2.76634	0.467978
gnl|TREP|TREP3219	2	0	0	#NUM!
gnl|TREP|TREP2371	2	0	0	#NUM!
gnl|TREP|TREP3248	2	0	0	#NUM!
gnl|TREP|TREP3242	2	1	1.38317	-0.532022
gnl|TREP|TREP3246	2	0	0	#NUM!
gnl|TREP|TREP3134	2	0	0	#NUM!
gnl|TREP|TREP2297	2	0	0	#NUM!
gnl|TREP|TREP3144	2	0	0	#NUM!
gnl|TREP|TREP2289	2	0	0	#NUM!
gnl|TREP|TREP2095	2	0	0	#NUM!
gnl|TREP|TREP2093	2	0	0	#NUM!
gnl|TREP|TREP35	2	0	0	#NUM!
gnl|TREP|TREP3158	2	0	0	#NUM!
gnl|TREP|TREP1026	2	0	0	#NUM!
gnl|TREP|TREP12	2	1	1.38317	-0.532022
gnl|TREP|TREP1056	2	0	0	#NUM!
gnl|TREP|TREP53	2	0	0	#NUM!
gnl|TREP|TREP57	2	0	0	#NUM!
gnl|TREP|TREP1560	2	0	0	#NUM!
gnl|TREP|TREP1562	2	0	0	#NUM!
gnl|TREP|TREP813#gnl|TREP|TREP814	2	0	0	#NUM!
gnl|TREP|TREP1303	2	0	0	#NUM!
gnl|TREP|TREP1325	2	1	1.38317	-0.532022
gnl|TREP|TREP780	2	0	0	#NUM!
gnl|TREP|TREP785	2	0	0	#NUM!
gnl|TREP|TREP1312	2	0	0	#NUM!
gnl|TREP|TREP1538	2	0	0	#NUM!
gnl|TREP|TREP232	1	0	0	#NUM!
gnl|TREP|TREP235	1	0	0	#NUM!
gnl|TREP|TREP250	1	0	0	#NUM!
gnl|TREP|TREP253	1	0	0	#NUM!
gnl|TREP|TREP248	1	0	0	#NUM!
gnl|TREP|TREP247	1	0	0	#NUM!
gnl|TREP|TREP244	1	0	0	#NUM!
gnl|TREP|TREP617	1	0	0	#NUM!
gnl|TREP|TREP2033	1	0	0	#NUM!
gnl|TREP|TREP2030	1	1	1.38317	0.467978
gnl|TREP|TREP801	1	0	0	#NUM!
gnl|TREP|TREP817	1	0	0	#NUM!
gnl|TREP|TREP2012	1	4	5.53268	2.46798
gnl|TREP|TREP2013	1	0	0	#NUM!
gnl|TREP|TREP2010	1	1	1.38317	0.467978
gnl|TREP|TREP1017#gnl|TREP|TREP993	1	0	0	#NUM!
gnl|TREP|TREP842	1	0	0	#NUM!
gnl|TREP|TREP3123	1	0	0	#NUM!
gnl|TREP|TREP2261	1	0	0	#NUM!
gnl|TREP|TREP3511	1	0	0	#NUM!
gnl|TREP|TREP3112	1	0	0	#NUM!
gnl|TREP|TREP2273	1	0	0	#NUM!
gnl|TREP|TREP2279	1	0	0	#NUM!
gnl|TREP|TREP3316	1	0	0	#NUM!
gnl|TREP|TREP2281	1	0	0	#NUM!
gnl|TREP|TREP3522	1	0	0	#NUM!
gnl|TREP|TREP3525	1	0	0	#NUM!
gnl|TREP|TREP3102	1	2	2.76634	1.46798
gnl|TREP|TREP1092	1	0	0	#NUM!
gnl|TREP|TREP1093	1	0	0	#NUM!
gnl|TREP|TREP2249	1	0	0	#NUM!
gnl|TREP|TREP3107	1	1	1.38317	0.467978
gnl|TREP|TREP3105	1	0	0	#NUM!
gnl|TREP|TREP3106	1	0	0	#NUM!
gnl|TREP|TREP836	1	0	0	#NUM!
gnl|TREP|TREP1081	1	0	0	#NUM!
gnl|TREP|TREP833	1	1	1.38317	0.467978
gnl|TREP|TREP2250	1	0	0	#NUM!
gnl|TREP|TREP3505	1	0	0	#NUM!
gnl|TREP|TREP1077	1	0	0	#NUM!
gnl|TREP|TREP2221	1	0	0	#NUM!
gnl|TREP|TREP2225	1	0	0	#NUM!
gnl|TREP|TREP2227	1	0	0	#NUM!
gnl|TREP|TREP2229	1	0	0	#NUM!
gnl|TREP|TREP880	1	0	0	#NUM!
gnl|TREP|TREP884	1	0	0	#NUM!
gnl|TREP|TREP2233	1	2	2.76634	1.46798
gnl|TREP|TREP1816	1	0	0	#NUM!
gnl|TREP|TREP899	1	0	0	#NUM!
gnl|TREP|TREP263	1	0	0	#NUM!
gnl|TREP|TREP1810	1	0	0	#NUM!
gnl|TREP|TREP1813	1	0	0	#NUM!
gnl|TREP|TREP3355	1	0	0	#NUM!
gnl|TREP|TREP3356	1	0	0	#NUM!
gnl|TREP|TREP1602	1	0	0	#NUM!
gnl|TREP|TREP1604	1	0	0	#NUM!
gnl|TREP|TREP1805	1	0	0	#NUM!
gnl|TREP|TREP2204	1	2	2.76634	1.46798
gnl|TREP|TREP2205	1	2	2.76634	1.46798
gnl|TREP|TREP1800	1	0	0	#NUM!
gnl|TREP|TREP3344	1	1	1.38317	0.467978
gnl|TREP|TREP2212	1	1	1.38317	0.467978
gnl|TREP|TREP2213	1	0	0	#NUM!
gnl|TREP|TREP879	1	0	0	#NUM!
gnl|TREP|TREP2216	1	0	0	#NUM!
gnl|TREP|TREP876	1	0	0	#NUM!
gnl|TREP|TREP871	1	0	0	#NUM!
gnl|TREP|TREP1139	1	1	1.38317	0.467978
gnl|TREP|TREP1130	1	0	0	#NUM!
gnl|TREP|TREP3276	1	0	0	#NUM!
gnl|TREP|TREP1141	1	0	0	#NUM!
gnl|TREP|TREP3285	1	0	0	#NUM!
gnl|TREP|TREP3092	1	0	0	#NUM!
gnl|TREP|TREP3091	1	1	1.38317	0.467978
gnl|TREP|TREP3293	1	0	0	#NUM!
gnl|TREP|TREP3088	1	0	0	#NUM!
gnl|TREP|TREP3254	1	2	2.76634	1.46798
gnl|TREP|TREP1241	1	0	0	#NUM!
gnl|TREP|TREP1243	1	0	0	#NUM!
gnl|TREP|TREP3062	1	0	0	#NUM!
gnl|TREP|TREP1631	1	1	1.38317	0.467978
gnl|TREP|TREP3054	1	0	0	#NUM!
gnl|TREP|TREP1630	1	0	0	#NUM!
gnl|TREP|TREP1235	1	0	0	#NUM!
gnl|TREP|TREP1129	1	0	0	#NUM!
gnl|TREP|TREP3263	1	0	0	#NUM!
gnl|TREP|TREP3262	1	0	0	#NUM!
gnl|TREP|TREP3070	1	0	0	#NUM!
gnl|TREP|TREP1121	1	0	0	#NUM!
gnl|TREP|TREP1231	1	0	0	#NUM!
gnl|TREP|TREP3268	1	0	0	#NUM!
gnl|TREP|TREP3067	1	0	0	#NUM!
gnl|TREP|TREP3271	1	0	0	#NUM!
gnl|TREP|TREP3038	1	2	2.76634	1.46798
gnl|TREP|TREP985#gnl|TREP|TREP986#gnl|TREP|TREP996	1	0	0	#NUM!
gnl|TREP|TREP3042	1	2	2.76634	1.46798
gnl|TREP|TREP1155	1	0	0	#NUM!
gnl|TREP|TREP1156	1	3	4.14951	2.05294
gnl|TREP|TREP1157	1	1	1.38317	0.467978
gnl|TREP|TREP1159	1	0	0	#NUM!
gnl|TREP|TREP3012	1	0	0	#NUM!
gnl|TREP|TREP1167	1	0	0	#NUM!
gnl|TREP|TREP3023	1	0	0	#NUM!
gnl|TREP|TREP3027	1	0	0	#NUM!
gnl|TREP|TREP1473	1	0	0	#NUM!
gnl|TREP|TREP1442	1	0	0	#NUM!
gnl|TREP|TREP1424	1	1	1.38317	0.467978
gnl|TREP|TREP1422	1	0	0	#NUM!
gnl|TREP|TREP1421	1	0	0	#NUM!
gnl|TREP|TREP1228	1	0	0	#NUM!
gnl|TREP|TREP1416	1	0	0	#NUM!
gnl|TREP|TREP1417	1	0	0	#NUM!
gnl|TREP|TREP1414	1	0	0	#NUM!
gnl|TREP|TREP1413	1	0	0	#NUM!
gnl|TREP|TREP1103	1	0	0	#NUM!
gnl|TREP|TREP1219	1	0	0	#NUM!
gnl|TREP|TREP1213	1	2	2.76634	1.46798
gnl|TREP|TREP1419	1	0	0	#NUM!
gnl|TREP|TREP1215	1	1	1.38317	0.467978
gnl|TREP|TREP3098	1	0	0	#NUM!
gnl|TREP|TREP895#gnl|TREP|TREP915#gnl|TREP|TREP924	1	0	0	#NUM!
gnl|TREP|TREP906#gnl|TREP|TREP909	1	1	1.38317	0.467978
gnl|TREP|TREP3457	1	0	0	#NUM!
gnl|TREP|TREP745	1	0	0	#NUM!
gnl|TREP|TREP742	1	2	2.76634	1.46798
gnl|TREP|TREP743	1	0	0	#NUM!
gnl|TREP|TREP772	1	1	1.38317	0.467978
gnl|TREP|TREP774	1	1	1.38317	0.467978
gnl|TREP|TREP1508	1	0	0	#NUM!
gnl|TREP|TREP766	1	0	0	#NUM!
gnl|TREP|TREP3416	1	1	1.38317	0.467978
gnl|TREP|TREP903	1	0	0	#NUM!
gnl|TREP|TREP717	1	0	0	#NUM!
gnl|TREP|TREP714	1	2	2.76634	1.46798
gnl|TREP|TREP127	1	1	1.38317	0.467978
gnl|TREP|TREP3430	1	0	0	#NUM!
gnl|TREP|TREP2302	1	0	0	#NUM!
gnl|TREP|TREP2308	1	3	4.14951	2.05294
gnl|TREP|TREP114	1	0	0	#NUM!
gnl|TREP|TREP739	1	1	1.38317	0.467978
gnl|TREP|TREP737	1	1	1.38317	0.467978
gnl|TREP|TREP3444	1	0	0	#NUM!
gnl|TREP|TREP3446	1	0	0	#NUM!
gnl|TREP|TREP2315	1	0	0	#NUM!
gnl|TREP|TREP2317	1	0	0	#NUM!
gnl|TREP|TREP107	1	1	1.38317	0.467978
gnl|TREP|TREP728	1	1	1.38317	0.467978
gnl|TREP|TREP109	1	0	0	#NUM!
gnl|TREP|TREP955	1	1	1.38317	0.467978
gnl|TREP|TREP2339	1	0	0	#NUM!
gnl|TREP|TREP3000	1	0	0	#NUM!
gnl|TREP|TREP1706	1	0	0	#NUM!
gnl|TREP|TREP3206	1	1	1.38317	0.467978
gnl|TREP|TREP3205	1	0	0	#NUM!
gnl|TREP|TREP3204	1	0	0	#NUM!
gnl|TREP|TREP3209	1	0	0	#NUM!
gnl|TREP|TREP971	1	0	0	#NUM!
gnl|TREP|TREP2356	1	0	0	#NUM!
gnl|TREP|TREP1724	1	0	0	#NUM!
gnl|TREP|TREP3221	1	0	0	#NUM!
gnl|TREP|TREP1715	1	0	0	#NUM!
gnl|TREP|TREP1713	1	0	0	#NUM!
gnl|TREP|TREP1711	1	0	0	#NUM!
gnl|TREP|TREP1718	1	0	0	#NUM!
gnl|TREP|TREP3250	1	0	0	#NUM!
gnl|TREP|TREP2100	1	0	0	#NUM!
gnl|TREP|TREP2101	1	0	0	#NUM!
gnl|TREP|TREP2103	1	0	0	#NUM!
gnl|TREP|TREP3247	1	0	0	#NUM!
gnl|TREP|TREP3244	1	1	1.38317	0.467978
gnl|TREP|TREP3239	1	0	0	#NUM!
gnl|TREP|TREP3230	1	2	2.76634	1.46798
gnl|TREP|TREP3132	1	0	0	#NUM!
gnl|TREP|TREP3131	1	0	0	#NUM!
gnl|TREP|TREP3130	1	0	0	#NUM!
gnl|TREP|TREP23	1	1	1.38317	0.467978
gnl|TREP|TREP28	1	0	0	#NUM!
gnl|TREP|TREP1003	1	0	0	#NUM!
gnl|TREP|TREP3142	1	0	0	#NUM!
gnl|TREP|TREP3159	1	1	1.38317	0.467978
gnl|TREP|TREP3157	1	0	0	#NUM!
gnl|TREP|TREP897#gnl|TREP|TREP898	1	0	0	#NUM!
gnl|TREP|TREP3155	1	0	0	#NUM!
gnl|TREP|TREP3161	1	1	1.38317	0.467978
gnl|TREP|TREP3166	1	0	0	#NUM!
gnl|TREP|TREP3172	1	1	1.38317	0.467978
gnl|TREP|TREP3177	1	0	0	#NUM!
gnl|TREP|TREP1035	1	0	0	#NUM!
gnl|TREP|TREP3175	1	0	0	#NUM!
gnl|TREP|TREP3180	1	0	0	#NUM!
gnl|TREP|TREP3184	1	0	0	#NUM!
gnl|TREP|TREP3183	1	1	1.38317	0.467978
gnl|TREP|TREP2052	1	2	2.76634	1.46798
gnl|TREP|TREP2054	1	0	0	#NUM!
gnl|TREP|TREP2057	1	1	1.38317	0.467978
gnl|TREP|TREP3186	1	0	0	#NUM!
gnl|TREP|TREP3188	1	0	0	#NUM!
gnl|TREP|TREP3193	1	0	0	#NUM!
gnl|TREP|TREP3192	1	0	0	#NUM!
gnl|TREP|TREP3195	1	0	0	#NUM!
gnl|TREP|TREP3194	1	0	0	#NUM!
gnl|TREP|TREP2044	1	2	2.76634	1.46798
gnl|TREP|TREP2084	1	0	0	#NUM!
gnl|TREP|TREP1053	1	0	0	#NUM!
gnl|TREP|TREP2079	1	0	0	#NUM!
gnl|TREP|TREP46	1	0	0	#NUM!
gnl|TREP|TREP2070	1	0	0	#NUM!
gnl|TREP|TREP50	1	0	0	#NUM!
gnl|TREP|TREP55	1	2	2.76634	1.46798
gnl|TREP|TREP1568	1	0	0	#NUM!
gnl|TREP|TREP1566	1	0	0	#NUM!
gnl|TREP|TREP1569	1	1	1.38317	0.467978
gnl|TREP|TREP1561	1	0	0	#NUM!
gnl|TREP|TREP1555	1	0	0	#NUM!
gnl|TREP|TREP1304	1	0	0	#NUM!
gnl|TREP|TREP1302	1	0	0	#NUM!
gnl|TREP|TREP97	1	0	0	#NUM!
gnl|TREP|TREP99	1	0	0	#NUM!
gnl|TREP|TREP786	1	0	0	#NUM!
gnl|TREP|TREP1522	1	0	0	#NUM!
gnl|TREP|TREP1323	1	0	0	#NUM!
gnl|TREP|TREP784	1	1	1.38317	0.467978
gnl|TREP|TREP1322	1	0	0	#NUM!
gnl|TREP|TREP1201#gnl|TREP|TREP1202	1	0	0	#NUM!
gnl|TREP|TREP792	1	0	0	#NUM!
gnl|TREP|TREP796	1	0	0	#NUM!
gnl|TREP|TREP1311	1	0	0	#NUM!
gnl|TREP|TREP249	0	1	1.38317	#DIV/0!
gnl|TREP|TREP2024	0	4	5.53268	#DIV/0!
gnl|TREP|TREP217	0	1	1.38317	#DIV/0!
gnl|TREP|TREP2271	0	1	1.38317	#DIV/0!
gnl|TREP|TREP3515	0	1	1.38317	#DIV/0!
gnl|TREP|TREP1082	0	1	1.38317	#DIV/0!
gnl|TREP|TREP1080	0	1	1.38317	#DIV/0!
gnl|TREP|TREP2257	0	1	1.38317	#DIV/0!
gnl|TREP|TREP2226	0	1	1.38317	#DIV/0!
gnl|TREP|TREP1821	0	1	1.38317	#DIV/0!
gnl|TREP|TREP1825	0	1	1.38317	#DIV/0!
gnl|TREP|TREP896	0	1	1.38317	#DIV/0!
gnl|TREP|TREP1606	0	1	1.38317	#DIV/0!
gnl|TREP|TREP3056	0	1	1.38317	#DIV/0!
gnl|TREP|TREP1223	0	1	1.38317	#DIV/0!
gnl|TREP|TREP1106	0	1	1.38317	#DIV/0!
gnl|TREP|TREP1509	0	1	1.38317	#DIV/0!
gnl|TREP|TREP3426	0	2	2.76634	#DIV/0!
gnl|TREP|TREP2307	0	1	1.38317	#DIV/0!
gnl|TREP|TREP967	0	1	1.38317	#DIV/0!
gnl|TREP|TREP1716	0	1	1.38317	#DIV/0!
gnl|TREP|TREP20	0	2	2.76634	#DIV/0!
gnl|TREP|TREP1036	0	2	2.76634	#DIV/0!
gnl|TREP|TREP1048	0	1	1.38317	#DIV/0!
gnl|TREP|TREP49	0	2	2.76634	#DIV/0!
gnl|TREP|TREP1314	0	2	2.76634	#DIV/0!

## Sheet: TREP_10
name	GP	GP(TaDREB3)	GP(TaDREB3)_norm	log2
gnl|TREP|TREP2016	1161	559	773.192	-0.586469
gnl|TREP|TREP1423	1012	344	475.81	-1.08875
gnl|TREP|TREP2293	497	221	305.681	-0.701221
gnl|TREP|TREP1529	451	184	254.503	-0.825443
gnl|TREP|TREP1554	437	29	40.1119	-3.44553
gnl|TREP|TREP2242	280	122	168.747	-0.730567
gnl|TREP|TREP1620	260	88	121.719	-1.09496
gnl|TREP|TREP1621	243	126	174.279	-0.479554
gnl|TREP|TREP1527	235	113	156.298	-0.58836
gnl|TREP|TREP2288	209	115	159.065	-0.393891
gnl|TREP|TREP2294	138	55	76.0743	-0.859186
gnl|TREP|TREP1627	137	36	49.7941	-1.46013
gnl|TREP|TREP1642	137	28	38.7288	-1.8227
gnl|TREP|TREP2053	135	51	70.5417	-0.936412
gnl|TREP|TREP2059	134	9	12.4485	-3.42819
gnl|TREP|TREP1528	132	37	51.1773	-1.36696
gnl|TREP|TREP1435	125	60	82.9902	-0.590915
gnl|TREP|TREP2359	121	5	6.91585	-4.12896
gnl|TREP|TREP2063	115	12	16.598	-2.79255
gnl|TREP|TREP2071	100	29	40.1119	-1.3179
gnl|TREP|TREP2234	99	14	19.3644	-2.35402
gnl|TREP|TREP1662	98	23	31.8129	-1.62317
gnl|TREP|TREP1660	97	25	34.5792	-1.48808
gnl|TREP|TREP2049	92	17	23.5139	-1.96812
gnl|TREP|TREP3349	91	15	20.7475	-2.13293
gnl|TREP|TREP2376	91	41	56.71	-0.682264
gnl|TREP|TREP1542	88	22	30.4297	-1.53202
gnl|TREP|TREP3160	86	2	2.76634	-4.95829
gnl|TREP|TREP768	83	30	41.4951	-1.00017
gnl|TREP|TREP1583	75	20	27.6634	-1.43891
gnl|TREP|TREP1519	75	41	56.71	-0.403288
gnl|TREP|TREP3220	73	21	29.0466	-1.32953
gnl|TREP|TREP1802	72	13	17.9812	-2.00151
gnl|TREP|TREP1820	69	11	15.2149	-2.18111
gnl|TREP|TREP730	68	39	53.9436	-0.334082
gnl|TREP|TREP2061	68	1	1.38317	-5.61948
gnl|TREP|TREP2050	68	25	34.5792	-0.975628
gnl|TREP|TREP2337	67	9	12.4485	-2.42819
gnl|TREP|TREP3149	65	17	23.5139	-1.46693
gnl|TREP|TREP1578	64	18	24.8971	-1.3621
gnl|TREP|TREP702	63	14	19.3644	-1.70195
gnl|TREP|TREP2092	63	24	33.1961	-0.924339
gnl|TREP|TREP1242	61	18	24.8971	-1.29283
gnl|TREP|TREP1318	60	20	27.6634	-1.11698
gnl|TREP|TREP2027	57	30	41.4951	-0.458021
gnl|TREP|TREP1579	57	26	35.9624	-0.664472
gnl|TREP|TREP1448	56	4	5.53268	-3.33938
gnl|TREP|TREP2313	56	2	2.76634	-4.33938
gnl|TREP|TREP2295	53	11	15.2149	-1.80051
gnl|TREP|TREP3143	53	5	6.91585	-2.93801
gnl|TREP|TREP3020	52	20	27.6634	-0.910533
gnl|TREP|TREP3458	52	16	22.1307	-1.23246
gnl|TREP|TREP1400	51	14	19.3644	-1.39709
gnl|TREP|TREP2201	49	8	11.0654	-2.14673
gnl|TREP|TREP1644	49	8	11.0654	-2.14673
gnl|TREP|TREP2301	49	10	13.8317	-1.8248
gnl|TREP|TREP18	48	5	6.91585	-2.79506
gnl|TREP|TREP200	47	5	6.91585	-2.76468
gnl|TREP|TREP962	47	7	9.68219	-2.27926
gnl|TREP|TREP3323	45	8	11.0654	-2.02387
gnl|TREP|TREP2068	45	8	11.0654	-2.02387
gnl|TREP|TREP1623	44	3	4.14951	-3.40649
gnl|TREP|TREP1649	44	7	9.68219	-2.1841
gnl|TREP|TREP3201	44	7	9.68219	-2.1841
gnl|TREP|TREP1531	44	21	29.0466	-0.599136
gnl|TREP|TREP1639	42	5	6.91585	-2.60241
gnl|TREP|TREP767	42	14	19.3644	-1.11698
gnl|TREP|TREP707	42	4	5.53268	-2.92434
gnl|TREP|TREP1556	42	10	13.8317	-1.60241
gnl|TREP|TREP1659	41	16	22.1307	-0.889574
gnl|TREP|TREP3259	41	8	11.0654	-1.88957
gnl|TREP|TREP2065	41	17	23.5139	-0.802111
gnl|TREP|TREP2005	40	2	2.76634	-3.85395
gnl|TREP|TREP770	39	13	17.9812	-1.11698
gnl|TREP|TREP2043	38	9	12.4485	-1.61002
gnl|TREP|TREP2363	37	5	6.91585	-2.41955
gnl|TREP|TREP2072	37	20	27.6634	-0.419547
gnl|TREP|TREP2064	37	15	20.7475	-0.834584
gnl|TREP|TREP2243	36	15	20.7475	-0.795056
gnl|TREP|TREP2282	35	3	4.14951	-3.07634
gnl|TREP|TREP3051	34	10	13.8317	-1.29756
gnl|TREP|TREP2305	34	9	12.4485	-1.44956
gnl|TREP|TREP1533	34	31	42.8783	0.334712
gnl|TREP|TREP3026	33	11	15.2149	-1.11698
gnl|TREP|TREP22	33	10	13.8317	-1.25449
gnl|TREP|TREP126	32	10	13.8317	-1.21009
gnl|TREP|TREP2357	32	9	12.4485	-1.3621
gnl|TREP|TREP1523	32	11	15.2149	-1.07259
gnl|TREP|TREP255	31	14	19.3644	-0.678863
gnl|TREP|TREP3163	31	4	5.53268	-2.48622
gnl|TREP|TREP208	30	16	22.1307	-0.438912
gnl|TREP|TREP1626	30	6	8.29902	-1.85395
gnl|TREP|TREP704	29	9	12.4485	-1.22008
gnl|TREP|TREP2224	28	8	11.0654	-1.33938
gnl|TREP|TREP2237	28	12	16.598	-0.754414
gnl|TREP|TREP2283	28	13	17.9812	-0.638937
gnl|TREP|TREP1622	27	6	8.29902	-1.70195
gnl|TREP|TREP3516	26	6	8.29902	-1.6475
gnl|TREP|TREP1645	26	13	17.9812	-0.532022
gnl|TREP|TREP19	26	4	5.53268	-2.23246
gnl|TREP|TREP3237	25	1	1.38317	-4.17588
gnl|TREP|TREP21	25	18	24.8971	-0.00595279
gnl|TREP|TREP1020	25	12	16.598	-0.590915
gnl|TREP|TREP3348	24	7	9.68219	-1.30963
gnl|TREP|TREP1640	24	8	11.0654	-1.11698
gnl|TREP|TREP3238	24	3	4.14951	-2.53202
gnl|TREP|TREP3164	24	6	8.29902	-1.53202
gnl|TREP|TREP1661	23	8	11.0654	-1.05558
gnl|TREP|TREP1634	23	9	12.4485	-0.885659
gnl|TREP|TREP1637	23	0	0	#NUM!
gnl|TREP|TREP706	23	6	8.29902	-1.47062
gnl|TREP|TREP3226	23	3	4.14951	-2.47062
gnl|TREP|TREP3227	23	8	11.0654	-1.05558
gnl|TREP|TREP1625	22	9	12.4485	-0.821528
gnl|TREP|TREP1624	22	0	0	#NUM!
gnl|TREP|TREP1405	22	4	5.53268	-1.99145
gnl|TREP|TREP2312	22	3	4.14951	-2.40649
gnl|TREP|TREP1534	22	4	5.53268	-1.99145
gnl|TREP|TREP2035	21	10	13.8317	-0.602411
gnl|TREP|TREP3111	21	2	2.76634	-2.92434
gnl|TREP|TREP1162	21	5	6.91585	-1.60241
gnl|TREP|TREP747	21	5	6.91585	-1.60241
gnl|TREP|TREP124	21	5	6.91585	-1.60241
gnl|TREP|TREP3141	21	7	9.68219	-1.11698
gnl|TREP|TREP870	20	14	19.3644	-0.0465948
gnl|TREP|TREP3338	20	2	2.76634	-2.85395
gnl|TREP|TREP3099	20	13	17.9812	-0.15351
gnl|TREP|TREP2338	20	1	1.38317	-3.85395
gnl|TREP|TREP1709	20	11	15.2149	-0.394518
gnl|TREP|TREP3167	20	1	1.38317	-3.85395
gnl|TREP|TREP2067	20	4	5.53268	-1.85395
gnl|TREP|TREP2006	19	9	12.4485	-0.610024
gnl|TREP|TREP875	19	6	8.29902	-1.19499
gnl|TREP|TREP3331	19	7	9.68219	-0.972594
gnl|TREP|TREP1132	19	0	0	#NUM!
gnl|TREP|TREP2321	19	2	2.76634	-2.77995
gnl|TREP|TREP2041	19	7	9.68219	-0.972594
gnl|TREP|TREP206	18	6	8.29902	-1.11698
gnl|TREP|TREP3354	18	0	0	#NUM!
gnl|TREP|TREP3260	18	5	6.91585	-1.38002
gnl|TREP|TREP3033	18	1	1.38317	-3.70195
gnl|TREP|TREP1437	18	6	8.29902	-1.11698
gnl|TREP|TREP1217	18	5	6.91585	-1.38002
gnl|TREP|TREP749	18	11	15.2149	-0.242515
gnl|TREP|TREP125	18	6	8.29902	-1.11698
gnl|TREP|TREP709	18	1	1.38317	-3.70195
gnl|TREP|TREP727	18	3	4.14951	-2.11698
gnl|TREP|TREP2296	18	5	6.91585	-1.38002
gnl|TREP|TREP2081	18	6	8.29902	-1.11698
gnl|TREP|TREP1074	17	6	8.29902	-1.03452
gnl|TREP|TREP1643	17	6	8.29902	-1.03452
gnl|TREP|TREP3165	17	3	4.14951	-2.03452
gnl|TREP|TREP2051	17	3	4.14951	-2.03452
gnl|TREP|TREP1042	17	11	15.2149	-0.160053
gnl|TREP|TREP787	17	9	12.4485	-0.449559
gnl|TREP|TREP230	16	4	5.53268	-1.53202
gnl|TREP|TREP1653	16	1	1.38317	-3.53202
gnl|TREP|TREP3052	16	1	1.38317	-3.53202
gnl|TREP|TREP1403	16	3	4.14951	-1.94706
gnl|TREP|TREP1507	16	7	9.68219	-0.724667
gnl|TREP|TREP722	16	4	5.53268	-1.53202
gnl|TREP|TREP1316	16	5	6.91585	-1.21009
gnl|TREP|TREP2018	15	0	0	#NUM!
gnl|TREP|TREP2255	15	7	9.68219	-0.631557
gnl|TREP|TREP1670	15	4	5.53268	-1.43891
gnl|TREP|TREP3017	15	7	9.68219	-0.631557
gnl|TREP|TREP1503	15	0	0	#NUM!
gnl|TREP|TREP2326	15	3	4.14951	-1.85395
gnl|TREP|TREP3135	15	1	1.38317	-3.43891
gnl|TREP|TREP1550	15	1	1.38317	-3.43891
gnl|TREP|TREP2280	14	3	4.14951	-1.75441
gnl|TREP|TREP1160	14	2	2.76634	-2.33938
gnl|TREP|TREP1161	14	5	6.91585	-1.01745
gnl|TREP|TREP3414	14	7	9.68219	-0.532022
gnl|TREP|TREP1095	13	2	2.76634	-2.23246
gnl|TREP|TREP3300	13	2	2.76634	-2.23246
gnl|TREP|TREP1824	13	0	0	#NUM!
gnl|TREP|TREP2346	13	5	6.91585	-0.910533
gnl|TREP|TREP3137	13	0	0	#NUM!
gnl|TREP|TREP37	13	7	9.68219	-0.425106
gnl|TREP|TREP1553	13	5	6.91585	-0.910533
gnl|TREP|TREP795	13	3	4.14951	-1.6475
gnl|TREP|TREP2003	12	4	5.53268	-1.11698
gnl|TREP|TREP2247	12	2	2.76634	-2.11698
gnl|TREP|TREP716	12	1	1.38317	-3.11698
gnl|TREP|TREP731	12	11	15.2149	0.342448
gnl|TREP|TREP3162	12	6	8.29902	-0.532022
gnl|TREP|TREP1565	12	2	2.76634	-2.11698
gnl|TREP|TREP1516	12	3	4.14951	-1.53202
gnl|TREP|TREP209	11	1	1.38317	-2.99145
gnl|TREP|TREP2264	11	4	5.53268	-0.991453
gnl|TREP|TREP2244	11	4	5.53268	-0.991453
gnl|TREP|TREP834	11	5	6.91585	-0.669525
gnl|TREP|TREP2260	11	5	6.91585	-0.669525
gnl|TREP|TREP1822	11	0	0	#NUM!
gnl|TREP|TREP1632	11	0	0	#NUM!
gnl|TREP|TREP1636	11	1	1.38317	-2.99145
gnl|TREP|TREP1638	11	0	0	#NUM!
gnl|TREP|TREP100	11	2	2.76634	-1.99145
gnl|TREP|TREP2322	11	7	9.68219	-0.184098
gnl|TREP|TREP2355	11	4	5.53268	-0.991453
gnl|TREP|TREP2062	11	0	0	#NUM!
gnl|TREP|TREP2080	11	6	8.29902	-0.406491
gnl|TREP|TREP1557	11	5	6.91585	-0.669525
gnl|TREP|TREP2238	10	5	6.91585	-0.532022
gnl|TREP|TREP1648	10	0	0	#NUM!
gnl|TREP|TREP773	10	0	0	#NUM!
gnl|TREP|TREP1504	10	0	0	#NUM!
gnl|TREP|TREP700	10	3	4.14951	-1.26899
gnl|TREP|TREP720	10	0	0	#NUM!
gnl|TREP|TREP2368	10	5	6.91585	-0.532022
gnl|TREP|TREP3235	10	1	1.38317	-2.85395
gnl|TREP|TREP1100	7	19	26.2802	1.90855
gnl|TREP|TREP3003	2	19	26.2802	3.71591
