# Supplementary material for: A Transgenic Transcription Factor (TaDREB3) in Barley Affects the Expression of MicroRNAs and Other Small Non-Coding RNAs
Source: PLoS One. 2012 Aug 1;7(8):e42030. doi: 10.1371/journal.pone.0042030 (PMC3409865; doi:10.1371/journal.pone.0042030)
Supplement: Table S6 — Summary of the mapped TEs by the reads in non-transgenic barley (GP) and transgenic barley (GP(TaDREB3)). The log2-ratio indicates the differential expression. (XLSX) [file pone.0042030.s006.xlsx]

## Sheet: TREP_summary
name	GP	GP(TaDREB3)	GP(TaDREB3)_norm	log2
Retrotransposon	9909	3021	4178.56	-1.24573
DNA transposon	3076	1009	1395.62	-1.14015
unknown	636	197	272.484	-1.22285
name	GP	GP(TaDREB3)	GP(TaDREB3)_norm	log2
LTR	9670	2958	4091.42	-1.24092
TIR	3052	1002	1385.94	-1.13889
unknown	644	199	275.251	-1.22631
LINE	234	57	78.8407	-1.5695
Helitron	16	5	6.91585	-1.21009
name	GP	GP(TaDREB3)	GP(TaDREB3)_norm	log2
Copia	5158	1711	2366.6	-1.12399
Gypsy	4372	1205	1666.72	-1.39128
CACTA	1706	542	749.678	-1.18627
unknown	1025	304	420.484	-1.2855
Mariner	814	274	378.989	-1.10287
Harbinger	379	105	145.233	-1.38383
Mutator	144	61	84.3734	-0.771209
Helitron	16	5	6.91585	-1.21009
HAT	7	20	27.6634	1.98255
