# Supplementary material for: A Transgenic Transcription Factor (TaDREB3) in Barley Affects the Expression of MicroRNAs and Other Small Non-Coding RNAs
Source: PLoS One. 2012 Aug 1;7(8):e42030. doi: 10.1371/journal.pone.0042030 (PMC3409865; doi:10.1371/journal.pone.0042030)
Supplement: Table S7 — Detected repeats in the RepBase database by reads (allowing 0 mismatch) in non-transgenic barley (GP) and transgenic barley (GP(TaDREB3)). The log2-ratio indicates the differential expression. Sheet 1 shows repeats detected by the reads with threshold > = 10. Sheet 2 shows summary of the repeats mapped by the reads in non-transgenic barley (GP) and transgenic barley (GP(TaDREB3)). (XLSX) [file pone.0042030.s007.xlsx]

## Sheet: RepBase_10
name	GP	GP(TaDREB3)	GP(TaDREB3)_norm	log2
Copia-91_Mad-I;edcotrep#Copia-91_Mad-I;edcotapp	213	107	147.999	-0.525264
tRNA-Tyr-TAC;pseudo	88	32	44.2614	-0.991453
tRNA-Gln-CAA;pseudo	44	8	11.0654	-1.99145
LSU-rRNA_Hsa;invrep	32	31	42.8783	0.422175
FATIMA_TM_I;grasapp	26	14	19.3644	-0.425106
Copia-11_BD-I;grasrep	24	22	30.4297	0.342448
Gypsy-9_Mad-I;dcotrep#Gypsy-9_Mad-I;edcotrep#Gypsy-9_Mad-I;edcotapp	24	17	23.5139	-0.0295213
LSU-rRNA_Sce;pseudo	23	14	19.3644	-0.248229
AFA_HV;grasrep	22	2	2.76634	-2.99145
WHAM3_TM_LTR;grasapp	20	1	1.38317	-3.85395
SSU-rRNA_Sce;pseudo	18	12	16.598	-0.116984
SABRINA2_TM_LTR;grasrep	17	1	1.38317	-3.61948
WHAM2_TM_I;grasapp	16	1	1.38317	-3.53202
ID_B1;rodrep#ID_B1;rodsub	15	3	4.14951	-1.85395
BAGY2_HV_LTR;grasapp	15	3	4.14951	-1.85395
ERIKA1_TM_I;grasapp	13	4	5.53268	-1.23246
LATIDU1_TM;grasrep	13	2	2.76634	-2.23246
LSU-rRNA_Pfa;pseudo	12	2	2.76634	-2.11698
SSU-rRNA_Ath;pseudo	12	9	12.4485	0.0529409
GYZMA1_I;grasrep	12	7	9.68219	-0.309629
Copia-36-I_ZM;grasrep	12	7	9.68219	-0.309629
LSU-rRNA_Ath;pseudo	11	16	22.1307	1.00855
SSU-rRNA_Sme;pseudo	11	2	2.76634	-1.99145
LSU-rRNA_Hca;pseudo	11	6	8.29902	-0.406491
VEJU1_TM_LTR;grasrep	11	5	6.91585	-0.669525
piggyBac-4_BF;invrep	10	7	9.68219	-0.0465948
LSU-rRNA_Dme;pseudo	10	11	15.2149	0.605482
TCN10-LTR;fngrep	8	49	67.7753	3.08269
NIKITA_HV_LTR;grasrep	6	10	13.8317	1.20494
LSU-rRNA_Mfr;invrep	6	10	13.8317	1.20494

## Sheet: repBase_summary
name	GP	GP(TaDREB3)	GB(TaDREB3)_norm	log2
Copia	381	165	228.223	-0.739347
Gypsy	278	85	117.569	-1.24157
LTR	66	72	99.5882	0.593509
rRNA	38	41	56.71	0.577603
L1	27	3	4.14951	-2.70195
DNA	27	16	22.1307	-0.286909
Satellite	25	4	5.53268	-2.17588
EnSpm	22	6	8.29902	-1.40649
SINE	17	3	4.14951	-2.03452
MuDR	16	7	9.68219	-0.724667
Harbinger	15	3	4.14951	-1.85395
piggyBac	14	9	12.4485	-0.169452
BEL	10	2	2.76634	-1.85395
