# Supplementary material for: A Transgenic Transcription Factor (TaDREB3) in Barley Affects the Expression of MicroRNAs and Other Small Non-Coding RNAs
Source: PLoS One. 2012 Aug 1;7(8):e42030. doi: 10.1371/journal.pone.0042030 (PMC3409865; doi:10.1371/journal.pone.0042030)
Supplement: Table S8 — Detected repeats in the TIGR rice database by reads (allowing 0 mismatch and threshold > = 10) in non-transgenic barley (GP) and transgenic barley (GP(TaDREB3)). The log2-ratio indicates the differential expression. (XLSX) [file pone.0042030.s008.xlsx]

## Sheet: TIGR_OSA_10
name	GP	GP(TaDREB3)	GP(TaDREB3)_norm	log2
ORSgRGRR00000004	697	976	1349.97	0.953701
ORSgTERT00100160	63	14	19.3644	-1.70195
ORSiRGRR00000170	32	12	16.598	-0.947059
ORSiTERTOOT00383	21	5	6.91585	-1.60241
ORSiTERTOOT00296	17	5	6.91585	-1.29756
ORSiRGRR00000006	16	22	30.4297	0.92741
ORSgTEMT01700711	16	6	8.29902	-0.947059
ORSiRGRR00000167	13	8	11.0654	-0.232461
ORSiRGRR00000314	10	1	1.38317	-2.85395
