# Supplementary material for: A Transgenic Transcription Factor (TaDREB3) in Barley Affects the Expression of MicroRNAs and Other Small Non-Coding RNAs
Source: PLoS One. 2012 Aug 1;7(8):e42030. doi: 10.1371/journal.pone.0042030 (PMC3409865; doi:10.1371/journal.pone.0042030)
Supplement: Table S9 — Detected repeats in the TIGR barley database by reads (allowing 0 mismatch and threshold > = 10) in non-transgenic barley (GP) and transgenic barley (GP(TaDREB3)). The log2-ratio indicates the differential expression. (XLSX) [file pone.0042030.s009.xlsx]

## Sheet: TIGR_HVU_10
name	GP	GP(TaDREB3)	GP(TaDREB3)_norm	log2
HRSgTERT00100014	693	52	71.9248	-3.26829
HRSiTERT00200051	133	12	16.598	-3.00234
HRSiRGRR00000235	81	24	33.1961	-1.28691
HRSgTERT00100008	62	17	23.5139	-1.39876
HRSiRGRR00000017	59	7	9.68219	-2.60731
HRSiTERTOOT00027	58	10	13.8317	-2.06807
HRSiTERTOOT00001	51	19	26.2802	-0.956519
HRSgTERTOOT00001	48	11	15.2149	-1.65755
HRSiRGRR00000065	41	15	20.7475	-0.982683
HRSiRGRR00000168	36	49	67.7753	0.912763
HRSiTERTOOT00003	34	5	6.91585	-2.29756
HRSiTERT00100015	30	2	2.76634	-3.43891
HRSiRGRR00000311	25	7	9.68219	-1.36852
HRSgTERTOOT00018	23	2	2.76634	-3.05558
HRSiRGRR00000202	23	9	12.4485	-0.885659
HRSgTERT00100029	22	14	19.3644	-0.184098
HRSgTERTOOT00022	21	6	8.29902	-1.33938
HRSgTERT00100042	20	4	5.53268	-1.85395
HRSgTERTOOT00011	17	2	2.76634	-2.61948
HRSiTERTOOT00053	15	3	4.14951	-1.85395
HRSiRGRR00000183	14	4	5.53268	-1.33938
HRSgTERT00100001	13	6	8.29902	-0.647499
HRSgTERT00100089	12	6	8.29902	-0.532022
HRSiRGRR00000223	12	5	6.91585	-0.795056
HRSiTERT00100201	11	1	1.38317	-2.99145
HRSiTEMT06600218	11	1	1.38317	-2.99145
HRSiRGRR00000051	10	2	2.76634	-1.85395
HRSiRGRR00000160	10	5	6.91585	-0.532022
HRSiTETN00300001	10	5	6.91585	-0.532022
HRSiTERT00100141	0	12	16.598	#DIV/0!
