# Supplementary material for: A Transgenic Transcription Factor (TaDREB3) in Barley Affects the Expression of MicroRNAs and Other Small Non-Coding RNAs
Source: PLoS One. 2012 Aug 1;7(8):e42030. doi: 10.1371/journal.pone.0042030 (PMC3409865; doi:10.1371/journal.pone.0042030)
Supplement: Table S10 — Detected antisense small RNAs by reads (allowing 0 mismatch and threshold > = 1) in non-transgenic barley (GP) and transgenic barley (GP(TaDREB3)). Sheet 1 shows antisense small RNAs detected by the reads (allowing 0 mismatch and threshold > = 1) in GP. Sheet 2 shows antisense small RNAs detected by the reads (allowing 0 mismatch and threshold > = 1) in GP(TaDREB3). (XLSX) [file pone.0042030.s010.xlsx]

## Sheet: GP_nonChloroplast siRNA
gene	reads	count	element
TC269354	[CATGTCGCACGGATTCGTCT, CCCATGTCGCACGGATTCGTTC, ATCCAGCCCCATGTCGCACGGA, CCATGTCGCACGGATTCGTC, CAGCCCCATGTCGCACGGAT, CATGTCGCACGGATTCGTCTT, GCCCCATGTCGCACGGATTCGTC, TCCAGCCCCATGTCGCACGGAT, CCATGTCGCACGGATTCG, CAGCCCCATGTCGCACGGA, CATGTCGCACGGATTCGTCC, CCCCATGTCGCACGGATTC, TCCAGCCCCATGTCGCACGGATTCGT, CCAGCCCCATGTCGCACGGATTCG, GCCCCATGTCGCACGGAT, ATGTCGCACGGATTCGT, CAGCCCCATGTCGCACGGATTCGTCA, CAGCCCC…	56767	[TC253672|BY841588|TC265299|TC250934|BE421808|TC277974|TC268866|TC277871|TC273457|BY839394, TC253672|TC250934|TC265299, BE421808|TC277974|TC268866|TC277871|TC273457|TC253672|BY841588|TC265299|TC250934, TC265299|TC250934|BE421808|TC277974|TC268866|TC277871|TC273457|BY839394|TC253672|BY841588, TC250934|TC253672|TC265299, TC277974|TC268866|TC277871|TC273457|BY839394|TC253672|BY841588|TC265299|TC2509…
BY864403|BY862186|TC257303|TC279660|BY864115|BY865136|TC281249|BY863980|BY861430|TC273938|TC262239|TC273076|TC281181|BY873806|TC280507|BY863668|BY861786	[GGCCGGGGGACGGACCGGG, CCGGGGGACGGACCGGGAATCGC, GGGGGACGGACCGGGAATCGC, CCGGCCGGGGGACGGACC, GGGGGACGGACCGGGAAT, GTGCCGGCCGGGGGACGGACCGGGA, GGCCGGGGGACGGACCGGGAATC, CCGGGGGACGGACCGGGAAT, GTGCCGGCCGGGGGACGGACCG, GCCGGCCGGGGGACGGACCGGG, CGCGTGCCGGCCGGGGGACGGACCG, GCGTGCCGGCCGGGGGACGGA, GGACGGACCGGGAATCGCCC, GCCGGCCGGGGGACGGA, CGGGGGACGGACCGGGAA, GACGGACCGGGAATCGCCCCT, CGGCCGGGGGACGGACC, CCGGCCGGGGGACG…	14921	[TC247974|TC280061|TC280968|BY838840|TC279205|TC273959|BI949016|BG343316|TC243199, TC280061|TC280968|BY838840|TC279205|TC273959|BI949016|TC243199|TC247974, TC273959|BI949016|TC243199|TC247974|TC280061|TC280968|BY838840|TC279205, TC280968|BY838840|TC279205|TC273959|BI949016|AJ483699|BG343316|TC243199|TC247974|TC280061, TC243199|TC247974|TC280061|TC280968|BY838840|TC279205|TC273959|AJ483699|BG34331…
BQ663845|TC280423	[GTTCGGATCGCGGCGAC, CGGTGAAGTGTTCGGATCGCG, GGTGAAGTGTTCGGATCGCGGCG, TCGCGGCGACGGGGGCGG, TGAAGTGTTCGGATCGCGGCG, ATCGCGGCGACGGGGGCGGTTC, TTGAATGGTCCGGTGAAGTGT, GTGTTCGGATCGCGGCG, TCCGGTGAAGTGTTCGGAT, GGTGAAGTGTTCGGATCGCGGCGA, GTTCGGATCGCGGCGACGG, TGAAGTGTTCGGATCGCGGCGAC, GTGAAGTGTTCGGATCGCGGC, CGGATCGCGGCGACGGGGGC, CCGGTGAAGTGTTCGGATC, TGTTCGGATCGCGGCGACGGGGGC, CGGATCGCGGCGACGGGGGCG, GATCGCGGCGACGG…	11805	[TC278978|TC253939|TC281352|TC276117|TC277315|AJ472577, AJ472577|TC253939|TC281352|TC276117|TC277315, TC277315|AJ472577|TC278978|TC253939|TC281352|TC276117, TC281352|TC276117|TC277315|AJ472577|TC253939, TC276117|TC277315|AJ472577|TC278978|TC253939|TC281352, BI956570|TC253939|TC281352|TC276117|TC277315|AJ472577, TC281352|TC276117|TC277315|AJ472577|TC278978|TC253939, TC253939|TC281352|TC276117|TC27…
CB862084|TC260791|TC265681|TC248451|TC244699|TC266766	[GCTCGTAGTTGGACCTT, GTTGGACCTTGGGCCGGG, CTCGTAGTTGGACCTTGG, AGTTAAAAGCTCGTAGTTGGACC, AAAGCTCGTAGTTGGACC, CAGTTAAAAAGCTCGTAGTTGG, TCGTAGTTGGACCTTGGGCC, GCAGTTAAAAAGCTCGTAGTTGGACC, TGCAGTTAAAAAGCTCGTAGTTG, CAGTTAAAAAGCTCGTAGTTGGACC, TAAAAGCTCGTAGTTGGACCTT, AGTTGGACCTTGGGCCG, TAGTTGGACCTTGGGCCGGGT, AAGCTCGTAGTTGGACCTTGGGC, CAGTTAAAAAGCTCGTAGTTGGAC, AAAAAGCTCGTAGTTGG, AGCTCGTAGTTGGACCTTGGGC, TAAAAGCT…	10535	[TC269215|CB860640|CB861785|TC263640|TC277641|CB861106|TC280055|TC275490|TC277538|TC247973|TC260950|TC238892|TC253069|AJ464006|TC245741|BI958693|CB861719|TC257510|CB861487, TC253069|TC245741|TC257510|CB861487|TC278747|AJ486475|TC269571|TC270889|AJ432850|AJ435078|TC275426|TC269215|TC245950|CB860640|CB861785|TC263640|TC277641|TC280055|TC275490, CB861487|TC278747|AJ486475|TC269571|TC270889|CB860828|…
BY861430|BY862475|TC273938|TC262239|TC273076|TC281181|BY873806|DN159716|TC281249|TC279660|BY863980	[TGGAACAATGTAGGCAAGGGAAGTC, TCTGGCCAATGGAACAATGTAG, AAGGGAAGTCGGCAAAACG, AATGTAGGCAAGGGAAGT, AATGGAACAATGTAGGCAAGG, TGGAACAATGTAGGCAAGG, AGCCTCTGGCCAATGGAACAAT, AAGGGAAGTCGGCAAAATAGAT, GCCTCTGGCCAATGGAAC, CAATGTAGGCAAGGGAAGTCGGCA, GGCAAGGGAAGTCGGCAAA, AGGGAAGTCGGCAAAACGGAT, GGGAAGTCGGCAAAACGGATCCG, ATGGAACAATGTAGGCAAGG, GGCAAGGGAAGTCGGCAAAACGG, GAACAGCCTCTGGCCAATGGAA, TGTAGGCAAGGGAAGTCG, AGCCTCTG…	6740	[TC280061|TC243199|TC260366|TC247974|TC273959|BG415543, TC247974|TC273959|BG415543|TC280061|TC280968|TC243199|TC260366, TC273959|TC243199|TC260366|TC247974, TC243199|TC260366|TC247974|TC273959|BG415543, TC243199|TC260366|TC247974|TC273959|BG415543|TC280061|TC280968, TC243199|TC260366|TC247974|TC273959, TC247974|TC273959|BG415543|TC280061|TC243199|TC260366, TC247974|TC273959|TC243199|TC260366, TC2…
BY859656|BQ663845	[ACCTGCGGAAGGATCAT, GTAGGTGAACCTGCGGAAG, TGCGGAAGGATCATTGTCGTG, GTGAACCTGCGGAAGGATCA, GAACCTGCGGAAGGATC, TGAACCTGCGGAAGGATCATTG, TTTCCGTAGGTGAACCT, TGCGGAAGGATCATTGT, TTTCCGTAGGTGAACCTGCGGA, TAGGTGAACCTGCGGAAG, AACCTGCGGAAGGATCATTGTT, GAACCTGCGGAAGGATCATTGT, TTCCGTAGGTGAACCTGCGG, GTGAACCTGCGGAAGGATCATT, TCCGTAGGTGAACCTGCGG, TGAACCTGCGGAAGGATCA, GGTTTCCGTAGGTGAACCTGCGGAAG, ACCTGCGGAAGGATCATTG, TTC…	6438	[TC277315|TC277837, TC281352|TC277837|TC276117|TC277315|TC273908, TC277837|TC277315, TC281352|TC277837|TC276117|TC277315, TC277315|TC273908|TC281352|TC277837|TC276117, TC276117|TC277315|TC273908|TC281352|TC277837, TC276117|TC277315|TC281352|TC277837, TC281352|TC253939|TC277837|TC276117|TC277315, TC273908|TC281352|TC277837|TC276117|TC277315, TC276117|TC277315|TC281352|TC253939|TC277837, TC277837|T…
AV928480|AV927338|AV930222|TC247948|TC255385|TC281332|AV930183|TC266766|TC260791|TC265681|TC244699|AV928396|CB863945|CB863914	[GGGGCATTCGTATTTCATAGT, CAGTCGGGGGCATTCGTAT, CATTCGTATTTCATAGT, GGACAGTCGGGGGCATTCGTA, TAGGGACAGTCGGGGCATT, TAATAGGGACAGTCGGGGGCA, AATAGGGACAGTCGGGGCAT, GATTAATAGGGACAGTCGGGG, CATTCGTATTTCATAGTCAG, CGGGGGCATTCGTATTTCATAGTCA, CAGTCGGGGGCATTCGTA, ATTCGTATTTCATAGTCAGAGGTG, ATTCGTATTTCATAGTCAGAG, AGGGACAGTCGGGGGCATTCGTAT, ATGATTAATAGGGACAGT, CGGGGGCATTCGTATTTCATAG, CGGAGTAATGATTAATAGGGACA, AGTAATGATT…	6074	[TC275490|TC268728|CB861785|BY843743|TC277517|BY842381|BY849202|TC279635|TC278694|BI947459|TC272820|TC260648|TC275426|TC265237|BY842736|AJ435679|TC270887|TC263640|TC277538, TC248638|TC257510|TC279398|TC269215|TC266387|BY835984|TC281434|CB860828|GT052696|TC274559|CB861249|CB860363|TC275490|TC268728|CB861785|BY843743|TC277517|BY842381|BY849202, BY842736|AJ435679|TC270887|TC263640|TC277538|TC247973|…
TC277633	[ACTGCGAATGGCTCATTAAA, GAAACTGCGAATGGCTC, CTGCGAATGGCTCATTA, AACTGTGAAACTGCGAATGG, AAACTGCGAATGGCTCATTA, CTGTGAAACTGCGAATGGCTCAT, TGAAACTGCGAATGGCTCATTAAAT, AACTGTGAAACTGCGAATG, AACTGTGAAACTGCGAATGGCTCAT, TGAAACTGCGAATGGCTCA, TGAAACTGCGAATGGCTCATTAA, TGAACTGTGAAACTGCGAATGG, TTTGAACTGTGAAACTGCGA, TGAACTGTGAAACTGCGAATG, TGTGAAACTGCGAATGGCTCATT, TGAAACTGCGAATGGCTCAT, CTGCGAATGGCTCATTAAAT, CTGCGAATGG…	5363	[TC278984|BY840456|AJ431798|TC270495|BJ468746|TC255174|TC274681|TC278127|AJ434767|BF624109|CB861444|CB863490|TC253069|BI955938|AJ435883|BI957208|CB861143|BG310211|TC257313, BI950687|TC274867|TC274734|AJ475254|TC260339|BG344354|TC267963|TC272604|TC264314|BG300036|TC270676|TC277837|TC275426|TC264390|AJ432507|BG343245|AJ436484|AJ435326|BF616824, AJ435326|BF616824|BE216693|TC249434|TC260546|TC272028|…
BY863980|BY861430|TC273938|TC262239|TC281181|BY873806|TC280507|BY863668|BY861786|BY864403|BY862186|TC281158|BY862962|TC279660|BY863847|TC273076|BY864115|BY865136|TC281249	[CTCAGAACTGGTACGGAC, TCAGAACTGGTACGGACAAG, GACTCAGAACTGGTACGG, AACAGTCGACTCAGAACTGGTACGG, TCAGAACTGGTACGGAC, CATGAAACAGTCGACTCAGAACT, GAACTGGTACGGACAAGGGGAAT, CTGGTACGGACAAGGGGAA, ACAGTCGACTCAGAACTGGTACGG, CGACTCAGAACTGGTACGGAC, AGTCGACTCAGAACTGGTA, TCGACTCAGAACTGGTAC, CGACTCAGAACTGGTACGGACAA, GTCGACTCAGAACTGGTACGGAC, GAGCATGAAACAGTCGACTCAGA, GAACTGGTACGGACAAGGGG, GTCGACTCAGAACTGGTACGGACA, ATGAAA…	4494	[TC280061|TC280968|BY838840|TC279205|TC273959|AJ483699|BI949016|BG343316|TC247974, TC247974|TC280061|TC280968|BY838840|TC279205|TC273959|AJ483699|BI949016|BY838153|BG343316, AJ483699|BI949016|BY838153|BG343316|TC247974|TC280061|TC280968|BY838840|TC279205|TC273959, BG343316|TC247974|TC280061|TC280968|BY838840|TC279205|TC273959|AJ483699|BI949016|BY838153, TC280061|TC280968|BY838840|TC279205|TC27395…
BU970049	[AATGATGGCTAATGGTACACC, AATGATGGCTAATGGTACAC, AATGATGGCTAATGGTACACCAC, TAATGATGGCTAATGGTACAC, ATGGCTAATGGTACACCACCAC, TAATGATGGCTAATGGTACACC, TAATGATGGCTAATGGT, ATGGCTAATGGTACACCACC, TAATGATGGCTAATGGTACA, TAATGATGGCTAATGGTACACCAC, AATGATGGCTAATGGTA, ATGATGGCTAATGGTACAC, AATGATGGCTAATGGTACACCA, TAATGATGGCTAATGGTAC, AATGATGGCTAATGGTACA, ATGATGGCTAATGGTACACCACC, GTAATGATGGCTAATGGTACAC, AATGATGGCTAAT…	3775	[TC258186, TC258186|AJ432240, AJ432240|TC258186]
ambig	[TCCAGCCCCATGTCGCACGGATT, CCCCATGTCGCACGGATTCGTT, CCAGCCCCATGTCGCACGGATTC, CCATGTCGCACGGATTC, GCCCCATGTCGCACGGATTC, CCATGTCGCACGGATTCGTCC, GCCCCATGTCGCACGGATTCGTCC, GCCCCATGTCGCACGGATTCGT, AGCCCCATGTCGCACGGATTC, GCCCCATGTCGCACGGA, CCCCATGTCGCACGGATTCGTCA, AGCCCCATGTCGCACGGATTCG, CCCCATGTCGCACGGATT, CAGCCCCATGTCGCACGGATTCGTC, CCCCATGTCGCACGGATTCGTCC, CCAGCCCCATGTCGCACGGATT, CCATGTCGCACGGATTCGTCA, …	3650	[BE421808|TC277974|TC268866|TC277871|TC273457|TC253672|BY841588|TC265299|TC250934, TC250934|TC253672|TC265299, TC265299|TC250934|BE421808|TC277974|TC268866|TC277871|TC273457|BY839394|TC253672|BY841588, TC277974|TC268866|TC277871|TC273457|BY839394|TC253672|BY841588|TC265299|TC250934|BE421808, BY841588|TC265299|TC250934|BE421808|TC277974|TC268866|TC277871|TC273457|BY839394|TC253672, TC253672|TC2652…
ambig	[TCGTGTTTTCGGCATCGTT, GGTCGTGTTTTCGGCATCGTT, TTCGGCATCGTTACTTTGAAGA, TTTCGGCATCGTTACTT, TCGTTACTTTGAAGAAAT, CATCGTTACTTTGAAGAAATT, TCGTGTTTTCGGCATCGTTA, TGTTTTCGGCATCGTTACTT, TCGTTACTTTGAAGAAATTAGA, CGGGTCGTGTTTTCGGCATC, TCGGCATCGTTACTTTGAAGAA, ATCGTTACTTTGAAGAAATTA, TTTTCGGCATCGTTACTTTGAA, ATCGTTACTTTGAAGAAATTAGA, TTCGGCATCGTTACTTTGA, TGTTTTCGGCATCGTTACTTTG, CGGCATCGTTACTTTGAAG, GGCATCGTTACTTTGA…	3616	[CB861785|TC263640|TC280055|TC275490|TC277538|TC247973|TC238892|TC253069|TC245741|TC257510|TC278747|AJ486475|TC270889|AJ432850|TC277172|TC269571|BI947459|TC244664|TC267703, AJ486475|TC270889|AJ432850|TC277172|TC269571|BI947459|TC244664|TC267703|AV925750|AJ433539|CB861249|TC265237|CB861717|TC255770|BY842736|TC269215|CB861106|CB860828|CB860363, TC269571|BI947459|TC244664|TC267703|AV925750|AJ433539|…
ambig	[AAGACATTGTCAGGTGGGG, GAAGACATTGTCAGGTGGGGAGT, GATCCGGGCGGAAGACA, GGCGGAAGACATTGTCAGG, GAAGACATTGTCAGGTGGGGAG, CGGGCGGAAGACATTGTC, CGGGCGGAAGACATTGT, CGGGCGGAAGACATTGTCAGGT, TATCGGGCCGATCCGGGCGGA, CGGAAGACATTGTCAGGTGGG, GAAGACATTGTCAGGTGG, GAAGACATTGTCAGGTG, GTTTTATCGGGCCGATCCGGGCGGA, GGCCGATCCGGGCGGAAGACATT, GGCCGATCCGGGCGGAAGACATTGT, CGATCCGGGCGGAAGACATTGTCAG, TCCGGGCGGAAGACATTGTCAGGTG, GATCCGG…	3258	[TC279936|BY843510|BY837508|TC265213|TC277479|TC268219|TC268772|TC276246|BY837883|TC258301|AJ434911|BY853347|TC273054|TC239201|CA011892|BM815966|TC281263, TC276246|BY837883|TC258301|AJ434911|BY853347|TC273054|TC239201|CA011892|TC281263|TC279936|BY843510|TC265213|TC277479|TC268219|TC268772, TC265213|TC277479|TC268219|TC268772|TC276246|BY837883|TC258301|AJ434911|BY853347|TC273054|TC239201|CA011892|…
ambig	[GCTCTGGATACATTAGCATGGGA, CAAGCCATCGCTCTGGATACATT, AAAGCAAGCCATCGCTCTG, CTCTGGATACATTAGCATGGGAT, TCGCTCTGGATACATTAGC, CATCGCTCTGGATACATTAGCAT, CAAGCCATCGCTCTGGATACA, AAGCAAGCCATCGCTCTGGATA, CTCAAAGCAAGCCATCGCTCTGGAT, AAGCAAGCCATCGCTCTGGAT, GCTCTGGATACATTAGCA, GCAAGCCATCGCTCTGGA, GCCATCGCTCTGGATACATTAGCA, AGCCATCGCTCTGGATACATT, CGCTCTGGATACATTAGCATGGG, CATCGCTCTGGATACAT, ATCGCTCTGGATACATTAGCAT, AG…	3169	[TC277538|TC247973|TC238892|TC253069|TC245741|TC257510|TC270889|AJ432850|TC277172|TC244664|TC267703|AV925750|AV926124|BY843179|TC278747|TC279103|TC238672|TC268728|TC264045, TC279567|BY835984|TC272820|TC260648|TC275426|TC265237|BY842736|TC269215|AJ435679|TC270887|TC263640|TC275490|TC277538|TC247973|TC238892|TC253069|TC245741|TC257510|TC270889, AJ432850|TC277172|TC244664|TC267703|AV925750|AV926124|…
AV928184|CB863815	[GGTACGTGCTACTCGGA, TGGTACGTGCTACTCGGATA, TGATGGTACGTGCTACT, GTTTGATGGTACGTGCTAC, TTGATGGTACGTGCTACTCGG, TGTTTGATGGTACGTGCTA, GTTTGTTTGATGGTACGTGCTAC, GTTATAGTTTGTTTGATGGTAC, TAGTTTGTTTGATGGTACGTG, TTTGTTTGATGGTACGTGCTACTC, AGTTATAGTTTGTTTGAT, GTTATAGTTTGTTTGATG, TTATAGTTTGTTTGATG, TGTTTGATGGTACGTGCT, TTTGATGGTACGTGCTACTCGGAT, TTGATGGTACGTGCTACTCGGA, ATCAGTTATAGTTTGTTTGATGG, TGGTACGTGCTACTCGGATAA…	3129	[TC264286|TC238862|BY843643|TC274867|TC274734|AJ475254|TC260339|BG344354|TC267963|TC272604|TC264314|TC270676|TC277837|TC275426|TC264390|AJ432507|BG343245|AJ436484|AJ435326, TC277977|TC271073|BF624109|TC271345|TC272285|BY839190|TC267619|BE455691|CB861143|BY840550|TC276808|TC253069|AJ435883|BI957208|BG310211|TC257313|BG310440|AJ465351|BG309647, AJ465351|BG309647|TC264286|BY843643|TC274867|TC274734|…
TC253672|TC270034|BY864520|TC253255|TC280687|TC263879|TC269354|TC273938|TC275717|TC278355|BY860820|TC262780|GT052881|TC274467|TC276185|TC280289|TC256588|TC267463|TC277825	[ATCCTTCGATGTCGGCTCTTC, CTTTTTGATCCTTCGATGTCGGC, TCCTTCGATGTCGGCTCTTCC, TTGCTTTTTGATCCTTCGATGTC, CTTCGATGTCGGCTCTTCCTA, CTTCGATGTCGGCTCTT, GATCCTTCGATGTCGGCTCTTCCT, TCGATGTCGGCTCTTCCTATC, CCTTCGATGTCGGCTCT, CCTTCGATGTCGGCTCTTCC, ATCCTTCGATGTCGGCTCTT, TCCTTCGATGTCGGCTCTTC, TCGATGTCGGCTCTTCC, TCGATGTCGGCTCTTCCT, TTTTTGATCCTTCGATGTCG, TTTGATCCTTCGATGTCG, GATCCTTCGATGTCGGCTCTTCC, TCCTTCGATGTCGGCTC, G…	3074	[BY851418|TC281543|TC239201|TC272820|AJ434911|GT052809|TC279623|EH091003|EH091100|TC264858|BQ768156|CA011892|TC280812, GT052809|TC279623|EH091100|TC264858|BQ768156|CA011892|TC280812|BY851418|TC281543|TC239201|TC272820|AJ434911, TC279623|EH091100|TC264858|BQ768156|CA011892|TC280812|BY851418|TC281543|TC239201|TC272820|AJ434911|GT052809, TC281543|TC239201|TC272820|AJ434911|GT052809|TC279623|TC264858…
TC244699|AV928396|CB863945|CB863914|AV928480|AV927338|TC280779|TC281332|AV930183|TC260791|TC265681	[GATGTTGCTTATAGGACTCCGC, TGCTTATAGGACTCCGCCGGC, CTTATAGGACTCCGCCGGCAC, TTATAGGACTCCGCCGGCACC, AGGACTCCGCCGGCACC, TGCTTATAGGACTCCGCCGGCACCT, CTCCGCCGGCACCTTATG, GCTTATAGGACTCCGCCGGCACC, TAGGACTCCGCCGGCACCTT, ACTCCGCCGGCACCTTATG, TAGGACTCCGCCGGCACCTTATGA, TATAGGACTCCGCCGGCACC, GACTCCGCCGGCACCTTA, TGTTGCTTATAGGACTCCGCCGGC, ATAGGACTCCGCCGGCA, ATAGGACTCCGCCGGCACCT, TTGCTTATAGGACTCCGCCGGC, GACTCCGCCGGC…	2930	[TC248638|TC281434|CB861717|TC280599|BY841490|BY842736|TC278941|TC278149|BY838212|CB861701|BG309206|BY839718|TC266074|AJ465653|TC276117|TC269215|TC268728|BY843743|TC277517, BY843743|TC277517|TC278694|AJ435679|TC263640|TC277538|TC238892|TC277172|TC278747|TC264045|TC248638|TC281434|CB861717|TC280599|BY841490|BY842736|TC278941|TC278149|BY838212, BY842736|TC278941|TC278149|CB861701|BG309206|BY839718|…
TC240529|TC278164|CB861963|TC273941	[GGACCCGAAAGATGGTGAACTA, GAAAGATGGTGAACTATGCCT, ACCCGAAAGATGGTGAACTATG, TCGGGACCCGAAAGATGGTGAA, AGATGGTGAACTATGCCTGAGCGG, GGACCCGAAAGATGGTGAACTATG, TGTCGGGACCCGAAAGAT, CTGTCGGGACCCGAAAG, CGAAAGATGGTGAACTA, TGGTGAACTATGCCTGAGCG, CGGGACCCGAAAGATGGTG, CGAAAGATGGTGAACTAT, TCGGGACCCGAAAGATGGTGAACT, AAGATGGTGAACTATGCCT, TGTCGGGACCCGAAAGATGGTGAA, GGGACCCGAAAGATGGTGAACTAT, AAGATGGTGAACTATGCCTG, AGATGGTGA…	2789	[CV059755|TC265396|CV060467|CV060463|TC269789|BM816820|CV059029|BY853593|CV059603|CV056526|CV055695|CV064153|CV058921|TC274033|CV054744|TC281335|TC261664|TC241749|CV056909, CV060467|CV060463|TC269789|BM816820|CV059029|BY853593|CV059603|CV056526|CV055695|CV064153|CV058921|TC281335|TC261664|TC241749|CV056909|CV063962|CV059755|TC265396, CV059603|CV056526|CV055695|CV064153|CV058921|TC274033|TC281335|…
AJ435326|TC261449|TC273269|BG343245|CB861143|BI957208|TC275305|BY840456|BG310440|CB861444|BY843643|BG309647|TC272028|TC276808|TC267619|BY840550|TC271345|TC272285|TC271073	[TAGCTCTAGAATTACTACGGTT, ATTAGCTCTAGAATTACTACGG, TAGCTCTAGAATTACTACGGTTA, TTAGCTCTAGAATTACTACGGTT, TAGCTCTAGAATTACTACGG, TAGCTCTAGAATTACTACG, GCTCTAGAATTACTACGGT, TTAGCTCTAGAATTACTACG, AGCTCTAGAATTACTACGGTT, TAGCTCTAGAATTACTACGGT, TTAGCTCTAGAATTACTACGGT, GCTCTAGAATTACTACGGTTA, AGCTCTAGAATTACTACGGTTA, AGCTCTAGAATTACTACGGT, TTAGCTCTAGAATTACTACGG]	2623	[TC277633|TC253420|CB863815|AV928184, AV928184|TC277633|TC253420|CB863815, TC253420|CB863815|AV928184|TC277633, CB863815|AV928184|TC277633|TC253420]
ambig	[GGGTCCCGGCCCCGAACCCGTCGGC, GTCCCGGCCCCGAACCCGTCGGC, GGCCCCGAACCCGTCGGCTGT, CGTCGGCTGTTGGCGGA, CCCGGCCCCGAACCCGTCGGCG, GGGGTCCCGGCCCCGAACCCGTCGGC, CCCCGAACCCGTCGGCTG, ACCCGTCGGCTGTTGGCG, CCCCGAACCCGTCGGCTGTTGGCG, CCCGTCGGCTGTTGGCGGA, GGCCCCGAACCCGTCGG, GAACCCGTCGGCTGTTGGCGGAT, TCCCGGCCCCGAACCCGT, CGGCCCCGAACCCGTCG, CTCGGGGGTCCCGGCCCC, ACCCGTCGGCTGTTGGCGGATTG, GGTCCCGGCCCCGAACC, GGTCCCGGCCCCGAACCC…	2617	[TC243199|TC247974|TC273959|TC280061|TC280968|BY838840|BI949016|TC279205|AJ483699, BY838840|BI949016|TC279205|AJ483699|TC243199|TC247974|TC273959|TC280061|TC280968, TC273959|TC280061|TC280968|BY838840|BI949016|TC279205|TC243199|TC247974, BY838840|BI949016|TC279205|TC243199|TC247974|TC273959|TC280061|TC280968, AJ483699|TC243199|TC247974|TC273959|TC280061|TC280968|BY838840|BI949016|TC279205, TC2800…
BQ663845|BY859656	[CTGCGGAAGGATCATTG, GAACCTGCGGAAGGATCATT, AACCTGCGGAAGGATCAT, GTGAACCTGCGGAAGGA, CCTGCGGAAGGATCATTGT, AACCTGCGGAAGGATCA, TGCGGAAGGATCATTGTCGT, AGGTGAACCTGCGGAAGGATCATTG, GTGAACCTGCGGAAGGATCAT, AACCTGCGGAAGGATCATT, AACCTGCGGAAGGATCATTG, GGTGAACCTGCGGAAGGATCATTG, GTGAACCTGCGGAAGGATCATTG, ACCTGCGGAAGGATCATTGT, GAACCTGCGGAAGGATCATTG, CCTGCGGAAGGATCATTGTC, CTGCGGAAGGATCATTGTCGTG, ACCTGCGGAAGGATCATT, G…	2317	[TC277315|TC277837, TC281352|TC277837|TC276117|TC277315|TC273908, TC276117|TC277315|TC273908|TC281352|TC277837, TC277315|TC273908|TC281352|TC277837|TC276117, TC277837|TC276117|TC277315|TC281352, TC277837|TC277315, TC276117|TC277315|TC281352|TC277837, TC273908|TC281352|TC277837|TC276117|TC277315, TC277315|TC281352|TC277837|TC276117, TC277837|TC276117|TC277315|TC281352|TC253939, TC277837|TC276117|T…
TC277633|TC253420|CB863815|AV928184	[AGCTAATACGTGCAACAAACCCC, TTCTAGAGCTAATACGTGC, GCAACAAACCCCGACTT, GCTAATACGTGCAACAAA, TACGTGCAACAAACCCCGACTT, CTAGAGCTAATACGTGCAACA, GAGCTAATACGTGCAACAAA, CTAGAGCTAATACGTGCAACAA, AGCTAATACGTGCAACA, CTAGAGCTAATACGTGCAA, AATACGTGCAACAAACCCCGA, ATTCTAGAGCTAATACGTGCA, AGAGCTAATACGTGCAACAA, TTCTAGAGCTAATACGTGCAA, ACGTGCAACAAACCCCGACT, ATTCTAGAGCTAATACGTGC, ATTCTAGAGCTAATACGTGCAA, TCTAGAGCTAATACGTGCAAC…	2183	[AJ432507|BG343245|AJ436484|AJ435326|BF616824|BE216693|TC249434|TC260546|TC272028|TC269357|TC271130|TC278471|TC278984|AJ431798|TC270495|BJ468746|TC255174|TC274681|TC278127, BG344354|TC267963|TC272604|TC264314|TC270676|TC277837|TC275426|TC264390|AJ432507|AJ436484|AJ435326|BF616824|BE216693|TC249434|TC260546|TC272028|TC269357|TC271130|TC278471, TC277977|CB861444|TC278287|TC238862|TC254021|BY842154|…
TC266137|TC245673|BY873000|AU252396|BY859774|TC273941	[GCAGGACGGTGGTCATGGAAG, ACAGCAGGACGGTGGTCA, GGTGGTCATGGAAGTCG, GACAGCAGGACGGTGGTCATG, GCAGGACGGTGGTCATGGAAA, CGGTGGTCATGGAAGTCGAAAT, ACGGTGGTCATGGAAGTCGAAAT, AGACAGCAGGACGGTGGTCATGG, TAAGACAGCAGGACGGTGG, GACAGCAGGACGGTGGTCATGGAA, TAAGACAGCAGGACGGTGGTCATGG, GATTAAGACAGCAGGACGGTGGTCAT, TCGATTAAGACAGCAGG, TCATGGAAGTCGAAATCCGCTA, AGCAGGACGGTGGTCATGGA, AGGACGGTGGTCATGGA, ACAGCAGGACGGTGGTC, CATGGAAGTCG…	2138	[BE231052|TC269789|TC243723|TC278278|TC279090|BY843878|AJ432788|BE060685|AV923576|TC260366|BY846336|BY853684|TC280458|TC273474|BY840029|BY839459, TC269789|TC243723|TC278278|TC279090|BY843878|BE060685|BG415885|BG414797|CV058921|TC280638|AV923576|TC260366|BY846336|BY853684|TC280458|TC273474|BY840029|BY839459|BE231052, TC278278|TC279090|BY843878|BE060685|CV058921|TC280638|AV923576|TC260366|BY846336|…
TC244699|CB864049|TC266766|TC248451	[ATCCATTGGAGGGCAAGTCTG, CATTGGAGGGCAAGTCTGG, GAGGATCCATTGGAGGGCAAG, CCATTGGAGGGCAAGTCTGGTGCCA, CATTGGAGGGCAAGTCTGGT, TGGAGGGCAAGTCTGGTG, CCATTGGAGGGCAAGTCTGG, TTGGAGGGCAAGTCTGGTG, CATTGGAGGGCAAGTCTGGTGCCAG, CGAGGATCCATTGGAGGGCAAG, AGGATCCATTGGAGGGCAAGTCT, TGGAGGGCAAGTCTGGT, ATTGGAGGGCAAGTCTGG, CATTGGAGGGCAAGTCTGGTG, GGATCCATTGGAGGGCA, GAGGGCAAGTCTGGTGCCA, TGGAGGGCAAGTCTGGTGCCA, CCATTGGAGGGCAAGTCT…	1947	[AJ486475|BY850214|AJ465520|TC269571|CB867624|TC281643|CB860640|CB861444|DN156958|TC275490|TC272963|CB861106|TC277538|AV925772|TC247973|TC277172|TC260950|TC238892|TC277641, TC257510|TC267543|BY836868|BY840281|TC279430|BY842486|CB861487|TC278747|TC268575|AJ486475|BY850214|TC269571|CB867624|TC281643|CB860640|CB861444|TC277592|DN156958|TC275490, TC259829|TC279780|TC269109|TC268659|TC281203|CB861719|…
TC277633|AV928311|AV928184	[CCGATGATTCATGATAACTCGA, GATGATTCATGATAACTCGACG, CCGATGATTCATGATAACTCGAC, ATCCGATGATTCATGATAACTCGA, CGATGATTCATGATAACTCG, CCGATGATTCATGATAACT, ATGATTCATGATAACTCGACG, GATAACTCGACGGATCG, CATGATAACTCGACGGATC, GCATGGCCTTTGTGCCG, TCATGATAACTCGACGGATCGCA, TGATAACTCGACGGATCGCAT, TGATTCATGATAACTCG, GATAACTCGACGGATCGCAT, CGCATGGCCTTTGTGCCGGC, CGATGATTCATGATAACTC, CATGATAACTCGACGGATCG, CCGATGATTCATGATAAC, …	1901	[BY840456|TC281159|BY852488|AJ464006|TC245741|TC281325|BM097446|TC279430|TC280659|EY275088|CB861255|TC268659|CB861143|BY836868|BY835970|BY838859|TC265500|BY840281|TC272763, EY275088|CB861255|TC281128|BY837706|BY842486|TC274734|TC276148|TC268659|CB861143|BY836868|BY835970|BY838859|TC265500|BY840281|TC272763|BG309647|TC272028|BY836582|TC269571, TC270495|BJ468746|TC255174|CB863490|TC278287|TC238862|…
ambig	[AAGACTTATATTTAGGAACGGAGG, AAAGACTTATATTTAGGAACGGAT, AAGACTTATATTTAGGAACGGA, GACTTATATTTAGGAACGGAAG, GACTTATATTTAGGAACGGAG, AGACTTATATTTAGGAACGGAA, AGACTTATATTTAGGAACGGAG, AAGACTTATATTTAGGAACGGAGT, AAGACTTATATTTAGGAACGGAAG, AGACTTATATTTAGGAACGGA, AAAGACTTATATTTAGGAACGGAG, AAAGACTTATATTTAGGAACGGAA, AGACTTATATTTAGGAACGGAT, AAGACTTATATTTAGGAACGGATG]	1885	[AL511549|BU976814|TC250831|AJ462232|BJ451321|TC270223|BJ485769|TC251137|CA005229|TC280959|TC248186|TC258355|TC253336|BM376524|TC267968|GH218772|TC270237|TC257019|CA015005, TC253483, TC270237|TC257019|CA015005|TC262315|CA005166|BI959805|BU970443|TC258286|AL511549|BU976814|TC250831|TC262711|AJ462232|BJ451321|TC270223|BJ485769|TC251137|CA005229|TC280959, TC244982|TC253336|BM376524|TC253483|TC267968…
BY859656|BQ663845	[TTTAGAGGAAGGAGAAGTC, ATCATTTAGAGGAAGGA, ATTTAGAGGAAGGAGAAGTCG, TTTAGAGGAAGGAGAAGTCG, AGAGGAAGGAGAAGTCGTAACA, GAGGAAGGAGAAGTCGTAACAAG, GAGGAAGGAGAAGTCGTAACAA, CATTTAGAGGAAGGAGAAGTCGTA, GAGGAAGGAGAAGTCGTAACA, AGAGGAAGGAGAAGTCGTAACAAG, AGAAGTCGTAACAAGGTT, GAGGAAGGAGAAGTCGTA, GGAAGGAGAAGTCGTAACAA, GAGAAGTCGTAACAAGGTTT, AGAGGAAGGAGAAGTCGTA, TATCATTTAGAGGAAGG, TTATCATTTAGAGGAAGGA, AGGAAGGAGAAGTCGTAACA…	1835	[TC277837|TC253939|TC281352|TC276117|TC277315|TC273908|TC278978, TC276117|TC277315|TC273908|TC277837|TC253939, TC277315|TC273908|TC278978|TC277837|TC253939|TC276117, TC277315|TC273908|TC277837|TC253939|TC281352|TC276117, TC277315|TC273908|TC277837|TC253939|TC276117, TC281352|TC276117|TC277315|TC273908|TC277837|TC253939, TC277837|TC253939|TC276117|TC277315|TC273908|TC278978, TC281352|TC276117|TC27…
AV930183|TC260791|TC265681|TC244699|AV928396|CB863945|CB863914|AV928480|AV927338|CB862207|TC281332	[ATGCCGACCAGGGATCGGCGGAT, CGACCAGGGATCGGCGGATGT, ACCAGGGATCGGCGGATGTTGC, GCCGACCAGGGATCGGCGGA, CCAGGGATCGGCGGATGTT, ACCAGGGATCGGCGGATGTTG, CAGGGATCGGCGGATGTT, GCCGACCAGGGATCGGCGGATG, CGACCAGGGATCGGCGGAT, AGGGATCGGCGGATGTTGC, ACCAGGGATCGGCGGAT, CCAGGGATCGGCGGATG, GCCGACCAGGGATCGGCGGAT, TGCCGACCAGGGATCGGCGGA, CCAGGGATCGGCGGATGTTG, GCCGACCAGGGATCGGCGGATGT, GACCAGGGATCGGCGGATG, CCGACCAGGGATCGGCGGATGT…	1810	[AJ435679|TC263640|TC277538|TC238892|TC253069|TC277172|TC278747|TC264045|TC248638|TC279398|TC281434|CB861717|TC280599|BY841490|BY842736|TC278941|BG309206|BY839718|TC266074, TC278747|TC264045|TC248638|TC279398|TC281434|CB861717|TC280599|BY841490|BY842736|TC278941|BG309206|TC274545|BY839718|TC266074|BY838212|AJ465653|TC276117|TC269215|TC268728, TC253069|TC277172|TC278747|TC264045|TC248638|TC279398|…
TC269354|BY859056|BY861299|TC281181|TC257303|TC273938|TC262239|TC281158|TC257287|BY864507|TC281249|BY864769|BY862303|BY864760	[GACTTGAGAGGTGTAGG, AATGACTTGAGAGGTGTAGGATAA, TGTGAAATGACTTGAGAGGTG, ACTTTGTGAAATGACTTGAGAGGTG, GTGTAGGATAAGTGGGA, ACTTGAGAGGTGTAGGATA, TGAGAGGTGTAGGATAAGT, CTTTGTGAAATGACTTGA, GACTTTGTGAAATGACTTGAGAGG, ACTTGAGAGGTGTAGGATAA, AGAGGTGTAGGATAAGT, CTTGAGAGGTGTAGGATAAGT, AAATGACTTGAGAGGTGT, TTGAGAGGTGTAGGATAA, TTGAGAGGTGTAGGATAAGT, GAAATGACTTGAGAGGTGTAGGA, AGAGGTGTAGGATAAGTGGGAG, GAGGTGTAGGATAAGTGGGAG…	1768	[BG309664|TC268772|TC273612|TC247390|TC268219|TC275169|TC275184|TC279160, TC275184|TC279160|BG309664|TC268772|TC273612|TC247390|TC268219|TC275169, TC279160|BG309664|TC268772|TC273612|TC280230|TC247390|TC268219|TC275169|TC275184, TC247390|TC268219|TC275169|TC275184|TC279160|BG309664|TC268772|TC273612, TC268219|TC275169|TC275184|TC279160|BG309664|TC268772|TC247390, TC273612|TC280230|TC247390|TC2682…
AU252396|TC273941|TC245673|TC279660	[ATTCAAATGAGAACTTTGAAGGCC, AACTTTGAAGGCCGAAGA, AATGAGAACTTTGAAGGCC, AAATGAGAACTTTGAAGGC, TTCAAATGAGAACTTTGAA, ATGAGAACTTTGAAGGCCGAAGA, TTCAAATGAGAACTTTG, AATGAGAACTTTGAAGG, TTCAAATGAGAACTTTGAAGGCCGAA, ATATTCAAATGAGAACTTTGAAG, GCAAATATTCAAATGAGAACT, AAATGAGAACTTTGAAGGCCGA, TTCAAATGAGAACTTTGA, ATGAGAACTTTGAAGGCCGAA, CAAATATTCAAATGAGA, ATATTCAAATGAGAACTT, ATTCAAATGAGAACTTTGAAGGC, GCAAATATTCAAATGAGAA…	1744	[AJ435446|TC260366|BY846336|TC279832|TC243199|TC281509, TC279832|TC281509|TC258526|TC278550|AJ435446|TC260366|BY846336, AJ435446|TC260366|BY846336|TC279832|TC281509, TC281509|AJ435446|TC260366|BY846336|TC279832, TC260366|BY846336|TC279832|TC243199|TC281509|AJ435446, TC258526|TC278550|AJ435446|TC260366|BY846336|TC279832|TC281509, AJ435446|TC260366|BY846336|TC279832|TC243199, BY846336|TC279832|TC24…
TC269354|TC275717|TC262239|TC265299|TC261218|TC253672|TC253255	[ATGGGCTAAGTCGGTCCGGCC, CCATGGGCTAAGTCGGTCCGGC, ATGGGCTAAGTCGGTCCG, CCGTGCCATGGGCTAAGT, GGCTAAGTCGGTCCGGCC, TGCCATGGGCTAAGTCGG, CGTGCCATGGGCTAAGTCGG, GCTAAGTCGGTCCGGCCG, CCGTGCCATGGGCTAAGTCGGT, GGCTAAGTCGGTCCGGCCGA, GCCATGGGCTAAGTCGGT, GCCCGTGCCATGGGCTAAGTC, CCGTGCCATGGGCTAAGTCGGTC, TGCCATGGGCTAAGTCGGTCCGGCC, CCATGGGCTAAGTCGGTC, TGGGCTAAGTCGGTCCGG, TGCCATGGGCTAAGTCGGT, CCGTGCCATGGGCTAAG, TGCCATGG…	1705	[TC266920|TC273049|TC268866|TC269278|TC264858|TC277825|BE421808|TC273612|TC277974|BY842652|BY839394, TC277974|BY842652|TC266920|TC273049|TC268866|TC269278|TC264858|TC277825|BE421808|TC273612, BE421808|TC273612|TC277974|BY842652|TC266920|TC273049|TC268866|TC269278|TC264858|TC277825, TC268866|TC269278|TC264858|TC277825|BE421808|TC273612|TC277974|BY842652|BY839394|TC266920|TC273049, TC264858|TC27782…
CB863914|AV928480|AV927338|CB861985|TC247948|AV930222|TC281332|AV930183|TC266766|TC260791|TC265681|TC244699|AV928396|CB863945	[TCTTGGATTTATGAAAGAC, AATTCTTGGATTTATGAAAGACG, GGATTTATGAAAGACGAACAA, CTTGGATTTATGAAAGACGAACA, GGATTTATGAAAGACGAA, TATGAAAGACGAACAACTG, TTGGATTTATGAAAGACGA, AAGACGAACAACTGCGAAAGCAT, GGATTTATGAAAGACGA, ATTTATGAAAGACGAACAA, TATGAAAGACGAACAACTGC, ATGAAAGACGAACAACTGCGA, TTGGATTTATGAAAGACG, TGAAAGACGAACAACTGC, CTTGGATTTATGAAAGACG, AATTCTTGGATTTATGAAAGACGAA, AGACGAACAACTGCGAAAGCA, TTGGATTTATGAAAGACGAAC…	1677	[AJ432850|TC277172|TC244664|AV925750|TC278747|TC264045|BY851695|TC248638|TC257510|TC279398|TC266387|BY835984|TC281434|CB861701|TC276117|TC275490|TC273907|TC279103|TC269215, BY835984|TC281434|TC276117|CB860363|TC275490|TC273907|TC279103|TC269215|TC268728|BY843743|TC277517|BY842381|BY849202|TC279635|TC278694|BI947459|TC260648|TC275426|BY842736, TC264045|BY851695|TC248638|TC257510|TC279398|TC266387|…
AV930183|TC265681|TC280779	[AAAGGAATTGACGGAAGGGC, TTGACGGAAGGGCACCAC, AGGAATTGACGGAAGGGCACCACCA, GGAATTGACGGAAGGGCA, CGGAAGGGCACCACCAGGCGTGGA, TTGACGGAAGGGCACCACCAGGC, AGGGCACCACCAGGCGT, GAAGGGCACCACCAGGCGT, AATTGACGGAAGGGCACCACCAG, GAAGGGCACCACCAGGCG, TGACGGAAGGGCACCACCA, TAAAGGAATTGACGGAAG, TTAAAGGAATTGACGGAAGGGC, AAGGAATTGACGGAAGGGC, AAACTTAAAGGAATTGACGGA, AATTGACGGAAGGGCACC, GGAATTGACGGAAGGGCAC, GACGGAAGGGCACCACCAGG, C…	1633	[BY838212|TC266074|TC276117|TC268728|BY843743|TC277538|TC278747|TC281434|TC280599|BY841490|TC276473|BY842434|TC277517|BY842736|TC270993|BY840456|TC275747|CB861701|BY844278, TC266074|TC276117|TC268728|BY843743|TC277538|TC278747|TC281434|TC280599|BY841490|TC276473|BY842434|TC277517|BY842736|TC275747|CB861701|BY844278|TC276045|TC248318|BY838212, BY843743|TC278694|TC277538|TC278747|TC248638|TC281434|…
TC267463|TC265299|TC253672|TC270034|BY864520|TC253255|TC280687|TC263879|TC269354|TC275717|BY860820|TC262780|TC280289|TC256588	[ATTGTGAAGCAGAATTCAC, ATTGTGAAGCAGAATTCA, CATTGTGAAGCAGAATTCACCA, TTGTGAAGCAGAATTCACCA, TGTGAAGCAGAATTCACCAAGT, TCATTGTGAAGCAGAATTCACC, ATTGTGAAGCAGAATTCACC, TATCATTGTGAAGCAGAATTCACCAA, AGCAGAATTCACCAAGTGTTGGA, TTGTGAAGCAGAATTCACC, TATCATTGTGAAGCAGAATTC, CATTGTGAAGCAGAATTCACCAA, AAGCAGAATTCACCAAGTGTT, GAAGCAGAATTCACCAAG, AGCAGAATTCACCAAGTGT, ATCATTGTGAAGCAGAATTCACC, ATTGTGAAGCAGAATTC, TATCATTGTGA…	1568	[TC281543|TC279623|TC274083|TC264858, TC264858|TC281543|TC279623|TC274083|TC281232|TC277825, TC279623|TC274083|TC264858|TC281543, AJ434911|TC279623|TC264858|BY851418|TC281543, TC281543|TC279623|TC264858, TC277825|TC264858|TC281543|TC279623|TC274083|TC281232, TC264858|TC281543|TC279623|TC274083, TC264858|TC281543|TC279623, TC274083|TC281232|TC277825|TC264858|TC281543|TC279623, TC274083|TC264858|BY…
TC280687|TC277278|TC263879|TC259265|TC269354|TC273938|BY859831|TC275717|TC278355|BY860820|TC262780|GT052881|GT052748|TC265299|TC253672|TC270034|BY864520|TC253255|BY860473	[GATCCTTTAGATCTTCGGAGT, TCGGAGTTTGAAGCTAGAGGTG, TTAGATCTTCGGAGTTTGAAGCT, GTTTGAAGCTAGAGGTG, ATCTTCGGAGTTTGAAG, TTAGATCTTCGGAGTTT, CTTCGGAGTTTGAAGCTAGAGGT, TCTTCGGAGTTTGAAGCT, AGATCTTCGGAGTTTGAAGCTA, TTAGATCTTCGGAGTTTGAAG, CTTCGGAGTTTGAAGCTAGA, ATCCTTTAGATCTTCGGAGTTTGA, TTTAGATCTTCGGAGTTTGAAG, CCTTTAGATCTTCGGAGTTT, TCTTCGGAGTTTGAAGC, TTAGATCTTCGGAGTTTGA, TTTAGATCTTCGGAGTTTG, TCGATCCTTTAGATCTTCGGAG…	1524	[TC272820|BY843510|GT052809|BY847400|TC280812|TC268772|AJ434911|BY851418|BI777058|BY840852|BY852555|TC281543|TC239201|TC275831|TC266787, BI777058|BY852555|TC281543|TC239201|TC275831|TC266787|TC272820|GT052809|TC280812|TC268772|AJ434911|BY851418, BY852555|TC281543|TC239201|TC275831|TC266787|TC272820|GT052809|BY847400|TC280812|TC268772|AJ434911|BY851418|BI777058, TC275831|TC266787|TC272820|BY843510…
TC265681|TC280423|BY864151|TC258235	[AGCAAGGATTGACAGACTGAGA, AGCAAGGATTGACAGACTGAG, ATAGCAAGGATTGACAG, GCAAGGATTGACAGACTGAGA, CAAGGATTGACAGACTGAG, ATAGCAAGGATTGACAGACTGAGA, AAGGATTGACAGACTGAG, CATAGCAAGGATTGACAGACTGA, AGCAAGGATTGACAGACTGAGAGC, ATAGCAAGGATTGACAGACT, GCAAGGATTGACAGACT, GATTGACAGACTGAGAGC, ACATAGCAAGGATTGACAGACTG, CATAGCAAGGATTGACAGACT, ACATAGCAAGGATTGACAGAC, ATTGACAGACTGAGAGCTC, CATAGCAAGGATTGACAGACTG, ATTGACAGACTGAG…	1477	[TC278770|TC274166|AJ465952|TC279091|TC281054|TC273277|TC276045|TC275687|CB861701|TC239808|TC276117|TC276473|TC266850|TC271390|TC281183|TC281365|AJ434732|TC277315|CA007786, TC271390|TC281183|TC281365|AJ434732|TC277315|CA007786|TC278722|TC274746|BE195601|BE230930|TC278657|AJ434230|TC249367|AJ464612|AV932794|TC254401|AJ434005|BM444273|TC272452, AJ465178|TC269748|TC274572|BM444273|TC272452|TC256453|…
TC280423|BY859656	[CCGCCCCCGACGTCGCGAGA, CGCCCCCGACGTCGCGAG, GCCGCCCCCGACGTCGCGA, CCGCCCCCGACGTCGCGA, TCGCCGCCCCCGACGTCGCG, CCCCCGACGTCGCGAGAAGT, GCCCCCGACGTCGCGAGAAGT, GCCCCCGACGTCGCGAGA, CGCCGCCCCCGACGTCGCGAGA, CCCCCGACGTCGCGAGA, GCCGCCCCCGACGTCGC, CGCCGCCCCCGACGTCGCGA, CGCCCCCGACGTCGCGAGAAGT, CGCCCCCGACGTCGCGAGA, CCGCCCCCGACGTCGCGAG, CGCCGCCCCCGACGTCGCGAG, GCCCCCGACGTCGCGAG, CCCCGACGTCGCGAGAA, CGCCCCCGACGTCGCGA…	1477	[TC278978|TC253939|TC281352|TC276117|TC277315|AJ472577, TC277315|AJ472577|TC278978|TC253939|TC281352|TC276117, TC276117|TC277315|AJ472577|TC278978|TC253939|TC281352, TC281352|TC276117|TC277315|AJ472577|TC278978|TC253939, AJ472577|TC278978|TC253939|TC281352|TC276117|TC277315, TC253939|TC281352|TC276117|TC277315|AJ472577|TC278978]
TC273941|TC240529|TC278164|TC266137|TC245673|BY863519	[GTGCAAATCGTTCGTCTGACT, CGTCTGACTTGGGTATAGGGG, GACGTGCAAATCGTTCGTCTG, CAAATCGTTCGTCTGAC, AATCGTTCGTCTGACTTGGGT, AAATCGTTCGTCTGACTTG, TTCGTCTGACTTGGGTAT, TCGTCTGACTTGGGTATAGGGG, GCAAATCGTTCGTCTGACTTGG, TCGTCTGACTTGGGTAT, TCGTTCGTCTGACTTGGGTAT, TCGTTCGTCTGACTTGGG, AATCGTTCGTCTGACTTGGGTATAG, ATCGTTCGTCTGACTTGGGTATAG, TGCAAATCGTTCGTCTGACTTGG, AAATCGTTCGTCTGACTTGGGTATA, TCGTCTGACTTGGGTATAGG, TTCGTCTGA…	1416	[TC269789|BM816820|BY853593|CV059603|CV056526|CV055695|CV058921|BY851560|BG414797|CV059029|TC277721|BE231052|BG418463|CV064153|TC281335|TC261664|TC241749|CV056909|CV063962, BY851560|BG414797|CV059029|TC277721|BE231052|BG418463|CV064153|TC281335|TC261664|TC241749|CV056909|CV063962|TC265396|CV060463|TC269789|BM816820|BY853593|CV059603|CV056526, BE231052|BG418463|CV064153|TC281335|CV056909|CV063962|…
TC279660|BY863980|BY861430|TC273938|TC262239|TC273076|TC281181|BY873806|TC280507|BY863668|BY861786|BY863080|BY862186|TC281249	[GCTCGGGGGTCCCGGCCCCGAACCCG, TTGGCTCTGAGGACTGGGCT, TGAGGACTGGGCTCGGG, CTGAGGACTGGGCTCGGGGGTC, TGAGGACTGGGCTCGGGGGTC, GGCTCGGGGGTCCCGGC, TGGCTCTGAGGACTGGGCT, GGATTGGCTCTGAGGACTGG, GACTGGGCTCGGGGGTCCCG, ATTGGCTCTGAGGACTG, GCTCTGAGGACTGGGCTCGGGGG, GCTCTGAGGACTGGGCTCGG, CTGGGCTCGGGGGTCCC, ACTGGGCTCGGGGGTCCCGG, TCTGAGGACTGGGCTCGGGGGTCCC, TGAGGACTGGGCTCGGGG, ACTGGGCTCGGGGGTCC, AGGACTGGGCTCGGGGGTCCCGGC,…	1347	[TC280968|BY838840|BI949016|TC279205|TC243199|TC247974|TC273959|TC280061, BI949016|TC279205|TC243199|TC247974|TC273959|TC280061|TC280968|BY838840, TC247974|TC273959|TC280061|TC280968|BY838840|BI949016|TC279205|TC243199, TC280061|TC280968|BY838840|BI949016|TC279205|TC243199|TC247974|TC273959, TC243199|TC247974|TC273959|TC280061|TC280968|BY838840|BI949016|TC279205, TC273959|TC280061|TC280968|BY8388…
CB863914|AV928480|AV927338|TC280779|TC281332|AV930183|TC260791|TC265681|TC244699|AV928396|CB863945	[ACTCCGCCGGCACCTTATGAGAA, AGGACTCCGCCGGCACCTT, TCCGCCGGCACCTTATGAGA, CCGGCACCTTATGAGAA, GACTCCGCCGGCACCTT, GCCGGCACCTTATGAGAA, ATAGGACTCCGCCGGCACCTT, GGACTCCGCCGGCACCT, GACTCCGCCGGCACCTTATG, TAGGACTCCGCCGGCAC, AGGACTCCGCCGGCACCTTAT, CCGCCGGCACCTTATGAG, CTCCGCCGGCACCTTAT, ACTCCGCCGGCACCTTATGA, GACTCCGCCGGCACCTTATGAGA, TATAGGACTCCGCCGGCACCTTAT, GGACTCCGCCGGCACCTT, CTCCGCCGGCACCTTATGA, GACTCCGCCGGCA…	1332	[TC248638|TC281434|CB861717|TC280599|BY841490|BY842736|TC278941|TC278149|BY838212|CB861701|BG309206|BY839718|TC266074|AJ465653|TC276117|TC269215|TC268728|BY843743|TC277517, TC278149|BY838212|CB861701|BG309206|BY839718|TC266074|AJ465653|TC276117|TC269215|TC268728|BY843743|TC277517|TC278694|AJ435679|TC263640|TC277538|TC238892|TC277172|TC278747, BY842736|TC278941|TC278149|BY838212|CB861701|BG309206|…
ambig	[CAGTTAAAAAGCTCGTAGTTG, GTTAAAAAGCTCGTAGTTG, GCAGTTAAAAAGCTCGTAGTTGG, TGCAGTTAAAAAGCTCGTAGT, GTTAAAAAGCTCGTAGTTGGAC, AGTTAAAAAGCTCGTAG, AAAAGCTCGTAGTTGGACCT, AGTTAAAAAGCTCGTAGTTGGACC, AGTTAAAAAGCTCGTAGTTGG, CAGTTAAAAAGCTCGTAGTTGGA, TTAAAAAGCTCGTAGTTGGACCT, AGTTAAAAAGCTCGTAGTTGGAC, TTAAAAAGCTCGTAGTTG, GTTAAAAAGCTCGTAGTT, GCAGTTAAAAAGCTCGTAGT, GTTAAAAAGCTCGTAGTTGGACCT, GCAGTTAAAAAGCTCGTAGTTGGA]	1332	[TC277538|TC247973|TC260950|TC238892|TC253069|AJ464006|TC245741|BI958693|CB861719|TC257510|CB861487|TC278747|AJ486475|TC269571|TC270889|CB860828|CB861249|AJ432850|AJ435078, CB861719|TC257510|CB861487|TC278747|AJ486475|TC269571|TC270889|CB861249|AJ432850|AJ435078|TC275426|TC269215|CB860640|CB861785|TC263640|TC277641|CB861106|TC280055|TC275490, TC245741|BI958693|CB861719|TC257510|CB861487|TC278747|…
TC261218|TC275717|TC260366|BY864741|TC281158|BY869973	[CTGAATCCTTTGCAGACG, GGTGGGCTGAATCCTTTGCAGAC, CAGACGACTTAAATACGCGACGGG, CGACTTAAATACGCGAC, AATACGCGACGGGGCATTG, GCTGAATCCTTTGCAGACG, AAATACGCGACGGGGCAT, GACTTAAATACGCGACGGGGCATTG, GACTTAAATACGCGACGGGG, GACGGGGCATTGTAAGTGGC, GACGGGGCATTGTAAGTG, CAGACGACTTAAATACGCGACGG, CTTTGCAGACGACTTAAATACGCGAC, AGACGACTTAAATACGCGA, CTTAAATACGCGACGGGGCATT, GACGACTTAAATACGCGACGGGGCA, CAGACGACTTAAATACGCGACG, TGAATC…	1328	[BE421808|TC277974|TC268866|BY842652|TC277871|TC273457|BY839394|TC272524|TC250934|BY841588, BY842652|TC277871|TC273457|BY839394|TC250934|BY841588|BE421808|TC277974|TC268866, TC268866|BY842652|TC277871|TC273457|BY839394|TC272524|TC250934|BY841588|BE421808|TC277974, BE421808|TC277974|TC268866|BY842652|TC277871|TC273457|BY839394|BY841588, TC277871|TC273457|BY839394|TC250934|BY841588|BE421808|TC27797…
BQ663845	[TCCGGTGAAGTGTTCGGATCGCGGC, GAATGGTCCGGTGAAGTGTTCGGAT, AGTGTTCGGATCGCGGCG, TGTTCGGATCGCGGCGACGG, AAGTGTTCGGATCGCGGCGACGG, AAGTGTTCGGATCGCGGCGACG, AATGGTCCGGTGAAGTGTTCG, TGAAGTGTTCGGATCGC, CCGGTGAAGTGTTCGGATCG, TGAAGTGTTCGGATCGCGGC, GTGAAGTGTTCGGATCGCGGCG, GAATGGTCCGGTGAAGTGTT, CCGGTGAAGTGTTCGGAT, GAATGGTCCGGTGAAGTGTTCG, TCCGGTGAAGTGTTCGGA, TTCGGATCGCGGCGACGGGG, GAAGTGTTCGGATCGCGGCGACG, GGTGAAGTGT…	1320	[TC278978|TC253939|TC281352|TC276117|TC277315|AJ472577, AJ472577|TC253939|TC281352|TC276117|TC277315, TC277315|AJ472577|TC278978|TC253939|TC281352|TC276117, TC281352|TC276117|TC277315|AJ472577|TC253939, TC281352|TC276117|TC277315|AJ472577|TC278978|TC253939, TC253939|TC281352|TC276117|TC277315|AJ472577, TC276117|TC277315|AJ472577|TC253939|TC281352, AJ472577|TC278978|TC253939|TC281352|TC276117|TC27…
TC240529|TC266137|TC245673|CB861963|TC273941	[GGTAAGCAGAACTGGCGATG, TGCGGGATGAACCGGAAGC, ATGCGGGATGAACCGGA, ACTGGCGATGCGGGATGAACC, CAGAACTGGCGATGCGGGATGAA, TAAGCAGAACTGGCGATGCGGG, AACCGGAAGCCGGGTTA, TAAGCAGAACTGGCGATGCG, AAGCCGGGTTACGGTGC, TGAACCGGAAGCCGGGTTACG, GGCGATGCGGGATGAACCG, CAGAACTGGCGATGCGGGAT, AACTGGCGATGCGGGATGAACCGG, TTTTGGTAAGCAGAACTGGCG, AACTGGCGATGCGGGATGAACC, ATGCGGGATGAACCGGAAGC, AGAACTGGCGATGCGGGA, ATGCGGGATGAACCGGAAGCCGG…	1238	[TC279090|BY843878|BY846336|BY853684|BG415885|TC280458|TC273474|BG368889|BI947887|TC275066|TC272282|BY840029|BY839459|BE231052|BG418463|CV056909|TC269789|CV055695|BY851560, TC280458|TC273474|BG368889|BI947887|TC275066|TC272282|BY840029|BY839459|BE231052|BG418463|CV056909|TC269789|CV055695|BY851560|BG414797|TC243723|TC278278|BM816820|TC279090, BG368889|CV064153|BI947887|TC275066|TC272282|BY840029|…
TC244699|BY864151|TC258235|TC265681	[CGACGGAAGTTTGAGGCA, CCGTTTAGGCGACGGAAGTTT, TAGGCGACGGAAGTTTGAGGC, GCGACGGAAGTTTGAGGCAATA, ACGGAAGTTTGAGGCAATAA, CGGAAGTTTGAGGCAATAACAG, CGACGGAAGTTTGAGGCAAT, TAGGCGACGGAAGTTTGAGGCAAT, TTTAGGCGACGGAAGTTTGAGGCAA, CGTTTAGGCGACGGAAGTTTGAG, GACGGAAGTTTGAGGCA, GTTTAGGCGACGGAAGTTT, CGGAAGTTTGAGGCAAT, CGACGGAAGTTTGAGGCAATAA, CGTTTAGGCGACGGAAGT, CGGAAGTTTGAGGCAATAAC, TTTAGGCGACGGAAGTTTGAG, ACGGAAGTTTGAGG…	1222	[TC276963|BG343676|CB861701|TC266659|TC278770|TC251469|BY842103|AJ465294|TC281183|TC265918|BY840460|TC258818|TC274572|TC256453|TC279091|TC281054|TC273277|TC275687|TC239808, BY842103|TC254401|AJ465294|TC281183|TC265918|BY840460|TC258818|TC274572|TC256453|TC279091|TC281054|TC273277|TC275687|TC239808|TC276117|TC266850|AJ434732|TC277315|CA007786, AV932794|AJ434005|AJ465178|TC269748|TC277139|TC278911|…
ambig	[TCTAAGACAAGTATTTCCGGACGG, AGGACAAGTATTTCCGG, ACAAGTATTTCCGGACGGAAG, TGACAAGTATTTCCGGACGG, ACAAGTATTTCCGGACGGA, GAACAAGTATTTCCGGACGGAGG, AGGACAAGTATTTCCGGACGGA, GTATTTCCGGACGGAGGG, AGGACAAGTATTTCCGGACGGAGG, TGACAAGTATTTCCGGACGGAG, CAAGTATTTCCGGACGGAGGGA, GACAAGTATTTCCGGACGGAG, GACAAGTATTTCCGGACG, TAGAACAAGTATTTCCGGACGGA, AGTATTTCCGGACGGAGGGAGT, GGACAAGTATTTCCGGACGG, TTAGGACAAGTATTTCCGGAC, GACAAGT…	1174	[BE060539|AL501152|TC271580|TC267583|TC266066|BQ465197, RF00906;MIR1122;AF521177.1/9890-9767, TC267583|TC271580, gnl|TREP|TREP3093, BE060539|AL501152|TC266066|BQ465197, gnl|TREP|TREP1042, AL501152|TC266066|BQ465197|BE060539, TC266066|BQ465197|BE060539|AL501152|TC271580|TC267583, BQ465197|BE060539|AL501152, BQ465197|BE060539|AL501152|TC266066, TC271580|TC267583, BE060539|AL501152|BQ465197, BQ46519…
BU990922	[TGGAAAAGTAGATACGACGGAGAC, GGAAAAGTAGATACGACGGAGAC, CGGAAAAGTAGATACGACGGA, AGTTCGGAAAAGTAGATACGACGGA, GAGTTCGGAAAAGTAGATACGACGGA, GTTCGGAAAAGTAGATACGA, TGGAAAAGTAGATACGACGG, TCGGAAAAGTAGATACGACGGAGAC, TGGAAAAGTAGATACGACGGAGA, GTTCGGAAAAGTAGATACGACGG, GGAAAAGTAGATACGACGGA, GAAAAGTAGATACGACGGA, TTGGAAAAGTAGATACGACGGAG, GAAAAGTAGATACGACGGAGA, CGGAAAAGTAGATACGACGGAGA, GTTCGGAAAAGTAGATACGACGGA]	1105	[WHAM3_TM_LTR;grasapp, CBF15]
CA000252|TC264872	[GGGCACGCCTGCCTGGGCGTCAC, CCTGCCTGGGCGTCACG, GCCTGCCTGGGCGTCACGC, ACGCCTGCCTGGGCGTCACGC, GCACGCCTGCCTGGGCGTCACGC, GAGGGCACGCCTGCCTGGGCGTCACG, GGCACGCCTGCCTGGGCGTCA, GGGCACGCCTGCCTGGGCGTCACGC, AGGGCACGCCTGCCTGGGCG, AGGGCACGCCTGCCTGGGCGTCACG, CCTGCCTGGGCGTCACGCCA, CCTGCCTGGGCGTCACGC, CGCCTGCCTGGGCGTCAC, CGCCTGCCTGGGCGTCACGC, CTGCCTGGGCGTCACGCC, CCTGCCTGGGCGTCACGCC, CGCCTGCCTGGGCGTCACGCC, GAGGGCACGC…	1100	[TC277315|BY835975|TC277453, TC277453|TC277315, TC277315|TC277453, TC277453|TC277315|BY835975, BY835975|TC277453|TC277315]
TC271475	[TTCGATCGTCGGTATCCGCA, CCCGAGATTCGATCGTCGGTA, TGCCCGAGATTCGATCGTCGG, TGCCCGAGATTCGATCGTCGGTA, CCGAGATTCGATCGTCGGTA, CCGAGATTCGATCGTCA, CGAGATTCGATCGTCGGTATCCGCA, GCCCGAGATTCGATCGTCGG, GAGATTCGATCGTCGGTATC, AGATTCGATCGTCGGTATCTC, CTTGCCCGAGATTCGATCGTCGG, TTGCCCGAGATTCGATCGTCAGTA, GCCCGAGATTCGATCGTCA, CTTGCCCGAGATTCGATCGTCAGT, GAGATTCGATCGTCGGTATCCG, GCCCGAGATTCGATCGTCG, TACTTGCCCGAGATTCGATCGTC, AG…	1096	[gnl|TREP|TREP2234, BU990768, BE422053, gnl|TREP|TREP1627]
CB863914|AV928480|AV927338|TC255385|TC281332|AV930183|TC266766|TC260791|TC265681|TC244699|AV928396|CB863945	[TAATAGGGACAGTCGGGGCATT, TGATTAATAGGGACAGTC, AATGATTAATAGGGACAGTCGGG, AATAGGGACAGTCGGGGGCATTC, TTAATAGGGACAGTCGGGGGCAT, TAATGATTAATAGGGACAGTCGGGG, TAATAGGGACAGTCGGG, TAATGATTAATAGGGACAGT, ATGATTAATAGGGACAGTC, GTAATGATTAATAGGGACAGTCGG, ATTAATAGGGACAGTCGGGGGCAT, GGAGTAATGATTAATAGGGACA, TAATAGGGACAGTCGGGGGCAT, TGATTAATAGGGACAGTCGGGGGC, AATGATTAATAGGGACAGTCG, AATGATTAATAGGGACAGTCGG, TAATAGGGACAGTCGGG…	1087	[TC278747|TC264045|BY851695|TC248638|TC257510|TC279398|TC269215|TC266387|BY835984|TC281434|CB860828|GT052696|TC274559|CB861249|CB860363|TC275490|TC268728|CB861785|BY843743, TC278694|BI947459|TC272820|TC260648|TC275426|BY842736|AJ435679|TC270887|TC263640|TC277538|TC247973|TC238892|TC253069|TC257510|TC270889|AJ432850|TC277172|TC244664|TC267703, AJ432850|TC277172|TC244664|TC267703|AV925750|AV926124|…
TC280423|TC265681	[GATCATTGCAATTGTTGGTCT, ATCATTGCAATTGTTGGTCT, ATAGATCATTGCAATTGT, TAGATCATTGCAATTGTTGGTCT, AGATCATTGCAATTGTTGGT, AATTGTTGGTCTTCAACGAGG, CAATTGTTGGTCTTCAAC, TTGCAATTGTTGGTCTTCAA, GATCATTGCAATTGTTGGTC, TCATTGCAATTGTTGGTCTT, TCATTGCAATTGTTGGTCTTC, GATCATTGCAATTGTTGGTCTTC, ATTGCAATTGTTGGTCTTC, GATCATTGCAATTGTTGG, ATCATTGCAATTGTTGGTCTT, GATAGATCATTGCAATTGTTG, ATCATTGCAATTGTTGGTCTTC, ATCATTGCAATTGTTGGT…	1006	[TC277336|TC247687|TC281352|TC251469|AJ465294|TC274572|TC276117|TC266850|TC277315|TC280722, TC247687|TC281352|TC276117|TC266850|TC277315|TC280722|TC277336, TC277315|TC280722|TC277336|TC247687|TC281352|TC276117|TC266850, TC247687|TC281352|TC274572|TC276117|TC266850|TC277315|TC280722|TC277336, TC277336|TC247687|TC281352|TC279520|TC251469|AJ465294|BY840460|TC274572|TC276117|TC266850|TC277315|TC28072…
BY863980|BY861430|BY862475|TC273938|TC262239|TC273076|TC281181|BY873806|TC280507|BY863668|BY862186|TC281249|TC279660	[GGGAAGTCGGCAAAACGGAT, AGTCGGCAAAACGGATCC, AAGTCGGCAAAACGGATCCG, CAAGGGAAGTCGGCAAA, AATGTAGGCAAGGGAAGTCGGCA, AGGCAAGGGAAGTCGGCAAAACG, AGTCGGCAAAACGGATCCG, GTAGGCAAGGGAAGTCGG, TAGGCAAGGGAAGTCGGCAAA, GAAGTCGGCAAAACGGATCC, GTAGGCAAGGGAAGTCGGCAAA, TGTAGGCAAGGGAAGTCGGCA, TAGGCAAGGGAAGTCGGC, TAGGCAAGGGAAGTCGG, CAAGGGAAGTCGGCAAAAC, GAAGTCGGCAAAACGGATCCG, GGCAAGGGAAGTCGGCAA, GGAAGTCGGCAAAACGGATCCGT, GAAG…	949	[BY838840|TC243199|TC247974|TC273959|BG415543|TC280061|TC280968, TC280061|TC280968|TC243199|TC247974|TC273959|BG415543, TC247974|TC273959|BG415543|TC280061|TC280968|TC243199|TC260366, TC243199|TC260366|TC247974|TC273959|BG415543|TC280061|TC280968, TC280968|TC243199|TC260366|TC247974|TC273959|BG415543|TC280061, TC280968|TC243199|TC247974|TC273959|BG415543|TC280061, TC247974|TC273959|BG415543|TC280…
AU252396|TC273941|TC240529|TC266137|TC245673|CB861963	[AGCAGAACTGGCGATGC, TTGGTAAGCAGAACTGGCG, CCATTTTTGGTAAGCAGAA, TTTTTGGTAAGCAGAACTGGCGA, TTTTGGTAAGCAGAACTGGCGA, CATTTTTGGTAAGCAGAACTGGCG, ATTTTTGGTAAGCAGAACTGGCG, ATTTTTGGTAAGCAGAACTGGCGA, CCATTTTTGGTAAGCAGAACTGGCGA, TGGTAAGCAGAACTGGCGATGCG, CATTTTTGGTAAGCAGAA, TTTTTGGTAAGCAGAACTG, GGTAAGCAGAACTGGCG, TTTTTGGTAAGCAGAACTGG, GGCCATTTTTGGTAAGCAGAACT, TTTGGTAAGCAGAACTGGCGA, TGGGCCATTTTTGGTAAGCAGAACT, T…	927	[BY851560|BG414797|TC243723|TC278278|BM816820|TC274033|BG368889|CV064153|BI947887|TC275066|TC272282|BY840029|BY839459|BG415885|TC278458|BE231052|BG418463|CV056909|TC269789, BG368889|CV064153|BI947887|TC275066|TC272282|BY840029|BY839459|TC278458|BE231052|BG418463|CV056909|TC269789|CV055695|BY851560|BG414797|TC243723|TC278278|BM816820|TC274033, BY840029|BY839459|TC278458|BE231052|BG418463|CV056909|…
CB863914|AV928480|AV927338|CB861985|TC255385|TC281332|AV930183|TC266766|TC260791|TC265681|TC244699|AV928396|CB863945	[CCTATTGTGTTGGCCTTCGGGAT, CTATTGTGTTGGCCTTCGGGATCG, TGTTGGCCTTCGGGATCGGAG, GTCCTATTGTGTTGGCCTTCGGGAT, CCGGTCCTATTGTGTTGGCC, TCCGGTCCTATTGTGTTGGC, TATTGTGTTGGCCTTCGGGATCGG, GTCCTATTGTGTTGGCCTTCGG, CTATTGTGTTGGCCTTCGG, GGATTCCGGTCCTATTGTGTTG, GGTCCTATTGTGTTGGCCTTCG, GTCCTATTGTGTTGGCC, ATTGTGTTGGCCTTCGGGATC, TCCTATTGTGTTGGCCTTCGGGAT, TTGTGTTGGCCTTCGGGATCGG, TGGCCTTCGGGATCGGA, CCTATTGTGTTGGCCTTCG, CT…	916	[TC270889|AJ432850|TC277172|TC244664|TC267703|AV925750|AV926124|BY843179|TC278747|TC279103|TC264045|BY851695|TC248638|TC257510|TC279398|TC274559|TC269215|TC266387|BY835984, AV926124|BY843179|TC278747|TC279103|TC264045|BY851695|TC248638|TC257510|TC279398|TC274559|TC269215|TC266387|BY835984|TC281434|TC275490|TC268728|CB861717|CB861785|BY843743, TC267703|AV925750|AV926124|BY843179|TC278747|TC279103|…
ambig	[GTAGGATGGCTCGGCTGCTT, TAGGATGGCTCGGCTGCT, TTTAAATAGGTAGGATGGCTCGGC, GGTAGGATGGCTCGGCTGCTT, GATGGCTCGGCTGCTTCGGTGAGCC, TTAAATAGGTAGGATGGCTCGGCT, AATAGGTAGGATGGCTCGG, TTAAATAGGTAGGATGGC, TAGGTAGGATGGCTCGGCTGCTT, ATGGCTCGGCTGCTTCG, ATGGCTCGGCTGCTTCGG, AATAGGTAGGATGGCTCGGCTGCT, CTTTAAATAGGTAGGATGGC, AGGATGGCTCGGCTGCTTCG, GATGGCTCGGCTGCTTCGGTGAG, AATAGGTAGGATGGCTCGGCTGC, TAGGTAGGATGGCTCGGCTG, GGTAGGA…	916	[TC243723|CV063962|BG415885|BG368889|TC278458|BI947887|CV056526|BE231052|BG418463|CV056909|TC269789|CV055695|BY851560|BG414797|CV059755, TC278458|CV056526|BE231052|BG418463|CV056909|TC269789|CV055695|BY851560|BG414797|CV059755|TC243723|CV063962|TC278278|TC269947|BG299446|TC275066|TC272282|BY840029|BY839459, TC269789|CV055695|BY851560|BG414797|CV059755|TC243723|CV063962|TC278278|TC269947|BG299446|…
TC275717|BY863385|TC277278|TC263879|TC259265|TC269354|TC257303|TC273938|TC257287|BY860473|TC278355|TC274467|TC280687	[GTTTGGCTGGGGCGGCACATC, TGTCAGGTGGGGAGTTTGGCT, TGGCTGGGGCGGCACATCTG, TGGGGCGGCACATCTGTTAA, TGGGGAGTTTGGCTGGGGCGGCA, CAGGTGGGGAGTTTGGCT, TTGTCAGGTGGGGAGTT, AGGTGGGGAGTTTGGCT, CAGGTGGGGAGTTTGGCTGGG, GTTTGGCTGGGGCGGCA, TGGGGAGTTTGGCTGGGGCG, GGGCGGCACATCTGTTAAA, AGGTGGGGAGTTTGGCTGGGG, GTTTGGCTGGGGCGGCACAT, GGGGAGTTTGGCTGGGGCGGCAC, GGGGAGTTTGGCTGGGGCGGC, TTGGCTGGGGCGGCACATCTGTT, GAGTTTGGCTGGGGCGGCACAT…	914	[BY853347|TC273054|TC239201|CA011892|TC266787|BY851418|TC279129|TC281263|TC279936|BY843510|TC265213|TC277479|TC268219|TC268772|TC276246|BY837883|TC258301|AJ434911, TC268219|TC268772|TC276246|BY837883|TC258301|AJ434911|BY853347|TC273054|TC239201|CA011892|TC266787|BY851418|BQ768156|BQ768421|TC279129|TC281263|TC279936|BY843510|TC265213, CA011892|TC266787|BY851418|BQ768156|TC279129|TC281263|TC279936|…
TC269354|BY859056|BY861299|TC281181|TC279957|TC257303|TC273938|TC262239|TC281158|TC257287|BY864507|TC281249|BY865253|BY864769|BY870405|TC278355|TC274467|BY862303|BY864760	[GAAGACCCTGTTGAGCTT, AAGACCCTGTTGAGCTT, AGACCCTGTTGAGCTTG, CTGTTGAGCTTGACTCTA, CCTGTTGAGCTTGACTC, AAGACCCTGTTGAGCTTGA, CCTGTTGAGCTTGACTCTAGTCC, CCCTGTTGAGCTTGACTCTA, AGAAGACCCTGTTGAGCTTGAC, GACCCTGTTGAGCTTGACTCTAG, AAAGAAGACCCTGTTGAG, GGGAAAGAAGACCCTGTTGAGC, TGTTGAGCTTGACTCTAGT, GAAAGAAGACCCTGTTGA, AAGAAGACCCTGTTGAGCTTG, GACCCTGTTGAGCTTGACTC, GAAAGAAGACCCTGTTGAGC, ACCCTGTTGAGCTTGACTC, GGGGAAAGAAG…	870	[TC280230|TC279160|BY842521|BG309664|BM815966|BQ768421|TC247390|TC258985|TC268219|BY839718|TC275169|TC275184, BY842521|BG309664|BM815966|BQ768421|TC247390|TC258985|TC268219|BY839718|TC275169|TC275184|TC280230|TC279160, BG309664|BM815966|BQ768421|TC268772|BI953026|TC247390|TC258985|TC268219|BY839718|TC275169|TC275184|TC280230|TC279160|BY842521, TC247390|TC258985|TC268219|BY839718|TC275169|TC275184…
BQ663845|BY859656|TC280423	[TCGCGAGAAGTCCATTGA, GCGAGAAGTCCATTGAAC, CGAGAAGTCCATTGAACCTTATC, CGCGAGAAGTCCATTGA, CGCGAGAAGTCCATTGAACC, GCGAGAAGTCCATTGAACCTT, AGAAGTCCATTGAACCTTA, ACGTCGCGAGAAGTCCATTGA, TCGCGAGAAGTCCATTGAA, CGCGAGAAGTCCATTGAA, AGAAGTCCATTGAACCTTAT, TCCATTGAACCTTATCAT, GCGAGAAGTCCATTGAACCT, AGAAGTCCATTGAACCTTATCATT, GAGAAGTCCATTGAACCTTA, TCGCGAGAAGTCCATTGAAC, AGAAGTCCATTGAACCTTATC, TCGCGAGAAGTCCATTGAACCTT, CG…	848	[AJ472577|TC273908|TC277837|TC253939|TC281352|TC276117|TC277315, TC278978|TC253939|TC281352|TC276117|TC277315|AJ472577|TC273908|TC277837, TC277837|TC253939|TC281352|TC276117|TC277315|AJ472577|TC273908, TC253939|TC281352|TC276117|TC277315|AJ472577|TC273908|TC277837, TC281352|TC276117|TC277315|AJ472577|TC273908|TC277837|TC253939, TC277315|AJ472577|TC273908|TC277837|TC278978|TC253939|TC281352|TC2761…
BY862186|TC281249|TC279660|BY863980|BY861430|TC273938|TC262239|TC273076|TC281181|BY873806|TC280507|BY863668	[GGGAAAAGGATTGGCTCTGAGG, TCGGGAAAAGGATTGGCT, GGCTCTGAGGACTGGGCTCG, GGGAAAAGGATTGGCTCT, CGGGAAAAGGATTGGCTCT, GAAAAGGATTGGCTCTGAGGA, AAGGATTGGCTCTGAGGACTGGGCT, AACTTCGGGAAAAGGATTGGCT, AGGATTGGCTCTGAGGACT, TCGGGAAAAGGATTGGC, AACTTCGGGAAAAGGATTGGCTC, GAAAAGGATTGGCTCTGAGGAC, GATTGGCTCTGAGGACTG, GATTGGCTCTGAGGACTGGG, AAAGGATTGGCTCTGAGG, ATTGGCTCTGAGGACTGGG, GGATTGGCTCTGAGGACTGGGCT, GGATTGGCTCTGAGGAC, G…	809	[BY838840|BI949016|TC279205|TC243199|TC247974|TC273959|BG415543|TC280061|TC280968, BY838840|BI949016|TC279205|TC243199|TC247974|TC273959|TC280061|TC280968, TC279205|TC243199|TC247974|TC273959|BG415543|TC280061|TC280968|BY838840|BI949016, TC279205|TC243199|TC247974|TC273959|TC280061|TC280968|BY838840|BI949016, TC280968|BY838840|BI949016|TC243199|TC247974|TC273959|BG415543|TC280061, BY838840|BI9490…
BY861430|BY862475|TC273938|TC262239|TC279552|BY863980	[CCATGAAAATCCGGAGGACCG, ATCCGGAGGACCGAGTA, ACCGAGTACCGTTCACGCCCGG, ATCCGGAGGACCGAGTACCGTTCA, AAATCCGGAGGACCGAGTACCG, ATGAAAATCCGGAGGAC, CCGAGTACCGTTCACGCCCG, GACCGAGTACCGTTCAC, CCGGAGGACCGAGTACCG, CGGAGGACCGAGTACCGTTCA, GAGGACCGAGTACCGTTCACGCC, GAGGACCGAGTACCGTTC, GAAAATCCGGAGGACCGAGT, CCATGAAAATCCGGAGGACCGA, CCGGAGGACCGAGTACC, TGAAAATCCGGAGGACCGAG, GACCGAGTACCGTTCACGCCCG, GCGGCCCATGAAAATCCGGA, G…	807	[TC273959|TC253441|TC243199|TC260366|TC247974, TC243199|TC260366|TC247974|TC273959, TC253441|TC243199|TC260366|TC247974|TC273959, TC260366|TC247974|TC273959|TC253441|TC243199, TC247974|TC273959|TC243199|TC260366, TC247974|TC273959|TC253441|TC243199|TC260366, TC243199|TC260366|TC247974|TC273959|TC253441]
BY859056|BY864760|TC274467|BY861299|TC281181|TC279957|TC257303|TC273938|TC262239|TC281158|TC257287|BY864507|TC281472|AU252321|TC278355|TC281249|BY865253|BY864769|TC269354	[AGTGACGCGCATGAATGG, CTAATTAGTGACGCGCATG, TGACGCGCATGAATGGATTAA, GACGCGCATGAATGGATTAACG, CATGAATGGATTAACGAGA, TGACGCGCATGAATGGATTA, GCGCATGAATGGATTAACGAG, TTAGTGACGCGCATGAATGG, CGCATGAATGGATTAACGAGATT, ATTAGTGACGCGCATGAATGGA, GCATGAATGGATTAACGAG, TAGTGACGCGCATGAATGGAT, GTCATCTAATTAGTGACGCGCATG, CGCGCATGAATGGATTAA, TGACGCGCATGAATGGATTAACG, CATGAATGGATTAACGAGATT, TCTAATTAGTGACGCGCATGAAT, GACGCGCATG…	800	[TC275169|TC275184|BI949016|AL508349|AJ432484|BI951089|TC261623|TC268219|BI953026|TC268772|BY839718, TC268772|BY839718|TC275169|TC275184|BI949016|AL508349|AJ432484|BI951089|TC261623|BM815966|TC268219|BI953026, BQ768421|TC268219|TC268772|BY839718|TC275169|TC275184|BI949016|AL508349|AJ432484|BI951089|TC261623|BM815966, TC261623|BM815966|BQ768421|TC268219|TC268772|BY839718|TC275169|TC275184|BI949016…
BY862475|TC273938|TC262239|TC273076|TC281181|BY873806|TC280507|BY863668|BY862186|TC281249|TC279660|BY863980|BY861430	[CTTCGGGAAAAGGATTGG, CGGATCCGTAACTTCGGG, GGCAAAACGGATCCGTAACTTC, CAAAACGGATCCGTAACTT, AACGGATCCGTAACTTCGGGAA, GATCCGTAACTTCGGGAAA, CAAAACGGATCCGTAACTTCGG, AACGGATCCGTAACTTCGGGA, AACGGATCCGTAACTTCGGGAAA, AACGGATCCGTAACTTCGGG, CGGATCCGTAACTTCGGGAAA, AAAACGGATCCGTAACTTCGGGAA, AAAACGGATCCGTAACTTCGG, AAACGGATCCGTAACTTCGGGA, TCGGCAAAACGGATCCGTAAC, ATCCGTAACTTCGGGAAA, AAAACGGATCCGTAACTTCGGG, AAAACGGATCC…	791	[BY838840|TC243199|TC247974|TC273959|BG415543|TC280061|TC280968, TC273959|BG415543|TC280061|TC280968|BY838840|TC243199|TC247974, TC247974|TC273959|BG415543|TC280061|TC280968|BY838840|TC243199, BG415543|TC280061|TC280968|BY838840|TC243199|TC247974|TC273959, TC280968|BY838840|BI949016|TC243199|TC247974|TC273959|BG415543|TC280061, BY838840|BI949016|TC243199|TC247974|TC273959|BG415543|TC280061|TC2809…
TC279660|TC273941|TC245673	[AGAACTTTGAAGGCCGAAGAGGAG, TTGAAGGCCGAAGAGGAGA, ACTTTGAAGGCCGAAGAG, TGAGAACTTTGAAGGCCGAAGAGG, ATGAGAACTTTGAAGGCC, ACTTTGAAGGCCGAAGAGGA, GAACTTTGAAGGCCGAAGAGGA, GAGAACTTTGAAGGCCGAAGA, ACTTTGAAGGCCGAAGAGGAG, AAATGAGAACTTTGAAGGCCGAAGA, ATGAGAACTTTGAAGGCCGA, GAGAACTTTGAAGGCCGAAGAGGAG, AGAACTTTGAAGGCCGAAGA, AACTTTGAAGGCCGAAGAGGA, TGAGAACTTTGAAGGCCG, GAGAACTTTGAAGGCCGAAGAG, GAACTTTGAAGGCCGAAGAGGAGA, AG…	786	[BY846336|TC279832|TC243199|AJ435446|TC260366, AJ435446|TC260366|BY846336|TC279832|TC243199|TC281509, TC281509|AJ435446|TC260366|BY846336|TC279832|TC243199, TC279832|TC243199|TC281509|AJ435446|TC260366|BY846336, TC260366|TC279832|TC243199|AJ435446, TC260366|BY846336|TC279832|TC243199|TC281509|AJ435446, AJ435446|TC260366|BY846336|TC279832|TC243199, TC243199|AJ435446|TC260366|BY846336|TC279832, BY8…
BY842652|BE421808|TC268866|TC273457|TC277974|TC253672|TC250934|TC265299|TC277871|BY839394	[GATCTCAGTGGATCGTGGCAGC, TCAGTGGATCGTGGCAGCAAG, ATCTCAGTGGATCGTGGC, TGGATCTCAGTGGATCGTG, GGCTGGATCTCAGTGGA, CAGTGGATCGTGGCAGCAAGGC, CTGGATCTCAGTGGATCGTGG, GGATCTCAGTGGATCGTGGCAGCA, CAGTGGATCGTGGCAGCAAG, CTCAGTGGATCGTGGCAGCAA, GATCTCAGTGGATCGTGGCA, GTGGATCGTGGCAGCAAGG, CAGTGGATCGTGGCAGCA, AGTGGATCGTGGCAGCAAGGCC, ATCTCAGTGGATCGTGGCAGCAA, TCAGTGGATCGTGGCAGCAA, CTCAGTGGATCGTGGCAGCA, CTGGATCTCAGTGGATC…	782	[TC261218|TC275717|TC281158|BY863044|BY864741|TC260366|BY869973|TC269354|CB860256, BY863044|BY864741|TC260366|TC269354|CB860256|TC261218|TC275717|TC281158, TC281158|BY863044|BY864741|TC260366|TC269354|CB860256|TC261218|TC275717, TC275717|TC281158|BY863044|BY864741|TC260366|TC269354|CB860256|TC261218, BY864741|TC260366|TC269354|CB860256|TC261218|TC275717|TC281158|BY863044, CB860256|TC261218|TC2757…
CB861963|BY863519|TC273941|TC240529|TC266137|TC245673	[TTAGAGGCATTGGGGACG, GATTAGAGGCATTGGGGACG, ATGATTAGAGGCATTGGGGACGCA, CAATGATTAGAGGCATTGGGG, AGGCATTGGGGACGCAAC, GAGGCATTGGGGACGCAACGT, CCAATGATTAGAGGCATTG, ATTGGGGACGCAACGTCC, TTGGGGACGCAACGTCCTC, GATTAGAGGCATTGGGGAC, GATTAGAGGCATTGGGGACGCA, TAGAGGCATTGGGGACGCAACGTCC, GAGGCATTGGGGACGCAAC, CATTGGGGACGCAACGTCCTC, AGAGGCATTGGGGACGCAA, TAGAGGCATTGGGGACGCA, TTAGAGGCATTGGGGAC, CAATGATTAGAGGCATTGGGGACGC…	780	[BI947887|CV056526|BG299446|TC278458|BE231052|BG418463|CV056909|TC265396|TC269789|BM816820|BY853593|CV055695|BY851560|BG414797|CV059755, BM816820|BY853593|CV055695|BY851560|BG414797|CV059755|CV063972|CV056526|BG299446|CV064153|TC278458|BE231052|BG418463|CV056909|CV063962|TC265396|TC269789, CV055695|BY851560|BG414797|CV059755|CV058921|CV059029|CV056526|BG299446|TC278458|BE231052|BG418463|CV056909|…
TC273938|TC262239|TC281158|TC257287|BY864507|TC281472|TC281249|BY865253|BY864769|BY870405|BY861666|TC269354|BY859056|BY861299|TC281181|TC279957|TC257303	[GGAACGGGCTTGGCGGAATCA, AGCCAAGGGAACGGGCTTG, CACAGCCAAGGGAACGGGCTT, GGAACGGGCTTGGCGGAATC, AGCCAAGGGAACGGGCTTGGCGGA, AAGGGAACGGGCTTGGCGGAA, CAAGGGAACGGGCTTGGCGGAA, GAACGGGCTTGGCGGAATCAGC, AAGGGAACGGGCTTGGCGGA, GGGCTTGGCGGAATCAGC, CGGGCTTGGCGGAATCA, GGGAACGGGCTTGGCGGA, GGAACGGGCTTGGCGGAATCAGC, CCAAGGGAACGGGCTTGGC, CAGCCAAGGGAACGGGCT, CCAGCGAAACCACAGCCAAGGG, CAAGGGAACGGGCTTGG, CCAAGGGAACGGGCTTGGCGGA…	773	[TC268219|BY839718|TC275169|TC275184|TC280230|TC279160|BY842521|TC247390|TC258985|TC268772, TC275184|TC280230|BM815966|TC258985|TC268772|TC268219|BY839718|TC275169, TC258985|TC268772|TC268219|BY839718|TC275169|TC275184|TC280230|BM815966, BY839718|TC275169|TC275184|TC280230|BM815966|TC258985|TC268772|TC268219, TC280230|TC279160|TC247390|TC258985|TC268772|TC268219|BY839718|TC275169|TC275184, BM8159…
CA015193|TC245270|TC262938|TC255081|TC249787|TC255338|TC243574	[AGGTCTTATATTTAGGAACGGAGG, ATATTTAGGAACGGAGGG, AAAGACTTATATTTAGGAACGGA, AAAGACTTATATTTAGGAACGGG, CTTATATTTAGGAACGGAGGA, ACTTATATTTAGGAACGGAAGG, TTATATTTAGGAACGGAGGGAA, ATATTTAGGAACGGAGGGAGT, ACTTATATTTAGGAACGGAGGA, TATATTTAGGAACGGAGGAAGTA, AAAAGACTTATATTTAGGAACGGA, TTATATTTAGGAACGGAGGAAG, AGGTCTTATATTTAGGAACGG, AGACTTATATTTAGGAACGGATGG, AAAAGACTTATATTTAGGAACGGG, ATATTTAGGAACGGAGGAAG, ATATTTAGGAAC…	771	[BM376524|TC267968|GH218772|TC257019|CA015005|TC262315|AL511549|TC250831|AJ462232|BJ451321|BJ485769|TC251137|CA005229|TC280959|TC248186|TC244982|TC249533|AV836577|AL506876, TC258355|TC244982|AJ476175|TC249533|AV836577|CA012079|BQ663275|BY861244|CV061036|TC255566|TC253336|BM376524|TC253483|TC267968|GH218772|TC270237|TC257019|CA015005|TC262315, BU976814|TC270223|TC258355|AJ476175|CX631601|TC270237|…
TC265681|TC280423|BY864151|TC258235	[CCGTTCTTAGTTGGTGGAGC, AGTTGGTGGAGCGATTTGTC, TTCTTAGTTGGTGGAGCG, AGCGATTTGTCTGGTTAA, TTGGTGGAGCGATTTGTCTGG, GTGGAGCGATTTGTCTGGTT, TGGAGCGATTTGTCTGGTTAAT, CGATTTGTCTGGTTAATT, GGTGGAGCGATTTGTCTGGTTA, TCTTAGTTGGTGGAGCGATTTGTC, TCTTAGTTGGTGGAGCGA, GTTGGTGGAGCGATTTGTCTG, GGAGCGATTTGTCTGGT, GGAGCGATTTGTCTGGTTAATTC, AGTTGGTGGAGCGATTTGT, GTGGAGCGATTTGTCTGGTTAAT, ATTTGTCTGGTTAATTC, TGGAGCGATTTGTCTGG, GTTG…	765	[BY842103|TC278911|TC278770|BY840460|TC258818|TC274572|TC256453|TC274166|TC279091|TC281054|TC273277|TC275687|TC239808|TC276117|TC266850|TC281365|AJ434732|TC277315|CA007786, TC258818|TC274572|TC256453|TC274166|TC279091|TC281054|TC273277|TC275687|TC239808|TC276117|TC266850|TC281365|AJ434732|TC277315|CA007786|TC275333|TC274746|TC278657|TC270542, AV932794|AJ434005|AJ465178|TC269748|BG343676|CB861701|…
BU993874	[GGATGCGATCATACCAGCACTA, GGATGCGATCATACCAGCACT, CGGATGCGATCATACCAGCAC, GGATGCGATCATACCAGC, GGATGCGATCATACCAGCAC, GATGCGATCATACCAGC, GATGCGATCATACCAGCACTA, GATGCGATCATACCAGCACT, ATGCGATCATACCAGCACT, ATGCGATCATACCAGCAC, CGGATGCGATCATACCAGCACTA, CGGATGCGATCATACCAGCA, GGATGCGATCATACCAGCACTAA, GGATGCGATCATACCAGCA, TCGGATGCGATCATACCAGCAC, GGATGCGATCATACCAGCACTAAA, TGCGATCATACCAGCACTA, GATGCGATCATACCAGC…	754	[HRSiRGRR00500184|HRSiRGRR00500264|HRSiRGRR00500273|HRSiRGRR00500267|HRSiRGRR00500265|HRSiRGRR00500272|HRSiRGRR00500258|HRSiRGRR00500268|HRSiRGRR00500263|HRSiRGRR00500251|HRSiRGRR00500250|HRSgRGRR00500001|HRSiRGRR00500298|HRSiRGRR00500420|HRSiRGRR00500283|HRSiRGRR00500219|HRSiRGRR00500316|HRSiRGRR00500305|HRSiRGRR00500261, TC273094, HRSiRGRR00500193|HRSiRGRR00500023|HRSiRGRR00500179|HRSiRGRR00500…
CA000252	[GCATCGATGAAGAACGTA, CGGATATCTCGGCTCTCGC, TCGCATCGATGAAGAACGTAGCGA, TCGGCTCTCGCATCGATG, GATGAAGAACGTAGCGAAATG, ATATCTCGGCTCTCGCAT, CATCGATGAAGAACGTAG, GCATCGATGAAGAACGTAG, GCATCGATGAAGAACGTAGCGAAAT, ATGAAGAACGTAGCGAAATGCG, ATGAAGAACGTAGCGAA, ATGAAGAACGTAGCGAAATGCGAT, ATCTCGGCTCTCGCATCGA, TCGATGAAGAACGTAGC, TCTCGCATCGATGAAGAACG, ACGGATATCTCGGCTCTCGCATC, CATCGATGAAGAACGTAGCGA, CGGCTCTCGCATCGATGAA, …	752	[TC277315, BY835975|TC277315, TC277315|BY835975]
TC245673|BQ760347	[TTCCATGTGAACGGCACTTGCACA, TGAACGGCACTTGCACA, TGAACGGCACTTGCACATGGG, TGTGAACGGCACTTGCACATGGGT, CGGCACTTGCACATGGGT, AACGGCACTTGCACATGGGT, TCCATGTGAACGGCACTTGCACAT, GCACTTGCACATGGGTAAGCC, TGAACGGCACTTGCACATGGGT, GTGAACGGCACTTGCACATGG, CATGTGAACGGCACTTGCACATGG, TGTGAACGGCACTTGCACA, TGTGAACGGCACTTGCACAT, GTGAACGGCACTTGCACATGGG, CATGTGAACGGCACTTGCA, CATGTGAACGGCACTTGCACAT, ACGGCACTTGCACATGG, GAACGGCAC…	749	[TC243199|AJ435446|TC260366|TC279832|BY851084, TC279832|TC281509|TC243199|AJ435446|TC260366, TC279832|BY851084|TC243199|AJ435446|TC260366, TC243199|AJ435446|TC260366|TC279832, BY851084|TC243199|AJ435446|TC260366|TC279832, TC243199|AJ435446|TC260366|TC279832|TC281509, TC281509|TC243199|AJ435446|TC260366|TC279832, AJ435446|TC260366|TC279832|TC243199, TC260366|TC279832|TC243199|AJ435446, TC279832|TC…
TC279552|BM445258|TC273938	[GGCGACGTTAGGAAGTC, CGACGTTAGGAAGTCCGGA, TGACGGCGACGTTAGGAAG, GACGTTAGGAAGTCCGGAGACGC, GCGACGTTAGGAAGTCCGGAG, TTGACGGCGACGTTAGGAAGT, GGTTGACGGCGACGTTAGGA, CGGCGACGTTAGGAAGT, CGTTAGGAAGTCCGGAGACG, CGACGTTAGGAAGTCCGGAGAC, TGACGGCGACGTTAGGAAGTCCG, GGCGACGTTAGGAAGTCCGGAG, AGGAAGTCCGGAGACGCCGGCGGG, AAGTCCGGAGACGCCGGCG, TAGGAAGTCCGGAGACGCCGGCGGG, CGTTAGGAAGTCCGGAGACGCC, AGGAAGTCCGGAGACGCC, AGGAAGTCCGGA…	734	[TC278969|TC243199|TC260366|TC279832|TC247974|BG418680, TC243199|TC260366|TC279832|TC247974|BG418680|TC278969, TC279832|TC247974|BG418680|TC278969|TC243199|TC260366, TC260366|TC279832|TC247974|BG418680|TC278969|TC243199, TC278969|TC243199|TC260366|TC279832|TC247974, TC247974|BG418680|TC278969|TC243199|TC260366|TC279832, TC243199|TC260366|TC279832|TC247974|TC278969, TC260366|TC279832|TC247974|TC27…
CA000252	[CTGGTGTGAATTGCAGAA, CTGGTGTGAATTGCAGAATCC, TGTGAATTGCAGAATCCCG, TGAATTGCAGAATCCCGCGA, GTGAATTGCAGAATCCCGCGAACC, CCTGGTGTGAATTGCAGAAT, TTGCAGAATCCCGCGAACCAT, GTGAATTGCAGAATCCCGCGA, GTGTGAATTGCAGAATCCCGCGAA, GAATTGCAGAATCCCGCGAAC, GTGAATTGCAGAATCCCGC, TGGTGTGAATTGCAGAATCCCGCG, TGAATTGCAGAATCCCGCGAACC, ACCTGGTGTGAATTGCA, GGTGTGAATTGCAGAATCCCG, CTGGTGTGAATTGCAGAAT, ACCTGGTGTGAATTGCAG, GTGTGAATTGCAGA…	714	[BY835975|TC277315, TC277315|BY835975]
TC262239|TC273076|TC281181|BY873806|DN159716|TC280507|BY863668|BY862186|TC281249|TC279660|BY863980|BY861430|BY862475|TC273938	[AACAATGTAGGCAAGGGAAGT, AATGTAGGCAAGGGAAGTC, CAATGTAGGCAAGGGAAGTCGGCAAA, AGGCAAGGGAAGTCGGCA, CAATGTAGGCAAGGGAAG, GGAACAATGTAGGCAAGGGAAGTC, GAACAATGTAGGCAAGGGAAGTCG, GAACAATGTAGGCAAGGGAAGTC, ATGTAGGCAAGGGAAGTCG, AATGTAGGCAAGGGAAGTCG, ACAATGTAGGCAAGGGAAG, GTAGGCAAGGGAAGTCG, GGAACAATGTAGGCAAGGGAAGTCG, CAATGTAGGCAAGGGAAGTC, GAACAATGTAGGCAAGGGA, AACAATGTAGGCAAGGGAAGTCG, GTAGGCAAGGGAAGTCGGC, AATGTAGGCA…	690	[TC260366|TC247974|TC273959|BG415543|TC280061|TC280968|TC243199, TC247974|TC273959|BG415543|TC280061|TC280968|TC243199|TC260366, TC243199|TC260366|TC247974|TC273959|BG415543|TC280061|TC280968, TC273959|BG415543|TC280061|TC280968|TC243199|TC260366|TC247974, TC280968|TC243199|TC260366|TC247974|TC273959|BG415543|TC280061, BG415543|TC280061|TC280968|TC243199|TC260366|TC247974|TC273959]
AJ436484|AJ475254|AJ432507|BE216693|BG344354|AJ435326|BG343245|BF624109|BQ465919|TC270495|TC268637|BG300036|TC272028|TC277837|TC274734|TC272604|TC264314|TC260339|TC264390	[TTGAGACAAGCATATGACTA, TGAGACAAGCATATGACTACTG, TTTGAGACAAGCATATGACT, TTTGAGACAAGCATATGACTA, TGAGACAAGCATATGACTAC, CTTTGAGACAAGCATATGACTA, ATCTTTGAGACAAGCATATGACTA, TTTGAGACAAGCATATGACTACT, TCTTTGAGACAAGCATATGACTA, TTGAGACAAGCATATGACTAC, TCTTTGAGACAAGCATATGACTAC, TTGAGACAAGCATATGACT, ATCTTTGAGACAAGCATATGAC, TTTGAGACAAGCATATGA, TCTTTGAGACAAGCATATGACT, TTTGAGACAAGCATATGACTAC, CTTTGAGACAAGCATATGACTAC…	687	[TC277633, ORSgRGRR00000004]
BY859774|TC273941|TC266137|TC245673	[ACTAGCCCCGAAAATGGATGGC, AAAATGGATGGCGCTGAAGCGCGC, AGCCCCGAAAATGGATGGCGCTG, CAACTAGCCCCGAAAATG, ATGGCGCTGAAGCGCGCG, CCGAAAATGGATGGCGCTGAAG, ATGGCGCTGAAGCGCGCGA, ATGGATGGCGCTGAAGCGC, CGAAAATGGATGGCGCTGAAG, CCGAAAATGGATGGCGCTGAA, AAATGGATGGCGCTGAAGC, CCCGAAAATGGATGGCG, TCAACTAGCCCCGAAAATGGAT, ACTAGCCCCGAAAATGGATGGCGC, AAAATGGATGGCGCTGAA, CGAATCAACTAGCCCCGAAAATG, ACTAGCCCCGAAAATGGA, TAGCCCCGAAAATGGA…	680	[TC260366|BY846336|BY853684|TC280458|TC273474|BY839459|TC278278|TC279090|BY843878|BY840029|TC278550|AJ435446|TC269789|CV058921, TC273474|BY839459|TC278278|TC279090|BY843878|BY840029|TC278550|TC269789|CV058921|TC260366|BY846336|BY853684|TC280458, TC278278|TC279090|BY843878|BY840029|TC278550|CV058921|TC260366|BY846336|BY853684|TC280458|TC273474|BY839459, TC260366|BY846336|BY853684|TC280458|TC273474…
TC281159|TC278471|TC257313|TC274867|TC269357|AJ435883|TC270676|BF616824|TC238862|CB863490|TC272028|AJ436484|BJ468746|AJ475254|AJ432507|BE216693|AJ465351|BG310211|BG344354	[CAGAGCCCACGTCAGCCTTT, AGCAGAGCCCACGTCAGCCTTTT, AGCGAGCAGAGCCCACGTCAG, AGAGCCCACGTCAGCCTTT, AGCAGAGCCCACGTCAGCCTT, GCGAGCAGAGCCCACGTCAGC, GAGCAGAGCCCACGTCAGCCTT, CAGAGCCCACGTCAGCCTTTT, AGCAGAGCCCACGTCAGCCTTT, GCAGAGCCCACGTCAGCCTTT, GAGCAGAGCCCACGTCAGCCTTT, GAGCAGAGCCCACGTCA, GCAGAGCCCACGTCAGCCTTTT, CAGAGCCCACGTCAGCCTTTTATC, GCAGAGCCCACGTCAGCCT, AGCAGAGCCCACGTCAGCCT, AGAGCCCACGTCAGCCTTTT, AGAGCCCA…	667	[TC253420|AV928184|TC277633, TC277633|TC253420|AV928184, AV928184|TC277633|TC253420]
TC276253|AV931577|AV928311|AV928184|TC244699|CB864049	[CTGACACGGGGAGGTAGTGACAAT, CCTGACACGGGGAGGTAGTGAC, GAGGTAGTGACAATAAAT, GGGAGGTAGTGACAATAAATAA, CACGGGGAGGTAGTGACAAT, AGTGACAATAAATAACAA, GACACGGGGAGGTAGTGACAATA, CTGACACGGGGAGGTAGTGA, AGGTAGTGACAATAAATAACAAT, TCCTGACACGGGGAGGTAGTG, TCCTGACACGGGGAGGTAGTGA, TGACACGGGGAGGTAGTGACA, CCTGACACGGGGAGGTAGTGACA, TGACACGGGGAGGTAGTGACAA, GAGGTAGTGACAATAAATAACA, CTGACACGGGGAGGTAG, CTGACACGGGGAGGTAGTGACAATA, C…	622	[CB861487|BE455691|BF618396|TC269109|TC270676|TC278747|TC268659|CB860828|TC268575|TC281203|TC280511|CB867624|TC269834|DN156958|AV925772|CB860363|BY838859|TC247973|TC257510, TC264314|TC272028|BF624109|AJ465211|TC248808|TC267543|TC238892|TC277641|TC262311|TC276148|BY836868|BY840281|TC269571|TC253069|TC267963|TC275426|TC249434|TC255174|TC281159, TC269834|DN156958|AV925772|CB860363|BY838859|TC247973|…
TC253441|TC260366|TC247974|TC243199|TC273959	[CGTGAACGGTACTCGGTCC, CGTGAACGGTACTCGGTCCTCC, CGGGCGTGAACGGTACTCGGTCC, CGTGAACGGTACTCGGTC, CGACCGGGCGTGAACGGTAC, AGTACGACCGGGCGTGAACGGT, TACGACCGGGCGTGAACGGTA, CGACCGGGCGTGAACGGTACT, ACCGGGCGTGAACGGTACTCGG, GCGTGAACGGTACTCGGTCCT, GACCGGGCGTGAACGGTACT, CGACCGGGCGTGAACGGTA, CCGGGCGTGAACGGTAC, GGGCGTGAACGGTACTCGGTCCT, GACCGGGCGTGAACGGTA, GGCGTGAACGGTACTCGGTCC, CGGGCGTGAACGGTACTC, CCGGGCGTGAACGGTACTC…	617	[TC273938|TC262239|BY861430|BY863980|TC279552|BY862475, BY862475|TC273938|TC262239|BY861430|BY863980|TC279552, TC279552|BY862475|TC273938|TC262239|BY861430|BY863980, TC262239|BY861430|BY863980|TC279552|BY862475|TC273938, BY863980|TC279552|BY862475|TC273938|TC262239|BY861430, BY861430|BY863980|TC279552|BY862475|TC273938|TC262239]
TC260791|TC265681|TC244699	[CCTTCGGCCGGCATCGC, CGACCTACTCGACCCTTCGG, GACCTACTCGACCCTTCGGCCGGCA, CGACCCTTCGGCCGGCATCG, CCTTCGGCCGGCATCGCG, GCGAGCACCGACCTACTCGACCC, ACCGACCTACTCGACCCTTCGGCC, CGACCCTTCGGCCGGCAT, ACCCTTCGGCCGGCATCG, ACCGACCTACTCGACCCTTCGGCCGG, CCGACCTACTCGACCCTTCGGCCGG, TTCGGCCGGCATCGCGC, TCGACCCTTCGGCCGGCAT, TACTCGACCCTTCGGCC, CCGACCTACTCGACCCT, CTACTCGACCCTTCGGCCG, TACTCGACCCTTCGGCCG, CCTACTCGACCCTTCGGCCGGCA…	615	[BI958693|BI947459|TC269215|AJ435679|TC270887|CB861249|CB861106|TC272963|CB861785|TC263640|TC277641|TC280055|TC275490|TC277538|TC247973|TC238892|TC253069|TC245741|TC257510, TC270889|AJ432850|TC275426|TC277172|BF260746|TC269571|BI958693|BI947459|CB860640|TC269215|AJ435679|TC270887|CB861249|CB861106|TC272963|CB861785|TC263640|TC277641|TC280055, AJ486475|TC270889|AJ432850|TC275426|TC277172|BF260746|…
TC273076|BY864115|TC281249|BY863980|BY861430|TC273938|TC262239|TC281181|BY873806|TC280507|BY863668|BY861786|BY864403|BY862186|TC281158|TC274467|BY862962|TC279660|BY863847	[ACTGGTACGGACAAGGGGAATC, TGGTACGGACAAGGGGA, CGGACAAGGGGAATCCGACTG, TACGGACAAGGGGAATCCGACTG, AACTGGTACGGACAAGGGG, GACTCAGAACTGGTACGGACAAG, ACTCAGAACTGGTACGGACAAGGG, TCAGAACTGGTACGGACAAGGGG, CGACTCAGAACTGGTACGGA, AACTGGTACGGACAAGGG, TCAGAACTGGTACGGACAAGGG, AACTGGTACGGACAAGGGGA, GTACGGACAAGGGGAATCCGA, CAGAACTGGTACGGACAAGGGG, ACTGGTACGGACAAGGGGA, GTACGGACAAGGGGAATC, ACGGACAAGGGGAATCCG, TACGGACAAGGGGA…	608	[BG343316|TC247974|TC280061|TC280968|BY838840|TC279205|TC273959|BI949016|BY838153, TC279205|TC273959|BI949016|BY838153|BG343316|TC247974|TC280061|TC280968|BY838840, BI949016|BY838153|BG343316|TC247974|TC280061|TC280968|BY838840|TC279205|TC273959|AJ483699, AJ483699|BI949016|BY838153|BG343316|TC247974|TC280061|TC280968|BY838840|TC279205|TC273959, TC280061|TC280968|BY838840|TC279205|TC273959|AJ48369…
ambig	[GGGACAGTCGGGGGCATT, TAATAGGGACAGTCGGGGGCATT, ATAGGGACAGTCGGGGGCAT, ATAGGGACAGTCGGGGGCATT]	585	[CB861249|CB860363|TC275490|TC268728|CB861785|BY843743|TC277517|BY842381|BY849202|TC279635|TC278694|BI947459|TC272820|TC260648|TC275426|BY842736|AJ435679|TC270887|TC263640, TC274559|CB861249|CB860363|TC275490|TC268728|CB861785|BY843743|TC277517|BY842381|BY849202|TC279635|TC278694|BI947459|TC272820|TC260648|TC275426|BY842736|AJ435679|TC270887, BY849202|TC279635|TC278694|BI947459|TC272820|TC260648|…
TC263879|TC259265|TC269354|TC257303|TC273938|TC257287|TC277278	[GGTCGGAAGCGGGGCATG, TTCCGTGGGTCGGAAGCGGGGCAT, CGTGGGTCGGAAGCGGGGCAT, GTGGGTCGGAAGCGGGGC, CGGAAGCGGGGCATGTCCCCTC, TCGGAAGCGGGGCATGTCCCCT, TCCGTGGGTCGGAAGCGGGGCA, CGTGGGTCGGAAGCGGGGC, GTGGGTCGGAAGCGGGGCA, TCGGAAGCGGGGCATGTC, GAAGCGGGGCATGTCCCCTCC, TGGGTCGGAAGCGGGGCATGTC, GGTCGGAAGCGGGGCATGT, CGTGGGTCGGAAGCGGGGCATGTCCC, TTCCGTGGGTCGGAAGCGGGGCA, CGGAAGCGGGGCATGTC, TGGGTCGGAAGCGGGGCA, TGGGTCGGAAGCGGG…	584	[TC281263|BY837727|BY839322|TC268219|BG309664|TC268772|TC273612|TC276246|BY837883|TC279936|TC258301|TC273054|BY837508|TC265213|TC277479, BY837727|TC268219|TC268772|TC273612|TC276246|BY837883|TC279936|TC258301|BY843510|TC273054|BY837508|TC265213|TC277479|TC281263, TC273054|BY837508|TC265213|TC277479|TC281263|BY837727|TC268219|TC268772|TC273612|TC276246|BY837883|TC279936|TC258301|BY843510, TC268772…
CB861963|TC273941|TC240529|TC278164	[ACGCCTGTCGGGACCCGAAAGA, TTCGAGTTGGAGCACGCCT, TCTTCTGTGAAGGGTTCGAGTT, TTGGAGCACGCCTGTCGGGACCC, TTCGAGTTGGAGCACGCCTGT, TGTCGGGACCCGAAAGATGGTGA, AAGGGTTCGAGTTGGAGCA, GTTGGAGCACGCCTGTCGGGAC, CGAGTTGGAGCACGCCTGTCGG, CACGCCTGTCGGGACCCG, CCTGTCGGGACCCGAAAGATG, CCTGTCGGGACCCGAAAG, TCGAGTTGGAGCACGCCTGTC, AGGGTTCGAGTTGGAGCA, GCACGCCTGTCGGGACC, GAGTTGGAGCACGCCTGTCGGG, AGCACGCCTGTCGGGACCCGA, TCGAGTTGGAGCACG…	576	[CV059029|BY853593|CV059603|CV056526|CV055695|AJ472918|CV064153|TC261664|TC241749|CV056909|CV063962|CV059755|TC265396|CV060467|CV060463|TC275756|TC269789|BM816820, CV060467|CV060463|TC275756|TC269789|BM816820|CV059029|BY853593|CV059603|CV056526|CV055695|AJ472918|CV064153|CV058921|TC277721|TC261664|TC241749|CV056909|CV063962|CV059755, CV063962|CV059755|TC265396|CV060467|CV060463|TC275756|TC269789|…
ambig	[CGCAAGGAAGCTGACGAGC, ATGCGCAAGGAAGCTGACGAGC, AGCTGACGAGCGGGAGGC, ATGCGCAAGGAAGCTGACGAG, AAGCTGACGAGCGGGAGGCCCTCA, TGGGATGCGCAAGGAAGCTG, GCGCAAGGAAGCTGACGAGCGGG, CTGGGATGCGCAAGGAAGCTG, GCGCAAGGAAGCTGACGAGCG, AGGAAGCTGACGAGCGG, CGCAAGGAAGCTGACGAG, AGGAAGCTGACGAGCGGGA, GGAAGCTGACGAGCGGGA, GAAACCTGGGATGCGCAA, TGGGATGCGCAAGGAAGCT, GCAAGGAAGCTGACGAGCGGGAGG, TGCGCAAGGAAGCTGAC, AAACCTGGGATGCGCAAGGAA, GC…	572	[CV059603|CV056526|CV055695|AJ472918|CV059123|CV056909|CV063962|CV059755|TC265396|CV060467|CV060463|TC275756|TC269789|BM816820|CV059029|BY853593, BM816820|CV059029|BY853593|CV059603|CV056526|CV055695|CV056909|CV063962|CV059755|TC265396|CV060467|CV060463|TC275756|TC269789, BY853593|CV059603|CV056526|CV055695|AJ472918|CV059123|CV056909|CV063962|CV059755|TC265396|CV060467|CV060463|TC275756|TC269789|…
TC265681|TC280423	[AGGTCCAGACATAGCAAGGAT, TCCAGACATAGCAAGGATTGAC, ACATAGCAAGGATTGACAG, CCAGACATAGCAAGGATTGA, TAGCAAGGATTGACAGACTG, CCAGACATAGCAAGGATTGACAG, AGACATAGCAAGGATTGACA, TCCAGACATAGCAAGGATTG, TAGCAAGGATTGACAGAC, TCCAGACATAGCAAGGATT, AGCAAGGATTGACAGACTG, CCAGACATAGCAAGGATTGAC, ACATAGCAAGGATTGAC, AGACATAGCAAGGATTGACAGACT, GACATAGCAAGGATTGACAGACT, ACATAGCAAGGATTGACAGA, AGGTCCAGACATAGCAAGGATT, TAGCAAGGATTGACAG…	565	[TC276117|TC276473|TC266850|TC271390|TC281183|TC281365|AJ434732|TC277315|CA007786|TC278722|TC274746|BE195601|BE230930|TC256453|TC269230|TC278770|TC274166|AJ465952|TC279091, TC281365|AJ434732|TC277315|CA007786|TC278722|TC274746|BE195601|BE230930|TC272452|TC256453|TC269230|TC278770|TC274166|AJ465952|TC279091|TC281054|TC273277|TC276045|TC275687, TC271390|TC281183|TC281365|AJ434732|TC277315|CA007786|…
TC280959|TC239589|TC274398	[ACTTATATTTAGGAACGGAGGG, TCTAAAAAGACTTATATTTAGGAA, AAAAAGACTTATATTTAGGAACAG, AGACTTATATTTAGGAACA, AAAATATCTTAAAAGACTTATATT, AAAAGACTTATATTTAGGAAC, AAAAGACTTATATTTAGGAATGGA, TAAAGACTTATATTTAGGAACGG, CTTATATTTAGGAACGGAGGG, AAAGACTTATATTTAGGAACG, TTTAAAGACTTATATTTAGGAACG, TAAAGACTTATATTTAGGAACGGA, GACTTATATTTAGGAACGGATGGA, AAGACTTATATTTAGGA, AGACTTATATTTAGGAACGA, GAAAGACTTATATTTAGGAACGG, AAAAGACTTAT…	564	[TC270223|BJ485769|TC251137|BJ451321, CA015005|TC262315|CA005166|BI959805|BU970443|TC258286|AL511549|BU976814|TC250831|TC262711|TC243412|TC253336|BM376524|TC253483|TC267968|GH218772|TC270237|TC257019, TC280959|TC248186|TC274398|CA005229, TC258355, BY858312|TC248888|TC250831, BI959805|BU970443|TC258286|AL511549|BU976814|TC250831|TC262711|TC243412|CA005166|BY869849, TC250831, TC246856|TC265027|TC26…
BY869973|TC261218|TC269354|TC275717|TC265299|TC253672|TC262239|TC281158|BY864741	[CAACGGGCGGTGGGCTGAATC, CCAACGGGCGGTGGGCTGA, CCCTTCCCAACGGGCGGTGGGCT, CCCAACGGGCGGTGGGCTGAA, CAACGGGCGGTGGGCTGAAT, TCCCAACGGGCGGTGGGCTG, TTCCCAACGGGCGGTGG, TTCCCAACGGGCGGTGGGCTGAA, TTCCCAACGGGCGGTGGGCTGA, CTTCCCAACGGGCGGTGGGCT, CCCTTCCCAACGGGCGGTGGGC, CAACGGGCGGTGGGCTGAATCC, CCCAACGGGCGGTGGGCTGAAT, CCCAACGGGCGGTGGGCT, AACGGGCGGTGGGCTGAA, CCTTCCCAACGGGCGGTGGGCTGAA, CTTCCCAACGGGCGGTGGGCTGA, CTTCCCA…	563	[TC268866|TC273612|BY842652|TC277871|TC273457|BE421808|TC277974|TC266920, BY842652|TC277871|TC273457|BE421808|TC277974|TC266920|TC268866|TC273612, BE421808|TC277974|TC266920|TC268866|TC273612|BY842652|TC277871|TC273457, TC273457|BE421808|TC277974|TC266920|TC268866|TC273612|BY842652|TC277871, TC266920|TC268866|TC273612|BY842652|TC277871|TC273457|BE421808|TC277974, TC277871|TC273457|BE421808|TC2779…
TC247623	[GAAAACTGGCGAATGAGGCTGC, TATGTGAAAACTGGCGAATGAGGC, GAAAACTGGCGAATGAGGCTG, TGAAAACTGGCGAATGAGGCT, TGAAAACTGGCGAATGAGGC, GTGAAAACTGGCGAATGAGGC, TGAAAACTGGCGAATGAGGCTGCA, AAAACTGGCGAATGAGGCTGCA, GAAAACTGGCGAATGAGGCT, TGTGAAAACTGGCGAATGAGGC, TGTGAAAACTGGCGAATGAGG, TGAAAACTGGCGAATGAGGCTG, TGAAAACTGGCGAATGAGG, GTGAAAACTGGCGAATGAGG, AAAACTGGCGAATGAGGCTGC, ATGTGAAAACTGGCGAATGAGG, GTGAAAACTGGCGAATGAGGCT]	561	[BM816956, BM816956|TC238421]
ambig	[GTTGTTGCAGTTAAAAA, CGTATATTTAAGTTGTTGC, TTTAAGTTGTTGCAGTTAAAAAGC, CGTATATTTAAGTTGTT, AGTTGTTGCAGTTAAAAAGCTC, TTTAAGTTGTTGCAGTTA, AAGTTGTTGCAGTTAAAAA, GTATATTTAAGTTGTTGCA, TATTTAAGTTGTTGCAG, AAGTTGTTGCAGTTAAAAAGCT, TATTTAAGTTGTTGCAGTTAAA, TGTTGCAGTTAAAAAGC, GTTGTTGCAGTTAAAAAGCTC, ATTTAAGTTGTTGCAGT, TATATTTAAGTTGTTGCAGTTA, ATTTAAGTTGTTGCAGTTAAAA, TTTAAGTTGTTGCAGTT, GTTGCAGTTAAAAAGCT, ATATTTAAGTTGT…	560	[TC275490|TC277538|TC247973|TC260950|TC238892|TC253069|AJ464006|TC245741|BI958693|CB861719|TC257510|CB861487|TC278747|AJ486475|TC269571|TC270889|CB860828|TC272963|CB861249, TC278747|AJ486475|TC269571|TC270889|CB860828|TC272963|CB861249|AJ432850|AJ435078|TC275426|TC269215|TC277641|CB861106|TC280055|TC275490|TC277538|TC247973|TC260950|TC238892, TC238892|TC253069|AJ464006|TC245741|BI958693|CB861719|…
TC281158|TC279957|TC279660|BY863847|TC273076|BY860878|BY864115|BY865136|TC281249|BY863980|BY861430|TC273938|TC262239|TC281181|BY873806|TC280507|BY863668|BY861786|BY864403	[CTTTCCCCGAGCATGAAA, AGCATGAAACAGTCGACTCAGA, CTTTCCCCGAGCATGAAACAGTCG, TTTCCCCGAGCATGAAA, CCGAGCATGAAACAGTCGA, TCCCCGAGCATGAAACAG, TTCCCCGAGCATGAAACAG, ATGAAACAGTCGACTCAGA, CCCGAGCATGAAACAGTCGA, TTCCCCGAGCATGAAAC, CGAGCATGAAACAGTCGACT, AGCATGAAACAGTCGACTCA, CCCGAGCATGAAACAGT, TTTCCCCGAGCATGAAACAGTCG, TTTCCCCGAGCATGAAACA, TTCCCCGAGCATGAAACAGT, GCATGAAACAGTCGACTCA, TGAAACAGTCGACTCAG, ATGAAACAGTCGAC…	550	[TC280968|BY838840|TC279205|TC273959|AJ483699|BI949016|BG343316|TC247974|TC280061, TC280061|TC280968|BY838840|TC279205|TC273959|AJ483699|BI949016|BG343316|TC247974, BG343316|TC247974|TC280061|TC280968|BY838840|TC279205|TC273959|AJ483699|BI949016, BY838840|TC279205|TC273959|AJ483699|BG343316|TC247974|TC280061|TC280968, TC273959|AJ483699|BI949016|BG343316|TC247974|TC280061|TC280968|BY838840|TC27920…
ambig	[AACCCACAAAGGGTGTTGG, GTTGGTCGATTAAGACAG, AACCCACAAAGGGTGTTGGTCG, GTTGGTCGATTAAGACAGC, CCCACAAAGGGTGTTGGTCGATTA, CCTAGAACCCACAAAGGGTGTTGG, AAGGGTGTTGGTCGATTA, ACAAAGGGTGTTGGTCGATTA, CCCACAAAGGGTGTTGGT, ACCCACAAAGGGTGTTGGTC, CCCACAAAGGGTGTTGGTCGA, AACCCACAAAGGGTGTTGGT, TTGGTCGATTAAGACAGCAGGAC, GGTGTTGGTCGATTAAGACAG, AGGGTGTTGGTCGATTAAGAC, CACAAAGGGTGTTGGTC, GGTGTTGGTCGATTAAGACAGC, GAACCCACAAAGGGTG…	538	[BE060685|AV923576|TC260366|BY846336|BY853684|TC280458|TC273474|BI947887|TC275066|BY840029|BY839459|BE231052|TC269789|BG414797|TC243723|TC278278|TC279090|BY843878|AJ432788, BE231052|BG418463|TC269789|BG414797|TC243723|TC278278|TC279090|BY843878|AJ432788|BE060685|AV923576|TC260366|BY846336|BY853684|TC280458|TC273474|BI947887|TC275066|BY840029, BY840029|BY839459|BE231052|TC269789|BG414797|TC243723|…
TC250387	[TCTTCAAAGCATCTTGACAA, TTTCTTCAAAGCATCTTGACAAAC, TTTCTTCAAAGCATCTTGAC, TTCTTCAAAGCATCTTGACAAA, CTTTTCTTCAAAGCATCTTGAC, TTCTTCAAAGCATCTTGACAA, TTCTTCAAAGCATCTTGACA, TCTTCAAAGCATCTTGACAAA]	537	[TC279511]
TC266766|TC260791|TC265681|TC244699|AV928396|CB863945|CB863914|AV928480|TC255385|TC281332|AV930183	[GGATAACATCATAGGATTCCG, TGGGATAACATCATAGGATT, ATGGGATAACATCATAGGATTCCG, GGGATAACATCATAGGAT, ATCATAGGATTCCGGTCC, GGATAACATCATAGGATTC, ATAACATCATAGGATTCCGGTC, TAACATCATAGGATTCCGGTC, CATAGGATTCCGGTCCTATT, GGGATAACATCATAGGATTC, ATAACATCATAGGATTCCG, TGGGATAACATCATAGGATTCC, AACATCATAGGATTCCGGT, ACATCATAGGATTCCGGT, CATCATAGGATTCCGGT, GATAACATCATAGGATT, TAACATCATAGGATTCC, TTAGCATGGGATAACATCATAGGATT, TAAC…	535	[TC279103|TC264045|TC281238|BY851695|CB860363|CB861249|TC248638|TC257510|TC279398|TC274559|GT052696|TC269215|TC268728|CB861717|CB861785|BY843743|TC277517|CB860828|BY842381, AV926124|BY843179|TC278747|TC279103|TC264045|TC281238|BY851695|CB860363|CB861249|TC248638|TC257510|TC279398|TC274559|GT052696|TC268728|CB861717|CB861785|BY843743|TC277517, TC257510|TC270889|AJ432850|TC277172|TC244664|TC267703|…
TC273938|TC262239|TC279552	[GAAACGGTTCAGCCGGAGGTAG, ACGGTTCAGCCGGAGGTA, CGGTTCAGCCGGAGGTAG, CGGTTCAGCCGGAGGTAGGG, CGGTTCAGCCGGAGGTAGGGTCC, ACGGTTCAGCCGGAGGTAGGG, GGTTCAGCCGGAGGTAGGGTC, ACGGTTCAGCCGGAGGTAGGGT, GTTCAGCCGGAGGTAGGGT, AACGGTTCAGCCGGAGGTAGG, CGGTTCAGCCGGAGGTAGG, GGTTCAGCCGGAGGTAGG, TCAGCCGGAGGTAGGGT, CGGTTCAGCCGGAGGTAGGGT, GGTTCAGCCGGAGGTAGGGTCC]	533	[TC247974|TC278969|TC281263|TC243199|TC260366, TC278969|TC281263|TC243199|TC260366|TC247974, TC260366|TC247974|TC278969|TC281263|TC243199, TC281263|TC243199|TC260366|TC247974|TC278969]
AV928311|TC277911|AV928184|TC277633	[ATAACTCGACGGATCGCATGGCCTT, TCGACGGATCGCATGGCCTT, ACGGATCGCATGGCCTTTGTGCC, GATAACTCGACGGATCGCATGGC, ACTCGACGGATCGCATGGC, ATAACTCGACGGATCGCATGGCCT, CTCGACGGATCGCATGG, GATAACTCGACGGATCGCATGGCCT, GATAACTCGACGGATCGCATGG, ACTCGACGGATCGCATGGCCT, ATAACTCGACGGATCGCATGGCC, CGGATCGCATGGCCTTTGTGCCGG, TAACTCGACGGATCGCATGGCC, ACGGATCGCATGGCCTTT, ATAACTCGACGGATCGCATGG, AACTCGACGGATCGCATGG, CGACGGATCGCATGGCCTTT…	531	[TC279430|TC280659|EY275088|CB861255|TC281128|BY837706|BY842486|TC268659|CB861143|BY836868|BY835970|BY838859|TC265500|BY840281|TC272763|BG309647|TC272028|BY836582|TC269571, BY840456|TC281159|BY852488|AJ464006|TC245741|TC281325|BM097446|TC279430|TC280659|EY275088|CB861255|TC281128|BY837706|BY842486|TC274734|TC276148|TC268659|CB861143|BY836868, TC255174|CB863490|TC278287|TC238862|TC254021|BY840456|…
CB862659	[TGCCTCCGGTTGCCGTCGTCG, CCGGTTGCCGTCGTCGAC, CGGTTGCCGTCGTCGACAT, CCTCCGGTTGCCGTCGTCG, GCCTCCGGTTGCCGTCG, CTCCGGTTGCCGTCGTCGACATG, GTGCCTCCGGTTGCCGTCG, TCCGGTTGCCGTCGTCGACATG, TCCGGTTGCCGTCGTCGACA, GTTGCCGTCGTCGACATG, GTGCCTCCGGTTGCCGTCGTCGACAT, TGCCTCCGGTTGCCGTCGTCGACA, TCCGGTTGCCGTCGTCG, CTCCGGTTGCCGTCGTCGACAT, GCCTCCGGTTGCCGTCGTCG, GCCTCCGGTTGCCGTCGTC, CTCCGGTTGCCGTCGTCGACA, TCCGGTTGCCGTCGTCGAC…	529	[BY849792|TC269789, TC269789|BY849792]
TC277329	[AAGTATTAGAGATGATCTACCT, TAAAGTATTAGAGATGATCTA, AAGTATTAGAGATGATCTACC, AAGTATTAGAGATGATCTA, AAGTATTAGAGATGATC, AAGTATTAGAGATGATCTAC, AAAGTATTAGAGATGATCTACC, AAAGTATTAGAGATGATCTAC, AAGTATTAGAGATGATCT]	523	[TC274072|TC273584, TC273584|TC274072]
TC279660|BY863847|TC273076|BY864115|TC281249|BY863980|BY861430|TC273938|TC262239|TC281181|BY873806|TC280507|BY863668|BY861786|BY864403|BY862186|TC281158|BY862962	[GACTCAGAACTGGTACGGA, TCGACTCAGAACTGGTACGGA, CAGTCGACTCAGAACTGGTACGGACA]	522	[TC280968|BY838840|TC279205|TC273959|AJ483699|BI949016|BY838153|BG343316|TC247974|TC280061, BG343316|TC247974|TC280061|TC280968|BY838840|TC279205|TC273959|AJ483699|BI949016, BI949016|BG343316|TC247974|TC280061|TC280968|BY838840|TC279205|TC273959|AJ483699]
TC277911|AV928184|TC277633|TC272173|AV928311	[GGGTGACGGAGAATTAGG, ACGGAGAATTAGGGTTCGATTCCGGA, GTGACGGAGAATTAGGGTTCGAT, CGGAGAATTAGGGTTCGATTC, CGGAGAATTAGGGTTCG, GACGGGTGACGGAGAATT, GGGTGACGGAGAATTAGGGTTC, GACGGAGAATTAGGGTTCGA, ACGGGTGACGGAGAATTAGGG, GTGACGGGTGACGGAGAATTAGG, TGACGGAGAATTAGGGTTCGAT, GACGGGTGACGGAGAAT, ACGGGTGACGGAGAATTA, GACGGAGAATTAGGGTTCGATT, TGACGGAGAATTAGGGTT, GACGGAGAATTAGGGTTCGATTCC, TGACGGAGAATTAGGGTTCGATT, GGTGACGGGTG…	505	[TC270692|TC258558|AJ474635|TC238892|TC277641|TC262311|TC274734|TC276148|TC268659|BY836868|BY838859|TC265500|BY840281|TC272763|BG309647|TC272028|BY836582|TC269571|BG310440, TC275426|TC264390|BF616824|TC249434|TC260546|TC269357|TC278471|TC278984|TC270495|TC255174|TC254021|TC281159|BY852488|AJ464006|TC245741|TC281325|BM097446|TC279430|TC280659, TC270495|TC255174|TC238862|TC254021|TC281159|BY852488|…
TC257303|BY863847|TC273076|TC281249|TC273938|TC262239|TC280507|BY863668|BY864403|BY862186|TC281158|TC274467|BY865136	[CGACTGTTTAATTAAAACAA, CGACTGTTTAATTAAAAC, TCCGACTGTTTAATTAA, CCGACTGTTTAATTAAAACA, AGGGGAATCCGACTGTTTAATTAAA, CGACTGTTTAATTAAAACAAAGCA, GGGGAATCCGACTGTTTAATTAAA, ATCCGACTGTTTAATTAA, TCCGACTGTTTAATTAAAA, GACTGTTTAATTAAAACAAAG, TCCGACTGTTTAATTAAAAC, GGAATCCGACTGTTTAATTAAAA, CCGACTGTTTAATTAAAACAAAG, GAATCCGACTGTTTAATTAAAACAA, GGGAATCCGACTGTTTAATTA, AATCCGACTGTTTAATTAAAAC, TCCGACTGTTTAATTAAA, AATCCG…	498	[BI949016|BG343316|TC247974|TC280061|TC280968|BY838840|TC279205, TC280061|TC280968|BY838840|TC279205|BI949016|BG343316|TC247974, TC279205|BI949016|BY838153|BG343316|TC247974|TC280061|TC280968|BY838840, BY838840|TC279205|BI949016|BY838153|BG343316|TC247974|TC280061|TC280968, BY838840|TC279205|BI949016|BG343316|TC247974|TC280061|TC280968, TC280968|BY838840|TC279205|BI949016|BG343316|TC247974|TC2800…
TC253672|TC253255|TC269354|TC275717|TC262780|CB863083|TC265299|TC261218	[TATGACTGAACGCCTCTAAGTC, TGACTGAACGCCTCTAAGTCAGA, TATGACTGAACGCCTCTAAGTCAG, GACTGAACGCCTCTAAGTCAG, TATGACTGAACGCCTCTA, ATGACTGAACGCCTCTAA, ATGACTGAACGCCTCTAAGTCAGAA, GACTGAACGCCTCTAAGTCA, ATTATGACTGAACGCCTCTA, TGACTGAACGCCTCTAAGTCAGAA, TATGACTGAACGCCTCTAAGTCAGAA, GATTATGACTGAACGCCTCTAAG, TGACTGAACGCCTCTAAGTC, TATGACTGAACGCCTCTAAGT, ACTGAACGCCTCTAAGT, TATGACTGAACGCCTCTAAG, GACTGAACGCCTCTAAGTCAGAA,…	498	[TC268866|TC264858|BM376094|TC269278|TC273612|TC277974|BY842652|BY839394|TC266920|TC277825|AJ435560|BG366261|TC273049|BM096889, TC277825|AJ435560|BG366261|TC273049|BM096889|TC268866|TC264858|BM376094|TC269278|TC273612|TC277974|BY842652|BY839394|TC266920, AJ435560|BG366261|TC273049|BM096889|TC268866|TC264858|BM376094|TC269278|TC273612|TC277974|BY842652|BY839394|TC266920|TC277825, TC273049|BM096889…
TC253420|CB863815|AV928184|TC277633	[GGATAACCGTAGTAATTCTAGAG, AGTAATTCTAGAGCTAATACGTG, TAACCGTAGTAATTCTAGAGC, CCGTAGTAATTCTAGAGCTAAT, AGTAATTCTAGAGCTAATACGT, ACCGTAGTAATTCTAGAGCTAAT, CGTAGTAATTCTAGAGCTAATACG, TAATTCTAGAGCTAATACGTG, TAATTCTAGAGCTAATACG, TAATTCTAGAGCTAATACGTGCAAC, TAACCGTAGTAATTCTAGAG, TAATTCTAGAGCTAATACGT, ATAACCGTAGTAATTCTAGAGCTAA, TCTAGAGCTAATACGTGCAACAA, TAACCGTAGTAATTCTAGAGCTAA, ATTCTAGAGCTAATACGTG, ATAACCGTAGTA…	488	[TC275426|TC264390|AJ432507|BG343245|AJ436484|AJ435326|BF616824|BE216693|TC249434|TC260546|TC272028|TC269357|TC271130|TC278471|TC278984|BY840456|AJ431798|TC270495|BJ468746, AJ465351|BG309647|TC264286|BY843643|TC274867|TC274734|AJ475254|TC260339|BG344354|TC267963|TC272604|TC264314|TC270676|TC277837|TC275426|TC264390|AJ432507|BG343245|AJ436484, TC274867|TC274734|AJ475254|TC260339|BG344354|TC267963|…
CB861963|TC273941|TC240529|TC266137|TC245673|BY864195	[AAACTTTAAATAGGTAGGA, AAATAGGTAGGATGGCT, TTTAAATAGGTAGGATGG, CTTTAAATAGGTAGGATGGCTC, TTTAAATAGGTAGGATGGC, ACTTTAAATAGGTAGGATGGCT, TTAAATAGGTAGGATGGCT, CTTTAAATAGGTAGGATGGCT, TAAATAGGTAGGATGGC, AACTTTAAATAGGTAGGATGG, TTAAATAGGTAGGATGG, TAAATAGGTAGGATGGCTCGG, ATAGGTAGGATGGCTCGG, AAATAGGTAGGATGGCTCGGCT, ACTTTAAATAGGTAGGATGGC, TTTAAATAGGTAGGATGGCTCG, AAATAGGTAGGATGGCTCG, ACTTTAAATAGGTAGGATGG, CTTTAAA…	486	[BG414797|CV059755|TC243723|CV063962|TC278278|BG415885|BG368889|TC278458|BI947887|CV056526|BE231052|BG418463|CV056909|TC269789|CV055695|BY851560, BY851560|BG414797|CV059755|TC243723|CV063962|BG415885|BG368889|TC278458|BI947887|CV056526|BE231052|BG418463|CV056909|TC269789|CV055695, CV056909|TC269789|CV055695|BY851560|BG414797|CV059755|TC243723|CV063962|TC278278|BG415885|BG368889|TC278458|BI947887|…
AV928311|AV928184|TC277633|TC272173|TC276253	[CCGGAGAGGGAGCCTGAGAAA, AGAGGGAGCCTGAGAAAC, GAGAGGGAGCCTGAGAAAC, CGATTCCGGAGAGGGAGCCT, CGGAGAGGGAGCCTGAGAAACGGCT, AGGGAGCCTGAGAAACGGCTACC, AGAGGGAGCCTGAGAAA, AGGGAGCCTGAGAAACG, ATTCCGGAGAGGGAGCC, GCCTGAGAAACGGCTACCA, GAGGGAGCCTGAGAAACGGC, GGGAGCCTGAGAAACGG, GAGGGAGCCTGAGAAACGGCTACCA, AGAGGGAGCCTGAGAAACG, ATTCCGGAGAGGGAGCCT, GAGAGGGAGCCTGAGAAACGG, CGATTCCGGAGAGGGAGCCTG, GAGGGAGCCTGAGAAACGGCTACCAC,…	468	[TC260422|CB861658|TC270692|AJ474635|TC238892|TC277641|TC262311|TC274734|TC276148|TC268659|BY836868|BY838859|BY840281|TC272763|TC269571|TC253069|AJ435883|TC257313|TC274867, TC253069|AJ435883|TC257313|TC274867|TC260339|TC267963|TC275426|TC264390|TC249434|TC260546|TC269357|TC278471|TC278984|TC270495|TC255174|TC254021|TC281159|BY852488|AJ464006, TC277641|TC262311|TC274734|TC276148|TC268659|BY836868|…
TC253420|AV928184|TC277633	[TTGGGAGGGGCGCATTTATTA, GGAGGGGCGCATTTATTA, GGGGCGCATTTATTAGAT, CCGACTTTTGGGAGGGGCG, GACTTTTGGGAGGGGCG, GGGAGGGGCGCATTTATTAG, GGGAGGGGCGCATTTATTA, TGGGAGGGGCGCATTTATTAG, AGGGGCGCATTTATTAGATAA, TTTTGGGAGGGGCGCATTTA, TTGGGAGGGGCGCATTTATTAGA, TTGGGAGGGGCGCATTTATTAGAT, GGAGGGGCGCATTTATTAGAT, GAGGGGCGCATTTATTAGAT, ACTTTTGGGAGGGGCGCATTTA, ACTTTTGGGAGGGGCGCAT, ACTTTTGGGAGGGGCGC, TTTTGGGAGGGGCGCATTT, GGA…	466	[BG344354|TC267963|TC272604|TC264314|TC270676|TC277837|TC275426|TC264390|AJ432507|AJ436484|AJ435326|BF616824|BE216693|TC249434|TC260546|TC272028|TC269357|TC271130|TC278471, TC277977|TC278287|TC238862|TC254021|BI950687|TC279421|BY842154|TC278144|TC271073|BF624109|TC271345|TC272285|BY839190|TC267619|BE455691|BY840550|TC276808|TC253069|AJ435883, TC264314|TC270676|TC277837|TC275426|TC264390|AJ432507|…
TC280423|BQ663845|TC265681	[CGATTGAATGGTCCGGTGA, TGGTCCGGTGAAGTGTT, TACCGATTGAATGGTCCGGTGA, CCCGTCGCTCCTACCGATTGA, TTGAATGGTCCGGTGAAGT, TCGCTCCTACCGATTGAAT, ACCGATTGAATGGTCCGG, TACCGATTGAATGGTCCGGTG, TTGAATGGTCCGGTGAAG, GAATGGTCCGGTGAAGTGT, TACCGATTGAATGGTCC, ACCGATTGAATGGTCCGGTGAA, CGCTCCTACCGATTGAATGGTCC, AATGGTCCGGTGAAGTGT, CCGATTGAATGGTCCGGTG, GATTGAATGGTCCGGTGAAGT, CGCTCCTACCGATTGAATGG, TTGAATGGTCCGGTGAAGTGTT, ATTGAAT…	464	[TC278978|TC253939|TC281352|TC276117|TC277315|AJ472577, TC277315|AJ472577|TC278978|TC253939|TC281352|TC276117, TC276117|TC277315|AJ472577|TC278978|TC253939|TC281352, TC281352|TC276117|TC277315|AJ472577|TC278978|TC253939, AJ472577|TC278978|TC253939|TC281352|TC276117|TC277315, TC253939|TC281352|TC276117|TC277315|AJ472577|TC278978]
TC275936|TC242531	[TACGACGTTCGGACACA, ATTACGACGTTCGGACACAC, CGATTACGACGTTCGGACACAC, TTACGACGTTCGGACACAC, GATTACGACGTTCGGACACACC, TTACGACGTTCGGACACACC, TACGACGTTCGGACACAC, ATTACGACGTTCGGACACACCA, TTACGACGTTCGGACACA, GATTACGACGTTCGGACACACCA, GATTACGACGTTCGGAC, TACGATTACGACGTTCGGACACA, GATTACGACGTTCGGACACAC, ACGACGTTCGGACACACC, AGTACGATTACGACGTTCGGACA, GATTACGACGTTCGGACACA, TACGATTACGACGTTCGGACAC, CGATTACGACGTTCGGACA…	464	[HRSgTERT00100014, BQ665223]
TC277633|AV928311|TC277911|AV928184	[AACTTTCGATGGTAGGAT, TCAACTTTCGATGGTAGGATA, TCGATGGTAGGATAGGG, CAACTTTCGATGGTAGGATA, ACTTTCGATGGTAGGATAGGGGCC, CAACTTTCGATGGTAGGATAGG, TCAACTTTCGATGGTAGGATAG, ACTTTCGATGGTAGGAT, ACTTTCGATGGTAGGATAGGGGC, CTTTCGATGGTAGGATAG, AACTTTCGATGGTAGGA, AACTTTCGATGGTAGGATAGG, CAACTTTCGATGGTAGGAT, AACTTTCGATGGTAGGATAGGG, TTTCGATGGTAGGATAGGGG, ACTTTCGATGGTAGGATA, TCAACTTTCGATGGTAGGAT]	458	[TC270692|TC258558|AJ474635|TC238892|TC277641|TC262311|CB861444|TC274734|TC276148|TC268659|BY836868|BY835970|BY838859|TC265500|BY840281|TC272763|BG309647|TC272028|BY836582, TC275858|BY842057|TC261449|BI958693|TC259829|TC279780|BE216693|AJ465184|TC260422|CB861658|BE455691|TC270692|TC258558|AJ474635|TC238892|TC277641|TC262311|CB861444|TC274734, TC268659|BY836868|BY835970|BY838859|TC265500|BY840281|…
TC240529|TC278164|CB861963|TC273941	[TCTGGTGGAGGCTCGAAGCGA, TCTGGTGGAGGCTCGAA, TCTGGTGGAGGCTCGAAGCGATA, GAAACTCTGGTGGAGGCTCGA, CTCTGGTGGAGGCTCGAAGCGATA, CTGGTGGAGGCTCGAAGCGAT, AAACTCTGGTGGAGGCTCGAAG, GAGGAAACTCTGGTGGAGGCTC, AACTCTGGTGGAGGCTCGAAGC, AACTCTGGTGGAGGCTCGAAGCG, GGAAACTCTGGTGGAGGCTCGA, ACTCTGGTGGAGGCTCG, AACTCTGGTGGAGGCTC, ACTCTGGTGGAGGCTCGAAG, TGGTGGAGGCTCGAAGCGATA, GAAACTCTGGTGGAGGCTCG, ACTCTGGTGGAGGCTCGAA, AGGAAACTCTGG…	458	[TC241749|CV056909|CV063962|TC265396|CV060463|TC269789|BM816820|BY853593|CV059603|CV056526|CV055695|CV058921|BY851560|BG414797|BG418463|CV064153|TC281335|TC261664, BM816820|BY853593|CV059603|CV056526|CV055695|CV058921|BY851560|TC274033|TC277721|BG418463|CV064153|TC281335|TC261664|TC241749|CV056909|CV063962|TC265396|CV060463|TC269789, CV063962|TC265396|CV060463|TC269789|BM816820|BY853593|CV059603|…
TC277633|AV928184|CB863815	[TCAGTTATAGTTTGTTTGA, ATCAGTTATAGTTTGTTTGAT]	455	[BJ468746|TC255174|TC274681|TC278127|AJ434767|CB861444|CB863490|TC275305|TC253069|AJ435883|BI957208|BG310211|TC257313|BG310440|AJ465351|BG309647|TC264286|TC238862|BY843643, TC264390|AJ432507|BG343245|AJ436484|AJ435326|BF616824|BE216693|TC249434|TC260546|TC272028|TC269357|TC271130|TC278471|TC278984|BY840456|AJ431798|TC270495|BJ468746|TC255174]
TC261218|TC253672|TC253255|TC269354|TC275717|TC262239|TC281158|BY869973|TC265299	[TGGGCTAAGTCGGTCCGGCCG, AAGTCGGTCCGGCCGAT, GGGCTAAGTCGGTCCGG, TAAGTCGGTCCGGCCGATG, CTAAGTCGGTCCGGCCGATGT, GGGCTAAGTCGGTCCGGCCGA, CCATGGGCTAAGTCGGTCCGGCC, TGGGCTAAGTCGGTCCGGCCGATGT, CTAAGTCGGTCCGGCCGATG, ATGGGCTAAGTCGGTCCGGCCGAT, CGTGCCATGGGCTAAGTCGGTCC, TGGGCTAAGTCGGTCCGGCCGAT, CCATGGGCTAAGTCGGTCCGG, GGGCTAAGTCGGTCCGGCC, CCATGGGCTAAGTCGGTCCGGCCG, CTAAGTCGGTCCGGCCG, GGCTAAGTCGGTCCGGCCGATGT, ATGGGC…	453	[TC277825|BE421808|TC273612|TC277974|BY842652|TC266920|TC268866|TC269278|TC264858|TC277871, TC277974|BY842652|TC266920|TC273049|TC268866|TC269278|TC264858|TC277825|BE421808|TC273612, TC268866|TC269278|TC264858|TC277871|TC277825|BE421808|TC273612|TC277974|BY842652|TC266920|TC273049, BE421808|TC273612|TC277974|BY842652|TC266920|TC273049|TC268866|TC269278|TC264858|TC277825, TC277871|TC277825|BE42180…
BY864151|TC258235|TC265681|TC244699	[ACAGGTCTGTGATGCCCTTAG, TGAGGCAATAACAGGTCTG, TAACAGGTCTGTGATGCCCTT, GCAATAACAGGTCTGTGATGCC, AACAGGTCTGTGATGCC, AACAGGTCTGTGATGCCC, TAACAGGTCTGTGATGCCCTTA, ATAACAGGTCTGTGATGCCC, CAATAACAGGTCTGTGATG, ACAGGTCTGTGATGCCCT, CAATAACAGGTCTGTGATGCC, CAGGTCTGTGATGCCCTTAG, GAGGCAATAACAGGTCTGT, GTTTGAGGCAATAACAGGTC, ATAACAGGTCTGTGATGCCCT, GTTTGAGGCAATAACAGGTCTGT, AACAGGTCTGTGATGCCCTTAG, ACAGGTCTGTGATGCCCTTAG…	453	[AJ465178|TC269748|TC277139|TC278911|TC280722|TC276963|BG343676|TC280394|TC254401|CB861701|TC266659|TC278770|TC251469|BY842103|AJ465294|TC281183|TC265918|BY840460|TC274572, TC270542|AV924403|AJ464612|AJ434005|AJ465178|TC269748|TC277139|TC278911|BY849756|TC280722|TC276963|BG343676|CB861701|TC266659|TC278770|TC251469|BY842103|AJ465294|TC281183, TC273277|TC275687|TC239808|TC276117|TC266850|AJ434732|…
CA000252	[TCGAGTCTTTGAACGCAAG, GTCTTTGAACGCAAGTTGC, TCTTTGAACGCAAGTTGCGCC, CGAGTCTTTGAACGCAAGTTGC, TCTTTGAACGCAAGTTGCGCCC, GCAAGTTGCGCCCGAGGCCACT, TTGAACGCAAGTTGCGCCCGAGGC, GAGTCTTTGAACGCAAGTTGCGCCCG, AACGCAAGTTGCGCCCGAGG, TTTGAACGCAAGTTGCGCCCGA, GTCTTTGAACGCAAGTT, CCATCGAGTCTTTGAACGCAAGTT, ACGCAAGTTGCGCCCGAGGCCA, CATCGAGTCTTTGAACGCAAGTTGC, AGTCTTTGAACGCAAGTTGCGC, GAGTCTTTGAACGCAAGTTGCGC, TCGAGTCTTTGAACGC…	439	[TC277315|BY835975|TC277453, TC277453|TC277315|BY835975, BY835975|TC277315, BY835975|TC277453|TC277315, TC277315|BY835975]
CB863982|AV930183|TC265681|CB863945|AV928480|TC280779	[TTAAAGGAATTGACGGAAGGGCA, AAGGAATTGACGGAAGGGCA, TTAAAGGAATTGACGGAAGGGCAC, AAGGAATTGACGGAAGGGCACCAC, AAGGAATTGACGGAAGGGCACC, AACTTAAAGGAATTGACGGAAG, ACTTAAAGGAATTGACGGAAG, CTTAAAGGAATTGACGGAA, AAAGGAATTGACGGAAGGG, AGGAATTGACGGAAGGGCACC, TTAAAGGAATTGACGGAA, AAAGGAATTGACGGAAG, CTTAAAGGAATTGACGGAAGGG, TAAAGGAATTGACGGAAGGGCACCA, AACTTAAAGGAATTGACGGAAGG, TAAAGGAATTGACGGAAGGGCA, ACTTAAAGGAATTGACGGAA, TA…	439	[CB861701|BY844278|TC276045|TC248318|BY838212|TC266074|TC276117|TC268728|BY843743|TC278694|TC277538|TC278747|TC248638|TC281434|TC280599|BY841490|TC272937|TC276473|TC266850, TC248318|BY838212|TC266074|TC276117|TC268728|BY843743|TC278694|TC277538|TC278747|TC281434|TC280599|BY841490|TC276473|BY842434|TC275747|CB861701|BY844278|TC276045, TC278747|TC281434|TC280599|BY841490|TC272937|TC276473|TC266850|…
TC278164|TC273941|TC240529	[ATGGTGAACTATGCCTGAGCGGGGCG, TGAACTATGCCTGAGCGGGGCGA, GGTGAACTATGCCTGAGCGGG, GATGGTGAACTATGCCTGAGCGGGG, TGAACTATGCCTGAGCGGGG, AACTATGCCTGAGCGGGGCG, ATGCCTGAGCGGGGCGAAG, ACTATGCCTGAGCGGGGCGAAGCC, GAACTATGCCTGAGCGGGGC, TGGTGAACTATGCCTGAGCGGGG, AACTATGCCTGAGCGGG, TGGTGAACTATGCCTGAGCGG, AAGATGGTGAACTATGCCTGAGC, GGTGAACTATGCCTGAGCGG, GGTGAACTATGCCTGAGCGGGGCG, TGGTGAACTATGCCTGAG, TGGTGAACTATGCCTGAGCGGG…	434	[BM816820|BY853593|CV059603|CV056526|CV055695|CV058921|BY851560|TC277721|TC281335|TC261664|TC241749|CV056909|CV063962|TC265396|CV060467|CV060463|TC269789, CV056909|CV063962|CV059755|TC265396|CV060467|CV060463|TC269789|BM816820|CV059029|BY853593|CV059603|CV056526|CV055695|CV064153|CV058921|CV054744|TC281335|TC261664|TC241749, BY853593|CV059603|CV056526|CV055695|CV058921|TC281335|TC261664|TC241749|…
BY865136|TC257303|BY863847|TC273076|TC281249|TC273938|TC262239|TC280507|BY864403|BY862186|TC281158|TC257287|BY861299|TC281181|TC279957	[TCGCGGATGCTGACGCA, CTCGCGGATGCTGACGCAA, CTCGCGGATGCTGACGCAATGTGA, TCCTCGCGGATGCTGACG, CCTCGCGGATGCTGACGCAATGT, GATGGTCCTCGCGGATGCT, CGGATGCTGACGCAATGTG, GGATGCTGACGCAATGT, TCCTCGCGGATGCTGACGCAATG, GCGGATGCTGACGCAATGTGAT, CTCGCGGATGCTGACGCAATG, CGGATGCTGACGCAATGTGAT, GCGGATGCTGACGCAATGTGA, CGGATGCTGACGCAATGTGA, GCGGATGCTGACGCAAT, CCTCGCGGATGCTGACGCAATG, GTCCTCGCGGATGCTGACGCA, CCTCGCGGATGCTGACGCAA…	427	[TC280968|BY838840|TC279205|BI949016|TC275184|BG343316|TC247974|TC280061, TC273959|TC275184|BG343316|TC247974|TC280061|TC280968|BY838840|TC279205|BI949016, TC275184|BG343316|TC247974|TC280061|TC280968|BY838840|TC279205|BI949016, BY838840|TC279205|BI949016|TC275184|BG343316|TC247974|TC280061|TC280968, BI949016|TC275184|BG343316|TC247974|TC280061|TC280968|BY838840|TC279205, TC247974|TC280061|TC2809…
TC280779|TC265681	[CAGGCGTGGAGCCTGCGGCTTAA, CGTGGAGCCTGCGGCTT, GGAGCCTGCGGCTTAATT, CAGGCGTGGAGCCTGCGGCTTA, GTGGAGCCTGCGGCTTAATT, CGTGGAGCCTGCGGCTTAATTT, AGGCGTGGAGCCTGCGG, AGCCTGCGGCTTAATTTGACTCA, CGTGGAGCCTGCGGCTTAA, CCACCAGGCGTGGAGCCTGCGGC, CGTGGAGCCTGCGGCTTAATTTGA, CAGGCGTGGAGCCTGCGGCT, GGCGTGGAGCCTGCGGC, GCGTGGAGCCTGCGGCTT, GGCGTGGAGCCTGCGGCT, GCGTGGAGCCTGCGGCTTAATT, CGTGGAGCCTGCGGCTTAATT, GTGGAGCCTGCGGCTTAA, …	410	[BY843743|TC277538|TC278747|TC281434|TC280599|BY841490|TC276473|TC277517|TC274023|TC266850|TC270993|BY840456|TC276045|BY838212|TC266074|TC276117|TC268728, TC276117|TC276473|TC266850, TC277538|TC278747|TC276473|TC266850|TC276045|TC266074|TC276117, CB861701|TC276045|BY838212|TC266074|TC276117|TC268728|BY843743|TC277538|TC278747|TC281434|TC280599|BY841490|TC276473|TC277517|TC274023|TC270993|BY840456…
BY864769|BY861419|TC259265|BY864966|BY862303|BY864760|TC269354|BY859056|BY861299|TC281181|TC257303|TC273938|TC262239|TC257287|BY864507|TC281249	[GTGTAGGATAAGTGGGAGCCCT, AGGTGTAGGATAAGTGGGAG, GTAGGATAAGTGGGAGCCCT, GTAGGATAAGTGGGAGC, TAGGATAAGTGGGAGCCCT, AGGTGTAGGATAAGTGGGAGCCCT, AGGATAAGTGGGAGCCCTT, GGTGTAGGATAAGTGGGAGCCCTT, TAGGATAAGTGGGAGCCC, GTAGGATAAGTGGGAGCCCTT, GTAGGATAAGTGGGAGCC, GTGTAGGATAAGTGGGAGCC, AGGTGTAGGATAAGTGGGAGCC, GTGTAGGATAAGTGGGAGCCC, TAGGATAAGTGGGAGCCCTT, GTGTAGGATAAGTGGGAGC, TGTAGGATAAGTGGGAGCCCT, GAGGTGTAGGATAAGTGGG…	409	[BG309664|TC268772|TC273612|TC280230|TC247390|TC268219|TC275169|TC275184|TC279160, TC279160|BG309664|TC268772|TC273612|TC280230|TC247390|TC268219|TC275169|TC275184, TC275184|TC279160|BG309664|TC268772|TC273612|TC280230|TC247390|TC268219|TC275169, TC279160|BG309664|TC268772|TC273612|TC247390|TC268219|TC275169|TC275184, TC275169|TC275184|TC279160|BG309664|TC268772|TC273612|TC280230|TC247390|TC26821…
CB861963|BY863519|TC273941|TC240529|TC266137|TC245673	[GTATAGGGGCGAAAGACTAA, ACTTGGGTATAGGGGCG, TAGGGGCGAAAGACTAATCGA, GCGAAAGACTAATCGAAC, TGGGTATAGGGGCGAAAGACT, TAGGGGCGAAAGACTAAT, AGGGGCGAAAGACTAAT, TATAGGGGCGAAAGACTAAT, ATAGGGGCGAAAGACTA, GGTATAGGGGCGAAAGACTAATCG, GGGTATAGGGGCGAAAGACTAAT, GGGGCGAAAGACTAATC, GGGCGAAAGACTAATCGA, ATAGGGGCGAAAGACTAA, TAGGGGCGAAAGACTAA, TAGGGGCGAAAGACTAATCG, TATAGGGGCGAAAGACT, GGGGCGAAAGACTAATCGAA, GGGGCGAAAGACTAATCGA…	407	[BE231052|BG418463|CV064153|TC281335|CV056909|CV063962|TC265396|CV060463|TC269789|BM816820|BY853593|CV059603|CV056526|CV055695|CV058921|BY851560|BG414797|CV059029, TC281335|CV056909|CV063962|TC265396|CV060463|TC269789|BM816820|BY853593|CV059603|CV056526|CV055695|CV058921|BY851560|BG414797|CV059029|TC274033|TC277721|BG368889|BE231052, CV058921|BY851560|BG414797|CV059029|TC274033|TC277721|BG368889|…
TC250387	[TGTTTTCGTCTAGCAATATAT, TGTTTTCGTCTAGCAAT, CCATGTTTTCGTCTAGCAATA, ATGTTTTCGTCTAGCAATA, TTTTCGTCTAGCAATATA, GTTTTCGTCTAGCAATATAT, TGTTTTCGTCTAGCAATATA, ATGTTTTCGTCTAGCAATATA, ATGTTTTCGTCTAGCAAT]	397	[TC279511]
TC265681|TC244699|AV928396|CB863945|CB863914|AV928480|AV927338|CB861985|CB863621|AV930222|TC281332|AV930183|TC266766|TC260791	[TTCTTGGATTTATGAAA, AATTCTTGGATTTATGAAAGACGA, TTCTTGGATTTATGAAAGACGAA, AATTCTTGGATTTATGAAAG, TTCTTGGATTTATGAAAGACGA, TCTTGGATTTATGAAAGACGAA, TCTTGGATTTATGAAAGA, TCTTGGATTTATGAAAG]	389	[TC266387|BY835984|TC281434|CB860363|TC275490|CB861717|TC273907|TC279103|TC269215|TC268728|BY843743|TC277517|BY842381|BY849202|TC279635|TC278694|BI947459|TC260648|TC275426, TC260648|TC275426|BY842736|AJ435679|TC270887|TC263640|TC277538|TC247973|TC238892|TC253069|TC270889|AJ432850|TC277172|TC244664|AV925750|TC278747|TC264045|BY851695|TC248638, TC277172|TC244664|AV925750|TC278747|TC264045|BY851695|…
BY862186|TC281249|TC279660|BY863980|BY861430|TC273938|TC262239|TC273076|TC281181|BY873806|TC280507|BY863668|BY861786|TC281158|BY864403	[AACCCGTCGGCTGTTGGCGGA, AACCCGTCGGCTGTTGGCGGATT, CCCGTCGGCTGTTGGCGGAT, CCCGTCGGCTGTTGGCGGATT, GAACCCGTCGGCTGTTGGCGGA, AACCCGTCGGCTGTTGG, GAACCCGTCGGCTGTTGGCG]	374	[TC280968|BY838840|BI949016|TC279205|TC243199|TC247974|TC273959|TC280061, TC247974|TC273959|TC280061|TC280968|BY838840|BI949016|TC279205|AJ483699|TC243199, BI949016|TC279205|TC243199|TC247974|TC273959|TC280061|TC280968|BY838840, TC273959|TC280061|TC280968|BY838840|BI949016|TC279205|TC243199|TC247974, TC273959|TC280061|TC280968|BY838840|BI949016|TC279205|AJ483699|TC243199|TC247974]
TC263264	[AAGACTTGTATTTAGGAACGG, AAAAGACTTGTATTTAGGAAC, AGACTTGTATTTAGGAACGG, GACTTGTATTTAGGAACGGA, AAAGACTTGTATTTAGGAACGGAG, AAAAAGACTTGTATTTAGGAACGG, AAAAAGACTTGTATTTAGGA, AAAAGACTTGTATTTAGGAACGGA, GACTTGTATTTAGGAACGGAG, AAAGACTTGTATTTAGGAACGGA, AAAAGACTTGTATTTAGGAA, AAAGACTTGTATTTAGGAACGG, AGACTTGTATTTAGGAACGGA]	367	[TC265924|TC250790|TC268776, TC268776|TC265924|TC250790, TC265924|TC268776, TC268776|TC265924|TC252122, TC265924|TC252122|TC268776, TC268776|TC265924]
TC240789	[ACGAAGCTCGCGATCTCGTCGGA, GCTCGCGATCTCGTCGGATTCC, GCGATCTCGTCGGATTCCCT, ACGAAGCTCGCGATCTCGTCGGAT, CGCGATCTCGTCGGATTCCC, GCTCGCGATCTCGTCGGA, TCACGAAGCTCGCGATCTCGTCGG, GATCTCGTCGGATTCCC, CGATCTCGTCGGATTCCC, CGAAGCTCGCGATCTCGTCGGA, GCGATCTCGTCGGATTCCCTA, GCTCGCGATCTCGTCGGATTCCC, CACGAAGCTCGCGATCTCGTCGGA, GCTCGCGATCTCGTCGGATT, GAAGCTCGCGATCTCGTCGGATTCCC, AAGCTCGCGATCTCGTCGGAT, CTCGCGATCTCGTCGGATTCCC,…	365	[gnl|TREP|TREP1554, TC277438]
TC265299|TC253672|TC270034|BY864520|TC253255|TC263879|TC269354|TC275717|BY860820|TC262780|TC280289|TC267463	[CACCAAGTGTTGGATTGTT, GTGTTGGATTGTTCACCCA, CAGAATTCACCAAGTGTTGGATTG, TGGATTGTTCACCCACCA, CAAGTGTTGGATTGTTCA, TGTTGGATTGTTCACCCA, AAGTGTTGGATTGTTCACC, TGGATTGTTCACCCACCAATAG, CAAGTGTTGGATTGTTCAC, ACCAAGTGTTGGATTGTTCACCC, GAATTCACCAAGTGTTGGATTG, CACCAAGTGTTGGATTG, AAGTGTTGGATTGTTCACCC, TTGGATTGTTCACCCACC, AGTGTTGGATTGTTCACCCACCA, CCAAGTGTTGGATTGTTCACC, AAGTGTTGGATTGTTCACCCACC, TGTTGGATTGTTCACCCACCA…	362	[TC281543|TC279623|TC274083|TC281232|GT052809|EH091100|TC254794|TC277825|TC264858, TC264858|TC279623|TC274083|TC281232|GT052809|TC280812|EH091100|TC254794, TC254794|TC277825|TC264858|TC281543|TC279623|TC274083|TC281232, TC264858|TC279623|TC274083|TC281232|GT052809|TC280812|EH091100|TC254794|TC277825, EH091100|TC254794|TC277825|TC264858|TC281543|TC279623|TC274083|TC281232|GT052809|TC280812, TC2778…
TC277633	[AAGTATGAACCAATTTGAACTG, GCATGTGCAAGTATGAACCA, TATGAACCAATTTGAACTGTGAA, AACCAATTTGAACTGTGAAA, TGAACCAATTTGAACTGTGAAAC, TGCAAGTATGAACCAATTTGAACT, AAGTATGAACCAATTTGAAC, ACCAATTTGAACTGTGAAACTG, AGTATGAACCAATTTGAACTG, AACCAATTTGAACTGTGAA, GCAAGTATGAACCAATTTGAACTG, TGAACCAATTTGAACTGTGAAA, AGTATGAACCAATTTGAAC, GTATGAACCAATTTGAAC, TATGAACCAATTTGAACTGTGA, ATGCATGTGCAAGTATGAACCAAT, AGTATGAACCAATTTGAACTGTG…	358	[BJ468746|TC255174|TC274681|TC278127|AJ434767|BF624109|BI957208|CB861143|BG310211|TC257313|BG310440|AJ465351|BG309647|BE455691|TC264286|TC238862|BY843643|BI950687|TC274867, TC270676|TC268637|TC277837|TC275426|TC264390|AJ432507|BG343245|AJ436484|AJ435326|BF616824|BE216693|TC249434|TC260546|TC272028|TC269357|TC271130|TC278471|TC278984|BY840456, AJ432507|BG343245|AJ436484|AJ435326|BF616824|BE216693|…
TC240529|TC266137|TC245673|BY859774|TC273941	[GTGTTGGTCGATTAAGACA, GGTCGATTAAGACAGCAGG, TGGTCGATTAAGACAGCAGGACG, GTGTTGGTCGATTAAGACAGCAG, GTGTTGGTCGATTAAGAC, GGTCGATTAAGACAGCAG, GGGTGTTGGTCGATTAAG, TCGATTAAGACAGCAGGACGG, GGTCGATTAAGACAGCAGGACGGT, GGTCGATTAAGACAGCAGGACGG, GTTGGTCGATTAAGACAGCAGGA, GTTGGTCGATTAAGACAGCAGGACG, TGGTCGATTAAGACAGC, GTGTTGGTCGATTAAGA, TGGTCGATTAAGACAGCAGGA, TCGATTAAGACAGCAGGAC, AGGGTGTTGGTCGATTAAGACAGC, TCGATTAAGACA…	358	[BE231052|TC269789|TC243723|TC278278|TC279090|BY843878|AJ432788|BE060685|AV923576|TC260366|BY846336|BY853684|TC280458|TC273474|BY840029|BY839459, AV923576|TC260366|BY846336|BY853684|TC280458|TC273474|BY840029|BY839459|BE231052|TC269789|TC243723|TC278278|TC279090|BY843878|AJ432788|BE060685, TC269789|TC243723|TC278278|TC279090|BY843878|AJ432788|BE060685|CV064153|AV923576|TC260366|BY846336|BY853684|…
AV928480|TC281332|AV930183|CB861985|TC266766|TC260791|TC265681|TC244699|AV928396|CB863945|CB863914	[AGCATGGGATAACATCATAGG, ATACATTAGCATGGGATAACATCA, CATGGGATAACATCATAG, AGCATGGGATAACATCAT, GATACATTAGCATGGGATAA, ACATTAGCATGGGATAACATCAT, ATACATTAGCATGGGATA, TCTGGATACATTAGCATGGGAT, TACATTAGCATGGGATAACAT, TACATTAGCATGGGATAACATC, ATTAGCATGGGATAACATCATA, AGCATGGGATAACATCA, CATTAGCATGGGATAACATCAT, TGGATACATTAGCATGGGATAA, CGCTCTGGATACATTAG, TTAGCATGGGATAACATCATAG, ACATTAGCATGGGATAACA, GCTCTGGATACATTAG…	353	[TC279103|TC238672|TC264045|TC281238|BY851695|CB860363|CB861249|TC281434|TC248638|TC257510|TC268503|BY843743|TC277517|CB860828|BY842381|BY849202|TC279635|TC278694|BI947459, TC248638|TC257510|TC268503|TC279398|BY843743|TC277517|CB860828|BY842381|BY849202|TC279635|TC278694|BI947459|TC272820|TC260648|TC275426|TC265237|BY842736|AJ435679|TC270887, TC264045|TC281238|BY851695|CB860363|CB861249|TC281434|…
ambig	[ATGATAACTCGACGGATCG, TCATGATAACTCGACGGATCG, ATTCATGATAACTCGACGGAT, TGATTCATGATAACTCGACGGAT, GATTCATGATAACTCGACG, CATGATAACTCGACGGA, ATAACTCGACGGATCGC, TTCATGATAACTCGACGGATCGCA, CATGATAACTCGACGGAT, GATTCATGATAACTCGACGG, TGATTCATGATAACTCGAC, ATGATTCATGATAACTCGACGG, TGATAACTCGACGGATCG, ATGATAACTCGACGGATCGCATG]	345	[TC270495|BJ468746|TC255174|CB863490|TC278287|TC238862|TC254021|BY840456|TC281159|BY852488|AJ464006|TC245741|TC281325|BM097446|TC279430|TC280659|EY275088|CB861255|TC268659, TC238862|TC254021|BY840456|TC281159|BY852488|AJ464006|TC245741|TC281325|BM097446|TC272763|BG309647|TC272028|BY836582|TC269571|BG310440|TC278144|BF624109|TC253069|AJ435883, TC281159|BY852488|AJ464006|TC245741|TC281325|BE455691|…
TC243199|TC273959|TC260366|TC247974	[ACGACCGGGCGTGAACGGTAC, TACGACCGGGCGTGAACGGT, CGACCGGGCGTGAACGGTACTC, GACCGGGCGTGAACGGTAC, TACGACCGGGCGTGAACGGTAC, ACCGGGCGTGAACGGTAC]	345	[TC273938|TC262239|BY861430|BY863980|TC279552|BY862475, TC279552|BY862475|TC273938|TC262239|BY861430|BY863980, TC262239|BY861430|BY863980|TC279552|BY862475|TC273938, BY861430|BY863980|TC279552|BY862475|TC273938|TC262239]
TC273938|TC257287|TC277278|TC263879|TC259265|TC269354|TC257303	[TTTTACTTATTCCGTGGGT, CGTGGGTCGGAAGCGGGG, TCCGTGGGTCGGAAGCGGGGCATG, TCCGTGGGTCGGAAGCGGGG, GTGGGTCGGAAGCGGGGCAT, TTCCGTGGGTCGGAAGCGG, TTATTCCGTGGGTCGGAAGCG, TTTACTTATTCCGTGGGTCGGAA, GTCGGAAGCGGGGCATGTCCC, CCGTGGGTCGGAAGCGGGGCAT, CGTGGGTCGGAAGCGGGGCA, TTCCGTGGGTCGGAAGCGGGGC, ATTCCGTGGGTCGGAAGCGGGGCA, TCCGTGGGTCGGAAGCGGGGCAT, ACTTATTCCGTGGGTCGGAAGC, CTTATTCCGTGGGTCGGAA, CTTATTCCGTGGGTCGGAAGC, CGTGGG…	340	[BY837508|TC265213|TC277479|TC281263|BY837727|BY839322|TC268219|TC268772|TC273612|TC276246|BY837883|TC279936|TC258301, TC277479|TC281263|BY837727|BY839322|TC268219|BG309664|TC268772|TC273612|TC276246|BY837883|TC279936|BY837508|TC265213, TC268219|BG309664|TC268772|TC273612|TC276246|BY837883|TC279936|TC258301|BY837508|TC265213|TC277479|TC281263|BY837727|BY839322, TC268772|TC273612|TC276246|BY837883…
TC281352|TC278978|AJ472577|TC253939|TC276117|TC277315	[CCATTCAATCGGTAGGAGCG, GGTAGGAGCGACGGGCGGTGT, AATCGGTAGGAGCGACG, TCAATCGGTAGGAGCGACGGG, CATTCAATCGGTAGGAGCGAC, CATTCAATCGGTAGGAGCGACG, ATTCAATCGGTAGGAGCGACGGGC, ATTCAATCGGTAGGAGCGACG, AATCGGTAGGAGCGACGGG, CAATCGGTAGGAGCGACGGGC, CCATTCAATCGGTAGGAGCGAC, TTCAATCGGTAGGAGCGACGGG, CATTCAATCGGTAGGAGCGACGG, GGTAGGAGCGACGGGCGG, ATTCAATCGGTAGGAGCGAC, AATCGGTAGGAGCGACGGGCGG, TTCAATCGGTAGGAGCGACGG, TCAATCGGT…	340	[TC280423|TC265681|BQ663845, TC265681|BQ663845|TC280423, BQ663845|TC280423|TC265681]
BY862303|BY864760|BY861666|TC269354|BY859056|BY861299|TC281181|TC279957|TC257303|TC273938|TC262239|TC281158|TC257287|BY864507|TC281249|BY865253|BY864769|BY870405|TC278355	[AGCTTGACTCTAGTCCGACTTTG, GACTCTAGTCCGACTTTGTGAA, AGTCCGACTTTGTGAAAT, ACTCTAGTCCGACTTTGTG, TGAGCTTGACTCTAGTCCG, TGAGCTTGACTCTAGTCCGACTT, AGCTTGACTCTAGTCCGACTT, TGAGCTTGACTCTAGTCCGACT, TCTAGTCCGACTTTGTGAAAT, TAGTCCGACTTTGTGAAATGA, GAGCTTGACTCTAGTCCGAC, TGTTGAGCTTGACTCTAGTCCGAC, CCGACTTTGTGAAATGAC, CTTGACTCTAGTCCGACTTTGT, TTGAGCTTGACTCTAGTCCGACTTTG, TGACTCTAGTCCGACTT, AGCTTGACTCTAGTCCGACTTT, GCTTGA…	336	[BG309664|TC268772|TC247390|TC258985|TC268219|BY839718|TC275169|TC275184|TC280230|TC279160|BY842521, TC247390|TC258985|TC268219|BY839718|TC275169|TC275184|TC280230|TC279160|BY842521|BG309664|TC268772, TC247390|TC258985|TC268219|BY839718|TC275169|TC275184|TC280230|TC279160|BY842521|BG309664|BM815966|BQ768421|TC268772|BI953026, TC258985|TC268219|BY839718|TC275169|TC275184|TC280230|TC279160|BY842521…
BY864195|CB861963|TC273941|TC240529|TC266137|TC245673	[TAGGTAGGATGGCTCGGCTGC, ATAGGTAGGATGGCTCGGC, AGGTAGGATGGCTCGGCTGC, TAGGTAGGATGGCTCGGCT, ATAGGTAGGATGGCTCGGCTGC, TAGGTAGGATGGCTCGGC, GGTAGGATGGCTCGGCT]	336	[CV056526|BE231052|BG418463|CV056909|TC269789|CV055695|BY851560|BG414797|CV059755|TC243723|CV063962|TC278278|TC269947|TC265396|TC275066|TC272282|BY840029|BY839459|BG415885, CV055695|BY851560|BG414797|CV059755|TC243723|CV063962|TC278278|TC269947|TC275066|TC272282|BY840029|BY839459|BG415885|BG368889|TC278458|BI947887|CV056526|BE231052|BG418463, TC269789|CV055695|BY851560|BG414797|CV059755|TC243723|…
BU995680|TC263253|TC245480	[TCCCCGGCAACGGCGCC, CTCCCCGGCAACGGCGCCA, CCCCGGCAACGGCGCCA, CTCCCCGGCAACGGCGCC, TCCCCGGCAACGGCGCCA]	327	[WHAM3_TM_I;grasapp|SABRINA2_TM_I;grasrep, BQ658671, CBF15]
AJ435560|TC269278|BM376094|BY839394|TC273049|TC266920|TC268866|TC277974|TC273612|BY842652|BM096889|TC277825|TC264858|BG366261	[TGGATTCTGACTTAGAGGCGTTCA, TTGGATTCTGACTTAGAGGC, CTTGGATTCTGACTTAGAGGC, TGGATTCTGACTTAGAGGCGTTC, GGATTCTGACTTAGAGGCGTTC, TTCTGACTTAGAGGCGTTCAG, ATTCTGACTTAGAGGCGTT, AGCTTGGATTCTGACTTAGAGGC, TGGATTCTGACTTAGAGGCGTT, GGATTCTGACTTAGAGGCGTT, TTCTGACTTAGAGGCGTT, GCTTGGATTCTGACTTAGAGGC, TTGGATTCTGACTTAGAGGCGT, GGATTCTGACTTAGAGGCGTTCA, TTCTGACTTAGAGGCGT, ATTCTGACTTAGAGGCGTTCAG, GGATTCTGACTTAGAGGCG, CTTGG…	326	[CB863083|TC262780|TC253672|TC265299|TC253255|TC269354|TC261218|TC275717|TC276185, TC261218|TC275717|TC276185|CB863083|TC262780|TC256588|TC253672|TC265299|TC253255|TC269354, CB863083|TC262780|TC256588|TC253672|TC265299|TC253255|TC269354|TC261218|TC275717, TC275717|TC276185|CB863083|TC262780|TC256588|TC253672|TC265299|TC253255|TC269354|TC261218, TC256588|TC253672|TC265299|TC253255|TC269354|TC26121…
TC277633	[ATTAAGCCATGCATGTGCAAG, TAAGCCATGCATGTGCA, AGATTAAGCCATGCATGTGCAA, ATTAAGCCATGCATGTGCAA, CAAAGATTAAGCCATGCA, TCTCAAAGATTAAGCCATGCATGT, CAAAGATTAAGCCATGCAT, AAAGATTAAGCCATGCATG, CTCAAAGATTAAGCCATGCATGT, TTAAGCCATGCATGTGCAAGT, AGATTAAGCCATGCATGT, TAAGCCATGCATGTGCAA, CTCAAAGATTAAGCCATGCATGTG, TAAGCCATGCATGTGCAAG, GATTAAGCCATGCATGT, AAGATTAAGCCATGCATGT, AGCCATGCATGTGCAAGT, AAAGATTAAGCCATGCA, ATTAAGCC…	319	[TC278471|TC278984|BY840456|AJ431798|TC257313|BG310440|AJ465351|BG309647|BE455691|TC264286|TC238862|BY843643|BI950687|TC274867|TC274734|AJ475254|TC260339|BG344354|TC267963, TC274867|TC274734|AJ475254|TC260339|BG344354|TC267963|TC272604|TC264314|BG300036|TC270676|TC268637|TC277837|TC275426|TC264390|AJ432507|BG343245|AJ436484|AJ435326|BF616824, TC274734|AJ475254|TC260339|BG344354|TC267963|TC272604|…
TC255385|TC281332|AV930183|TC266766|TC260791|TC265681|TC244699|AV928396|CB863945|CB863914|AV928480	[GATACATTAGCATGGGATAACATC, ATACATTAGCATGGGATAACATC, GGATACATTAGCATGGGATAA, TGGATACATTAGCATGGGATA, ATACATTAGCATGGGATAAC, CATTAGCATGGGATAACATCA, ATACATTAGCATGGGATAA, TACATTAGCATGGGATAACATCA, TACATTAGCATGGGATAAC, TACATTAGCATGGGATAACA, CTCTGGATACATTAGCATGGGATA, ATACATTAGCATGGGAT, CTCTGGATACATTAGCATGGG, ATTAGCATGGGATAACATC, CATTAGCATGGGATAACATC, TACATTAGCATGGGATA]	319	[AV926124|BY843179|TC278747|TC279103|TC238672|TC264045|TC281238|BY851695|CB860363|CB861249|TC281434|TC248638|TC257510|TC268503|TC277517|CB860828|BY842381|BY849202|TC279635, AV925750|AV926124|BY843179|TC278747|TC279103|TC238672|TC264045|TC281238|BY851695|CB860363|CB861249|TC281434|TC248638|TC257510|TC268503|TC277517|CB860828|BY842381|BY849202, TC264045|TC281238|BY851695|CB860363|CB861249|TC281434|…
AV928396|AV930794|TC266766|TC260791|TC265681|TC244699	[CCTAGCCTTAATTGGCCGGGT, CGCTCCTAGCCTTAATTGGCCGG, CCTAGCCTTAATTGGCCGG, CTCCTAGCCTTAATTGGCCGG, CCTAGCCTTAATTGGCCGGGTCGTG, GCTCCTAGCCTTAATTGGCCGGGTC, CTCCTAGCCTTAATTGGCCGGGTC, CTCCTAGCCTTAATTGGCC, CTCCTAGCCTTAATTGGCCGGGT, GCCTTAATTGGCCGGGTCGT, AGCCTTAATTGGCCGGGTCG, AGCCTTAATTGGCCGGG, CCTAGCCTTAATTGGCCG, GCTCCTAGCCTTAATTGGCCGGG, TCCTAGCCTTAATTGGCCGGGT, CGCGCTCCTAGCCTTAATTGGCCG, CCTTAATTGGCCGGGTCGTGTT…	311	[TC277172|BF260746|TC269571|BI958693|BI947459|TC244664|TC267703|AV925750|AJ433539|CB861106|TC260950|CB860828|CB860363|TC245950|CB860640|TC269215|AJ435679|TC270887|TC272963, BF260746|TC269571|BI958693|BI947459|TC244664|TC267703|AV925750|AJ433539|CB861249|BE420606|CB861106|TC260950|CB860828|CB860363|TC245950|CB860640|TC269215|AJ435679|TC270887, TC253069|TC245741|TC257510|TC278747|AJ486475|TC270889|…
TC265299|TC270034|TC261218|TC253672|TC253255|TC269354|TC275717|TC280289|TC262780|TC267463	[AGGAACCGTTGATTCACAC, AGTACGAGAGGAACCGTTGAT, CCTAGTACGAGAGGAACCGTTGATT, TAGTACGAGAGGAACCGTTGAT, AACCTAGTACGAGAGGAACCGT, GAGGAACCGTTGATTCACAC, TACGAGAGGAACCGTTGATTCAC, TTCAACCTAGTACGAGAGGAA, TAGTACGAGAGGAACCGTTGA, TCAACCTAGTACGAGAGGAACC, GAGAGGAACCGTTGATTCA, AGTACGAGAGGAACCGT, CAACCTAGTACGAGAGGAA, AGAGGAACCGTTGATTCACAC, ACGAGAGGAACCGTTGA, ATTCAACCTAGTACGAGAGGA, CCTAGTACGAGAGGAACCGTTGA, GTACGAGAGGA…	309	[TC268866|BM376094|CV057767|BE421808|TC277974|BY842652|BY839394|TC266920|TC277825|TC271612|AJ435560|BG366261|TC273049|BM096889, BM096889|TC268866|BM376094|CV057767|BE421808|TC277974|BY842652|BY839394|TC266920|TC277825|TC271612|AJ435560|BG366261|TC273049, TC273049|BM096889|TC268866|BM376094|CV057767|BE421808|TC277974|BY842652|BY839394|TC266920|TC277825|TC271612|AJ435560|BG366261, BY842652|BY839394…
BY869973|TC261218|TC275717|TC281158	[TTGCAGACGACTTAAATACG, CTGAATCCTTTGCAGACGACTTAAAT, CCTTTGCAGACGACTTAA, TGAATCCTTTGCAGACGACTTA, CTGAATCCTTTGCAGACGACTT, TTTGCAGACGACTTAAATA, ATCCTTTGCAGACGACTT, TGAATCCTTTGCAGACG, AATCCTTTGCAGACGACTTAAAT, CCTTTGCAGACGACTTAAATACG, TGCAGACGACTTAAATACGCGA, AATCCTTTGCAGACGACTTA, TGAATCCTTTGCAGACGA, CCTTTGCAGACGACTTA, TCCTTTGCAGACGACTTAAATA, CCTTTGCAGACGACTTAAA, GAATCCTTTGCAGACGACTT, CTTTGCAGACGACTTAAA…	308	[BY842652|TC277871|TC273457|BY839394|BE421808|TC277974|TC268866, TC277871|TC273457|BY839394|BE421808|TC277974|TC268866|BY842652, BE421808|TC277974|TC268866|BY842652|TC277871|TC273457|BY839394, TC268866|BY842652|TC277871|TC273457|BY839394|BE421808|TC277974, TC277974|TC268866|BY842652|TC277871|TC273457|BY839394|BE421808, TC273457|BY839394|BE421808|TC277974|TC268866|BY842652|TC277871, BY839394|BE421…
TC274467|TC280687|TC277278|TC263879|TC259265|TC269354|TC257303|TC273938|TC257287|BY860473|BY859831|BY864722|TC258744|TC270034	[AGAAATCTCGTGTGGAACAAA, ATCTCGTGTGGAACAAAAGGGT, AAATCTCGTGTGGAACA, AGAACAGAAATCTCGTGTG, AAATCTCGTGTGGAACAAAA, AAATCTCGTGTGGAACAAA, ACAGAAATCTCGTGTGGAACAAAA, GAAATCTCGTGTGGAACAA, ATCTCGTGTGGAACAAAAG, TCAACGAGAACAGAAATCTCGTGT, TCTCGTGTGGAACAAAAGGGTA, GAACAGAAATCTCGTGTGG, TCAACGAGAACAGAAAT, AGAAATCTCGTGTGGAACAAAAG, CGTGTGGAACAAAAGGGT, AAATCTCGTGTGGAACAAAAG, AGAACAGAAATCTCGTG, TCGTGTGGAACAAAAGGGTA, C…	305	[TC268219|TC268772|TC276246|TC258301|AJ434911|TC266787|BY851418|BI777058|BY840852|BY852555|TC281543|BY838804|TC239201|TC279129|BY843510|TC277479, TC268772|TC276246|TC258301|AJ434911|TC266787|BY851418|BI777058|BY840852|BY852555|TC281543|BY838804|TC239201|TC256070|TC279129|BY843510|TC277479|TC268219, TC279129|BY843510|TC277479|TC268219|TC268772|TC276246|TC258301|AJ434911|TC266787|BY851418|BI777058|…
BY864151|TC258235|TC265681|TC244699	[GGCGACGGAAGTTTGAGGCA, GCGACGGAAGTTTGAGGCA, GGCGACGGAAGTTTGAGGCAA, GACGGAAGTTTGAGGCAATAAC, GGAAGTTTGAGGCAATAAC, ACGGAAGTTTGAGGCAATAACA, CGGAAGTTTGAGGCAATAACA, TAGGCGACGGAAGTTTGAGGCAA, TAGGCGACGGAAGTTTGAGGCAATA, CGGAAGTTTGAGGCAATA, GGCGACGGAAGTTTGAGGCAAT, GAAGTTTGAGGCAATAAC, CGGAAGTTTGAGGCAATAA, GACGGAAGTTTGAGGCAATAACA, TAGGCGACGGAAGTTTGAGG, GACGGAAGTTTGAGGCAATA, GCGACGGAAGTTTGAGGC, GCGACGGAAGTTTG…	302	[BY840460|TC258818|TC274572|TC256453|TC279091|TC281054|TC273277|TC275687|TC239808|TC276117|TC266850|AJ434732|TC277315|CA007786|TC275333|TC274746|TC270542|AV924403|AJ464612, AJ465178|TC269748|TC277139|TC278911|BY849756|TC280722|TC276963|BG343676|CB861701|TC266659|TC278770|TC251469|BY842103|AJ465294|TC281183|TC265918|BY840460|TC258818|TC274572, TC281054|TC273277|TC275687|TC239808|TC276117|TC266850|…
BQ661506|BQ658872|BU970098|CA010625	[TCAAAAATTATAGATACGTTGGA, AAAAATTATAGATACGTTGGAGA, AAATTATAGATACGTTGGAGAC, CCATCAAAAATTATAGATACGTTGGA, ATAAAAAATTATAGATACGTTGGA, AAATTATAGATACGTTGGAGACGT, AAATTATAGATACGTTGGAGA, TAAAAAATTATAGATACGTTGG, AAAAAATTATAGATACGTTG, AAAAATTATAGATACGTTGG, AAAATTATAGATACGTTGGAGACG, AAAAATTATAGATACGTTGGAGAC, TCAAAAATTATAGATACGTTGG, AAATTATAGATACGTTGGA, AATTATAGATACGTTGGA, TAAAAAATTATAGATACGTTGGA, AAAAATTATAG…	291	[CD663679, TC278874|CD663679, CD663679|TC278874|GH224161, BF258914|TC249467|TC254105|TC281549, TC281549|BF258914|TC249467|TC254105, TC278874|GH224161|CD663679, CD663679|TC280281|TC278874, CD663679|TC278874, GH224161, GH224161|CD663679|TC278874, GH224161|TC280110]
TC239887|TC272422	[CTACATACGGATGTACATAGACAT, CATACGGATGTACATAGACATA, ACATACGGATGTACATAGACATA, CATACGGATGTACATAGAC, TACGGATGTACATAGACATA, ACATACGGATGTACATAGACAT, TACATACGGATGTACATA, CTACATACGGATGTACATAGAC, CGGATGTACATAGACATATTTTAA, CGGATGTACATAGACATATTT, ATACGGATGTACATAGACATATTT, ACGGATGTACATAGACATATT, TACATACGGATGTACATAGACATA, ACATACGGATGTACATAGACA, ATACGGATGTACATAGAC, TACATACGGATGTACATAGACA, ATACGGATGTACATAGACATA…	283	[TC246419|TC264056|TC240830|CA006980, TC246419, TC246419|TC264056|TC265394|BY860816|TC262938|TC240830|CA006980, TC262938|TC240830|CA006980|TC246419|TC264056|TC265394|BY860816, TC264056|TC265394|TC240830|CA006980|TC246419, CA006980|TC255081|TC246419|TC264056|TC265394|TC240830, TC265394|TC240830|CA006980|TC246419|TC264056, BY860816|TC262938|TC240830|CA006980|TC246419|TC264056|TC265394, TC240830|CA0…
BM445258|TC273938|TC279552	[GTTAGGAAGTCCGGAGACGC, GTTAGGAAGTCCGGAGA, GGCGACGTTAGGAAGTCCGGAGA, CGACGTTAGGAAGTCCGGAGACGC, CGGCGACGTTAGGAAGTCCGG, ACGTTAGGAAGTCCGGAGA, GACGTTAGGAAGTCCGGAGAC, ACGTTAGGAAGTCCGGA, TTAGGAAGTCCGGAGAC, ACGGCGACGTTAGGAAGTCCGG, ACGTTAGGAAGTCCGGAGACG, CGACGTTAGGAAGTCCGGAGACG, CGGCGACGTTAGGAAGTCCGGA, GTTGACGGCGACGTTAGGAAGT, CGGCGACGTTAGGAAGTCCG, CGGCGACGTTAGGAAGTCC, GGCGACGTTAGGAAGTCCGG, ACGGCGACGTTAGGAA…	283	[TC243199|TC260366|TC279832|TC247974|BG418680|TC278969, TC278969|TC243199|TC260366|TC279832|TC247974|BG418680, TC279832|TC247974|BG418680|TC278969|TC243199|TC260366, TC260366|TC279832|TC247974|BG418680|TC278969|TC243199, TC247974|BG418680|TC278969|TC243199|TC260366|TC279832, TC260366|TC279832|TC247974|TC278969|TC243199, BG418680|TC278969|TC243199|TC260366|TC279832|TC247974]
TC265925	[GTTTACAATCAATGAGGAC, AGTTTACAATCAATGAGGACTG, TTTACAATCAATGAGGACTGC, GTTTACAATCAATGAGGA, TTTACAATCAATGAGGACTG, GTTTACAATCAATGAGGACTGC, TTTACAATCAATGAGGA, TGAGTTTACAATCAATGAGGAC, TACAATCAATGAGGACT, GAGTTTACAATCAATGAGGAC, GAGTTTACAATCAATGAGGACTG, TTACAATCAATGAGGACTG, GAGTTTACAATCAATGAGGA, TTACAATCAATGAGGACTGC, TTTACAATCAATGAGGAC, GTTTACAATCAATGAGGACTG]	282	[EX590607, EX590607|DN160677]
TC261218|TC253672|TC253255|TC269354|TC275717|TC280289|TC262780|TC267463|TC265299|TC270034	[CCCTACTGATGACAGTGTCGCGATA, GACAGTGTCGCGATAGTAATTCA, TGATGACAGTGTCGCGA, ATGACAGTGTCGCGATAGTAATTC, CTGATGACAGTGTCGCGA, CTGATGACAGTGTCGCGATAGTAA, CTACTGATGACAGTGTCGCGATA, CAGTGTCGCGATAGTAATT, ACAGTGTCGCGATAGTAATTCAA, ACAGTGTCGCGATAGTA, CTGATGACAGTGTCGCGATAGT, GACAGTGTCGCGATAGTAATT, TCGCGATAGTAATTCAAC, TGACAGTGTCGCGATAGTAA, ACAGTGTCGCGATAGTAATTCA, ACAGTGTCGCGATAGTAAT, TACTGATGACAGTGTCGCGAT, TGTCGCGA…	281	[BY839394|BY842652|TC266920|TC264858|TC277825|TC273612|BE421808|TC271612|AJ435560|BG366261, TC266920|TC264858|TC277825|TC273612|BE421808|TC271612|AJ435560|BG366261|BY839394|BY842652, TC271612|AJ435560|BG366261|BY839394|TC266920|TC264858|TC277825|TC273612|BE421808, TC273612|BE421808|TC271612|AJ435560|BG366261|BY839394|TC266920|TC264858|TC277825, TC264858|TC277825|TC273612|BE421808|TC271612|AJ43556…
TC273938|TC262239|TC280507|BY863668|BY864403|BY862186|TC281158|TC274467|TC257303|BY862962|BY863847|TC273076|BY864115|TC281249|BY861430	[AAGGGGAATCCGACTGT, TACGGACAAGGGGAATCCG, AAGGGGAATCCGACTGTTTAATT, CAAGGGGAATCCGACTGTTTAA, GACAAGGGGAATCCGACTGT, ACGGACAAGGGGAATCCGAC, AAGGGGAATCCGACTGTTTAA, TACGGACAAGGGGAATCCGACT, ACAAGGGGAATCCGACTG, CGGACAAGGGGAATCCGACTGTT, GACAAGGGGAATCCGACTGTTTAA, CGGACAAGGGGAATCCG, ACAAGGGGAATCCGACTGTTTAATT, GACAAGGGGAATCCGACTGTTT, ACAAGGGGAATCCGACTGTTTAAT, CGGACAAGGGGAATCCGA, GACAAGGGGAATCCGAC, CGGACAAGGGGA…	279	[TC279205|TC273959|BI949016|BY838153|BG343316|TC247974|TC280061|TC280968|BY838840, BG343316|TC247974|TC280061|TC280968|BY838840|TC279205|TC273959|BI949016|BY838153, TC279205|BI949016|BY838153|BG343316|TC247974|TC280061|TC280968|BY838840, TC280968|BY838840|TC279205|TC273959|BI949016|BY838153|BG343316|TC247974|TC280061, BY838840|TC279205|BI949016|BY838153|BG343316|TC247974|TC280061|TC280968, TC2800…
BQ760347|TC279552|TC245673	[CCGGCAGATAGCGCGATCAC, CCGGCAGATAGCGCGATCACGCG, CCCCGGCAGATAGCGCGA, GTAACCCCGGCAGATAGCGCGATC, TAACCCCGGCAGATAGCGCGATCAC, CCGGCAGATAGCGCGATCACG, CCGGCAGATAGCGCGATC, ACCCCGGCAGATAGCGC, AACCCCGGCAGATAGCGC, CGGCAGATAGCGCGATCACG, GGGTAACCCCGGCAGATAGCG, CCCCGGCAGATAGCGCGATCACG, ACCCCGGCAGATAGCGCGATCA, CCGGCAGATAGCGCGATCACGC, AACCCCGGCAGATAGCGCGA, CGGCAGATAGCGCGATCAC, TAACCCCGGCAGATAGCGCG, GGTAACCCCGGCA…	278	[AJ435446|TC260366|TC279832|TC281509|BG418680|TC278969|TC243199, TC260366|TC279832|BG418680|TC278969|TC243199|AJ435446, BG418680|TC278969|TC243199|AJ435446|TC260366|TC279832, TC279832|BG418680|TC278969|TC243199|AJ435446|TC260366, TC260366|TC279832|TC281509|BG418680|TC278969|TC243199|AJ435446, TC278969|TC243199|AJ435446|TC260366|TC279832|BG418680, TC243199|AJ435446|TC260366|TC279832|TC281509|BG418…
TC247623	[AACCGATACGTCAGTGGGCAAA, TAAACCGATACGTCAGTGGGCA, AAACCGATACGTCAGTGGGC, AACCGATACGTCAGTGGGCA, AACCGATACGTCAGTGGGCAA, AAACCGATACGTCAGTGGGCAA, ACCGATACGTCAGTGGGCAA, AAACCGATACGTCAGTGGGCA, TAAACCGATACGTCAGTGGGC, ACCGATACGTCAGTGGGCAAA, AAACCGATACGTCAGTGGGCAAAC]	276	[EX599712|BM816956|TC238421, BM816956|TC238421|EX599712, TC238421|EX599712|BM816956]
TC273938|TC262239	[TGGCCGGAAGAGCACCGCACGTCGCG, TGGCCGGAAGAGCACCGCACGT, GAGCACCGCACGTCGCGCGGTGT, GTGGCCGGAAGAGCACCG, CGGAAGAGCACCGCACGTCGCGCG, AGCACCGCACGTCGCGCGGTG, GGCCGGAAGAGCACCGC, AGTGGCCGGAAGAGCACCGCAC, GCACCGCACGTCGCGCGG, CCGGAAGAGCACCGCACGTCGC, CCGGAAGAGCACCGCACGTC, ACCGCACGTCGCGCGGT, CCGGAAGAGCACCGCACGTCG, CGGAAGAGCACCGCACGTCGCGCGG, TGGCCGGAAGAGCACCGCACG, AGTGGCCGGAAGAGCACCGC, CCGGAAGAGCACCGCACGTCGCG, GAGC…	274	[TC243199|TC260366|TC247974|TC281263, TC260366|TC247974|TC281263|TC243199, TC243199|TC260366|TC247974|TC273959|TC281263, TC278969|TC281263|TC243199|TC260366|TC247974, TC247974|TC278969|TC281263|TC243199|TC260366, TC247974|TC281263|TC243199|TC260366, TC281263|TC243199|TC260366|TC247974, TC281263|TC243199|TC260366|TC247974|TC273959, TC260366|TC247974|TC278969|TC281263|TC243199, TC243199|TC260366|TC…
TC253420|AV928184|TC277633	[AGGCTGACGTGGGCTCTGCTCGC, CATTTATTAGATAAAAGGCTGA, GCTGACGTGGGCTCTGC, ATTAGATAAAAGGCTGACG, CTGACGTGGGCTCTGCTCG, ATTAGATAAAAGGCTGAC, ATTTATTAGATAAAAGG, TTATTAGATAAAAGGCTGAC, TAAAAGGCTGACGTGGGC, CATTTATTAGATAAAAGGCTGAC, TAAAAGGCTGACGTGGGCTCTG, ATAAAAGGCTGACGTGGGC, TAGATAAAAGGCTGACGTGGGCTC, TTAGATAAAAGGCTGACGTGGGC, ATTAGATAAAAGGCTGA, TTAGATAAAAGGCTGACGTG, AAGGCTGACGTGGGCTCTGCTCG, TTTATTAGATAAAAGGCTG,…	273	[TC255174|TC278127|AJ434767|CB863490|TC277977|TC278287|TC238862|TC254021|BY840456|CB861255|BG310211|TC281159|CB861444|TC260869|BG310440|TC261449|CB861143|TC279421|BY842154, TC272285|BY839190|TC267619|BE455691|BY840550|TC276808|TC253069|AJ435883|TC257313|AJ465351|TC264286|TC274867|TC274734|AJ475254|TC260339|BG344354|TC267963|TC272604|TC264314, TC255174|AJ434767|CB863490|TC277977|TC278287|TC238862|…
AV928311|TC277911|AV928184|TC277633	[CTTTCGATGGTAGGATAGGGGC, ACTTTCGATGGTAGGATAG, ATGGTAGGATAGGGGCC, TCGATGGTAGGATAGGGGCCTA, GGTAGGATAGGGGCCTAC, ATCAACTTTCGATGGTAGGATA, TAGGATAGGGGCCTACCATGGTG, AACTTTCGATGGTAGGATA, ATGGTAGGATAGGGGCCT, TAGGATAGGGGCCTACCA, CGATGGTAGGATAGGGG, CTTTCGATGGTAGGATAGGGGCC, GGATAGGGGCCTACCATGGTG, ATGGTAGGATAGGGGCCTACC, GATGGTAGGATAGGGGCCT, TTTCGATGGTAGGATAGGGGC, CGATGGTAGGATAGGGGCCTACCAT, AGGATAGGGGCCTACCATG…	273	[AJ435883|TC257313|TC264286|TC274867|TC260339|TC267963|TC272604|TC264314|TC270676|TC275426|TC264390|AJ436484|BF616824|TC249434|TC260546|TC269357|TC278471|TC278984|AJ431798, TC270692|TC258558|AJ474635|TC238892|TC277641|TC262311|TC274734|TC276148|TC268659|BY836868|BY838859|TC265500|BY840281|TC272763|BG309647|TC272028|BY836582|TC269571|BG310440, TC275858|BY842057|TC261449|BI958693|TC259829|TC279780|…
TC251265	[CAATTGTGGATCGCCGGGT, ATTGTGGATCGCCGGGTGACC, GTCAATTGTGGATCGCCGGGT, GCAGTCAATTGTGGATCGCCGGGT, GTGGATCGCCGGGTGAC, AGTCAATTGTGGATCGCCGGGT, GTCAATTGTGGATCGCCGGGTGACC, GCAGTCAATTGTGGATCGCCGGG, CCAGCAGTCAATTGTGGATCGCCGG, GTGGATCGCCGGGTGACC, TGGATCGCCGGGTGACC, CAGTCAATTGTGGATCGCCGGG, GTCAATTGTGGATCGCCG, TTGTGGATCGCCGGGTGACC, GTCAATTGTGGATCGCCGG, CAGTCAATTGTGGATCGCCGGGT, AATTGTGGATCGCCGGG, GCAGTCAATTGTG…	271	[gnl|TREP|TREP3153|gnl|TREP|TREP2310|gnl|TREP|TREP2311|gnl|TREP|TREP2311|gnl|TREP|TREP3153|gnl|TREP|TREP2310|gnl|TREP|TREP1645, gnl|TREP|TREP2311|gnl|TREP|TREP2311|gnl|TREP|TREP3153|gnl|TREP|TREP2310|gnl|TREP|TREP1645|gnl|TREP|TREP2310, gnl|TREP|TREP3153|gnl|TREP|TREP2310|gnl|TREP|TREP2310|gnl|TREP|TREP2311|gnl|TREP|TREP2311, gnl|TREP|TREP1645|gnl|TREP|TREP3153|gnl|TREP|TREP2310|gnl|TREP|TREP2311…
TC248451|TC276253|AV931577|AV928311|AV928184|TC266766	[CAATACCGGGCGCATTAGTGT, AATACCGGGCGCATTAGTGTCT, AACAATACCGGGCGCATTA, CAATAAATAACAATACCGGGCGCA, ATACCGGGCGCATTAGT, GCGCATTAGTGTCTGGTA, ATACCGGGCGCATTAGTG, AATACCGGGCGCATTAGTGTCTG, AGTGTCTGGTAATTGGAATGAG, TAGTGTCTGGTAATTGGAA, AGTGTCTGGTAATTGGA, TACCGGGCGCATTAGTGTCTGG, AAATAACAATACCGGGCG, AATACCGGGCGCATTAGTGTC, CCGGGCGCATTAGTGTCT, CGGGCGCATTAGTGTCTGGTA, CAATACCGGGCGCATTAGTGTCT, GCGCATTAGTGTCTGGTAAT,…	267	[TC275426|TC249434|TC255174|AJ464006|TC245741|TC281325|TC261449|BI958693|TC259829|TC279780|BE455691|BF618396|TC269109|TC270676|TC268659|TC281203|CB860640|CB870794|CB861444, TC264314|AJ465211|TC248808|TC238892|TC277641|TC262311|TC269571|TC253069|TC267963|TC275426|TC249434|TC255174|AJ464006|TC245741|TC281325|TC261449|BI958693|TC259829|TC279780, TC238892|TC277641|TC262311|TC269571|TC253069|TC267963|…
TC247973|TC253069|TC277172|AJ435679|TC277538|TC238892|TC263640|TC270889|AV925750|TC270887|TC244664|AJ432850|TC245741|TC278747|AJ433539|TC269571|TC280055|CB860363|TC245950	[CAATTAAGGCTAGGAGCGCGA, CCAATTAAGGCTAGGAGCGCGA, AATTAAGGCTAGGAGCGCGATG, CAATTAAGGCTAGGAGCGCGAT, TTAAGGCTAGGAGCGCGA, CAATTAAGGCTAGGAGCGCGATGC, CCAATTAAGGCTAGGAGCGCG, AATTAAGGCTAGGAGCGCGA, CAATTAAGGCTAGGAGCGCG, CAATTAAGGCTAGGAGCGC, AATTAAGGCTAGGAGCGCGAT]	266	[TC244699|TC265681|TC260791|AV928396|TC266766|AV930794|CB862084, AV930794|CB862084|TC244699|TC265681|TC260791|AV928396|TC266766, CB862084|TC244699|TC265681|TC260791|AV928396|TC266766|AV930794, AV928396|TC266766|AV930794|CB862084|TC244699|TC265681|TC260791, TC265681|TC260791|AV928396|TC266766|AV930794|CB862084|TC244699, TC266766|AV930794|CB862084|TC244699|TC265681|TC260791|AV928396, TC260791|AV928…
TC269354|TC275717|TC280289|TC253672|TC270034|TC253255	[TTAGACCGTCGTGAGACAGGTT, TGGGTTTAGACCGTCGTGAGACA, GTTTAGACCGTCGTGAGACA, GGATTAGACCGTCGTGA, TTAGACCGTCGTGAGACAGGT, GGGTTTAGACCGTCGTGAGAC, TAGACCGTCGTGAGACAGGTTA, GGATTAGACCGTCGTGAGACA, TAGACCGTCGTGAGACAGGTT, AGACCGTCGTGAGACAGGTTAGTT, TCGTGAGACAGGTTAGTTTT, GGTTAGACCGTCGTGAGACAG, GGGATTAGACCGTCGTGAG, TAGACCGTCGTGAGACAGGT, GGGATTAGACCGTCGTGAGA, GACCGTCGTGAGACAGG, ATTAGACCGTCGTGAGAC, GGGTTAGACCGTCGTGA…	265	[TC264858|GT052809|TC277825|CA011892|TC266920|TC280812, TC277825|TC281543|CA011892|TC281232|TC280812|TC264858|GT052809|BQ768156, TC277825|TC281543|CA011892|TC264858|GT052809|BQ768156, CA011892|TC264858|GT052809|BQ768156|TC277825|TC281543, GT052809|TC277825|CA011892|TC273612|TC266920|TC280812|TC264858, TC273612|TC266920|TC280812|TC264858|GT052809|TC277825|CA011892, TC281232, TC264858|GT052809|BQ76…
TC270034|BY864520|TC253255|TC280687|TC277278|TC263879|TC259265|TC269354|TC273938|BY859831|TC275717|TC278355|BY860820|TC262780|GT052881|TC265299|TC274467|TC253672	[TACCACAGGGATAACTGGCTT, CAGGGATAACTGGCTTG, CCACAGGGATAACTGGCT, AGGGATAACTGGCTTGTGGC, TACCACAGGGATAACTGGCT, CCACAGGGATAACTGGC, GGGATAACTGGCTTGTGG, TTACCACAGGGATAACTG, ACCACAGGGATAACTGGCTTGT, AAGTTACCACAGGGATAACTGGCT, AGGGATAACTGGCTTGT, GTTACCACAGGGATAAC, ACCACAGGGATAACTGGC, CACAGGGATAACTGGCTTGTGG, CCACAGGGATAACTGGCTT, ACCACAGGGATAACTGG, ACAGGGATAACTGGCTTGT, GATAACTGGCTTGTGGCA, GAAAAGTTACCACAGGGATA…	261	[TC239201|TC266787|TC272820|TC275130|BQ768156|CA011892|AJ434911|TC268772|BY851418|BI777058|TC281543, BI777058|TC281543|TC239201|TC266787|TC272820|TC275130|BQ768156|CA011892|TC268772|BY851418, TC272820|BQ768156|CA011892|AJ434911|TC268772|BY851418|BI777058|TC281543|TC239201|TC266787, TC281543|TC239201|TC266787|TC272820|TC275130|BQ768156|CA011892|AJ434911|TC268772|BY851418|BI777058, CA011892|AJ43491…
CX630434	[AAATTGGAACGATACAG, AAATTGGAACGATACAGAGAAA, AAATTGGAACGATACAGAGAAAA, AATTGGAACGATACAGAGAA, TTGGAACGATACAGAGAA, TGGAACGATACAGAGAA, AATTGGAACGATACAGAGAAA, AAATTGGAACGATACAGAGAA, AATTGGAACGATACAGAGA, AAATTGGAACGATACAGAGA, AAATTGGAACGATACAGAG, AAATTGGAACGATACAGA, ATTGGAACGATACAGAGAA]	261	[U6;pseudo#U6;humapp, TC271728]
BY870405|BY864760|BY861419|BY861666|TC269354|BY859056|BY861299|TC281181|TC279957|TC257303|TC273938|TC262239|TC281158|TC257287|BY864507|TC281472|TC281249|BY865253|BY864769	[CGGAATCAGCGGGGAAAGAA, TTGGCGGAATCAGCGGGGAAA, GGAACGGGCTTGGCGGAATCAG, CGGGCTTGGCGGAATCAGCGG, ACGGGCTTGGCGGAATCAGCG, GGCGGAATCAGCGGGGAA, GGCGGAATCAGCGGGGAAAGA, GAACGGGCTTGGCGGAATCAGCG, GAACGGGCTTGGCGGAATCAG, GCGGAATCAGCGGGGAAAG, AACGGGCTTGGCGGAATCA, GCGGAATCAGCGGGGAAAGAAG, AACGGGCTTGGCGGAATCAGCGG, TGGCGGAATCAGCGGGGAAA, GGCGGAATCAGCGGGGAAA, CGGAATCAGCGGGGAAA, TGGCGGAATCAGCGGGGAAAG, ACGGGCTTGGCGGAAT…	252	[TC268219|BY839718|TC275169|TC275184|TC280230|TC279160|BY842521|TC247390|TC258985|TC268772, TC258985|TC268772|TC268219|BY839718|TC275169|TC275184|TC280230|TC279160|BY842521|TC247390, TC280230|TC279160|TC247390|TC258985|TC268772|TC268219|BY839718|TC275169|TC275184, TC268219|BY839718|TC275169|TC275184|TC280230|TC279160|BY842521|TC247390|TC258985, TC280230|TC279160|TC258985|TC268772|TC268219|BY83971…
TC265250	[CATGAACTCAATACACTAGATGCA, TCATGAACTCAATACAC, TGAACTCAATACACTAGATG, ATGAACTCAATACACTAGATGCAT, CATGAACTCAATACACTAGAT, CATGAACTCAATACACTAGATGC, TGAACTCAATACACTAGATGC, ATGAACTCAATACACTAGATG, TCATGAACTCAATACACT, TATGAACTCAATACACTAGATGCA, ATGAACTCAATACACTAGATGC, GTCATGAACTCAATACACTAGATG, TCATGAACTCAATACACTAGA, ATGAACTCAATACACTAGA, TCATGAACTCAATACACTAGAT, ATGAACTCAATACACTA, TCATGAACTCAATACACTAGATGC, TG…	251	[BG343249|TC268273, TC268273|BG343249|TC273293|CA023042, CA023042|TC268273, BG343249, TC268273|CA023042, TC268273|TC273293|CA023042, TC268273|BG343249, CA023042, TC268273]
TC278978|AJ472577|TC253939|TC276117|TC277315|TC281352|TC266850|TC271861|TC238456|TC247687|TC280722	[CAAAGGGCAGGGACGTAGTCAAC, AGGGCAGGGACGTAGTCAACGC, AAAGGGCAGGGACGTAGTC, AAAGGGCAGGGACGTAGT, AAAGGGCAGGGACGTAGTCAA, GTGTACAAAGGGCAGGGACGTAGT, GGCAGGGACGTAGTCAACGC, CAAAGGGCAGGGACGTAGTCAA, GTACAAAGGGCAGGGACGTAGT, AAGGGCAGGGACGTAGTCAAC, TACAAAGGGCAGGGACGTAGT, AGGGCAGGGACGTAGTCAACGCGA, TACAAAGGGCAGGGACGTAGTC, GGGCAGGGACGTAGTCAACGC, GTGTACAAAGGGCAGGGA, GCAGGGACGTAGTCAACG, AGGGCAGGGACGTAGTCAACG, AAAGGGC…	249	[TC265681|BQ663845|TC280423, TC265681|BQ663845, BQ663845|TC265681]
AV928311|TC277911|AV928184|TC277633	[CAACTTTCGATGGTAGGATAG, TATCAACTTTCGATGGTAGGA, ATCAACTTTCGATGGTAGGAT, CAACTTTCGATGGTAGGA, ATCAACTTTCGATGGTAGGA, CAACTTTCGATGGTAGG]	247	[TC260339|TC267963|TC272604|TC264314|TC270676|TC275426|TC264390|AJ436484|BF616824|TC249434|TC260546|TC269357|TC278471|TC278984|AJ431798|TC270495|TC255174|CB863490|TC278287, BG310440|TC278144|BF624109|TC253069|AJ435883|TC257313|TC264286|TC274867|TC260339|TC267963|TC272604|TC264314|TC270676|TC275426|TC264390|AJ436484|BF616824|TC249434|TC260546, TC249434|TC260546|TC269357|TC278471|TC278984|AJ431798|…
EX590607	[TGCGTGCAGGAGGACAATAT, GCGTGCAGGAGGACAATATCT, TGCGTGCAGGAGGACAATATCT, TGCAGGAGGACAATATCTTCAA, TGCAGGAGGACAATATCTT, GCGTGCAGGAGGACAATATCTT, GCAGGAGGACAATATCT, ACTGCGTGCAGGAGGACAATAT, CGTGCAGGAGGACAATATCTT, CGTGCAGGAGGACAATATC, GTGCAGGAGGACAATATCTTCAAG, GCAGGAGGACAATATCTTCAA, CTGCGTGCAGGAGGACAATATC, TGCAGGAGGACAATATCTTCA, CAGGAGGACAATATCTTCAA, CTGCGTGCAGGAGGACAATAT, GCAGGAGGACAATATCTTCA, GCAGGAGGAC…	243	[TC265925]
TC273938|TC257287|BY860473|TC280687|TC275717|BY863385|TC277278|TC263879|TC259265|TC269354|TC257303	[CCGGTTTTATCGGGCCGAT, TATCGGGCCGATCCGGG, TTTTATCGGGCCGATCCGGGCGGAA, TTTTATCGGGCCGATCCGGG, GCCGATCCGGGCGGAAGAC, TATCGGGCCGATCCGGGC, ATCGGGCCGATCCGGGCGGAAGA, ATCGGGCCGATCCGGGCG, TCGGGCCGATCCGGGCGGA, ATCGGGCCGATCCGGGCGGAAG, TTATCGGGCCGATCCGGGCG, GCCGATCCGGGCGGAAGACA, GTTTTATCGGGCCGATCCGGGC, GGCCGATCCGGGCGGAAGAC, CGGTTTTATCGGGCCGATCCGGGCG, TTATCGGGCCGATCCGGGCGGAAGA, GGGCCGATCCGGGCGGAA, GGTTTTATCGGGCC…	241	[TC273054|BY837508|TC265213|TC277479|BY837727|TC268219|TC268772|TC273612|TC276246|BY837883|TC258301|AJ434911|BY853347|BY843510, TC276246|BY837883|TC258301|AJ434911|BY853347|BY843510|BY837508|TC265213|TC277479|TC268219|TC268772|TC273612, TC277479|BY837727|TC268219|TC268772|TC273612|TC276246|BY837883|TC258301|AJ434911|BY853347|BY843510|BY837508|TC265213, TC276246|BY837883|TC258301|AJ434911|BY853347…
CB863945|CB863914|AV928480|AV927338|TC247948|AV930222|TC281332|AV930183|TC266766|TC260791|TC265681|TC244699|AV928396	[GCCAAGGATGTTTTCATTAA, TTGCCAAGGATGTTTTCATTA, AAGGATGTTTTCATTAA, TGCCAAGGATGTTTTCATTAA, TTTTCATTAATCAAGAACGA, TTGCCAAGGATGTTTTCATTAAT, ATGTTTTCATTAATCAAGAACG, AAGGATGTTTTCATTAATC, GCCAAGGATGTTTTCATTAATCA, CAAGGATGTTTTCATTAATCA, TTGCCAAGGATGTTTTCATT, AAGGATGTTTTCATTAAT, AGGATGTTTTCATTAATCAAGAAC, AAGGATGTTTTCATTAATCA, CCAAGGATGTTTTCATTAATCA, CCAAGGATGTTTTCATTAATC, TGTTTTCATTAATCAAGAAC, CCAAGGATGTTT…	240	[AJ465653|CB861701|TC276117|TC273907|TC269215|TC268728|BY843743|TC277517|BY849202|TC278694|TC260648|BY842736|AJ435679|TC270887|TC263640|TC277538|TC247973|TC238892|TC253069, AJ432850|TC277172|TC244664|AV925750|TC278747|TC264045|TC248638|TC279398|TC266387|BY835984|TC281434|CB861717|CB867117|TC266074|TC281260|TC274559|BY838212|AJ465653|CB861701, BY835984|TC281434|CB861717|CB867117|TC274559|BY838212|…
ambig	[AGAGGCATTGGGGACGCAAC, AGGCATTGGGGACGCAA, AGGCATTGGGGACGCAACGTCCT, TGGGGACGCAACGTCCTC, CATTGGGGACGCAACGTCCTCG, TTGGGGACGCAACGTCCTCGA, GCATTGGGGACGCAACGTCCTCGAC, TAGAGGCATTGGGGACGCAACGT, TGGGGACGCAACGTCCT, CATTGGGGACGCAACGTCCTCGAC, ATTGGGGACGCAACGTCCTCGA, TTGGGGACGCAACGTCCTCG, CATTGGGGACGCAACGTCCTCGA, GCATTGGGGACGCAACGTCCT, AGGCATTGGGGACGCAACGTCCTCG, GCATTGGGGACGCAACGTCCTC, CATTGGGGACGCAACGTCC, AT…	239	[BI947887|CV056526|BG299446|BE231052|BG418463|CV056909|TC265396|TC269789|BM816820|BY853593|CV055695|BY851560|BG414797|CV059755, TC278458|BE231052|BG418463|CV056909|TC265396|TC269789|BM816820|BY853593|CV055695|BY851560|BG414797|CV059755|CV056526|BG299446, CV056909|TC265396|TC269789|BM816820|BY853593|CV055695|BY851560|BG414797|CV059755|BI947887|CV056526|BG299446|BE231052|BG418463, BY851560|BG414797…
TC261218|TC253672|TC253255|TC269354|TC275717|TC262239|TC265299	[GTGCCATGGGCTAAGTCGG, GCCATGGGCTAAGTCGG, CGTGCCATGGGCTAAGTCGGTC, GCCATGGGCTAAGTCGGTCC, CCGTGCCATGGGCTAAGTCGG]	239	[BY842652|TC266920|TC273049|TC268866|TC269278|TC264858|TC277825|BE421808|TC273612|TC277974, TC264858|TC277825|BE421808|TC273612|TC277974|BY842652|TC266920|TC273049|TC268866|TC269278, TC273612|TC277974|BY842652|TC266920|TC273049|TC268866|TC269278|TC264858|TC277825|BE421808, TC269278|TC264858|TC277825|BE421808|TC273612|TC277974|BY842652|TC266920|TC273049|TC268866]
TC274467|TC279660|BY863980|BY861430|BY862475|TC273938|TC262239|TC273076	[CCGGTCGTACTCATAACCGCA, CGGTCGTACTCATAACCGCAT, TCGTACTCATAACCGCATC, CACGCCCGGTCGTACTCATAA, CGCCCGGTCGTACTCATAA, CCGGTCGTACTCATAACCGC, TTCACGCCCGGTCGTACTCAT, CCCGGTCGTACTCATAA, CGTACTCATAACCGCAT, CCCGGTCGTACTCATAACCGCATC, CCGGTCGTACTCATAAC, CGGTCGTACTCATAACCGCATC, TCGTACTCATAACCGCATCAGGTCT, CCCGGTCGTACTCATAACC, GCCCGGTCGTACTCATA, ACGCCCGGTCGTACTCATA, GGTCGTACTCATAACCGCATC, GGTCGTACTCATAACCGCATCA, …	237	[TC273959|TC243199|TC260366|TC247974, TC247974|TC273959|BQ760347|TC243199|TC260366, TC243199|TC260366|TC247974|TC273959, TC260366|TC247974|TC273959|TC243199, TC260366|TC247974|TC273959|BQ760347|TC243199, TC273959|BQ760347|TC243199|TC260366|TC247974, TC247974|TC273959|TC243199|TC260366]
ambig	[TTGATCCTTCGATGTCGGCT, GATCCTTCGATGTCGGC]	237	[CA011892|TC280812|BY851418|TC281543|TC239201|TC272820|AJ434911|GT052809|BQ768156, EH091100|TC264858|BQ768156|CA011892|TC280812|BY851418|TC281543|TC239201|TC272820|AJ434911|GT052809|EH091003]
AV928311|TC277911|AV928184|TC277633|TC272173	[CGGGTGACGGAGAATTA, GGTGACGGAGAATTAGGGTT, GGTGACGGAGAATTAGG, CGGGTGACGGAGAATTAGGGTT, CGGGTGACGGAGAATTAGGGT, GGTGACGGAGAATTAGGGTTCG, GTGACGGAGAATTAGGGTTCG, GACGGGTGACGGAGAATTAGG]	236	[BY838859|TC265500|BY840281|TC272763|BG309647|BY836582|TC269571|BG310440|TC278144|TC253069|AJ435883|TC257313|TC274867|TC260339|TC267963|TC270676|TC275426|TC264390|BF616824, BY837706|BY842486|BY842057|TC261449|BI958693|TC259829|TC279780|CB860640|CB861255|TC280318|TC248808|CB861444|CB861425|TC259011|CB861143|TC267543|AJ465184|TC260422|CB861658, TC254021|TC281159|BY852488|AJ464006|TC245741|TC281325|…
TC240529	[AAGGAGTCTGACATGCGTGCGA, ACCAAGGAGTCTGACATGCG, ACCAAGGAGTCTGACATGCGTGCG, AGGAGTCTGACATGCGT, CACGGACCAAGGAGTCTGACATGC, AAGGAGTCTGACATGCGTGC, AAGGAGTCTGACATGCGTG, GACCAAGGAGTCTGACATGCGTG, GGAGTCTGACATGCGTGC, CAAGGAGTCTGACATGCGTG, CCAAGGAGTCTGACATGCGTGC, AAGGAGTCTGACATGCG, CCAAGGAGTCTGACATGCGT, TCTGACATGCGTGCGAGTCG, AGGAGTCTGACATGCGTGCGAG, ACCAAGGAGTCTGACATGCGTGC, CCAAGGAGTCTGACATGCGTGCG, AAGGAGTCTG…	233	[TC269789, BM816820|TC275756|TC269789, BM816820|TC269789, TC275756|TC269789|BM816820, TC269789|BM816820, CV064135|BM816820|TC269789, TC269789|CV064135|BM816820]
AV928311|TC244699|CB864049	[ATCCATTGGAGGGCAAG, AACGAGGATCCATTGGAGGGCAA, CGAGGATCCATTGGAGGGC, ACGAGGATCCATTGGAG, AGGATCCATTGGAGGGCAA, AACGAGGATCCATTGGAGGG, GAGGATCCATTGGAGGGCA, ATCCATTGGAGGGCAAGT, CGAGGATCCATTGGAGG, CTTAACGAGGATCCATTGGAGGGCA, ACGAGGATCCATTGGAGGGCAA, ACGAGGATCCATTGGAGGG, GAGGATCCATTGGAGGGCAA, TAACGAGGATCCATTGGAGGGCAA, CTTAACGAGGATCCATTGGAG, AACGAGGATCCATTGGAG, CGAGGATCCATTGGAGGG, CGAGGATCCATTGGAGGGCA, TAACGA…	233	[TC272963|CB861106|TC277538|CB860828|AV925772|TC247973|TC277172|TC260950|TC238892|TC277641|TC262311|TC253069|TC267963|TC275426|TC249434|TC255174|AJ464006|TC245741|BI958693, TC269109|TC270676|TC268659|TC281203|TC276148|CB861719|AJ485058|TC263592|TC257510|TC267543|BY836868|BY840281|TC279430|BY842486|CB861487|TC278747|TC268575|AJ486475|BY850214, TC281203|TC276148|CB861719|CB860363|AJ485058|TC263592|…
EX590607	[ATATACTCGGAAGATCAATTG, ATATACTCGGAAGATCAAT, ATATACTCGGAAGATCAATTGA, ATACTCGGAAGATCAATTGAT, AGGATATACTCGGAAGATCAAT, TATACTCGGAAGATCAATTGAT, TATACTCGGAAGATCAATTGA, ATATACTCGGAAGATCAATTGATC, ATATACTCGGAAGATCAATT, ATATACTCGGAAGATCAATTGAT, AGGATATACTCGGAAGATCA, AGAGGATATACTCGGAAGATCAAT, GAGGATATACTCGGAAGATCA, TATACTCGGAAGATCAATTG, ATACTCGGAAGATCAATTGA, ATACTCGGAAGATCAATT, ATACTCGGAAGATCAATTGATC, TATA…	231	[TC265925]
BY862475|TC273938|TC262239|TC273076|TC281181|BY873806|DN159716|TC281249|TC279660|BY863980|BY861430	[ATGGAACAATGTAGGCAAGGGAA, ATGGAACAATGTAGGCA, ATGGAACAATGTAGGCAAGGGAAG, TGGAACAATGTAGGCAAG]	228	[BG415543|TC280061|TC243199|TC260366|TC247974|TC273959, TC260366|TC247974|TC273959|BG415543|TC280061|TC280968|TC243199, TC280061|TC243199|TC260366|TC247974|TC273959|BG415543]
TC281158|TC257287|BY864507|TC281472|AU252321|TC278355|TC281249|BY865253|BY864769|BY861666|TC269354|BY859056|TC274467|BY861299|TC281181|TC279957|TC257303|TC273938|TC262239	[GGATTAACGAGATTCCC, ATGGATTAACGAGATTC, AACGAGATTCCCACTGTCC, AATGGATTAACGAGATTC, ATGAATGGATTAACGAG, TGGATTAACGAGATTCC, ATGGATTAACGAGATTCCCAC, ATGGATTAACGAGATTCCCACTGTCC, ATGGATTAACGAGATTCC, GAATGGATTAACGAGATTCCCAC, ACGAGATTCCCACTGTCCCTGTC, TGGATTAACGAGATTCCCAC, ATTAACGAGATTCCCAC, TGGATTAACGAGATTCCCACT, AATGGATTAACGAGATTCC, ATGAATGGATTAACGAGAT, AATGGATTAACGAGATT, TGGATTAACGAGATTCCC, GAATGGATTAACGAG…	226	[BI949016|AL508349|AJ432484|BI951089|TC261623|BM815966|BY842521|TC268219|BY839718|TC275169|TC275184, TC268219|BY839718|TC275169|TC275184|BI949016|AL508349|AJ432484|BI951089|TC261623|BM815966|BY842521|TC280230, BQ768421|TC268219|TC268772|BY839718|TC275169|TC275184|BI949016|AL508349|AJ432484|BI951089|TC261623|BM815966, BY842521|TC280230|TC268219|BY839718|TC275169|TC275184|BI949016|AL508349|AJ432484…
BQ663845	[GGATCATTGTCGTGACC, AAGGATCATTGTCGTGACCC, GAAGGATCATTGTCGTGAC, AAGGATCATTGTCGTGACCCTGAC, CTGCGGAAGGATCATTGTCGTGAC, GCGGAAGGATCATTGTCGTGAC, TCATTGTCGTGACCCTGA, AGGATCATTGTCGTGACCCTGA, GAAGGATCATTGTCGTGACCCTG, GGAAGGATCATTGTCGTGAC, CGGAAGGATCATTGTCGTGAC, AAGGATCATTGTCGTGACCCTGA, GCGGAAGGATCATTGTCGT, AGGATCATTGTCGTGACCCT, AGGATCATTGTCGTGACC, AGGATCATTGTCGTGACCCTGAC, AAGGATCATTGTCGTGA, CTGCGGAAGGATCA…	226	[TC277315|TC277837, TC277837|TC277315]
TC273938|TC262239|TC281158|TC257287|BY864507|TC281472|TC281249|BY865253|BY864769|BY870405|TC278355|TC274467|BY861419|BY862303|BY864760|BY861666|TC269354|BY859056|BY861299	[AGAAGACCCTGTTGAGCT]	224	[TC275169|TC275184|TC280230|TC279160|BY842521|BG309664|BM815966|BQ768421|TC247390|TC258985|TC268219|BY839718]
TC280968|TC247974|BY838840|TC279205|BG343316|TC280061|BI949016	[TTTTAATTAAACAGTCGGATT, TTGTTTTAATTAAACAGTCGG, TGTTTTAATTAAACAGTCGGAT, GTTTTAATTAAACAGTCGGATTCCC, TTTAATTAAACAGTCGGATTCC, TTTAATTAAACAGTCGGAT, TTTTAATTAAACAGTCGGAT, AATTAAACAGTCGGATTCCC, GTTTTAATTAAACAGTCGGATTCC, CTTTGTTTTAATTAAACAGTCGGA, TGTTTTAATTAAACAGTCGGA, TTTGTTTTAATTAAACAGTCGG, TTTAATTAAACAGTCGGA, GTTTTAATTAAACAGTCGGA, GCTTTGTTTTAATTAAACAGTCGGA, TGTTTTAATTAAACAGTCGGATT, TAATTAAACAGTCGGATTC…	220	[TC281158|TC280507|BY865136|TC281249|BY862186|TC274467|BY862962|BY863668|TC273076|BY864403|BY863847|TC273938|TC257303|TC262239, TC262239|TC281158|TC280507|BY865136|TC281249|BY862186|TC274467|BY863668|TC273076|BY864403|BY863847|TC273938|TC257303, TC257303|TC262239|TC281158|TC280507|BY865136|TC281249|BY862186|TC274467|BY863668|TC273076|BY864403|BY863847|TC273938, BY865136|TC281249|BY862186|TC274467…
TC278006	[CATGCTGGATAGCGGTCGA, GCATGCTGGATAGCGGTCGACG, GCTGGATAGCGGTCGACG, GCTGGATAGCGGTCGACGTG, GCTGGATAGCGGTCGACGT, GCTGGATAGCGGTCGACGTGT, CATGCTGGATAGCGGTCGACGT, GCATGCTGGATAGCGGTCGACGT, GCATGCTGGATAGCGGTCGACGTG, CTGGATAGCGGTCGACGTG, TGGATAGCGGTCGACGT, GCTGGATAGCGGTCGACGTGTGGA, GCTGGATAGCGGTCGACGTGTG, CTGGATAGCGGTCGACG, ATGCTGGATAGCGGTCGACGTG, TGCTGGATAGCGGTCGACGTGT, CATGCTGGATAGCGGTCGACGTGT, TGGATAGCG…	216	[TC280613, TC268273|CA023042|TC280613|BG343249]
TC265681|TC244699|BY864151|TC258235	[AGAGGGACTATCGCCGT, AGGGACTATCGCCGTTTAG, TAGAGGGACTATCGCCGT, AGAGGGACTATCGCCGTTTA, TAGAGGGACTATCGCCGTT, AGGGACTATCGCCGTTTAGGCGACG, GAGGGACTATCGCCGTT, TCTTAGAGGGACTATCGCC, AGAGGGACTATCGCCGTT, TAGAGGGACTATCGCCGTTTAG, AGAGGGACTATCGCCGTTTAGGC, AGAGGGACTATCGCCGTTTAG, AGGGACTATCGCCGTTTAGG, TTAGAGGGACTATCGCCGTTTAGGC, CTTAGAGGGACTATCGC, AGAGGGACTATCGCCGTTT, AGAGGGACTATCGCCGTTTAGGCG, CTTAGAGGGACTATCGCC, C…	214	[BY842103|TC254401|AJ465294|TC281183|TC265918|BY840460|TC258818|TC274572|TC256453|TC279091|TC281054|TC273277|TC275687|TC239808|TC276117|TC266850|AJ434732|TC277315|CA007786, AJ464612|AV932794|AJ434005|AJ465178|TC269748|TC277139|TC278911|BY849756|TC280722|TC276963|BG343676|BY842103|TC254401|AJ465294|TC281183|TC265918|BY840460|TC258818|TC274572, AJ465294|TC281183|TC265918|BY840460|TC258818|TC274572|…
TC276714	[TTTGGAAAAGTAGATACGATG, GTTTGGAAAAGTAGATACGA, GTTTGGAAAAGTAGATACGATGGA, AGTTTGGAAAAGTAGATACGA, GAGTTTGGAAAAGTAGATACGA, TTTGGAAAAGTAGATACGATGGA]	209	[BQ659174|BF619321, BQ659174, BF619321|BQ659174]
TC265681|BY864151|TC280423|TC258235	[CTATGCGGAGCCATCCC, CTAGCTATGCGGAGCCATCCCTCC, TATGCGGAGCCATCCCTCCGC, CTAGCTATGCGGAGCCA, TAACTAGCTATGCGGAGCCA, ATGCGGAGCCATCCCTCCGCAGC, GCTAACTAGCTATGCGGAGCC, GCTAACTAGCTATGCGGAG, TAACTAGCTATGCGGAGCC, CTAACTAGCTATGCGGAGCCAT, CCTGCTAACTAGCTATGCGGAGCC, CCTGCTAACTAGCTATGCGG, AGCTATGCGGAGCCATCCCTC, CTGCTAACTAGCTATGCGGAG, AACTAGCTATGCGGAGC, GCTAACTAGCTATGCGGAGCCA, ATGCGGAGCCATCCCTCC, ACTAGCTATGCGGAGCCA…	208	[TC278911|CB861701|BY849756|TC251469|TC280722|TC278770|AJ465294|TC281183|TC265918|BY840460|TC258818|TC274572|TC256453|TC279091|TC281054|TC273277|TC275687|TC239808|TC276117, TC278770|AJ465294|TC281183|TC265918|BY840460|TC258818|TC274572|TC256453|TC279091|TC281054|TC273277|TC275687|TC239808|TC276117|TC266850|AJ434732|TC277315|CA007786|TC275333, TC277139|BY842103|TC278911|CB861701|BY849756|TC251469|…
GH213925	[CTCCTATCGGGATCGTCGACACGTC, CCTATCGGGATCGTCGACA, TCGGGATCGTCGACACGCC, GCTCCTATCGGGATCGTCGACA, CTCCTATCGGGATCGTCGAC, CGGGATCGTCGACACGCC, TATCGGGATCGTCGACACG, TCCTATCGGGATCGTCGACACGTC, GGCTCCTATCGGGATCGTCGA, ATCGGGATCGTCGACACG, GCGACTCCTATCGGGATCGTCG, GCTCCTATCGGGATCGTCGAC, CTCCTATCGGGATCGTCGACA, CTATCGGGATCGTCGACACGCC, TCCTATCGGGATCGTCGACACG, GGCTCCTATCGGGATCGTCGACAC, GCGGCTCCTATCGGGATCGTCGA, GCTC…	207	[TC240789|FD519517, FD519517|TC240789, gnl|TREP|TREP1217, gnl|TREP|TREP1217|gnl|TREP|TREP3261|gnl|TREP|TREP2346, gnl|TREP|TREP3261|gnl|TREP|TREP2346|gnl|TREP|TREP1217, FD519517, TC240789]
BG300714	[GTCAACGAGTCGGGTTGTT, GCGCGGTCAACGAGTCGGGT, AGGCGCGGTCAACGAGTCGGGT, TCAACGAGTCGGGTTGTTT, GCGGTCAACGAGTCGGGT, TCAACGAGTCGGGTTGTTTGG, CGAGTCGGGTTGTTTGG, CAACGAGTCGGGTTGTTTG, CGAGTCGGGTTGTTTGGG, TCAACGAGTCGGGTTGTTTG, CGGTCAACGAGTCGGGTTG, GCGGTCAACGAGTCGGGTTGT, GCGGTCAACGAGTCGGG, GCGCGGTCAACGAGTCGGGTT, CGGGTTGTTTGGGAATGCA, AACGAGTCGGGTTGTTTGG, ACGAGTCGGGTTGTTTGGGAA, CAACGAGTCGGGTTGTTTGG, CGGGTTGTTTGG…	207	[TC269789|TC277315|TC272284|TC281078|BG344283|TC281189|BY838746|BU989197|TC275765|TC281238|TC278464|BY839759|TC279018|EY274909|BY840450|TC279798|TC244928|EX575033, TC272284|TC281078|BG344283|TC281189|BY838746|BU989197|TC275765|TC281238|TC278464|BY839759|TC279018|EY274909|TC275224|CB867077|BY840450|TC279798|TC244928|EX575033|TC269789, TC281078|BG344283|TC281189|BY838746|BU989197|TC275765|TC281238|…
TC260366|TC247974|TC243199|TC273959	[CCGGATTTTCATGGGCCGCCGG, CGGATTTTCATGGGCCGCCGGG, GGATTTTCATGGGCCGCCGG, CGGATTTTCATGGGCCGCCGG, CGGATTTTCATGGGCCGCCG, CGGATTTTCATGGGCCGCCGGGG, GATTTTCATGGGCCGCCGGG, GGATTTTCATGGGCCGCCGGG, GATTTTCATGGGCCGCCGGGG]	206	[BY861430|BY862475|TC273938|TC262239, TC273938|TC262239|BY861430|BY862475, TC262239|BY861430|BY862475|TC273938]
TC269354|TC257303|TC273938|BY860473|BY859831|BY864722|TC274467|TC280687|TC277278|TC263879|TC259265	[TGTGGAACAAAAGGGTAAAA, TGTGGAACAAAAGGGTAAAAGCT, GTGTGGAACAAAAGGGTAAAAG, ACAAAAGGGTAAAAGCT, TCGTGTGGAACAAAAGGG, ATCTCGTGTGGAACAAAAGGGTA, CTCGTGTGGAACAAAAGGG, TGGAACAAAAGGGTAAAAGCT, CGTGTGGAACAAAAGGGTAAAAG, GAACAAAAGGGTAAAAGCTCG, GTGGAACAAAAGGGTAAAA, GTGGAACAAAAGGGTAAAAGC, GGAACAAAAGGGTAAAAGCT, CTCGTGTGGAACAAAAGGGTAAA, GTGTGGAACAAAAGGGTAAA, GTGTGGAACAAAAGGGTAAAAGCT, TCTCGTGTGGAACAAAAGGG, TCGTGTGGAA…	203	[BY840852|BY852555|TC281543|BY838804|TC239201|TC256070|TC279129|BY843510|TC268219|TC268772|TC276246|TC258301|AJ434911|TC266787|BY851418|BI777058, TC268219|TC268772|TC276246|TC258301|AJ434911|TC266787|BY851418|BI777058|BY840852|BY852555|TC281543|TC239201|TC256070|TC279129|BY843510, BY838804|TC239201|TC256070|TC279129|BY843510|TC268219|TC268772|TC276246|TC258301|AJ434911|TC266787|BY851418|BI777058|…
TC244001	[AAAGAGGCTATCGCTTCCGTCGAA, TAAAGAGGCTATCGCTTCCGTCG, AAAGAGGCTATCGCTTCCGTC, AGAGGCTATCGCTTCCGTCG, AAAGAGGCTATCGCTTCCGTCG, AAGAGGCTATCGCTTCCGTCG]	199	[DN180849]
TC260791|TC265681|TC244699|AV928396|AV930794|TC266766	[TGGCCGGGTCGTGTTTT, GTCGTGTTTTCGGCATCGT, CCGGGTCGTGTTTTCGGCATCGTTA, GGGTCGTGTTTTCGGCATCGT, GGCCGGGTCGTGTTTTCGGCATC, TGGCCGGGTCGTGTTTTCGGC, CGGGTCGTGTTTTCGGCATCGT, TTGGCCGGGTCGTGTTTTCGGC, GGGTCGTGTTTTCGGCAT, ATTGGCCGGGTCGTGTTTTC, CGGGTCGTGTTTTCGGC, GGCCGGGTCGTGTTTTCGG, GGCCGGGTCGTGTTTTCGGCAT, GTCGTGTTTTCGGCATCGTTA, CCGGGTCGTGTTTTCGGCATCG, GCCGGGTCGTGTTTTCGGCA, CCGGGTCGTGTTTTCGGCA, CGGGTCGTGTTTTCGG…	197	[BF260746|TC269571|BI958693|BI947459|TC244664|TC267703|AV925750|AJ433539|CB861249|CB861106|TC260950|CB860828|CB860363|TC245950|CB860640|AJ435679|TC270887|TC272963|CB861785, TC257510|TC278747|AJ486475|TC270889|AJ432850|TC277172|BF260746|TC269571|BI958693|BI947459|TC244664|TC267703|AV925750|AJ433539|CB861249|CB861106|TC260950|CB860828|CB860363, CB860828|CB860363|TC245950|CB860640|AJ435679|TC270887|…
TC245673|TC273941	[GAGGGCGCGGCGGCCGC, GGAGGGCGCGGCGGCCG, TAGGAGGGCGCGGCGGCCGCT, GGAGGGCGCGGCGGCCGC, GAGTAGGAGGGCGCGGCGGCCGCT, GAGTAGGAGGGCGCGGCGGCC, CGATGAGTAGGAGGGCGCGG, AGGAGGGCGCGGCGGCCGC, ATGAGTAGGAGGGCGCG, CCGATGAGTAGGAGGGCGCGGC, AGGAGGGCGCGGCGGCCGCTG, TGAGTAGGAGGGCGCGGCGGC, AGTAGGAGGGCGCGGCGGCCGCTG, TAGGAGGGCGCGGCGGCCGCTG, AGTAGGAGGGCGCGGCGGCCGCT, AGGGCGCGGCGGCCGCT, GAGGGCGCGGCGGCCGCTGCA, GTAGGAGGGCGCGGCGGCC…	197	[TC280458|TC273474|BY839459|TC279090|BY843878|BY840029|TC280638|TC278550|AJ435446|TC260366|BY846336|BY853684, AJ435446|TC260366|BY846336|BY853684|TC280458|TC273474|BY839459|TC279090|BY843878|BY840029|TC278550, BY846336|BY853684|TC280458|TC273474|BY839459|TC279090|BY843878|BY840029|TC278550|BY838252|AJ435446|TC260366, BY839459|TC279090|BY843878|BY840029|TC280638|TC278550|AJ435446|TC260366|BY846336…
TC259265|TC269354|TC273938|BY859831|TC275717|TC278355|BY860820|TC262780|GT052881|GT052748|TC265299|TC253672|TC270034|BY864520|TC253255|BY860473|TC280687|TC277278|TC263879	[CCTTTAGATCTTCGGAGTTTGAA, CGATCCTTTAGATCTTC, ATCGATCCTTTAGATCTTCGGAG, CGATCCTTTAGATCTTCGGA, GATCCTTTAGATCTTCGG, TCCTTTAGATCTTCGGAGTT, CGATCCTTTAGATCTTCGGAGTT, CGATCCTTTAGATCTTCGGAG, ATCCTTTAGATCTTCGGAGTTTGAA, TTTAGATCTTCGGAGTTTGA, TTTAGATCTTCGGAGTTTGAA]	194	[TC280812|TC268772|AJ434911|BY851418|BI777058|BY840852|BY852555|TC281543|TC239201|TC275831|TC266787|TC272820|BY843510|GT052809|BY847400, AJ434911|BY851418|BI777058|BY852555|TC281543|TC239201|TC275831|TC266787|TC272820|GT052809|BY847400|TC280812|TC268772, TC266787|TC272820|BY843510|GT052809|BY847400|TC280812|TC268772|AJ434911|BY851418|BI777058|BY840852|BY852555|TC281543|TC239201|TC275831, TC280812…
CA023042|BU989761	[CAAAGTGAGATCTGAAGGCGGA, GTGAGATCTGAAGGCGGAAAGTGC, GTGAGATCTGAAGGCGGAAAG, GTGAGATCTGAAGGCGGA, GTGAGATCTGAAGGCGGAAAGTGCA, GTGAGATCTGAAGGCGGAAA, AAAGTGAGATCTGAAGGCGG, AAAGTGAGATCTGAAGGCGGAA, AGTGAGATCTGAAGGCGGA, AAGTGAGATCTGAAGGCGGAAA, AAGTGAGATCTGAAGGCGGAA, GCAAAGTGAGATCTGAAGGCGGA, GTGAGATCTGAAGGCGGAA, TGAGATCTGAAGGCGGAAAGTGCA, AGTGAGATCTGAAGGCGGAAAGTGC, AGTGAGATCTGAAGGCGGAA, TGAGATCTGAAGGCGGA, GC…	194	[BQ658883|TC265250|TC280386, BQ658883|TC265250, TC265250|BQ658883]
AV924403|TC273277|AJ464612|AJ434732|TC281054|TC256453|TC275687|AJ434005|TC239808|TC266850|TC276117|TC277315|TC274572|TC277139|TC279091|TC275333|TC270542|AJ465178|TC269748	[ACGGCCATGCACCACCACCC, CAACTAAGAACGGCCATGCACCA, AAGAACGGCCATGCACCACCA, CCAACTAAGAACGGCCATGCAC, CTAAGAACGGCCATGCACCAC, AACTAAGAACGGCCATGCACCA, GGCCATGCACCACCACCC, AACGGCCATGCACCACCA, CAACTAAGAACGGCCATGCACCAC, CAACTAAGAACGGCCATGCA, CAACTAAGAACGGCCATGCAC, CCAACTAAGAACGGCCATGC, AACTAAGAACGGCCATGCACCACC, CCAACTAAGAACGGCCATGCA, AACTAAGAACGGCCATGCACC, ACTAAGAACGGCCATGCACCACCA, CCAACTAAGAACGGCCATGCACCA, …	192	[TC265681|TC280423|BY864151|TC258235, TC280423|BY864151|TC258235|TC265681, BY864151|TC258235|TC265681|TC280423, TC258235|TC265681|TC280423|BY864151]
BY863668|TC274467|BY862186|TC281249|TC279660|BY863980|BY861430|TC273938|TC262239|TC273076|TC281181|BY873806|TC280507	[TAACTTCGGGAAAAGGAT, ACTTCGGGAAAAGGATT, TCCGTAACTTCGGGAAAAGGATTG, TTCGGGAAAAGGATTGG, GTAACTTCGGGAAAAGGATTGGCT, CTTCGGGAAAAGGATTG, ACTTCGGGAAAAGGATTGGCTC, TAACTTCGGGAAAAGGATTGGCT, ACTTCGGGAAAAGGATTGGC, TCCGTAACTTCGGGAAAAGGAT, TTCGGGAAAAGGATTGGC, CGTAACTTCGGGAAAAGGATTGG, GTAACTTCGGGAAAAGGATTG, CGTAACTTCGGGAAAAG, TCCGTAACTTCGGGAAAAGGATTGGC, TTCGGGAAAAGGATTGGCT, TCCGTAACTTCGGGAAAAG, GTAACTTCGGGAAAAGG…	192	[TC273959|BG415543|TC280061|TC280968|BY838840|TC243199|TC247974, BY838840|TC243199|TC247974|TC273959|BG415543|TC280061|TC280968, TC247974|TC273959|BG415543|TC280061|TC280968|BY838840|TC243199, BG415543|TC280061|TC280968|BY838840|TC243199|TC247974|TC273959, TC280968|BY838840|BI949016|TC243199|TC247974|TC273959|BG415543|TC280061, BY838840|BI949016|TC243199|TC247974|TC273959|BG415543|TC280061|TC2809…
TC278164|CB861963|TC273941|TC240529	[CTCGAAGCGATACTGACG, AGGCTCGAAGCGATACTGACGTGC, GGAGGCTCGAAGCGATACTGAC, GAGGCTCGAAGCGATACTGACG, TGGAGGCTCGAAGCGATACTGAC, CTCGAAGCGATACTGAC, GAGGCTCGAAGCGATACTGACGT, GCTCGAAGCGATACTGA, AGGCTCGAAGCGATACTGACGTG, GAGGCTCGAAGCGATACTGAC, AGGCTCGAAGCGATACTGACGT, AGGCTCGAAGCGATACTGACG, GGCTCGAAGCGATACTGACGT, GGAGGCTCGAAGCGATACTGACGT, GAAGCGATACTGACGTG, TCGAAGCGATACTGACGTGCA, CGAAGCGATACTGACGTGCAA, AAGCGAT…	192	[TC281335|TC261664|TC241749|CV056909|CV063962|TC265396|CV060463|TC269789|BM816820|BY853593|CV059603|CV056526|CV055695|CV058921|BY851560|BG414797|CV063972|BE231052|BG418463, TC281335|TC261664|TC241749|CV056909|CV063962|TC265396|CV060463|TC269789|BM816820|BY853593|CV059603|CV056526|CV055695|CV058921|BY851560|BG414797|CV063972|CV059029|BE231052, CV056909|CV063962|TC265396|CV060463|TC269789|BM816820|…
TC250387	[TATTTCTAGGAGAAAGCACA, ATATTTCTAGGAGAAAGCACA, ATATTTCTAGGAGAAAGCAC]	191	[TC279511]
CK566526|TC281292	[CTTCTGCTCCTCGTTGGGTTCGACA, GCTCCTCGTTGGGTTCGACA, TCCTCGTTGGGTTCGACA, CTCCTCGTTGGGTTCGAC, GCTCCTCGTTGGGTTCGAC, TCTGCTCCTCGTTGGGTTCGAC, TGCTCCTCGTTGGGTTCGACA, CTCCTCGTTGGGTTCGACA, CTGCTCCTCGTTGGGTTCGACAC, CCTCGTTGGGTTCGACA, CTGCTCCTCGTTGGGTTCGACA]	190	[BF258980|BQ469757, BQ469757|BF258980, BF258980]
BQ663845|BY859656	[TTAGAGGAAGGAGAAGTCGTAACA, AAGGAGAAGTCGTAACAAG, GAGGAAGGAGAAGTCGT, AGGAAGGAGAAGTCGTAACAA, GGAAGGAGAAGTCGTAACAAG, AAGGAGAAGTCGTAACA, TAGAGGAAGGAGAAGTCGTAACAA, AGGAAGGAGAAGTCGTAACAAG, AGGAAGGAGAAGTCGTAA, AAGGAGAAGTCGTAACAAGG, GAAGGAGAAGTCGTAACAAGGTT, GAAGGAGAAGTCGTAACAA]	189	[TC276117|TC277315|TC273908|TC277837|TC253939, TC277315|TC273908|TC277837|TC253939|TC276117, TC277837|TC253939|TC276117|TC277315|TC273908, TC273908|TC277837|TC253939|TC276117|TC277315, TC253939|TC276117|TC277315|TC273908|TC277837]
TC247623	[GAAGTGAGGACATGCAT, TGAAGAAGTGAGGACATGCAT, AAGTGAGGACATGCATCAA, AGAAGTGAGGACATGCATCAA, AAGAAGTGAGGACATGCAT, TGAAGAAGTGAGGACATG, AAGTGAGGACATGCATCAAAA, TCTGAAGAAGTGAGGACATGCAT, CTGAAGAAGTGAGGACATGCA, CTGAAGAAGTGAGGACATGCAT, TGAAGAAGTGAGGACATGCATC, AGAAGTGAGGACATGCATCAAA, AAGAAGTGAGGACATGCATCAA, TGAAGAAGTGAGGACATGCA, GAAGAAGTGAGGACATGCATC, GAAGAAGTGAGGACATGCAT, GAAGTGAGGACATGCATC]	188	[BM816956|TC238415|TC238410|TC264555, TC238415|TC238410|TC264555|BM816956, BM816956|TC238415|TC238410|TC264555|TC238410|TC264555|TC238415, TC238415|BM816956|TC238415|TC238410|TC264555|TC238410|TC264555, TC238410|TC264555|BM816956|TC238415, BM816956, TC238421|BM816956, TC238410|TC264555|TC238410|TC264555|TC238415|BM816956|TC238415, BM816956|TC238421, TC238415|TC238410|TC264555|TC238410|TC264555|TC…
TC273938|TC262239|TC279552	[AGGTAGGGTCCAGTGGCCGGAA, GCCGGAGGTAGGGTCCAGT, CCAGTGGCCGGAAGAGCAC, TCCAGTGGCCGGAAGAGCACC, CCGGAGGTAGGGTCCAGTGGCCG, GTAGGGTCCAGTGGCCGGAAGAGCA, GTAGGGTCCAGTGGCCGGAAGAG, AGGTAGGGTCCAGTGGCCGGA, AGCCGGAGGTAGGGTCCAGTGGC, AGGGTCCAGTGGCCGGAAGAG, CCGGAGGTAGGGTCCAGT, GCCGGAGGTAGGGTCCAGTGGC, CCGGAGGTAGGGTCCAGTGGC, TAGGGTCCAGTGGCCGGAAGAG, GTCCAGTGGCCGGAAGAGCAC, CCGGAGGTAGGGTCCAGTGGCC, CGGAGGTAGGGTCCAGT, AGGG…	185	[TC247974|TC278969|TC281263|TC243199|TC260366, TC278969|TC281263|TC243199|TC260366|TC247974, TC243199|TC260366|TC247974|TC278969|TC281263, TC260366|TC247974|TC278969|TC281263|TC243199, TC281263|TC243199|TC260366|TC247974|TC278969]
TC263879|TC259265|TC269354|TC257303|TC273938|TC257287|BY860473|TC278355|TC274467|TC280687|TC275717|TC277278	[GGCACATCTGTTAAAAG, GGCGGCACATCTGTTAAAAGA, GGGCGGCACATCTGTTA, CACATCTGTTAAAAGATAACGC, CTGGGGCGGCACATCTGTTAAA, GGGGCGGCACATCTGTTAAA, CGGCACATCTGTTAAAAGA, GGGCGGCACATCTGTTAAAA, CGGCACATCTGTTAAAAGAT, GGCACATCTGTTAAAAGATA, CGGCACATCTGTTAAAAGATA, GGCGGCACATCTGTTAAAAG, CGGCACATCTGTTAAAAGATAAC, GCGGCACATCTGTTAAAAGA, GGCTGGGGCGGCACATCTGTTA, CGGCACATCTGTTAAAAGATAA, CGGCACATCTGTTAAAAG, GCACATCTGTTAAAAGATAA…	185	[BY840852|TC279129|TC279936|BY843510|TC265213|TC277479|TC268219|TC268772|TC276246|BY837883|TC258301|AJ434911|TC239201|TC266787|BY851418|BI777058, BY837883|TC258301|AJ434911|TC239201|TC266787|BY851418|BI777058|BY840852|TC279129|BY843510|TC265213|TC277479|TC268219|TC268772|TC276246, TC279129|BY843510|TC265213|TC277479|TC268219|TC268772|TC276246|BY837883|TC258301|AJ434911|TC239201|TC266787|BY851418|…
TC245673|BY863519|TC273941|TC240529|TC266137	[TAGCTGGAGCCCATTAC, CCCTCAGGATAGCTGGAGCCC, CTCAGGATAGCTGGAGCC, CCTCAGGATAGCTGGAGCCCA, AGGATAGCTGGAGCCCATTAC, CCTCAGGATAGCTGGAGCC, CAGGATAGCTGGAGCCCATT, TCAGGATAGCTGGAGCCCATTA, CAGGATAGCTGGAGCCCATTACG, AGGATAGCTGGAGCCCATT, TTCCCTCAGGATAGCTGGAGCC, CCTCAGGATAGCTGGAG, TCAGGATAGCTGGAGCCCAT, CAGGATAGCTGGAGCCCA, GATAGCTGGAGCCCATTACGA, AGGATAGCTGGAGCCCAT, TCCCTCAGGATAGCTGGAGCCC, AGGATAGCTGGAGCCCATTA, ATA…	179	[BG418463|CV056909|CV063962|TC265396|TC269789|BM816820|BY853593|CV059603|CV055695|CV058921|BY851560|BG414797|CV064153|BI947887|BE231052, CV055695|CV058921|BY851560|BG414797|CV059755|CV064153|BI947887|BE231052|BG418463|CV056909|CV063962|TC265396|TC269789|BM816820|BY853593|CV059603, BG418463|CV056909|CV063962|TC265396|TC269789|BM816820|BY853593|CV059603|CV055695|CV058921|BY851560|BG414797|CV059755|…
TC261449|TC259829|TC271345|TC272285|TC271073|TC279421|CB861255|TC277977|AJ434767|TC277837|TC274734|CB861444|TC271130|TC264286|TC272604|BY840456|BF624109|TC264314|BG309647	[TCATCGGATCAGCGAGCAG, TCGGATCAGCGAGCAGAGC, TCATCGGATCAGCGAGCAGAGC, TGAATCATCGGATCAGCGAGC, AATCATCGGATCAGCGAGCAGA, AATCATCGGATCAGCGAGCAG, TGAATCATCGGATCAGCGAGCAGA, GAATCATCGGATCAGCGAGCAGA, ATCATCGGATCAGCGAGCAGAG, TCATCGGATCAGCGAGCAGA, GAATCATCGGATCAGCGAGCA, AATCATCGGATCAGCGAGCA, CATCGGATCAGCGAGCAGAGCC, GAATCATCGGATCAGCGAGCAG, ATCATCGGATCAGCGAGCAGA, TCATCGGATCAGCGAGCAGAG]	178	[TC253420|AV928184|TC277633, AV928311|AV928184|TC277633|TC253420, TC277633|TC253420|AV928311|AV928184, TC277633|TC253420|AV928184, AV928184|TC277633|TC253420, TC253420|AV928311|AV928184|TC277633]
CA000252	[CGTACCGCGTCGGACACA, GCGTACCGCGTCGGACAC, CGGCGTACCGCGTCGGACACA, CCGGCGTACCGCGTCGGACA, CGGCGTACCGCGTCGGACACAG, CCGGCGTACCGCGTCGGACACA, CTGCCGGCGTACCGCGTCGGACA, GCGTACCGCGTCGGACACA, CGGCGTACCGCGTCGGACAC, GGCGTACCGCGTCGGACA, CGTACCGCGTCGGACAC, GGCGTACCGCGTCGGACACAG, GGCGTACCGCGTCGGACACA]	178	[TC273226|TC277315, TC277315|TC273226]
TC244699|TC266766|CB862084|TC260791|TC265681|TC248451	[TGGACCTTGGGCCGGGTC, CCTTGGGCCGGGTCGGCCGG, TGGGCCGGGTCGGCCGG, GGGCCGGGTCGGCCGGT, TGGACCTTGGGCCGGGTCGGCCGGT, GTTGGACCTTGGGCCGGGTCG, TTGGGCCGGGTCGGCCGGTCC, GACCTTGGGCCGGGTCGGCCGGT, ACCTTGGGCCGGGTCGGCCGGT, GGACCTTGGGCCGGGTCGGCCGGT, TTGGACCTTGGGCCGGGTCGG, GGGCCGGGTCGGCCGGTCCGC, CTTGGGCCGGGTCGGCCGG, TTGGACCTTGGGCCGGGTCGGC, TTGGGCCGGGTCGGCCGGT]	175	[TC257510|CB861487|TC278747|AJ486475|TC270889|AJ432850|AJ435078|TC275426|TC269215|TC245950|TC277172|BF260746|CB860828|TC270887|CB861249|CB861106|TC272963|CB860363|CB860640, CB860640|CB861785|TC263640|TC277641|TC280055|TC275490|TC277538|TC247973|TC260950|TC238892|TC253069|TC245741|TC257510|CB861487|TC278747|AJ486475|TC269571|TC270889|AJ432850, TC277172|BF260746|CB860363|CB860640|CB861785|TC263640|…
BU994339	[CTTACAGTCGAACGAGAAGAA, CTTACAGTCGAACGAGAAGAAG, TACAGTCGAACGAGAAGAAGAA, TACAGTCGAACGAGAAGAAGA, TTACAGTCGAACGAGAAGAAG, CTTACAGTCGAACGAGAAGAAGAA, TCTTACAGTCGAACGAGAAGAAG, ACAGTCGAACGAGAAGAAGAAG, ACAGTCGAACGAGAAGAAGAA, TCTTACAGTCGAACGAGAAGAA, ACAGTCGAACGAGAAGAAGAAGG, TCTTACAGTCGAACGAGAAGAAGA, TTACAGTCGAACGAGAAGAAGAAG, TTACAGTCGAACGAGAAGAAGA]	173	[gnl|TREP|TREP1621]
TC253672|TC253255|TC269354|TC275717|TC280289|TC262780|TC267463|TC265299|TC270034|TC261218	[TGACAGTGTCGCGATAGTA, ACTGATGACAGTGTCGCG, TACTGATGACAGTGTCGCGATA, GACAGTGTCGCGATAGTAA, TGACAGTGTCGCGATAGT, ACTGATGACAGTGTCGCGATA, ACCCTACTGATGACAGTGTCGCG, CTACTGATGACAGTGTC, CTACTGATGACAGTGTCGCGAT, TGATGACAGTGTCGCGATAGTAA, GACAGTGTCGCGATAGTAAT, TACTGATGACAGTGTCGCG, TACTGATGACAGTGTCGCGATAGTA, TACTGATGACAGTGTCGCGATAGT, ATGACAGTGTCGCGATAGTAATT, TGATGACAGTGTCGCGATA, GATGACAGTGTCGCGATAGT, TGATGACAGTGT…	170	[TC273612|BE421808|TC271612|AJ435560|BG366261|BY839394|BY842652|TC266920|TC264858|TC277825, BY839394|BY842652|TC266920|TC264858|TC277825|TC273612|BE421808|TC271612|AJ435560|BG366261, BG366261|BY839394|BY842652|TC266920|TC264858|TC277825|TC273612|BE421808|TC271612|AJ435560, AJ435560|BG366261|BY839394|BY842652|TC266920|TC264858|TC277825|TC273612|BE421808|TC271612, TC277825|TC273612|BE421808|TC27161…
TC265681|TC244699|AV928396|CB863945|CB863914|AV928480|AV927338|TC281332|AV930183|TC260791	[AAGACGATCAGATACCGTCC, CGAAGACGATCAGATACCGTCCT, TCGAAGACGATCAGATACCGTCC, GGGGCTCGAAGACGATCAGATA, TCGAAGACGATCAGATAC, CTCGAAGACGATCAGATACCGTC, GGGGGCTCGAAGACGATCAGATA, CTCGAAGACGATCAGATAC, GCTCGAAGACGATCAGAT, CGAAGACGATCAGATACCGTCC, GGCTCGAAGACGATCAGAT, AAGACGATCAGATACCG, GCTCGAAGACGATCAGATA, GGGGCTCGAAGACGATCAGATAC, GAAGACGATCAGATACCG, TCGAAGACGATCAGATA, TCGAAGACGATCAGATACCGT, CGAAGACGATCAGATAC, …	169	[TC270889|TC277172|AV925750|TC278747|TC264045|TC248638|TC279398|TC281434|CB861717|TC280599|BY841490|TC275490|BY842736|TC278149|CB861701|CB860363|TC274178|TC274545|BY839718, TC278694|AJ435679|TC263640|TC277538|TC238892|TC253069|TC270889|TC277172|AV925750|TC278747|TC264045|TC248638|TC279398|TC281434|CB861717|TC280599|BY841490|TC275490|BY842736, BY841490|TC275490|TC278149|CB861701|CB860363|TC274178|…
BY863044|TC269354|TC260366|BY864741|TC281158|BY869973|TC261218|TC275717	[GCATTGTAAGTGGCAGAGTGG, GACGGGGCATTGTAAGTGGCAGAG, GGGGCATTGTAAGTGGCAGA, GGGGCATTGTAAGTGGCAG, CGGGGCATTGTAAGTGGCAGAG, GGGCATTGTAAGTGGCAGAGTGGCC, CGGGGCATTGTAAGTGGCA, GCATTGTAAGTGGCAGAGTGGCC, ATTGTAAGTGGCAGAGTGGCC, GGGCATTGTAAGTGGCAGAG, GGCATTGTAAGTGGCAGAGTG, GCATTGTAAGTGGCAGAGTG, GACGGGGCATTGTAAGTGGCA, GGGCATTGTAAGTGGCAGAGT, CGGGGCATTGTAAGTGGCAGA, GGGCATTGTAAGTGGCAGA, ATTGTAAGTGGCAGAGTG, TGTAAGTGG…	169	[BY839394|TC272524|TC250934|BE421808|TC277974|TC268866|BY842652|TC277871|TC273457, TC272524|TC250934|BY841588|BE421808|TC277974|TC268866|BY842652|TC277871|TC273457|BY839394, BE421808|TC277974|TC268866|BY842652|TC277871|TC273457|BY839394|TC272524|TC250934|BY841588, TC273457|BY839394|TC272524|TC250934|BY841588|BE421808|TC277974|TC268866|BY842652|TC277871, TC268866|BY842652|TC277871|TC273457|BY83939…
TC248532	[AGGAGCACGTGCTAGAGCTGG, AGGAGCACGTGCTAGAGCTG, CTAGGAGCACGTGCTAGAGCTGG, CTAGGAGCACGTGCTAGAGCT, CTAGGAGCACGTGCTAGAGC, TCTAGGAGCACGTGCTAGAGCTGG, AGGAGCACGTGCTAGAGCTGGTTC, TAGGAGCACGTGCTAGAGCTG, TAGGAGCACGTGCTAGAGCTGG, TAGGAGCACGTGCTAGAGCT, TCTAGGAGCACGTGCTAGAGCTG]	169	[HRSiTEMT06600196|HRSiTEMT06600204|HRSiTEMT06600225, CD662726, HRSiTEMT06600204|HRSiTEMT06600225|HRSiTEMT06600196]
EX590607	[GAATAGAGGATATACTCGGAA, ATAGAGGATATACTCGGA, AGAATAGAGGATATACTCGGA, AGAATAGAGGATATACTCGGAA]	167	[TC265925]
TC244699|CB862084|AV928396|AV930794|TC266766|TC260791|TC265681	[CGGCCGGCATCGCGCTCCTAGCCT, GGCCGGCATCGCGCTCCTAGC, CGGCCGGCATCGCGCTCCTA, GGCATCGCGCTCCTAGCCTTA, TCGCGCTCCTAGCCTTA, CCGGCATCGCGCTCCTAGCCTTA, CCCTTCGGCCGGCATCGCG, CCTTCGGCCGGCATCGCGC, TCGGCCGGCATCGCGCTCCTAGC, CGGCCGGCATCGCGCTCCTAG, CGGCCGGCATCGCGCTCCTAGCCTTA, CCGGCATCGCGCTCCTAGCCT, GCCGGCATCGCGCTCCT, TCGGCCGGCATCGCGCTCCTAGCCT, GCCGGCATCGCGCTCCTAGCCTTA, CGGCCGGCATCGCGCTCCT, ACCCTTCGGCCGGCATCGCGCTCCT,…	164	[TC270889|AJ432850|TC275426|TC277172|BF260746|TC269571|BI958693|BI947459|CB860640|TC269215|AJ435679|TC270887|CB861249|CB861106|TC272963|CB861785|TC263640|TC277641|TC280055, TC270889|AJ432850|TC277172|BF260746|TC269571|BI958693|BI947459|TC245950|CB860640|TC269215|AJ435679|TC270887|TC272963|CB861785|TC263640|TC277641|TC280055|TC275490|TC277538, TC269215|AJ435679|TC270887|TC272963|CB861785|TC263640|…
TC276253|AV931577|AV928311|AV928184|TC248451	[AATAAATAACAATACCGGGC, AATAACAATACCGGGCGCATT, AATAAATAACAATACCGGGCGCA, AATAAATAACAATACCGGGCG, ATAACAATACCGGGCGCATTAG, AATAACAATACCGGGCGCAT, CAATAAATAACAATACC, CAATAAATAACAATACCGGGC, ACAATAAATAACAATACCGGGCGCA, ACAATAAATAACAATACCGGGCG, TAAATAACAATACCGGGCGCAT, AATAACAATACCGGGCGCA, AATAACAATACCGGGCGC, TAAATAACAATACCGGGCGCA, AACAATACCGGGCGCAT, AACAATACCGGGCGCATT, AAATAACAATACCGGGCGCATT, AAATAACAATACCG…	164	[AJ464006|TC245741|TC281325|TC279430|BY842486|TC261449|BI958693|TC259829|TC279780|CB861487|BE455691|BF618396|TC269109|TC270676|TC278747|TC268659|CB860828|TC268575|TC281203, AJ465211|TC248808|TC238892|TC277641|TC262311|TC269571|TC253069|TC267963|TC275426|TC249434|TC255174|AJ464006|TC245741|TC281325|TC261449|BI958693|TC259829|TC279780|BE455691, CB860828|TC268575|TC281203|TC280511|CB867624|TC269834|…
CD662726	[ATTTTTGCTGAGTTGGATGAGAGA, TATATTTTTGCTGAGTTGGAT, TACTATATTTTTGCTGAGTT, ATTTTTGCTGAGTTGGATGAGAG, ATTTTTGCTGAGTTGGATGAG, TATTTTTGCTGAGTTGGATGAGA, TATATTTTTGCTGAGTTGGATGAG, TACTATATTTTTGCTGAGTTGGAT, ATATTTTTGCTGAGTTGGATGAG, ATATTTTTGCTGAGTTGGATGAGA, ATTTTTGCTGAGTTGGAT, TATTTTTGCTGAGTTGGATGAG, TATATTTTTGCTGAGTTGGATGA, ATTTTTGCTGAGTTGGATGAGA, TTTTTGCTGAGTTGGATGAGAG, TTTTTGCTGAGTTGGATGAGA, TTTTGCTGAGT…	163	[TC267199, TC277975|TC267199, TC267199|TC277975]
TC279091|AV924403|TC281183|TC273277|BY842103|AJ464612|AJ434732|TC281054|TC256453|TC276963|TC275687|TC280394|AJ434005|BG343676|TC239808|BY840460|TC251469|TC266850|TC280722	[ATATACTCGTTGAATACATCA, ATATACTCGTTGAATACATCAG, ATACTCGTTGAATACATCAGT, ATACTCGTTGAATACATCAG, TATACTCGTTGAATACATCAG]	162	[TC265681|BY864151, BY864151|TC265681]
TC247623	[AATGTGTGGAGGACGACCGAA, AATGTGTGGAGGACGACCGA, GTGTGGAGGACGACCGAACCC, AAAATGTGTGGAGGACGACCG, AAAATGTGTGGAGGACGACCGA, AAATGTGTGGAGGACGACCGAA, TGTGTGGAGGACGACCGAA, ATGTGTGGAGGACGACCGAACCCG, GTGTGGAGGACGACCGAA, AAATGTGTGGAGGACGACCGA, AATGTGTGGAGGACGACCGAAC, ATGTGTGGAGGACGACCGAAC]	161	[BM816956, TC238421|BM816956, BM816956|TC238421]
TC258235|TC265681|TC280423|BY864151	[CTATGGGTGGTGGTGCAT, GTGGTGGTGCATGGCCGT, TCTATGGGTGGTGGTGC, GGGTGGTGGTGCATGGCCGTTC, ATGGGTGGTGGTGCATGGCCG, CTATGGGTGGTGGTGCATGGCC, ATGGGTGGTGGTGCATGGCCGT, GGTGGTGGTGCATGGCCGT, TGGGTGGTGGTGCATGG, TCTATGGGTGGTGGTGCATGG, TTCTATGGGTGGTGGTGCA, GGTGGTGGTGCATGGCCG, CTATGGGTGGTGGTGCATGG, TGGTGGTGCATGGCCGTTC, CTATGGGTGGTGGTGCATGGC, ATGGGTGGTGGTGCATGG, TGGGTGGTGGTGCATGGCCG, TATGGGTGGTGGTGCATGG, CTATGGGTGGT…	159	[TC270542|TC249367|AV924403|AJ464612|AV932794|AJ434005|AJ465178|TC269748|BG343676|CB861701|TC277139|AV836471|TC258818|TC274572|TC272452|TC256453|TC278770|TC274166|TC279091, AJ434230|TC270542|TC249367|AV924403|AJ464612|AV932794|AJ434005|AJ465178|TC269748|BG343676|CB861701|TC277139|AV836471|TC258818|TC274572|TC272452|TC256453|TC278770|TC274166, TC277315|CA007786|TC278722|TC275333|TC274746|BE230930|…
AV928184|CB863815	[TTATAGTTTGTTTGATGGTA, TTATAGTTTGTTTGATGGTAC, GTTATAGTTTGTTTGAT, CAGTTATAGTTTGTTTGATGG, TATAGTTTGTTTGATGGT, TTATAGTTTGTTTGATGGT, GTTATAGTTTGTTTGATGGTACG, TATAGTTTGTTTGATGG, TCAGTTATAGTTTGTTTGAT, TTATAGTTTGTTTGATGGTACG, ATCAGTTATAGTTTGTTTGATGGTA, ATCAGTTATAGTTTGTTTG, TCAGTTATAGTTTGTTTGATGGTA, TCAGTTATAGTTTGTTTGATGGT, TATAGTTTGTTTGATGGTAC, CAGTTATAGTTTGTTTGATG, AGTTATAGTTTGTTTGATGG, ATCAGTTATAGTTTG…	159	[TC257313|BG310440|AJ465351|BG309647|TC264286|TC238862|BY843643|TC274867|TC274734|AJ475254|TC260339|BG344354|TC267963|TC272604|TC264314|TC270676|TC277837|TC275426|TC264390, TC271130|TC278471|TC278984|BY840456|AJ431798|TC270495|BJ468746|TC255174|TC274681|TC278127|AJ434767|CB863490|TC275305|TC253069|AJ435883|BI957208|BG310211|TC257313|BG310440, BJ468746|TC255174|TC274681|TC278127|AJ434767|CB863490|…
TC260366|BY864741|TC281158|BY869973|TC261218|TC275717|BY863044|TC269354	[ACGGGGCATTGTAAGTGGCA, CGCGACGGGGCATTGTAAGTGG, ACGGGGCATTGTAAGTGGCAG, CGACGGGGCATTGTAAGT, ACGGGGCATTGTAAGTGGC, CGACGGGGCATTGTAAGTGG, CGGGGCATTGTAAGTGG, CGCGACGGGGCATTGTAAGTGGC, CGACGGGGCATTGTAAGTGGCA, GACGGGGCATTGTAAGTGGCAG, GCGACGGGGCATTGTAAGTGGCA, GCGACGGGGCATTGTAA, GGGGCATTGTAAGTGGC, CGCGACGGGGCATTGTAAG, GCGACGGGGCATTGTAAGTGG, GGGGCATTGTAAGTGGCA]	158	[TC272524|TC250934|BY841588|BE421808|TC277974|TC268866|BY842652|TC277871|TC273457|BY839394, BY842652|TC277871|TC273457|BY839394|TC272524|TC265299|TC250934|BY841588|BE421808|TC277974|TC268866, TC277871|TC273457|BY839394|TC272524|TC265299|TC250934|BY841588|BE421808|TC277974|TC268866|BY842652, TC250934|BY841588|BE421808|TC277974|TC268866|BY842652|TC277871|TC273457|BY839394|TC272524|TC265299, TC27797…
TC265681|TC280423|BY864151|TC258235	[TTGACAGACTGAGAGCTCTT, ATTGACAGACTGAGAGCTCTTTC, AAGGATTGACAGACTGA, TTGACAGACTGAGAGCTC, TTGACAGACTGAGAGCT, CAAGGATTGACAGACTG, CAAGGATTGACAGACTGAGA, ACAGACTGAGAGCTCTT, CAAGGATTGACAGACTGAGAGCTC, TTGACAGACTGAGAGCTCTTTC, ACAGACTGAGAGCTCTTT]	157	[TC272452|TC256453|TC269230|TC278770|TC274166|AJ465952|TC279091|TC281054|TC273277|TC276045|TC275687|CB861701|TC239808|TC276117|TC276473|TC266850|TC271390|TC281183|TC281365, TC273277|TC276045|TC275687|CB861701|TC239808|TC276117|TC276473|TC266850|TC271390|TC281183|TC281365|AJ434732|TC277315|CA007786|TC278722|TC275333|TC274746|BE195601|BE230930, TC274746|BE195601|BE230930|TC278657|AJ434230|TC270542|…
AV927338|TC281332|AV930183|TC260791|TC265681|TC244699|AV928396|CB863945|CB863914|AV928480	[AGTTGGGGGCTCGAAGACGATC, AGTTGGGGGCTCGAAGACGATCA, TTGGGGGCTCGAAGACGAT, GGGGCTCGAAGACGATC, TGGGGGCTCGAAGACGATC, AAGTTGGGGGCTCGAAGACGATCA, TTGGGGGCTCGAAGACGA, AAAGTTGGGGGCTCGAAGACGA, AAAGTTGGGGGCTCGAAGACGATCA, GGGGGCTCGAAGACGATCA, TTGGGGGCTCGAAGACG, AGTTGGGGGCTCGAAGACGATCAG, TTGGGGGCTCGAAGACGATCA, GGGGGCTCGAAGACGATCAGA, TGGGGGCTCGAAGACGATCAG, TGGGGGCTCGAAGACGATCAGA, AAAGTTGGGGGCTCGAAGA, GGGGCTCGAAG…	157	[TC270889|TC277172|AV925750|TC278747|TC264045|TC248638|TC279398|TC281434|CB861717|TC280599|BY841490|CB861701|CB860363|TC274178|TC274545|BY839718|TC266074|TC274559|BY838212, BY839718|TC266074|TC274559|BY838212|AJ465653|TC276117|TC273907|TC269215|TC268728|BY843743|TC277517|BY849202|TC278694|TC260648|AJ435679|TC270887|TC263640|TC277538|TC238892, TC277172|AV925750|TC278747|TC264045|TC248638|TC279398|…
CA015005|FD519747|TC257019|TC250831	[ATACGGAGCAAAATGAATGAA, ATACGGAGCAAAATGAATGAAT, ATACGGAGCAAAATGAATGAATCT, ACGGAGCAAAATGAATGAAT, CGGAGCAAAATGAATGAATCTA, ACGGAGCAAAATGAATGAATCTA, ATACGGAGCAAAATGAATG, TACGGAGCAAAATGAATGAATC, TACGGAGCAAAATGAATGAAT, ACATACGGAGCAAAATGAATGAA, ACATACGGAGCAAAATGAATGAAT, ACATACGGAGCAAAATGAATGAATC, TACGGAGCAAAATGAATGAA, TACGGAGCAAAATGAATGAATCT, ACATACGGAGCAAAATGAATGA, ATACGGAGCAAAATGAATGA, ATACGGAGCAAAATG…	157	[TC271642|CA012079, TC245800|TC271642|CA012079|TC247725, CA012079|AF069328|TC247725|TC245800|TC271642, CA012079|TC247725|TC245800|TC271642, TC245800|CA012079|TC247725, AF069328|TC247725|TC245800|TC271642|CA012079, CA012079|TC247725|TC245800, CA012079|TC271642, TC271642|CA012079|TC247725|TC245800, TC247725|TC245800|TC271642|CA012079]
TC276117|TC277315|TC281352|TC278978|AJ472577|TC253939	[CTTCTCGCGACGTCGGGGGCG, TCGCGACGTCGGGGGCGGCGA, CGACGTCGGGGGCGGCGAACC, GACGTCGGGGGCGGCGAA, CTCGCGACGTCGGGGGCG, TCTCGCGACGTCGGGGGCGGCGAA, TTCTCGCGACGTCGGGGGCGGCG, CGCGACGTCGGGGGCGGC, GCGACGTCGGGGGCGGC, CGCGACGTCGGGGGCGGCGAAC, CTTCTCGCGACGTCGGGGGCGG, ACTTCTCGCGACGTCGGGGGCG, CTCGCGACGTCGGGGGCGGC, CGCGACGTCGGGGGCGGCGA, TCTCGCGACGTCGGGGGCGG, CGCGACGTCGGGGGCGGCGAA, TTCTCGCGACGTCGGGGGCGG, TCTCGCGACGTCGGG…	154	[TC280423|BY859656, BY859656|TC280423]
TC273938|TC262239|TC280507|BY864403|TC281158|TC257287|BY864507|AU252321|BY865253|BY861299|TC281181|TC279957|BY865136|TC257303|BY863847|TC281249	[TGCTGACGCAATGTGATTTCT, ACGCAATGTGATTTCTGC, CAATGTGATTTCTGCCCAGTG, GACGCAATGTGATTTCTGCCCA, TGACGCAATGTGATTTCTGCCC, GCAATGTGATTTCTGCCCAGTG, GCTGACGCAATGTGATTTCTGCC, CGCAATGTGATTTCTGCCCA, ACGCAATGTGATTTCTG, GCTGACGCAATGTGATTTCT, TGACGCAATGTGATTTCTGCCCA, ACGCAATGTGATTTCTGCCCA, CGCAATGTGATTTCTGCCCAGTG, GCTGACGCAATGTGATTTCTGCCCA, TGACGCAATGTGATTTCTGCCCAG, ACGCAATGTGATTTCTGCCC, CTGACGCAATGTGATTTCTGCCCA…	154	[BG343316|TC247974|TC280061|TC280968|TC279205|BI949016|TC273959|TC275184, TC280061|TC280968|TC279205|BI949016|BI953026|TC273959|TC275184|BG343316|TC247974, BG343316|TC247974|TC280061|TC280968|TC279205|BI949016|BI953026|AL508349|TC273959|TC275184, AL508349|TC273959|TC275184|BG343316|TC247974|TC280061|TC280968|TC279205|BI949016|BI953026, TC273959|TC275184|BG343316|TC247974|TC280061|TC280968|TC27920…
TC253672|TC253255|TC269354|TC275717|TC280289|TC262780|CB863083|TC265299|TC270034|TC261218	[TTCACACAATTGGTCATC, CACACAATTGGTCATCGCGCTTG, ATTCACACAATTGGTCA, GATTCACACAATTGGTCATCGCG, CAATTGGTCATCGCGCTTGGT, ACACAATTGGTCATCGCGCTT, TGATTCACACAATTGGTCAT, TCACACAATTGGTCATCG, TCACACAATTGGTCATCGCG, AATTGGTCATCGCGCTTGGTT, ACACAATTGGTCATCGCGCTTG, TTGATTCACACAATTGGTCAT, ACACAATTGGTCATCGC, TTCACACAATTGGTCATCGCGC, ATTGGTCATCGCGCTTGGTTG, CACACAATTGGTCATCG, TCACACAATTGGTCATCGCGCT, ACAATTGGTCATCGCGCTTG…	154	[TC268866|BM376094|TC264858|TC277974|BY842652|BY839394|TC266920|TC277825|TC271612|AJ435560|BG366261|TC273049|BM096889, TC264858|TC277974|BY842652|BY839394|TC266920|TC277825|TC271612|AJ435560|BG366261|TC273049|BM096889|TC268866|BM376094, BY842652|BY839394|TC266920|TC277825|TC271612|AJ435560|BG366261|TC273049|BM096889|TC268866|BM376094|TC264858|TC273612|TC277974, BY839394|TC266920|TC277825|TC271612…
TC245673|CB861963|BY863519|TC273941|TC240529|TC266137	[CATCTAGTAGCTGGTTC, ACTAATCGAACCATCTAGTAGCTG, ATCGAACCATCTAGTAGCTG, CCATCTAGTAGCTGGTTCCC, CCATCTAGTAGCTGGTTC, GAAAGACTAATCGAACCA, GGCGAAAGACTAATCGAACCAT, GACTAATCGAACCATCTAGTAG, AGACTAATCGAACCATCTA, GGCGAAAGACTAATCGAACC, TCGAACCATCTAGTAGC, GAAAGACTAATCGAACCATCTAGTAG, CGAAAGACTAATCGAACCATCTA, TAATCGAACCATCTAGTAGCTG, CTAATCGAACCATCTAGTAG, AAGACTAATCGAACCATCTA, GAAAGACTAATCGAACCATCTA, AGACTAATCGAACC…	151	[CV063962|TC265396|CV060463|TC269789|BM816820|BY853593|CV059603|CV056526|CV055695|CV058921|BY851560|BG414797|TC274033|BI947887|BG368889|BE231052|BG418463|CV064153|TC281335, EY275018|TC278458|BI947887|BE231052|BG418463|CV064153|TC281335|CV056909|CV063962|TC265396|CV060463|TC269789|BM816820|BY853593|CV059603|CV056526|CV055695|CV058921|BY851560, CV059755|CV063972|EY275018|TC278458|BI947887|BE231052|…
BY863980|BY861430|TC273938|TC262239|TC273076|TC281181|BY873806|TC280507|BY863668|BY861786|BY864403|BY862186|TC281249|TC279660	[TGGCGGATTGCTCGAGC, TTGGCGGATTGCTCGAGCTGCTC, TGTTGGCGGATTGCTCGA, GGCGGATTGCTCGAGCTGCT, GGCGGATTGCTCGAGCTGCTC, GTTGGCGGATTGCTCGAGCTG, CTGTTGGCGGATTGCTCGAGC, TGGCGGATTGCTCGAGCT, TTGGCGGATTGCTCGAGCTGCT, GGCGGATTGCTCGAGCT, TTGGCGGATTGCTCGAGCTG, TGGCGGATTGCTCGAGCTGCTC, TGTTGGCGGATTGCTCGAGCTG, TGGCGGATTGCTCGAGCTG, GCGGATTGCTCGAGCTG, GCGGATTGCTCGAGCTGC, CTGTTGGCGGATTGCTCGA, TTGGCGGATTGCTCGAGCTGC, TGGCGG…	150	[TC280968|BY838840|BI949016|TC279205|AJ483699|TC243199|TC247974|TC273959|TC280061, TC243199|TC247974|TC273959|TC280061|TC280968|BY838840|BI949016|TC279205|AJ483699, TC247974|TC273959|TC280061|TC280968|BY838840|BI949016|TC279205|AJ483699|TC243199, TC279205|AJ483699|TC243199|TC247974|TC273959|TC280061|TC280968|BY838840|BI949016, BY838840|BI949016|TC279205|AJ483699|TC243199|TC247974|TC273959|TC28006…
AJ465294|TC278911|TC277139|TC279091|TC265918|TC275333|TC270542|AJ465178|TC269748|AV932794|BG343676|TC278770|BY842103|TC251469|CB861701|TC249367|TC278657|TC258818|BY849756	[AGGGATGGCTCCGCATAGCTA]	150	[BY864151|TC280423|TC258235|TC265681]
TC280779|AV930183|TC265681	[GAATTGACGGAAGGGCACCA, CGGAAGGGCACCACCAG, TGACGGAAGGGCACCACCAGG, GGAATTGACGGAAGGGCACCAC, TGACGGAAGGGCACCACCAG, GAATTGACGGAAGGGCACCAC, ATTGACGGAAGGGCACCACCAG, TTGACGGAAGGGCACCACCAG, TTGACGGAAGGGCACCACC, AAGGAATTGACGGAAGGGCACCA, GACGGAAGGGCACCACCA, GGAATTGACGGAAGGGCACCACC]	149	[TC266074|TC276117|TC268728|BY843743|TC277538|TC278747|TC281434|TC280599|BY841490|TC276473|BY842434|TC277517|BY842736|TC270993|BY840456|TC275747|CB861701|BY844278|TC276045, TC276045|TC248318|BY838212|TC266074|TC276117|TC268728|BY843743|TC277538|TC278747|TC281434|TC280599|BY841490|TC276473|BY842434|TC277517|BY842736|TC275747|CB861701|BY844278, TC248318|BY838212|TC266074|TC276117|TC268728|BY843743|…
TC275717|BY863385|TC277278|TC263879|TC259265|TC269354|TC257303|TC273938|TC257287|BY860473|TC278355|TC274467|TC280687	[TTGGCTGGGGCGGCACAT, GGAGTTTGGCTGGGGCGGCACATCT, GGAGTTTGGCTGGGGCGGCACAT, GGCTGGGGCGGCACATCTGTT, GGGAGTTTGGCTGGGGCGGCACAT, CTGGGGCGGCACATCTGT, TTGGCTGGGGCGGCACATCTGT, AGTTTGGCTGGGGCGGCA, GTTTGGCTGGGGCGGCACA, TTTGGCTGGGGCGGCACATCTGTT, GCTGGGGCGGCACATCTG, CTGGGGCGGCACATCTGTTA, GCTGGGGCGGCACATCTGT, GAGTTTGGCTGGGGCGGCAC, AGTTTGGCTGGGGCGGCACATCT]	148	[AJ434911|TC273054|TC239201|CA011892|TC266787|BY851418|BI777058|TC279129|TC279936|BY843510|TC265213|TC277479|TC268219|TC268772|TC276246|BY837883|TC258301, BI777058|TC279129|TC279936|BY843510|TC265213|TC277479|TC268219|TC268772|TC276246|BY837883|TC258301|AJ434911|TC239201|TC266787|BY851418, BY843510|TC265213|TC277479|TC268219|TC268772|TC276246|BY837883|TC258301|AJ434911|TC273054|TC239201|CA011892|…
BY859831|BY864722|TC275717|TC262780|TC270034|TC280687|TC277278|TC263879|TC259265|TC269354|TC257303|TC273938	[AAGCTCGTTTGATTCTGATT, GTAAAAGCTCGTTTGATT, GGGTAAAAGCTCGTTTGATT, GTAAAAGCTCGTTTGATTC, AGGGTAAAAGCTCGTTTG, TAAAAGCTCGTTTGATTCT, GGGTAAAAGCTCGTTTGATTCT, AAAGCTCGTTTGATTCTG, AAGCTCGTTTGATTCTG, AAAGCTCGTTTGATTCT, AGGGTAAAAGCTCGTTTGATTCT, TAAAAGCTCGTTTGATTCTGA, AAAAGCTCGTTTGATTCT, GTAAAAGCTCGTTTGATTCTGA, GGTAAAAGCTCGTTTGATTCT, AAAAGCTCGTTTGATTCTG, TAAAAGCTCGTTTGATTC, GGTAAAAGCTCGTTTGATT, GTAAAAGCTCGTT…	146	[TC258301|AJ434911|BY851418|BI777058|BY840852|BY852555|TC281543|TC239201|TC256070|TC279129|BY843510|TC268219|TC268772, BY851418|BI777058|BY840852|BY852555|TC281543|TC239201|TC256070|TC279129|BY843510|TC268219|TC268772|TC258301|AJ434911, TC239201|TC256070|TC260986|TC279129|BY843510|TC268219|TC268772|TC258301|AJ434911|BY851418|BI777058|BY840852|BY852555|TC281543, TC268219|TC268772|TC258301|AJ434911…
TC248186|TC246794|TC274105|TC255566	[AAAAGACTTATATTTAGAAAC, AGACTTATATTTAGAAACGGAGGA, AAAAGACTTATATTTAGAAACGGA, AAAGACTTATATTTAGAAACG, TAAAAGACTTATATTTAGAAAC, AAAAGACTTATATTTAGAAACGG, TAAAAGACTTATATTTAGAAACGG, AAAAGACTTATATTTAGAAACG, GACTTATATTTAGAAACGGAGGA, AGACTTATATTTAGAAACGGA, AAAGACTTATATTTAGAAACGGA]	145	[TC267430|TC253359|TC265505, TC267430|TC253359|TC265505|TC246798|TC245061, TC265505|TC246798|TC245061|TC267430|TC253359, TC253359|TC265505|TC267430, TC253359, tae-MIR1126, TC267430|TC253359|TC265505|TC246798|BY863316|TC245061|FD528059]
CA006262|TC253920|TC263308	[GCCAAGCTAGATCGTTGC, CGCCAAGCTAGATCGTTGCACATCCC, CGCCAAGCTAGATCGTTGCAC, ATACGCCAAGCTAGATCGTTGCAC, GCTAGATCGTTGCACATC, ATACGCCAAGCTAGATCGTTGCA, CCAAGCTAGATCGTTGCACATC, GCCAAGCTAGATCGTTGCACATCCC, GCTAGATCGTTGCACATCCC, CATGCTAGATCGTTGCACATCCC, AGCTAGATCGTTGCACATCCC, CGCCAAGCTAGATCGTTGCACATCC, GCCAAGCTAGATCGTTGCAC, CTAGATCGTTGCACATCCC, GCCAAGCTAGATCGTTGCACAT, AGCTAGATCGTTGCACATCCCGGTA, CTAGATCGTTGCAC…	144	[TC256933|TC245189|TC280689|TC275952, TC281549, TC281506|TC280689|TC275952|TC256933|TC245189|BU987174, TC275952|TC256933|TC245189|TC281549|TC280689, TC245189|BM371729|TC281549|TC280689|TC275952|BU968628|TC256933, BM371729|TC281549|TC280689|TC275952|TC256933|TC245189, CA019852|TC281549, TC281549|CA019852, TC281549|TC280689|TC275952|TC256933|TC245189|BU987174|TC281506]
CA012080	[ATATACATCCGTATGTAGTCCAC, ATATACATCCGTATGTAGTCCACT, ATATACATCCGTATGTAGTCCATA, ATACATCCGTATGTAGTCCATAGT, ATACATCCGTATGTAGTCCA, ATACATCCGTATGTAGTCCAT, ATACATCCGTATGTAGTCCATAG, ATATACATCCGTATGTAGT, ATACATCCGTATGTAGTCCATA, ATATACATCCGTATGTAGTCCAT, TATACATCCGTATGTAGTCCAT, ATACATCCGTATGTAGTCCACTA, ATACATCCGTATGTAGTCCACT, ATACATCCGTATGTAGTCCACTAA, ATACATCCGTATGTAGTCCACTAG]	143	[CA015193|TC270237|BY872100|TC280959|TC257171|AJ469590|TC251959|AJ582221|TC242392|TC280617|CB863387|BJ480304|TC274398|AJ473307|CA005229|TC248186|TC246794|TC281465, TC280959|TC274398|TC248186|BY872100, TC280959|TC274398, TC248186|BY872100, TC280959|AJ469590|TC260067|TC274398|TC248186|BY872100, TC260067|AJ469590, AJ469590]
TC261575|TC239455|TC257895|TC256857|DN159007|TC260327|TC263709|CB860412|FD518634|EX572959|TC245735	[TGAGACACTTATTTTGGGACG, CACTTATTTTGGGACGGAGGGAAT, GAGACACTTATTTTGGGACGGA, AGACACTTATTTTGGGACGGA, CACTTATTTTGGGACGGAGGGAG, ACTTATTTTGGGACGGAGGAA, ACTTATTTTGGGACGGAGGGAGT, AGCTTGAGACACTTATTTTGGGAC, TAAGACACTTATTTTGGGACGG, TGAGACACTTATTTTGGGACGGA, TTAAGACACTTATTTTGGGACGGA, AAGACACTTATTTTGGGACGGA, TGAGACACTTATTTTGGGACGG, TCACTTATTTTGGGACGGAGG, AGACACTTATTTTGGGACGGAGGG, GTCACTTATTTTGGGACGGAGGG, CACTTA…	143	[TC251459|TC248713|CX627674|TC258753, TC244788, TC258753|TC251459|TC248713|CX627674, TC258753|TC251459|TC248713|TC244788|TC263709|TC244216|EX575438|TC262436|CX627674, BM097988|CV060143|CB879598|TC262436|TC251459|TC248713|TC244788|TC263709|EX575438|TC241353, TC257795|AV834711, TC262436|CX627674|TC258753|TC251459|TC248713, TC263709|EX575438|TC241353|BM097988|CV060143|CB879598|TC262436|CX627674|TC25…
CB862659|TC273941|TC240529|TC278164	[TGCGAGTCGACGGGTTT, CGTGCGAGTCGACGGGTTTTG, CGTGCGAGTCGACGGGTTTTGAA, CATGCGTGCGAGTCGACGGGTT, TGCGAGTCGACGGGTTTTG, TCGACGGGTTTTGAAAC, CGTGCGAGTCGACGGGT, TGCGAGTCGACGGGTTTTGAA, GCGAGTCGACGGGTTTTG, GAGTCGACGGGTTTTGAA, CGAGTCGACGGGTTTTGAAA, GCGAGTCGACGGGTTTTGAAAC, GCGTGCGAGTCGACGGGTTTTG, GCGAGTCGACGGGTTTTGAA, CATGCGTGCGAGTCGACGG, TGCGAGTCGACGGGTTTTGAAA, GTGCGAGTCGACGGGTT, TGCGAGTCGACGGGTTTT, TGACATGCG…	142	[TC265396|CV060467|CV060463|TC275756|TC269789|BM816820|CV059029|TC277721|BY853593|CV059603|CV059123, CV059123|TC265396|CV060467|CV060463|TC275756|TC269789|BM816820|CV059029|TC277721|BY853593, TC275756|TC269789|BM816820|CV059029|TC277721|BY853593|CV060467|CV060463, TC265396|CV060467|CV060463|TC275756|TC269789|BM816820|CV059029|TC277721|BY853593|CV059123, BM816820|CV059029|TC277721|BY853593|CV05960…
CA000252	[GGATATCTCGGCTCTCGCATCG, ATATCTCGGCTCTCGCATC, ACGGATATCTCGGCTCTCGCA, TATCTCGGCTCTCGCATC, GATATCTCGGCTCTCGCATC, ACGGATATCTCGGCTCTCGCAT, ATATCTCGGCTCTCGCA, ACGGATATCTCGGCTCTCG, ACGGATATCTCGGCTCT, ATATCTCGGCTCTCGCATCGATG, GATATCTCGGCTCTCGCAT, CGGATATCTCGGCTCTCGCA, CGGATATCTCGGCTCTCG, CGGATATCTCGGCTCTCGCATC, GGATATCTCGGCTCTCGCATC, CGGATATCTCGGCTCTC, GGATATCTCGGCTCTCGCAT]	142	[TC277315]
TC257510|TC247973|TC253069|TC277172|AJ435679|TC277538|TC238892|TC263640|TC270889|TC270887|AJ432850|TC245741|TC278747|TC269571|TC280055|BI958693|BF260746|CB861249|TC275426	[CGAAGGGTCGAGTAGGTCGG, CCGAAGGGTCGAGTAGGTCGGT, GAAGGGTCGAGTAGGTCGGT, AGGGTCGAGTAGGTCGGTGC, CCGAAGGGTCGAGTAGGTCGGTG, CGAAGGGTCGAGTAGGTCGGTGC, AAGGGTCGAGTAGGTCGG, CGGCCGAAGGGTCGAGTAGG, CGGCCGAAGGGTCGAGTAGGTCGG, AGGGTCGAGTAGGTCGGTGCTC, GCCGAAGGGTCGAGTAGGTCGG, AAGGGTCGAGTAGGTCGGTGC, GCCGAAGGGTCGAGTAGGTCGGT, CGAAGGGTCGAGTAGGTCGGT, GAAGGGTCGAGTAGGTCGGTG, CCGAAGGGTCGAGTAGGTCG, GAAGGGTCGAGTAGGTCGGTGC, CG…	140	[TC248451|TC244699|TC265681|TC260791, TC260791|TC248451|TC244699|TC265681, TC244699|TC265681|TC260791|TC248451, TC265681|TC260791|TC248451|TC244699]
TC273938|TC257287|BY864507|TC281249|BY864769|BY861419|TC259265|BY864966|BY862303|TC269354|BY859056|TC281181|TC257303	[CTTACGGGCGCAAGTGAAATA, CGCAAGTGAAATACCACTAC, CCCTTACGGGCGCAAGTGAAAT, CCTTACGGGCGCAAGTGAAATA, CCCTTACGGGCGCAAGTGAAATAC, TTACGGGCGCAAGTGAAATAC, AGTGAAATACCACTACT, ACGGGCGCAAGTGAAATA, TACGGGCGCAAGTGAAATACC, CGGGCGCAAGTGAAATACCA, ACGGGCGCAAGTGAAAT, GGCGCAAGTGAAATACCACT, ACGGGCGCAAGTGAAATACCACT, CGGGCGCAAGTGAAATACCACT, CTTACGGGCGCAAGTGAAA, ACGGGCGCAAGTGAAATACC, GGCGCAAGTGAAATACCACTA, CTTACGGGCGCAAGTG…	140	[TC273612|TC280230|TC247390|TC268219|TC275169|TC279160|BG309664|TC268772, TC275169|TC279160|BG309664|TC268772|TC273612|TC276246|TC280230|TC247390|TC268219, BG309664|TC268772|TC273612|TC276246|TC280230|TC247390|TC268219|TC275169|TC279160, TC273612|TC276246|TC280230|TC247390|TC268219|TC275169|TC275184|TC279160|BG309664|TC268772, TC279160|BG309664|TC268772|TC273612|TC280230|TC247390|TC268219|TC27516…
TC272861|TC278971	[AAACTGATCGATGGATTTGA, ATAAAACTGATCGATGG, CACGAATAAAACTGATCGATGGA, GAATAAAACTGATCGATGGATTTG, AAACTGATCGATGGATTTGATGG, ACGAATAAAACTGATCGATGG, ATAAAACTGATCGATGGA, TAAAACTGATCGATGGATTTGAT, AAACTGATCGATGGATTTGAT, CGAATAAAACTGATCGATGGAT, ACTGATCGATGGATTTGATG, GACACGAATAAAACTGATCGATGG, ATAAAACTGATCGATGGATTT, AAACTGATCGATGGATTTGATG, CACGAATAAAACTGATCGATGGAT, ATAAAACTGATCGATGGAT, CGAATAAAACTGATCGATGGA, A…	138	[TC279814|TC249504, TC249504|TC279814]
BY863668|BY862186|TC281249|TC279660|BY863980|BY861430|TC273938|TC262239|TC273076|TC281181|BY873806|TC280507	[TTGGCTCTGAGGACTGGG, GATTGGCTCTGAGGACTGGGC, CTCTGAGGACTGGGCTCG, AGGATTGGCTCTGAGGACTGGGCTC, CTCTGAGGACTGGGCTC, TTGGCTCTGAGGACTGG]	137	[TC280968|BY838840|BI949016|TC279205|TC243199|TC247974|TC273959|TC280061, BI949016|TC279205|TC243199|TC247974|TC273959|TC280061|TC280968|BY838840, BY838840|BI949016|TC279205|TC243199|TC247974|TC273959|TC280061|TC280968, TC279205|TC243199|TC247974|TC273959|TC280061|TC280968|BY838840|BI949016]
TC247623	[AACTGGCGAATGAGGCTGCAA, TGGCGAATGAGGCTGCAAGC, TGGCGAATGAGGCTGCAAGCA, AAACTGGCGAATGAGGCTGCAAGC, AAACTGGCGAATGAGGCTGCA, AAACTGGCGAATGAGGCTGCAA, TGGCGAATGAGGCTGCAAGCAA, CTGGCGAATGAGGCTGCAAGCA]	136	[BM816956]
TC269354|BY859056|BY861299|TC281181|TC279957|TC257303|TC273938|TC262239|TC281158|TC257287|BY864507|TC281472|TC281249|BY865253|BY864769|BY870405|TC278355|AU252321|TC274467	[CGGAATCAGCGGGGAAAGAAGAC, GAATCAGCGGGGAAAGAAGA, AATCAGCGGGGAAAGAA, AAAGAAGACCCTGTTGAGC, GGAATCAGCGGGGAAAGAAGAC, GCGGGGAAAGAAGACCCTGT, GCGGGGAAAGAAGACCCT, GAATCAGCGGGGAAAGAA, TCAGCGGGGAAAGAAGACCC, CGGGGAAAGAAGACCCT, GAAAGAAGACCCTGTTGAGCT, ATCAGCGGGGAAAGAAG, GGGAAAGAAGACCCTGTTGAG, CTTGGCGGAATCAGCGGGGAAAGA, AATCAGCGGGGAAAGAAGA, CAGCGGGGAAAGAAGACCCTGTT, GAATCAGCGGGGAAAGAAGAC, CTTGGCGGAATCAGCGGGGA, AT…	136	[BG309664|BM815966|TC247390|TC258985|TC268219|BY839718|TC275169|TC275184|TC280230|TC279160|BY842521, TC268219|BY839718|TC275169|TC275184|TC280230|TC279160|BY842521|BG309664|TC247390|TC258985, TC280230|TC279160|BY842521|BG309664|BM815966|BQ768421|TC247390|TC258985|TC268219|BY839718|TC275169|TC275184, TC275184|TC280230|TC279160|BY842521|BG309664|BI953026|TC247390|TC258985|TC268772|TC268219|BY839718…
BY839718|TC280230|TC275184|TC275169|TC247390|TC279160|BG309664|TC268772|TC268219|BY842521|TC258985	[AAGTCATTTCACAAAGTCGGA, TCATTTCACAAAGTCGGAC, CTCAAGTCATTTCACAAAGTCGGAC, CAAGTCATTTCACAAAGTCGGAC, TCATTTCACAAAGTCGGACTA, CTCAAGTCATTTCACAAAGTCGGA, AAGTCATTTCACAAAGTCGGAC, CTCTCAAGTCATTTCACAAAGTCGGA, ATTTCACAAAGTCGGAC, CATTTCACAAAGTCGGAC, GTCATTTCACAAAGTCGGAC, AGTCATTTCACAAAGTCGGAC, CATTTCACAAAGTCGGA, GTCATTTCACAAAGTCGGACTA, TCATTTCACAAAGTCGGA, GTCATTTCACAAAGTCGGA]	136	[TC262239|TC281158|TC278355|TC279957|BY861419|TC274467|BY861666|BY870405|BY865253|TC259265|BY861299|TC281181|BY862303|TC257287|TC273938|TC269354|TC257303|BY864769|BY864507, TC278355|TC279957|BY861419|TC274467|BY861666|BY870405|BY865253|TC259265|BY861299|TC281181|BY862303|TC257287|TC273938|TC269354|TC257303|BY864769|BY864507|TC281249|BY859056, TC279957|BY861419|TC274467|BY861666|BY870405|BY865253|…
TC247623	[ATCTGAAGAAGTGAGGACATGC, TCTGAAGAAGTGAGGACATGCA, TATCTGAAGAAGTGAGGACATG, ATCTGAAGAAGTGAGGACATG, ATCTGAAGAAGTGAGGACAT, TCTGAAGAAGTGAGGACATGC]	133	[BM816956]
ambig	[TCGGTCCGGCCGATGTGCCGTGATCG, GGCCGATGTGCCGTGATCGGC, GGCCGATGTGCCGTGATCGG, CGGCCGATGTGCCGTGATCGGCC, CGGCCGATGTGCCGTGATCGG, TCCGGCCGATGTGCCGTGATCG, CGGCCGATGTGCCGTGATCGGC, GGCCGATGTGCCGTGATCG, CGGCCGATGTGCCGTGATCG]	132	[TC266920|TC268866|BE421808|TC277974, TC268866|TC269278|BE421808|TC277974|TC266920, TC277974|TC266920|TC268866|TC269278|BE421808, TC277974|TC266920|TC268866|BE421808, TC268866|BE421808|TC277974|TC266920, TC269278|BE421808|TC277974|TC266920|TC268866, BE421808|TC277974|TC266920|TC268866|TC269278]
TC240529|TC278164|TC273941	[CGCAAGGAAGCTGACGAGCGGG, CTGACGAGCGGGAGGCCCT, GAAGCTGACGAGCGGGAGGCC, AAGGAAGCTGACGAGCGGGA, AGGAAGCTGACGAGCGGG, GAAGCTGACGAGCGGGA, CAAGGAAGCTGACGAGCGGGAGGC, GCTGACGAGCGGGAGGCCCT, AAGGAAGCTGACGAGCGGGAGG, TGACGAGCGGGAGGCCC, AAGGAAGCTGACGAGCGGGAGGCC, GACGAGCGGGAGGCCCT, GCAAGGAAGCTGACGAGCGGGA, AGCTGACGAGCGGGAGGCCC, CAAGGAAGCTGACGAGCGGG, AGGAAGCTGACGAGCGGGAGGCC, AGGAAGCTGACGAGCGGGAGGCCCT, AAGGAAGCTGACG…	130	[BM816820|CV059029|BY853593|CV059603|CV056526|CV055695|CV056909|CV063962|CV059755|TC265396|CV060467|CV060463|TC275756|TC269789, CV059123|CV056909|CV063962|CV059755|TC265396|CV060467|CV060463|TC275756|TC269789|BM816820|CV059029|BY853593|CV059603|CV056526|CV055695|AJ472918, CV060467|CV060463|TC275756|TC269789|BM816820|CV059029|BY853593|CV059603|CV056526|CV055695|AJ472918|CV056909|CV063962|CV059755|…
TC240529	[GGAGTCTGACATGCGTGCG, GTCTGACATGCGTGCGAGT, AGTCTGACATGCGTGCGA, CAAGGAGTCTGACATGCGTGCG, AGGAGTCTGACATGCGTGC, GAGTCTGACATGCGTGCGAG, AGGAGTCTGACATGCGTGCGAGT, GAGTCTGACATGCGTGCGA, GAGTCTGACATGCGTGCG, GGAGTCTGACATGCGTGCGA]	130	[TC269789, BM816820|TC269789, TC269789|BM816820, BM816820|TC269789|CV064135, TC269789|CV064135|BM816820]
AV928184|TC277633|TC272173|TC276253|AV928311	[CTGAGAAACGGCTACCACATCC, ACGGCTACCACATCCAAGGAA, CGGCTACCACATCCAAGGA, AACGGCTACCACATCCAAG, GAGAAACGGCTACCACATCCA, CTACCACATCCAAGGAA, AAACGGCTACCACATCC, GCTACCACATCCAAGGA, AACGGCTACCACATCCAAGG, AACGGCTACCACATCCAAGGAA, AACGGCTACCACATCCAAGGA, GAAACGGCTACCACATCCA, GAGAAACGGCTACCACA, TGAGAAACGGCTACCACATCC, GCTACCACATCCAAGGAA, AAACGGCTACCACATCCAAGG, GAGAAACGGCTACCACATCC, CGGCTACCACATCCAAGG, AAACGGCTACCA…	129	[TC269357|TC278471|TC278984|TC255174|TC254021|TC281159|BY852488|AJ464006|TC245741|TC281325|BM097446|TC279430|TC280659|BY837706|BY842486|TC261449|BI958693|TC259829|TC279780, BY852488|AJ464006|TC245741|TC281325|BM097446|TC279430|TC280659|BY837706|BY842486|TC261449|BI958693|TC259829|TC279780|TC280318|CB860828|CB861487|BE455691|TC275858|BI955938, TC267963|TC275426|TC264390|TC249434|TC260546|TC269357|…
TC266920|BE421808|TC268866|TC277974	[CACGGCACATCGGCCGGACC, ACGGCACATCGGCCGGACCGA, GCACATCGGCCGGACCG, ACGGCACATCGGCCGGACCGAC, GATCACGGCACATCGGCCGGAC, CCGATCACGGCACATCGGCCGGAC, ACGGCACATCGGCCGGAC, CGGCACATCGGCCGGACCGAC, CCGATCACGGCACATCGGCC, GATCACGGCACATCGGCCGGA, GGCACATCGGCCGGACC, GATCACGGCACATCGGCCGGACCG, CACGGCACATCGGCCGGAC, AATCACGGCACATCGGCCGGAC, CACGGCACATCGGCCGGACCG, GGCACATCGGCCGGACCGA, ACGGCACATCGGCCGGACC, ATCACGGCACATCGGCC…	128	[TC281158|TC265299|TC253255|TC269354|BY869973|TC261218|TC275717|TC253672|TC262239, TC275717|TC253255|TC269354|BY869973|TC261218, TC265299|TC253672|TC262239|TC281158, TC253255|TC269354|BY869973|TC261218|TC275717|TC253672|TC262239|TC281158|TC265299, TC262239|TC281158|TC265299|TC253255|TC269354|BY869973|TC261218|TC275717|TC253672, TC261218|TC275717|TC253672|TC262239|TC281158|TC265299|TC253255|TC2693…
ambig	[GGTGTGTACAAAGGGCAGGGACG, GGTGTGTACAAAGGGCAGG, CGGTGTGTACAAAGGGCAGG, GCGGTGTGTACAAAGGGCAGG, CGGTGTGTACAAAGGGCAGGGAC, GGCGGTGTGTACAAAGGGCAG, TGTGTACAAAGGGCAGGGACGT, TGTACAAAGGGCAGGGACGTA, CGGTGTGTACAAAGGGCAGGGA, TGTACAAAGGGCAGGGAC, CGGTGTGTACAAAGGGCAGGG, GTGTGTACAAAGGGCAGGGA, GGTGTGTACAAAGGGCAGGGAC, GGTGTGTACAAAGGGCAGGG, GTGTACAAAGGGCAGGGACG, TGTGTACAAAGGGCAGGGACG, TGTACAAAGGGCAGGGACGTAG, GGTGTGTA…	127	[TC265681|BQ663845|TC280423, TC280423|TC265681|BQ663845, TC265681|BQ663845, BQ663845|TC280423|TC265681, BQ663845|TC265681]
TC247623	[ATGTATCTGAAGAAGTGAGGA, TGTATCTGAAGAAGTGAGGAC, TGTATCTGAAGAAGTGAGGA, GTATCTGAAGAAGTGAGGACA, GTATCTGAAGAAGTGAGGACAT, TATCTGAAGAAGTGAGGACAT, TGTATCTGAAGAAGTGAGGACA, TGTATCTGAAGAAGTGAGGACATG, ATGTATCTGAAGAAGTGAGGAC]	127	[BM816956]
TC278355|BY860820|TC262780|TC253255|BY860473|TC257287|TC280687|TC277278|TC263879|TC259265|TC269354|TC273938|BY859831|BY864722|TC275717	[ATACGAACCGTGAAAGCGT, CCAGTACGAATACGAAC, CTGATTTCCAGTACGAATACGA, TACGAATACGAACCGTGAAAG, ACGAATACGAACCGTGAAAGC, TACGAATACGAACCGTGAAA, GAATACGAACCGTGAAA, AGTACGAATACGAACCGTG, ACGAATACGAACCGTGAA, AGTACGAATACGAACCGTGAA, TCCAGTACGAATACGAACCGTG, CAGTACGAATACGAACCGTGA, CCAGTACGAATACGAACCGTGAAA, CAGTACGAATACGAACCGTGAAA, TGATTTCCAGTACGAATACGAACC, TCCAGTACGAATACGAAC, CCAGTACGAATACGAACCG, TCCAGTACGAATACGAAC…	125	[TC239201|TC275831|TC266787|TC268219|TC268772|TC258301|AJ434911|BY851418|BI777058|BY840852|BY852555|TC281543, TC275831|TC266787|BY843510|TC268219|TC268772|TC258301|AJ434911|BY851418|BI777058|BY840852|BY852555|TC281543|TC239201, TC280812|TC268219|TC268772|TC258301|AJ434911|BY851418|BI777058|BY840852|BY852555|TC281543|TC239201|TC275831|TC266787|TC272820, BY843510|TC268219|TC268772|TC258301|AJ434911…
EY275036|TC280687|TC275717|BY863385|TC277278|TC263879|TC259265|TC269354|TC257303|TC273938|TC257287|BY860473|TC278355|TC270034	[GCCGATCCGGGCGGAAGACAT, CCGATCCGGGCGGAAGACATTG, CCGATCCGGGCGGAAGACATT, CGATCCGGGCGGAAGACA]	125	[TC265213|TC277479|TC268219|TC268772|TC273612|TC276246|BY837883|TC258301|AJ434911|BY853347|TC281263|TC279936|BY843510|BY837508, AJ434911|BY853347|TC281263|TC279936|BY843510|BY837508|TC265213|TC277479|TC268219|TC268772|TC273612|TC276246|BY837883|TC258301, TC268772|TC273612|TC276246|BY837883|TC258301|AJ434911|BY853347|TC281263|TC279936|BY843510|BY837508|TC265213|TC277479|TC268219]
ambig	[ATGAAAATCCGGAGGACCGAGT, GAAAATCCGGAGGACCGA, AAATCCGGAGGACCGAGTA, TGAAAATCCGGAGGACCGAGT, ATGAAAATCCGGAGGACCGAGTA]	125	[TC273959|TC253441|TC243199|TC260366|TC247974, TC260366|TC247974|TC273959|TC253441|TC243199, TC247974|TC273959|TC253441|TC243199|TC260366, TC243199|TC260366|TC247974|TC273959|TC253441]
TC242651	[TATGAACTTGAAGCAACGGTTC, TATGAACTTGAAGCAACGGTTCA, TCGTATGAACTTGAAGCAACGGT, ATCGTATGAACTTGAAGCAACGG, TATGAACTTGAAGCAACGGTT, ATCGTATGAACTTGAAGCAAC, ATCGTATGAACTTGAAGCAACGGT, TATGAACTTGAAGCAACGGTTCAC, TCGTATGAACTTGAAGCAACGGTT, GTATGAACTTGAAGCAACGGTT, AATCGTATGAACTTGAAGCAACGG, ATGAACTTGAAGCAACGGTTCACG, ATCGTATGAACTTGAAGCAACG, CGTATGAACTTGAAGCAACGGTT, ATGAACTTGAAGCAACGGTT, TGAACTTGAAGCAACGGTTCA, TCGTA…	124	[TC251687|BE420733|TC250709, BE420733|TC250709|TC251687, TC250709|TC251687|BE420733]
EX590607	[AAAGAATAGAGGATATACTCG, AAGAATAGAGGATATACTCGGA, AAGAATAGAGGATATAC, AGAATAGAGGATATACTCGG, AAGAATAGAGGATATACTCGG, AAGAATAGAGGATATACTC, AAAGAATAGAGGATATACTC, AAAGAATAGAGGATATACTCGGA, AGAATAGAGGATATACTCGGAAGA]	124	[TC265925]
AV928184|TC277633|BI947931|TC272173|TC276253|AV928311	[CCACATCCAAGGAAGGCAGCA, ACATCCAAGGAAGGCAGC, CACATCCAAGGAAGGCAGCAGC, TACCACATCCAAGGAAGGCAGCA, TACCACATCCAAGGAAGGC, ACCACATCCAAGGAAGGCAGCAG, CCACATCCAAGGAAGGC, GCTACCACATCCAAGGAAGGC, TACCACATCCAAGGAAGGCAGC, CACATCCAAGGAAGGCAGCAG, ACATCCAAGGAAGGCAGCA, ACCACATCCAAGGAAGGCAG, ACCACATCCAAGGAAGG, TACCACATCCAAGGAAGGCA, ACCACATCCAAGGAAGGCAGC, CACATCCAAGGAAGGCA, TACCACATCCAAGGAAGGCAG, CACATCCAAGGAAGGCAGC]	123	[AJ465211|BG344612|TC248808|TC259011|TC267543|AJ465184|TC260422|TC270692|AJ474635|TC238892|TC277641|TC262311|TC274734|TC276148|BY836868|BY840281|TC272763|TC269571|TC253069, BM097446|TC279430|TC280659|BY842486|TC261449|BI958693|TC259829|TC279780|TC280318|CB861487|BE455691|TC275858|CB860640|BF618396|CB861444|TC277172|TC260950|TC264314|TC272028, BY852488|AJ464006|TC245741|TC281325|BM097446|TC279430|…
TC274644|TC277519|TC257714	[GCGGGGCGGATCGAGGGAC, GTTTGCGGGGCGGATCGAGGGAC, CGCGGGGCGGATCGAGGGAC, GCGGATCGAGGGACGTGAGGACGT, GTTCGCGGGGCGGATCGAGGGACG, GGGGCGGATCGAGGGAC, CGGGGCGGATCGAGGGACGTGA, GCGGGGCGGATCGAGGGA, TCGCGGGGCGGATCGAGGGACGTGA, GGGCGGATCGAGGGACGTGA, GCGGGGCGGATCGAGGGACGTG, GGCGGATCGAGGGACGTGA, GCGGATCGAGGGACGTGA, CGGATCGAGGGACGTGAGGACGT, GCGGGGCGGATCGAGGGACGTGAG, CGCGGGGCGGATCGAGGGACGTGA, GTTCGCGGGGCGGATCGAGGGAC,…	123	[TC256997|TC270393|BQ754865|BM100823, TC270393|BQ754865|BM100823|TC256997, gnl|TREP|TREP3140|gnl|TREP|TREP19, BQ754865|BM100823|TC256997|TC270393, BM100823|TC256997|TC270393|BQ754865]
CA000252	[GATGAAGAACGTAGCGAA, TCGATGAAGAACGTAGCGAAAT, TCGATGAAGAACGTAGCGAAA, ATCGATGAAGAACGTAGCGA, GATGAAGAACGTAGCGA, TCGATGAAGAACGTAGCGAAATG, GATGAAGAACGTAGCGAAATGC, GAAGAACGTAGCGAAATGCGATA, ATGAAGAACGTAGCGAAAT, AGAACGTAGCGAAATGCGATA, GAAGAACGTAGCGAAATG, GAAGAACGTAGCGAAAT, TCGATGAAGAACGTAGCGAAATGCGA, TCGATGAAGAACGTAGCGAAATGC]	122	[TC277315, BY835975|TC277315, TC277315|BY835975]
TC274467|BY861299|TC281181|TC279957|TC257303|TC273938|TC262239|TC281158|TC257287|BY864507|TC281472|AU252321|TC278355|TC281249|BY865253|BY864769|BY861666|TC269354|BY859056	[CGCGCATGAATGGATTAACGAGA, CATGAATGGATTAACGAGAT, GCATGAATGGATTAACG, GCATGAATGGATTAACGAGATT, GACGCGCATGAATGGATT, ACGCGCATGAATGGATTA, GCGCATGAATGGATTAACGA, CGCGCATGAATGGATTAACG, CGCATGAATGGATTAACGAGAT, GCATGAATGGATTAACGAGAT, GTGACGCGCATGAATGGATTAA, CGCATGAATGGATTAACGAGA, GCGCATGAATGGATTAAC, GAATGGATTAACGAGAT, GCGCATGAATGGATTAACGAGAT, GTGACGCGCATGAATGGATT, GCGCATGAATGGATTAA, AGTGACGCGCATGAATGGATTAAC,…	121	[BI953026|TC268772|BY839718|TC275169|TC275184|BI949016|AL508349|AJ432484|BI951089|TC261623|BM815966|TC268219, TC268219|TC268772|BY839718|TC275169|TC275184|BI949016|AL508349|AJ432484|BI951089|TC261623|BM815966|BQ768421, BY839718|TC275169|TC275184|BI949016|AL508349|AJ432484|BI951089|TC261623|BM815966|BQ768421|TC268219|BI953026|TC268772, BI949016|AL508349|AJ432484|BI951089|TC261623|BM815966|BQ768421…
ambig	[TGTGGAGTAATAGTAGTAGATGCA, GTGTGGAGTAATAGTAGTAGATG, TGTGGAGTAATAGTAGTAGA, TGTGTGGAGTAATAGTAGTAGA, TGTGTGGAGTAATAGTAGTAGATG, GTGGAGTAATAGTAGTAGATGC, CGTGTGGAGTAATAGTAGTAGATG, TGTGGAGTAATAGTAGTAGATGT, GTGGAGTAATAGTAGTAGATGTA, TGTGGAGTAATAGTAGTAGAT, TGTGGAGTAATAGTAGTAGATG, GATGTGTGGAGTAATAGTAGTAGA, GTGGAGTAATAGTAGTAGATG]	121	[TC247151|TC268273|CA023042|BG343249|TC269479|TC259272|TC280613, CA023042|BG343249|TC269479|TC259272|TC280613|TC247151|TC268273, TC269479|TC259272|TC280613, TC268273|CA023042|BG343249|TC269479|TC259272|TC280613|TC247151, TC269479|TC259272|TC280613|TC247151|TC268273|CA023042|BG343249, TC268273|CA023042|BG343249|TC247151, BG343249|TC269479|TC259272|TC280613|TC247151|TC268273|CA023042, TC247151|TC26…
BY873084|BQ465197	[CTAGGACAAGTATTTTCGGAC, AGGACAAGTATTTTCGGAC, AGGACAAGTATTTTCGGACGGAG, TTCTAGGACAAGTATTTTCGG, TTTTAGGACAAGTATTTTCGG, TTTCTAGGACAAGTATTTTCGGAC, TAGGACAAGTATTTTCGGACG, TAGGACAAGTATTTTCGGAC, TCTAGGACAAGTATTTTCGGA, TTTAGGACAAGTATTTTCGG, TAGGACAAGTATTTTCGGA, TTTTAGGACAAGTATTTTCGGAC, TTTAGGACAAGTATTTTCGGAC, TTAGGACAAGTATTTTCGGAC, TAGGACAAGTATTTTCGGACGGA, TTAGGACAAGTATTTTCGGA, TTAGGACAAGTATTTTCGG, TTTTAG…	120	[TC260376, TC239696, TC239696|TC260376, CBF10B, TC260376|TC239696]
ambig	[AGACGACTTAAATACGCGACG]	120	[BY839394|TC250934|BY841588|BE421808|TC277974|TC268866|BY842652|TC277871|TC273457]
ambig	[ATCGATCCTTTAGATCTTCGGA, CGATCCTTTAGATCTTCG, TCGATCCTTTAGATCTTCGGA, CGATCCTTTAGATCTTCGGAGT, TATCGATCCTTTAGATCTTCGGA, TATCGATCCTTTAGATCTTCG, TATCGATCCTTTAGATCTTCGG]	120	[TC272820|BY843510|GT052809|BY847400|TC280812|TC268772|AJ434911|BY851418|BI777058|BY840852|BY852555|TC281543|TC239201|TC275831|TC266787, GT052809|BY847400|TC280812|TC268772|AJ434911|BY851418|BI777058|BY840852|BY852555|TC281543|TC239201|TC275831|TC266787|TC272820|BY843510, TC239201|TC275831|TC266787|TC272820|BY843510|GT052809|BY847400|TC280812|TC268772|AJ434911|BY851418|BI777058|BY840852|BY852555|…
BU967199	[AGAATATGTAGGATCCAATATGGG, ATATGTAGGATCCAATATGGGA, AGAATATGTAGGATCCAATATGG, ATATGTAGGATCCAATATGGG, TATGTAGGATCCAATATGGG, AATATGTAGGATCCAATATGGG]	119	[TC252744|TC258094|AV836418, TC258094|AV836418|TC252744, AV836418|TC252744|TC258094, TC252744|TC258094|CB881919|AV836418]
TC265299|TC261218|TC253672|TC253255|TC269354|TC275717|TC262780|CB863083|TC256588	[CTAAGTCAGAATCCAAGCT, CTAAGTCAGAATCCAAGC, AGTCAGAATCCAAGCTAGCAT, CTCTAAGTCAGAATCCAAGCT, TCTAAGTCAGAATCCAAGCT, AAGTCAGAATCCAAGCTAG, AAGTCAGAATCCAAGCTA, CTCTAAGTCAGAATCCAAG, AGTCAGAATCCAAGCTAG, CTCTAAGTCAGAATCCAAGCTAG, CTAAGTCAGAATCCAAG, AAGTCAGAATCCAAGCT, TAAGTCAGAATCCAAGCTAGCA, CTAAGTCAGAATCCAAGCTAG, TAAGTCAGAATCCAAGCTAGC, CTCTAAGTCAGAATCCAA, TCAGAATCCAAGCTAGC, AAGTCAGAATCCAAGCTAGCAT, CTCTAAGTCAG…	118	[TC264858|TC277871|TC273612|TC277974|BY842652|BY839394|TC266920|TC277825|AJ435560|BG366261|TC273049|BM096889|TC268866, BG366261|TC273049|BM096889|TC268866|TC264858|TC277871|TC273612|TC277974|BY842652|BY839394|TC266920|TC277825|AJ435560, TC273049|BM096889|TC268866|TC264858|TC269278|TC273612|TC277974|BY842652|BY839394|TC266920|TC277825|AJ435560|BG366261, BM096889|TC268866|TC264858|TC277871|TC269278…
TC250387	[CTCAAGTTGCTTGGAGGAAAA, GTCTCTCAAGTTGCTTGGAGGAAA, GTCTCTCAAGTTGCTTGGAGG, TCTCTCAAGTTGCTTGGAGGAAAA, CTCAAGTTGCTTGGAGGAAA, TCAAGTTGCTTGGAGGAAAA, TCTCAAGTTGCTTGGAGGAA, CTCTCAAGTTGCTTGGAGGAAA, TCTCAAGTTGCTTGGAGGAAA, CTCAAGTTGCTTGGAGGAA]	117	[TC279511]
TC251945	[ATTTGTACTAAGCTTAAGACAC, AATTTGTACTAAGCTTAAGACA, TTGTACTAAGCTTAAGACACT, AAATTGTACTAAGCTTAAGACACT, TGTACTAAGCTTAAGACACT, AATTGTACTAAGCTTAAGACACTT, TTGTACTAAGCTTAAGACA, AAATTTGTACTAAGCTTAAGACAC, ATTTGTACTAAGCTTAAGACA, AAATTGTACTAAGCTTAAGACAC, ATTGTACTAAGCTTAAGACACT, TTTGTACTAAGCTTAAGACACT, AAAATTGTACTAAGCTTAAGACAC, AAATTGTACTAAGCTTAAGACA, ATTGTACTAAGCTTAAGACA, TTTGTACTAAGCTTAAGACA, TTTGTACTAAGCTTAA…	117	[TC270451|TC257076|TC258753, TC251995|CX627674|TC239362|TC252091|TC270451|TC257076|TC258753|TC254351, TC258753|TC270451|TC257076, TC251995, TC258753, TC257076|TC258753|TC270451, TC254351|TC251995, TC239362|TC252091|TC258753|TC254351|TC251995|CX627674, TC254351|TC251995|CX627674|TC239362|TC252091|TC258753, TC251995|TC254351]
ambig	[ATCCGGGCGGAAGACATTGTC]	117	[TC258301|AJ434911|BY853347|TC281263|TC279936|BY843510|BY837508|TC265213|TC277479|TC268219|TC268772|TC276246|BY837883]
ambig	[GTGTACAAAGGGCAGGGAC, GTACAAAGGGCAGGGACGT, GTGTACAAAGGGCAGGGACGT, TGTGTACAAAGGGCAGGGACGTA, GTGTGTACAAAGGGCAGGGAC, TGTGTACAAAGGGCAGGGAC, GTGTACAAAGGGCAGGGACGTA]	117	[TC280423|TC265681|BQ663845, TC265681|BQ663845|TC280423, BQ663845|TC280423|TC265681, TC265681|BQ663845, BQ663845|TC265681]
BU996563|TC281483|TC265250	[GAGTAATAGTAGTAGATGCAG, TGGAGTAATAGTAGTAGATGC, GTGGAGTAATAGTAGTAGATGCA, TGGAGTAATAGTAGTAGATGCA, GGAGTAATAGTAGTAGATGCAG, TGGAGTAATAGTAGTAGATGCAGA, GTGGAGTAATAGTAGTAGATGCAG, TGGAGTAATAGTAGTAGATGCAG, GGAGTAATAGTAGTAGATGCA]	117	[CA023042|BG343249|TC269479|TC259272|TC280613|TC247151|TC268273, TC268273|CA023042|BG343249|TC269479|TC259272|TC280613|TC247151, TC269479|TC259272|TC280613|TC247151|TC268273|CA023042|BG343249, BG343249|TC269479|TC259272|TC280613|TC247151|TC268273|CA023042, TC259272|TC280613|TC247151|TC268273|CA023042|BG343249|TC269479, TC280613|TC247151|TC268273|CA023042|BG343249|TC269479|TC259272]
ambig	[GAGCAGAGCCCACGTCAGCCT, GAGCAGAGCCCACGTCAGCC, GAGCAGAGCCCACGTCAGC]	116	[TC253420|AV928184|TC277633, TC277633|TC253420|AV928184]
AV930183|CB861985|TC266766|TC260791|TC265681|TC244699|AV928396|CB863945|CB863914|AV928480	[AGAGTGCTCAAAGCAAGC, ATTAGAGTGCTCAAAGCAAGCC, AATTAGAGTGCTCAAAG, ATTAGAGTGCTCAAAGCAAGCCAT, TTAGAGTGCTCAAAGCAAGCCATC, TTGAAGAAATTAGAGTGCTCA, AAGAAATTAGAGTGCTCAAAG, TTGAAGAAATTAGAGTGCTCAAA, AAATTAGAGTGCTCAAAGCAAG, TTAGAGTGCTCAAAGCAAGCCAT, TTGAAGAAATTAGAGTGCTC, ATTAGAGTGCTCAAAGCA, GAAATTAGAGTGCTCAAAGCAAG, TAGAGTGCTCAAAGCAAGC, AAATTAGAGTGCTCAAAGCAAGCCA, AAGAAATTAGAGTGCTCAAAGCAA, ATTAGAGTGCTCAAAGCAAG, …	115	[TC275490|TC277538|TC247973|TC238892|TC253069|TC245741|TC257510|TC278747|TC270889|AJ432850|TC277172|TC244664|TC267703|AV925750|CB861249|AV926124|BY843179|TC278747|TC279103, TC278747|TC270889|AJ432850|TC277172|TC244664|TC267703|AV925750|AJ433539|CB861249|AV926124|CB860640|BY838252|TC260648|TC275426|TC265237|BY842736|TC269215|CB861106|AJ435679, CB861249|AV926124|TC260648|TC275426|TC265237|TC255770|…
TC254401|TC275333|TC266659|CB861701|TC270542|AJ465178|CA007786|TC274746|TC271330|AV924403|TC281183|TC273277|BY842103|AJ464612|AJ434732|TC281054|TC256453|TC276963|TC275687	[ACATCTAAGGGCATCACAGAC, CATCTAAGGGCATCACAGAC]	114	[TC244699|TC258235|TC265681|BY864151, TC265681|BY864151|TC244699|TC258235]
TC269095|TC265164|TC276349|TC248589	[GAAGGCACATACTGAAGAGCAACA, AGGCACATACTGAAGAGCAA, AGGCACATACTGAAGAGCAACAAC, AAGGCACATACTGAAGAGCAA, AAGGCACATACTGAAGAGCAACAA, AGGCACATACTGAAGAGCAAT, GAAGGCACATACTGAAGAGCA, AGGCACATACTGAAGAGCA, GAAGGCACATACTGAAGAGCAATA, GAAGGCACATACTGAAGAGCAA, AAGGCACATACTGAAGAGCAAT, AGGCACATACTGAAGAGCAATAAC, AAGGCACATACTGAAGAGCA]	114	[CX631688]
TC247623	[AGGAAAGGATGGCTACTTCAAT, AGGAAAGGATGGCTACTTCAA, AGGAAAGGATGGCTACTTCA, AGGAAAGGATGGCTACT, CAGGAAAGGATGGCTACTTCAA]	114	[TC238421|BM816956, BM816956|TC238421]
TC272861|TC278971	[ATCGATGGATTTGATGGCTAAA, CTGATCGATGGATTTGATGGC, AACTGATCGATGGATTTGATGG, AAAACTGATCGATGGATTTGATGG, CTGATCGATGGATTTGATGGCTAA, ATCGATGGATTTGATGGC, ACTGATCGATGGATTTGATGGCT, ACTGATCGATGGATTTGATGGC, ACTGATCGATGGATTTGATGGCTA, AACTGATCGATGGATTTGATG, TCGATGGATTTGATGGCTAA, AAAACTGATCGATGGATTTGA, AAACTGATCGATGGATTTGATGGC, AACTGATCGATGGATTTGATGGCT, CTGATCGATGGATTTGATGGCT, AACTGATCGATGGATTTGATGGC]	113	[TC279814|TC249504, TC279814, TC249504|TC279814]
TC277438	[GAGTTCCTTCTCCGATCGAGGACA, GTTCCTTCTCCGATCGAGGAC, TCCTTCTCCGATCGAGGACACG, GTTCCTTCTCCGATCGAGGACACG, GTTCCTTCTCCGATCGAGGACA, AGTTCCTTCTCCGATCGAGGACAC, CTTCTCCGATCGAGGACACGGT, CTTCTCCGATCGAGGAC, GTTCCTTCTCCGATCGAGGACACGG, TTCTCCGATCGAGGACACGGT, CCTTCTCCGATCGAGGACACGGTG, GAGTTCCTTCTCCGATCGAGGACAC, CCTTCTCCGATCGAGGACACGG, GTGAGTTCCTTCTCCGATCGAGGAC, TTCCTTCTCCGATCGAGGAC, TTCTCCGATCGAGGACACGG, TCCTTCTC…	112	[BJ465444, TC265286|BJ465444, BJ465444|TC240789|TC252057|TC265286, BJ465444|TC265286, TC265286|BJ465444|TC240789|TC252057]
TC269354|TC275717|TC280289|TC253672|TC270034|TC253255	[TGGGTTTAGACCGTCGTGA, GTTTAGACCGTCGTGAG, CTGGGTTTAGACCGTCGTGA, GCTGGGTTTAGACCGTCGTG, AGCTGGGTTTAGACCGTCGTG, GAGCTGGGTTTAGACCGTCGTG, GGGTTTAGACCGTCGTGAG, TGAGCTGGGTTTAGACCGTCGT, GGGTTTAGACCGTCGTG, GAGCTGGGTTTAGACCGTCGT, GGGTTTAGACCGTCGTGA, GCTGGGTTTAGACCGTCGTGA, CTGGGTTTAGACCGTCG, GGTTTAGACCGTCGTGAG, CTGGGTTTAGACCGTCGTGAGAC, GAGCTGGGTTTAGACCGTCGTGAG, GGTTTAGACCGTCGTGA, CTGGGTTTAGACCGTCGTG, AGCTGGG…	111	[GT052809|BQ768156|TC277825|TC281543|CA011892, TC281543|CA011892|GT052809|BQ768156|TC277825, BQ768156|TC277825|TC281543|CA011892|TC264858|GT052809, TC277825|TC281543|CA011892|TC264858|GT052809|BQ768156, BQ768156|TC277825|TC281543|CA011892|GT052809, TC277825|TC281543|CA011892|GT052809|BQ768156, CA011892|GT052809|BQ768156|TC277825|TC281543, TC264858|GT052809|BQ768156|TC277825|TC281543|CA011892]
TC262239|TC280507|BY864403|TC281158|TC257287|BY864507|TC274467|BY865253|BY861299|TC281181|TC279957|BY865136|TC257303|BY863847|TC273938	[TGCTCTGAATGTCAAAGTGA, TGCTCTGAATGTCAAAG, CTGCCCAGTGCTCTGAATGTCAAA, CTGAATGTCAAAGTGAAGAAATT, AATGTCAAAGTGAAGAA, TCTGAATGTCAAAGTGAAGAAA, CCCAGTGCTCTGAATGTCA, TCTGCCCAGTGCTCTGAATGTCA, ATGTCAAAGTGAAGAAAT, CTCTGAATGTCAAAGTGAAGA, GAATGTCAAAGTGAAGAAA, GTGCTCTGAATGTCAAAG, TCTGAATGTCAAAGTGAAGAAATT, TCTGAATGTCAAAGTGAAGA, TGCCCAGTGCTCTGAATGTCAAA, CCAGTGCTCTGAATGTCAAA, GCCCAGTGCTCTGAATGTCAAAG, GTGCTCTGAATGT…	110	[AL508349|BY843671|BY852035|TC275169|TC275184|BG343316|TC247974|TC280061|TC280968|TC279205|BI949016, BY843671|BI953026|TC268772|BY852035|TC275169|TC275184|BG343316|TC280061|BI949016|AL508349, TC280968|BI949016|AL508349|BY843671|BI953026|BY852035|TC275169|TC275184|BG343316|TC280061, BG343316|TC247974|TC280061|TC280968|TC279205|BI949016|AL508349|BY843671|BY852035|TC275169|TC275184, TC275184|BG34331…
AV928184|TC277633|AV928311|TC277911	[TGACGGGTGACGGAGAATT, TGACGGGTGACGGAGAATTA, GGTGACGGGTGACGGAGA, TGGTGACGGGTGACGGAGAATTA, GTGACGGGTGACGGAGAATTA, GGTGACGGGTGACGGAG, GTGACGGGTGACGGAGAATT, GGTGACGGGTGACGGAGAATT, TGACGGGTGACGGAGAA, GTGACGGGTGACGGAGA, TGGTGACGGGTGACGGAGAA, GGTGGTGACGGGTGACGGAGAAT, GACGGGTGACGGAGAATTA, TGACGGGTGACGGAGAAT, GGTGGTGACGGGTGACGGAGA, TGGTGACGGGTGACGGAGAAT, GTGGTGACGGGTGACGGAGAAT, GTGACGGGTGACGGAGAAT, GGTGAC…	110	[TC270692|TC258558|AJ474635|TC238892|TC277641|TC262311|TC274734|TC276148|TC268659|BY836868|BY838859|TC265500|BY840281|TC272763|BG309647|TC272028|BY836582|TC269571|BG310440, AJ435883|TC257313|TC274867|TC260339|TC267963|TC264314|TC270676|TC275426|TC264390|BF616824|TC249434|TC260546|TC269357|TC278471|TC278984|AJ431798|TC270495|TC255174|CB863490, BY852488|AJ464006|TC245741|TC281325|BM097446|TC279430|…
TC268439|AL505935|TC278320|BU970443|TC258286|TC251923|BG418841|CA015005|TC253336|TC264401|TC258392|TC271642|TC239589|TC280959|BF266889|TC270774|TC249253|TC281704|TC259916	[CTTATATTTAGGAACGGAGGGG, TATATTTAGGAACGGAGGGAGTAC, AAGGTCTTATATTTAGGAACG, CTTATATTTAGGAACGGAGGGA, TATTTAGGAACGGAGGGAGTA, TATATTTAGGAACGGAGGGAGT, CTTATATTTAGGAACGGAGGGAGT, ACTTATATTTAGGAACGGAGGGA, AAAGGTCTTATATTTAGGAACGGA, AAGGTCTTATATTTAGGAACGGAG, TTATATTTAGGAACGGAGGG, TCTTATATTTAGGAACGGAGGGA, TATATTTAGGAACGGAGGGA, TTATATTTAGGAACGGAGGGA, TATTTAGGAACGGAGGGAGTATC, TCTTATATTTAGGAACGGAG, TATATTTAGGAA…	109	[TC255338|CX625631|GH213952|BY861244|CV061036|TC255566|TC253336|BM376524|TC267968|GH218772|TC257019|CA015005|TC262315|AL511549|TC250831|AJ462232|BJ451321|BJ485769|TC251137, CX625631|BU974512|CA009933|TC281704|TC244619|TC262587|GH213952|BY861244|CV061036|TC255566|TC253336|BM376524|TC267968|GH218772|TC257019|CA015005|TC262315|AL511549|TC250831, BQ663275, TC249533|AV836577|BQ663275|BY861244|CV061036…
AV928480|AV927338|CB861985|TC255385|TC281332|AV930183|TC266766|TC260791|TC265681|TC244699|AV928396|CB863945|CB863914	[GGGATCGGAGTAATGATTAAT, ATCGGAGTAATGATTAATA, GATCGGAGTAATGATTAATAGG, CGGGATCGGAGTAATGATT, TCGGGATCGGAGTAATGATT, TTCGGGATCGGAGTAATGATTA, CGGGATCGGAGTAATGATTA, GCCTTCGGGATCGGAGTAAT, ATCGGAGTAATGATTAA, GGGATCGGAGTAATGAT, CGGGATCGGAGTAATGATTAAT, CGGGATCGGAGTAATGATTAA, ATCGGAGTAATGATTAATAGGG, ATCGGAGTAATGATTAAT, TTCGGGATCGGAGTAAT, TTCGGGATCGGAGTAATGAT, TCGGGATCGGAGTAATG, GGGATCGGAGTAATGATTAA, GATCGGAG…	109	[TC264045|BY851695|TC248638|TC257510|TC279398|TC269215|TC266387|BY835984|TC281434|TC281238|CB860363|TC275490|TC268728|CB861785|BY843743|TC277517|BY842381|BY849202|TC279635, TC257510|TC279398|TC269215|TC266387|BY835984|TC281434|TC281238|CB860828|CB860363|TC275490|TC268728|CB861717|CB861785|BY843743|TC277517|BY842381|BY849202|TC279635|TC278694, TC277172|TC244664|TC267703|AV925750|AV926124|BY843179|…
BY864151|TC280423|TC258235|TC265681|TC244699	[TAGCTTCTTAGAGGGACTAT, CTAGCTTCTTAGAGGGAC, CTAGCTTCTTAGAGGGACT, CTAGCTTCTTAGAGGGA, CTAGCTTCTTAGAGGGACTAT, AGCTAGCTTCTTAGAGGGAC, AGCTAGCTTCTTAGAGGGACT, AGCTTCTTAGAGGGACTAT, TTCTTAGAGGGACTATCGCCGT, CTTAGAGGGACTATCGCCG, TAGCTTCTTAGAGGGACTATCG, TAGCTTCTTAGAGGGACTA, GCTTCTTAGAGGGACTA, GCTAGCTTCTTAGAGGGACTA, AGCTTCTTAGAGGGACTA, AGCTTCTTAGAGGGACT, CTAGCTTCTTAGAGGGACTA, TAGAGGGACTATCGCCG, TAGAGGGACTATCGC…	108	[TC275333|TC274746|TC278657|TC270542|TC249367|AV924403|AJ464612|AV932794|AJ434005|AJ465178|TC269748|TC277139|TC278911|BY849756|TC280722|TC276963|TC254401|AJ465294|TC281183, TC277315|CA007786|TC275333|TC274746|TC278657|TC270542|TC249367|AV924403|AJ464612|AV932794|AJ434005|AJ465178|TC269748|TC277139|TC278911|BY849756|TC280722|TC276963|BG343676, AJ465294|TC281183|TC265918|BY840460|TC258818|TC274572|…
TC273941|TC240529|TC278164|CB861963	[GTCGGGACCCGAAAGATGGT, CGCCTGTCGGGACCCGAAAGA, GCCTGTCGGGACCCGAAAGATGG, CACGCCTGTCGGGACCCGAAAG, GCCTGTCGGGACCCGAAAGAT, TCGGGACCCGAAAGATG, CACGCCTGTCGGGACCCGAAA, CACGCCTGTCGGGACCCGAA, CGCCTGTCGGGACCCGAAAGATGGT, ACGCCTGTCGGGACCCGAA, CCTGTCGGGACCCGAAA, GTCGGGACCCGAAAGATGG, TCGGGACCCGAAAGATGG, CTGTCGGGACCCGAAAGATG]	105	[TC261664|TC241749|CV056909|CV063962|CV059755|TC265396|CV060467|CV060463|TC275756|TC269789|BM816820|CV059029|BY853593|CV059603|CV056526|CV055695|CV064153|CV058921|TC281335, BY853593|CV059603|CV056526|CV055695|AJ472918|CV064153|CV058921|TC281335|TC277721|TC261664|TC241749|CV056909|CV063962|CV059755|TC265396|CV060467|CV060463|TC275756|TC269789, CV056526|CV055695|AJ472918|CV064153|CV058921|TC281335|…
CA000252	[CCTGGTGTGAATTGCAGAATCC, TACCTGGTGTGAATTGCAGA, TGGTGTGAATTGCAGAAT, CTGGTGTGAATTGCAGA, CCTGGTGTGAATTGCAGAATC, ACCTGGTGTGAATTGCAGAAT, TACCTGGTGTGAATTGCAGAA, TGGTGTGAATTGCAGAATC, ACCTGGTGTGAATTGCAGAATCC, ACCTGGTGTGAATTGCAGAA, ACCTGGTGTGAATTGCAGAATC, GATACCTGGTGTGAATTGCAGAA]	104	[BY835975|TC277315, TC277315|BY835975]
TC250387	[AAATCCGTCATTTTTGGCAC, AAAATCCGTCATTTTTGGCAC, AATCCGTCATTTTTGGCAC, AAATCCGTCATTTTTGGCACC, AATCCGTCATTTTTGGCACCAT]	104	[TC279511]
TC240529|TC266137|TC245673|BY864195|TC273941	[CGGAATCGGGTGCTCCAAG, ATCGGGTGCTCCAAGTGGGC, GCCACGGAATCGGGTGCTCCAAGT, AATCGGGTGCTCCAAGTGGG, ATCGGGTGCTCCAAGTGGGCCATT, CGGAATCGGGTGCTCCAAGT, GGAATCGGGTGCTCCAA, ATCGGGTGCTCCAAGTGGGCCA, CACGGAATCGGGTGCTCCAA, CGGAATCGGGTGCTCCAAGTGG, CGGAATCGGGTGCTCCAAGTGGGC, CCACGGAATCGGGTGCT, ACGGAATCGGGTGCTCCAAGTGGGC, GAATCGGGTGCTCCAAGT, ATCGGGTGCTCCAAGTGGGCCAT, TGCCACGGAATCGGGTGCTC, ACGGAATCGGGTGCTCCA, ACGGAATCGGG…	104	[CV055695|BY851560|BG414797|TC243723|CV063962|TC278278|TC269947|BM816820|CV060463|BG299446|TC273242|BI947887|TC275066|TC272282|BY840029|BY839459|BG415885|TC278458|BE231052, BG418463|CV056909|TC269789|CV055695|BY851560|BG414797|CV059755|TC243723|CV063962|TC278278|TC269947|BM816820|TC273242|BI947887|TC275066|TC272282|BY840029|BY839459|BG415885, TC269947|BM816820|BG299446|CV056526|TC273242|BI947887|…
TC262239|TC273938|TC279552	[CTTAACGGCCTGCCAACCCT, CTGCTTAACGGCCTGCCAACC, CTTTTCTGCTTAACGGCCTGCCAAC, TTAACGGCCTGCCAACC, TCTGCTTAACGGCCTGCCAACCCT, CTTAACGGCCTGCCAAC, GCTTAACGGCCTGCCAACCCT, CTGCTTAACGGCCTGCCAACCCTG, TAACGGCCTGCCAACCCTGGAA, GCTTAACGGCCTGCCAA, TTTCTGCTTAACGGCCTGCCA, GCTTAACGGCCTGCCAACCCTG, TAACGGCCTGCCAACCC, TTCTGCTTAACGGCCTGCCAA, CTGCTTAACGGCCTGCCAA, TAACGGCCTGCCAACCCT, TCTGCTTAACGGCCTGCCAACCCTG, AACGGCCTGCCAA…	104	[TC243199|TC260366|TC247974|TC281263, TC260366|TC247974|TC281263|TC243199, TC247974|TC278969|TC281263|TC243199|TC260366, TC278969|TC281263|TC243199|TC260366|TC247974, TC247974|TC281263|TC243199|TC260366, TC281263|TC243199|TC260366|TC247974, TC260366|TC247974|TC278969|TC281263|TC243199, TC243199|TC260366|TC247974|TC278969|TC281263, TC281263|TC243199|TC260366|TC247974|TC278969]
TC273941|TC245673|TC279660	[TCAAATGAGAACTTTGAAGGCC, TTCAAATGAGAACTTTGAAGGCC, CAAATGAGAACTTTGAAGGCCGAAG, CAAATGAGAACTTTGAAG, AGAACTTTGAAGGCCGAAGAGG, CAAATGAGAACTTTGAA, ACTTTGAAGGCCGAAGAGGAGA, ATGAGAACTTTGAAGGCCGAAGAGGA, TATTCAAATGAGAACTTTGAAG, TCAAATGAGAACTTTGAAGGCCG, TGAGAACTTTGAAGGCCGA, TTCAAATGAGAACTTTGAAGG, CTTTGAAGGCCGAAGAGG]	104	[TC281509|AJ435446|TC260366|BY846336|TC279832|TC243199, TC279832|TC243199|TC281509|AJ435446|TC260366|BY846336, TC260366|BY846336|TC279832|TC243199|TC281509|AJ435446, TC243199|AJ435446|TC260366|BY846336|TC279832, TC243199|TC281509|AJ435446|TC260366|BY846336|TC279832, BY846336|TC279832|TC281509|AJ435446|TC260366]
TC254351	[TGAGACAGTTATTTTGGGACGGAG, AGACAGTTATTTTGGGACGGA, GACAGTTATTTTGGGACGGAGGG, TAAGACAGTTATTTTGGGACGG, ACAGTTATTTTGGGACGGAGGGA, AGTTATTTTGGGACGGAGGGAGT, ACAGTTATTTTGGGACGGAGGGAG, ACAGTTATTTTGGGACGGA, TTGAGACAGTTATTTTGGGACGGA, TTGAGACAGTTATTTTGGGAC, TAAGACAGTTATTTTGGGACGGAG, AAGACAGTTATTTTGGGACGG, GAGACAGTTATTTTGGGACGGAG, AGTTATTTTGGGACGGAGG, ACAGTTATTTTGGGACGGAGG, GACAGTTATTTTGGGACGGAGG, AAGACAGTTATT…	103	[TC248307|TC278463|TC257076|CX627978|TC260922|AV923231, TC278463|TC257076|CX627978|TC260922|AV923231|TC248307, AV923231|TC248307|TC278463|TC257076|CX627978|TC260922, CX627978|TC260922|AV923231|BJ459472|TC257629|TC248307|TC265781, CX627978|TC260922|AV923231|TC248307|TC278463|TC257076, TC265781|CX627978|TC260922|AV923231|BJ459472|TC248307, TC257076|CX627978|TC260922|AV923231|TC248307|TC278463, TC25…
TC276253|AV928311|AV928184|TC272173	[AGGAAGGCAGCAGGCGCGCAA, CCAAGGAAGGCAGCAGGCG, CCAAGGAAGGCAGCAGGCGCG, GCTACCACATCCAAGGAAGGCA, AAGGAAGGCAGCAGGCGCG, CACATCCAAGGAAGGCAG, ATCCAAGGAAGGCAGCAGG, CCAAGGAAGGCAGCAGGCGCGCAA, ATCCAAGGAAGGCAGCAGGCG, CAAGGAAGGCAGCAGGCG, CCACATCCAAGGAAGGCA, CTACCACATCCAAGGAAGGCAG, TCCAAGGAAGGCAGCAGGCGC, ACATCCAAGGAAGGCAGCAGGC, ACCACATCCAAGGAAGGCAGCA, AGGAAGGCAGCAGGCGCG, CATCCAAGGAAGGCAGCAGGC, CATCCAAGGAAGGCAGCA…	103	[BY840281|TC272763|TC269571|TC253069|TC257313|TC274867|TC260339|TC267963|TC275426|TC264390|TC249434|TC260546|TC278471|TC278984|TC255174|TC254021|TC281159|BY852488|AJ464006, DN156958|TC270676|CB861444|TC277172|TC260950|TC264314|TC272028|BF624109|AJ465211|BG344612|TC248808|TC259011|TC267543|TC260422|TC270692|AJ474635|TC238892|TC277641|TC262311, TC267543|TC260422|TC270692|AJ474635|TC238892|TC277641|…
BY864151|TC265681	[GCGCTACACTGATGTATTCAA, CTGATGTATTCAACGAGTATA, TGATGTATTCAACGAGTATAT, ACACTGATGTATTCAACGAGT, ACACTGATGTATTCAACGAGTAT, GCTACACTGATGTATTCAACG, CTACACTGATGTATTCAACG, GCGCTACACTGATGTATTCAACGA, CGCACGCGCGCTACACTGATGT, CTACACTGATGTATTCA, TACACTGATGTATTCAA, GCGCTACACTGATGTATT, GCACGCGCGCTACACTGATG, CGCGCGCTACACTGATGTATT, CGCGCTACACTGATGTATTC, CGCTACACTGATGTATTCAAC, GCTACACTGATGTATTCAAC, TACACTGATGTATTCA…	102	[TC276117|TC266850|AJ434732|TC277315|AV924403|AJ464612|AJ434005|TC277139|TC278911|TC280722|TC276963|BG343676|TC280394|TC254401|TC251469|BY842103|AJ465294|TC281183|TC265918, AV924403|AJ464612|AJ434005|TC277139|TC278911|TC280722|TC276963|BG343676|TC280394|TC251469|BY842103|AJ465294|TC281183|TC265918|BY840460|TC274572|TC256453|TC279091|TC281054, TC256453|TC279091|TC281054|TC273277|TC275687|TC239808|…
TC257303|TC273938|BY860473|BY859831|BY864722|TC278355|TC253255|TC274467|TC280687|TC277278|TC263879|TC259265|TC269354	[TGGAACAAAAGGGTAAAAGCTC, GTGTGGAACAAAAGGGT, TGTGGAACAAAAGGGTAA, CGTGTGGAACAAAAGGGTAA, GAACAAAAGGGTAAAAG, TGGAACAAAAGGGTAAAAGC, TGGAACAAAAGGGTAAAA, TGTGGAACAAAAGGGTAAA, GTGTGGAACAAAAGGGTAA, TCGTGTGGAACAAAAGGGTAA, TGTGGAACAAAAGGGTA, CGTGTGGAACAAAAGGGTAAAA, AACAAAAGGGTAAAAGCTC, TCGTGTGGAACAAAAGGGTAAAA, GTGTGGAACAAAAGGGTAAAAGC]	102	[TC239201|TC256070|TC279129|BY843510|TC268219|TC268772|TC276246|TC258301|AJ434911|TC266787|BY851418|BI777058|BY840852|BY852555|TC281543, AJ434911|TC266787|BY851418|BI777058|BY840852|BY852555|TC281543|BY838804|TC239201|TC256070|TC279129|BY843510|TC268219|TC268772|TC276246|TC258301, TC268772|TC276246|TC258301|AJ434911|TC266787|BY851418|BI777058|BY840852|BY852555|TC281543|BY838804|TC239201|TC256070|…
TC240199|DN159656|TC250324	[ATCTAGACAAATCTAAGACA, TATCTAGACAAATCTAAGACAA, ATATCTAGACAAATCTAAGACAA, TTCATATCTAGACAAATCTAAGAC, TATCTAGACAAATCTAAGA, ATTCATATCTAGACAAATCTAAGA, TATCTAGACAAATCTAAGACA, ATATCTAGACAAATCTAAGA, ATATCTAGACAAATCTAAGAC, TATCTAGACAAATCTAAGAC]	101	[TC269763|TC250375, TC250375|CX627768|TC257491|TC269763, TC269763|TC250375|CX627768|TC257491, CX627768|TC257491|TC269763|TC250375, TC257491|TC269763|TC250375|CX627768, TC250375|TC269763]
TC278978|AJ472577|TC253939|TC276117|TC277837|TC277315|TC281352	[TGGACTTCTCGCGACGTCGGGG, CAATGGACTTCTCGCGACGTC, ATGGACTTCTCGCGACGTCGG, GACTTCTCGCGACGTCGG, ACTTCTCGCGACGTCGGG, GGACTTCTCGCGACGTCGGGG, TCAATGGACTTCTCGCGACGTC, ATGGACTTCTCGCGACGTCGGG, AATGGACTTCTCGCGACGTCGG, GGACTTCTCGCGACGTCGG, CAATGGACTTCTCGCGACGTCGG, AATGGACTTCTCGCGACGTC, TCAATGGACTTCTCGCGACGTCGG, GACTTCTCGCGACGTCGGGGG, CAATGGACTTCTCGCGACGTCGGG]	101	[TC280423|BY859656, BY859656|TC280423]
AV928184|CB863815	[GATGGTACGTGCTACTCGGA, TGATGGTACGTGCTACTCGGATA, TTTGATGGTACGTGCTACTCGG, GTACGTGCTACTCGGATAAC, GATGGTACGTGCTACTCGGATAAC, TACGTGCTACTCGGATAA, TTGATGGTACGTGCTACTCGGAT, TACGTGCTACTCGGATA, GATGGTACGTGCTACTCGGATAA, GTACGTGCTACTCGGATAA, CGTGCTACTCGGATAAC, TTGATGGTACGTGCTACTCG, TGATGGTACGTGCTACTCGGA, TTGATGGTACGTGCTACTC, GTACGTGCTACTCGGAT]	101	[TC275426|TC264390|AJ432507|BG343245|AJ436484|AJ435326|BF616824|BE216693|TC249434|TC260546|TC272028|TC269357|TC271130|TC278471|TC278984|BY840456|AJ431798|TC270495|BJ468746, AJ436484|AJ435326|BF616824|BE216693|TC249434|TC260546|TC272028|TC269357|TC271130|TC278471|TC278984|BY840456|AJ431798|TC270495|BJ468746|TC255174|TC274681|TC278127|AJ434767, AJ435883|BI957208|BG310211|TC257313|BG310440|AJ465351|…
TC265681	[CTCGCGTTGACTACGTCCCT, ATCAGCTCGCGTTGACTACGTC, TCAGCTCGCGTTGACTAC, CAGCTCGCGTTGACTACGTCC, TCATCAGCTCGCGTTGACTAC, TCAGCTCGCGTTGACTACGT, ATCAGCTCGCGTTGACTAC, AGCTCGCGTTGACTACGTCCCTG, TCAGCTCGCGTTGACTACGTC, ATCAGCTCGCGTTGACTA, CAGCTCGCGTTGACTACGTCCCT, TCAGCTCGCGTTGACTACGTCCC, CAGCTCGCGTTGACTAC, CATCAGCTCGCGTTGACTACGTCC, CATCAGCTCGCGTTGAC, TCAGCTCGCGTTGACTA, AGCTCGCGTTGACTACGTCCCT, TCAGCTCGCGTTGACTAC…	100	[TC247687|TC281352|TC276117|TC266850|TC277315|TC280722|TC271861|TC238456|AJ472577|TC278978|TC253939, TC238456|AJ472577|TC278978|TC253939|TC247687|TC281352|TC276117|TC266850|TC277315|TC280722|TC271861, TC253939|TC247687|TC281352|TC276117|TC266850|TC277315|TC280722|TC271861|TC238456|AJ472577|TC278978, TC280722|TC271861|TC238456|AJ472577|TC278978|TC253939|TC247687|TC281352|TC276117|TC266850|TC277315…
AL508349|TC280968|TC247974|TC273959|TC279205|BG343316|TC280061|BI949016|TC275184	[AGCACTGGGCAGAAATCACAT, GAGCACTGGGCAGAAATCACAT, AGCACTGGGCAGAAATCACATT, CAGAGCACTGGGCAGAAATC, TCAGAGCACTGGGCAGAAATCA, AGAGCACTGGGCAGAAATCACAT, GAGCACTGGGCAGAAATCA, GCACTGGGCAGAAATCACATT, AGCACTGGGCAGAAATCACA, CAGAGCACTGGGCAGAAATCA, CAGAGCACTGGGCAGAAATCACATT, CAGAGCACTGGGCAGAAATCAC, CAGAGCACTGGGCAGAAATCACA]	99	[BY865136|TC281249|AU252321|BY864403|BY863847|BY861299|TC281181|TC257287|TC273938|TC257303|BY864507|TC262239|TC281158|TC279957|TC280507|BY865253, TC279957|TC280507|BY865253|BY865136|TC281249|AU252321|BY864403|BY863847|BY861299|TC281181|TC257287|TC273938|TC257303|BY864507|TC262239|TC281158, BY864403|BY863847|BY861299|TC281181|TC257287|TC273938|TC257303|BY864507|TC262239|TC281158|TC279957|TC280507|…
AU252396|BY859774|TC273941|TC240529|TC266137|TC245673	[AGCAGGACGGTGGTCATG, GACAGCAGGACGGTGGTCATGG, CAGCAGGACGGTGGTCATG]	99	[BY840029|BY839459|BE231052|TC269789|TC243723|TC278278|TC279090|BY843878|BE060685|BG415885|BG414797|CV058921|TC280638|AV923576|TC260366|BY846336|BY853684|TC280458|TC273474, TC243723|TC278278|TC279090|BY843878|BE060685|TC280638|AV923576|TC260366|BY846336|BY853684|TC280458|TC273474|BY840029|BY839459|BE231052|TC269789, BE231052|TC269789|TC243723|TC278278|TC279090|BY843878|BE060685|BG415885|BG414797|…
TC279552|TC245673	[GGGTAAGCCGATCCTAAGG, ATGGGTAAGCCGATCCTAA, GGGTAAGCCGATCCTAAG, ACATGGGTAAGCCGATCCTA, GGTAAGCCGATCCTAAGGGAC, GGGTAAGCCGATCCTAAGGGAC, AAGCCGATCCTAAGGGA, CATGGGTAAGCCGATCCTA, GGGTAAGCCGATCCTAAGGGA, CACATGGGTAAGCCGATCCTA, GGGTAAGCCGATCCTAAGGG, TTGCACATGGGTAAGCCGATC, ATGGGTAAGCCGATCCTAAGG, ATGGGTAAGCCGATCCTA, GGTAAGCCGATCCTAAGGG, GTAAGCCGATCCTAAGG, CACATGGGTAAGCCGAT, GGTAAGCCGATCCTAAGGGA, TGGGTAAGCCGA…	97	[TC278969|TC243199|AJ435446|TC260366|TC279832, TC279832|TC281509|TC243199|AJ435446|TC260366, TC243199|AJ435446|TC260366|TC279832, TC243199|AJ435446|TC260366|TC279832|TC281509, TC281509|TC243199|AJ435446|TC260366|TC279832, TC260366|TC279832|TC281509|TC243199|AJ435446, AJ435446|TC260366|TC279832|TC243199, TC260366|TC279832|TC243199|AJ435446, TC279832|TC278969|TC243199|AJ435446|TC260366, TC279832|TC…
AV930222|TC281332|AV930183|TC266766|TC260791|TC265681|TC244699|AV928396|CB863945|CB863914|AV928480|AV927338|CB861985|CB863621	[CTTGGATTTATGAAAGACGAAC, TTGGATTTATGAAAGACGAA, TGGATTTATGAAAGACGA]	96	[BY851695|TC248638|TC257510|TC279398|TC266387|BY835984|TC281434|TC276117|CB860363|TC275490|CB861717|TC273907|TC279103|TC269215|TC268728|BY843743|TC277517|BY842381|BY849202, TC277538|TC247973|TC238892|TC253069|TC270889|AJ432850|TC277172|TC244664|AV925750|TC278747|TC264045|BY851695|TC248638|TC257510|TC279398|TC266387|BY835984|TC281434|TC276117, AV925750|TC278747|TC264045|BY851695|TC248638|TC257510|…
TC281181|TC279957|TC257303|TC273938|TC262239|TC281158|TC257287|BY864507|BY865136|TC281472|AU252321|TC278355|BY864760|TC274467|BY861299	[TAGCCAAATGCCTCGTCATCTA, GGTAGCCAAATGCCTCGTCATCTA, CCAAATGCCTCGTCATCTA, GTAGCCAAATGCCTCGTCATCTA, CAAATGCCTCGTCATCTAATTAGT, GTAGCCAAATGCCTCGTCA, AGCCAAATGCCTCGTCATCTAAT, CCAAATGCCTCGTCATCT, ATGCCTCGTCATCTAATTAG, AAGGTAGCCAAATGCCTCGTCA, AGCCAAATGCCTCGTCATC, CCAAATGCCTCGTCATC, AAATGCCTCGTCATCTAA, GCCAAATGCCTCGTCATCTAA, AGCCAAATGCCTCGTCATCTA, GGTAGCCAAATGCCTCGTCAT, CCAAATGCCTCGTCATCTAA, TAGCCAAATGCCT…	96	[AJ432484|BI951089|BI953026|TC268772|BY839718|TC275169|TC275184|BI949016|AL508349, AJ432484|BI951089|TC268219|BI953026|TC268772|BY839718|TC275169|TC275184|BI949016|AL508349, BI953026|TC268772|BY839718|TC275169|TC275184|BI949016|AL508349|AJ432484|BI951089|TC268219, BI949016|AL508349|AJ432484|BI951089|BI953026|TC268772|BY839718|TC275169|TC275184, TC275169|TC275184|BI949016|AL508349|AJ432484|BI95108…
TC266330|TC254351|TC257076|TC250786	[CAGTTATTTTGGGACGGAGGG, AGTTATTTTGGGACGGAGGG, AGTTATTTTGGGACGGAGGGA, CAGTTATTTTGGGACGGAGGGAGT, CAGTTATTTTGGGACGGAGGGA, GTTATTTTGGGACGGAGGGAG, GATAGTTATTTTGGGACGGAGGGA]	96	[CX627978|TC260922|AV923231|TC248307|TC278463|TC257076, TC248307|TC278463|TC257076|CX627978|TC260922|AV923231, EX588862, TC260922|AV923231|TC248307|TC278463|TC257076|CX627978, TC278463|TC257076|CX627978|TC260922|AV923231|TC248307, AV923231|TC248307|TC278463|TC257076|CX627978|TC260922]
TC281472|TC274467|BY865253|BY861299|TC281181|TC279957|TC257303|BY863847|TC273938|TC262239|TC280507|BY864403|TC281158|TC257287|BY864507|BY865136	[AGCGCGGGTAAACGGCGGG, GGTAAACGGCGGGAGTAA, CGCGGGTAAACGGCGGGAGTAA, GGTAAACGGCGGGAGTAACTAT, GGGTAAACGGCGGGAGTAACTAT, AGCGCGGGTAAACGGCGGGAGTAA, GGTAAACGGCGGGAGTA, GCGGGTAAACGGCGGGAGTAACTA, AGCGCGGGTAAACGGCGGGA, AAACGGCGGGAGTAACTATG, CAAGCGCGGGTAAACGGCGGG, GCGGGTAAACGGCGGGAGTA, GCGCGGGTAAACGGCGGGAGTA, CGCGGGTAAACGGCGGGAGT, GCGGGTAAACGGCGGGAG, GGTAAACGGCGGGAGTAACTA, AAACGGCGGGAGTAACT, CGCGGGTAAACGGCGG…	95	[TC273525|TC268772|BY852035|TC275169|TC275184|TC280061|BI949016|AL508349|BY843671|TC278312|AJ432484, BY852035|TC275169|TC275184|BI949016|AL508349|BY843671|AJ432484|TC268772, TC275184|TC280061|BI949016|AL508349|BY843671|TC278312|AJ432484|TC273525|TC268772|BY852035|TC275169, AJ432484|BI953026|TC268772|BY852035|TC275169|TC275184|BI949016|AL508349, BY843671|TC278312|AJ432484|TC273525|TC268772|BY85203…
TC265299|TC253672|TC270034|BY864520|TC253255|BY860473|TC280687|TC277278|TC263879|TC259265|TC269354|TC273938|BY859831|TC275717|TC278355|BY860820|TC262780|GT052881|GT052748	[CCTTTAGATCTTCGGAG, CCTTTAGATCTTCGGAGTTTG, TCCTTTAGATCTTCGGAGTTTG, CCTTTAGATCTTCGGAGT]	95	[BY847400|TC280812|TC268772|AJ434911|BY851418|BI777058|BY852555|TC281543|TC239201|TC275831|TC266787|TC272820|GT052809, BY852555|TC281543|TC239201|TC275831|TC266787|TC272820|GT052809|BY847400|TC280812|TC268772|AJ434911|BY851418|BI777058, BY851418|BI777058|BY840852|BY852555|TC281543|TC239201|TC275831|TC266787|TC272820|BY843510|GT052809|BY847400|TC280812|TC268772|AJ434911, BY843510|GT052809|BY847400…
TC248451|AV931577|AV928311|TC244699|CB864049|TC266766	[TGTCTGGTAATTGGAATGAGT, AGTGTCTGGTAATTGGAA, GTGTCTGGTAATTGGAATGA, AGTGTCTGGTAATTGGAATG, AGTGTCTGGTAATTGGAAT, CATTAGTGTCTGGTAATTGGAA, AGTGTCTGGTAATTGGAATGAGT, TTAGTGTCTGGTAATTGGAA]	95	[CB860640|CB870794|CB861444|TC276148|CB861719|TC280511|CB860363|EY275088|AJ485058|TC272963|TC260546|TC263592|TC257510|TC267543|BY836868|BY840281|TC281159|TC279430|BY842486, AJ465211|TC248808|TC238892|TC277641|TC262311|TC253069|TC267963|TC275426|TC249434|TC255174|AJ464006|TC245741|TC281325|TC261449|BI958693|TC259829|TC279780|BE455691|BF618396, TC260546|TC263592|TC257510|TC267543|BY836868|BY840281|…
CB861444|BY843643|BG309647|TC272028|TC276808|TC267619|BY842154|BY840550|TC271345|TC272285|TC271073|TC279421|TC277977|AJ434767|TC277837|TC274734|TC271130|TC264286|TC272604	[CCAAAAGTCGGGGTTTGTT, TCCCAAAAGTCGGGGTTTGTT, CAAAAGTCGGGGTTTGTTGCA, AAAAGTCGGGGTTTGTT, TCCCAAAAGTCGGGGTTT, CCAAAAGTCGGGGTTTGTTGCA, CCCAAAAGTCGGGGTTTGTTG, CCAAAAGTCGGGGTTTGTTGC, TCCCAAAAGTCGGGGTTTGT, CAAAAGTCGGGGTTTGTT, CCCAAAAGTCGGGGTTTGT, CCCAAAAGTCGGGGTTTGTTGC, CAAAAGTCGGGGTTTGTTGC, TCCCAAAAGTCGGGGTTTGTTG, CAAAAGTCGGGGTTTGT]	94	[TC253420|CB863815|AV928184|TC277633, TC277633|TC253420|CB863815|AV928184, AV928184|TC277633|TC253420|CB863815, CB863815|AV928184|TC277633|TC253420]
TC265681	[TGGGGATAGATCATTGC, TGATGGGGATAGATCATTGCAAT, GGGGATAGATCATTGCAA, TGGGGATAGATCATTGCA, TGATGGGGATAGATCATTGC, CGTGATGGGGATAGATCATTGC, ATGGGGATAGATCATTGCAAT, TGATGGGGATAGATCATTG, GTGATGGGGATAGATCATTGC, TGATGGGGATAGATCAT, GATGGGGATAGATCATTGCAA, TGATGGGGATAGATCATT, TGGGGATAGATCATTGCAA, ATGGGGATAGATCATTGCA, GATGGGGATAGATCATTGCA, GATGGGGATAGATCATTGC, GGGGATAGATCATTGCAAT, GGGGATAGATCATTGCAATT, ATGGGGATAGA…	94	[TC281352|TC279520|TC251469|AJ465294|BY840460|TC274572|TC239808|TC276117|TC266850|TC277315|TC280722|BG343676|TC272518|TC278978|TC277336|TC247687, TC280722|TC272518|TC278978|TC277336|TC247687|TC281352|TC279520|TC251469|AJ465294|BY840460|TC274572|TC239808|TC276117|TC266850|TC277315, AJ465294|BY840460|TC274572|TC239808|TC276117|TC266850|TC277315|TC280722|BG343676|TC272518|TC277336|TC247687|TC281352|…
BY865136|TC281249|BY863980|BY861430|TC273938|TC262239|TC281181|BY873806|TC280507|BY863668|BY861786|BY864403|BY862186|TC257303|TC281158|BY862962|TC279660|BY864115	[CGGGGGACGGACCGGGAATCGC, CGGGGGACGGACCGGGAATC, GGGGACGGACCGGGAATCGC, GCCGGGGGACGGACCGGGAATC]	93	[TC280061|TC280968|BY838840|TC279205|TC273959|BI949016|AJ483699|BG343316|TC243199|TC247974, TC247974|TC280061|TC280968|BY838840|TC279205|TC273959|BI949016|BG343316|TC243199, TC280968|BY838840|TC279205|TC273959|BI949016|AJ483699|BG343316|TC243199|TC247974|TC280061, TC279205|TC273959|BI949016|AJ483699|BG343316|TC243199|TC247974|TC280061|TC280968|BY838840]
AV928184|TC277633|AV928311|TC277911	[TAACTCGACGGATCGCA]	93	[BY840456|TC281159|BY852488|AJ464006|TC245741|TC281325|BM097446|TC279430|TC280659|EY275088|CB861255|TC261449|TC268659|CB861143|BY836868|BY835970|BY838859|TC265500|BY840281]
TC269354|TC275717|BY869973|TC261218	[GCCGTGATCGGCCGCCTCGAAG, TGCCGTGATCGGCCGCCT, ATGTGCCGTGATCGGCCGC, ATGTGCCGTGATCGGCCGCC, GCCGTGATCGGCCGCCTCGA, GCCGTGATCGGCCGCCTC, ATGTGCCGTGATCGGCCGCCT, TGCCGTGATCGGCCGCC, GCCGTGATCGGCCGCCT, CGATGTGCCGTGATCGGCCGC, CCGTGATCGGCCGCCTCG, TGTGCCGTGATCGGCCGCCTCGA, CCGTGATCGGCCGCCTC, GTGCCGTGATCGGCCGCCTC, GCCGTGATCGGCCGCCTCG, CGATGTGCCGTGATCGGCCGCC, GATGTGCCGTGATCGGCCGCC, GTGCCGTGATCGGCCGCCTCGA]	91	[TC266920|TC268866|BE421808|TC277974, TC277974|TC266920|TC268866|BE421808, TC268866|BE421808|TC277974|TC266920, BE421808|TC277974|TC266920|TC268866]
BU970049	[ATGATGGCTAATGGTACACCA, ATGATGGCTAATGGTACACCAC]	91	[AJ432240|TC258186]
TC250387	[TTTCGTCTAGCAATATATTT, TTTTCGTCTAGCAATATATTT, TTTCGTCTAGCAATATATTTGC, TTTCGTCTAGCAATATATT, TTTCGTCTAGCAATATATTTG, TTCGTCTAGCAATATATTTG]	91	[TC279511]
TC258235|TC265681	[AACGAACGAGACCTCAG, ACGAACGAGACCTCAGCCTG, GAACGAGACCTCAGCCTGCT, AACGAGACCTCAGCCTGCTAACTAGC, CGAGACCTCAGCCTGCT, ACGAACGAGACCTCAGCCTGCT, GAACGAGACCTCAGCCTGCTAACT, ACGAGACCTCAGCCTGCT, ACGAGACCTCAGCCTGCTAAC, TTAACGAACGAGACCTCAGCCT, AACGAACGAGACCTCAGCC, GTTAACGAACGAGACCTCAG, ACGAGACCTCAGCCTGCTAA, AACGAGACCTCAGCCTGCTAACT, AACGAGACCTCAGCCTGCTA, ACGAACGAGACCTCAGCCTGC, GAGACCTCAGCCTGCTAACTA, CGTTAACGAACGA…	90	[AV932794|AJ434005|AJ465178|TC269748|BG343676|TC277139|TC254401|BY842103|TC278911|AJ465294|TC265918|BY840460|TC258818|TC274572|TC256453|TC279091|TC281054|TC273277|TC275687, TC269748|BG343676|TC277139|TC254401|BY842103|TC278911|TC265918|TC278770|BY840460|TC258818|TC274572|TC256453|TC274166|TC279091|TC281054|TC273277|TC275687|TC239808|TC276117, TC273277|TC275687|TC239808|TC276117|TC266850|TC281365|…
TC273938|TC262239|TC279552	[AGCCGGAGGTAGGGTCCAGTGGCC, CGGAGGTAGGGTCCAGTGGCC, CGGTTCAGCCGGAGGTAGGGTC, CGGTTCAGCCGGAGGTA, TTCAGCCGGAGGTAGGGTCCA, GGTTCAGCCGGAGGTAGGGT, GAGGTAGGGTCCAGTGGCCGG, ACGGTTCAGCCGGAGGTAGGGTC, CAGCCGGAGGTAGGGTCCAGT, CCGGAGGTAGGGTCCAG, GCCGGAGGTAGGGTCCAGTGGCCGG, GCCGGAGGTAGGGTCCA, CAGCCGGAGGTAGGGTC, CCGGAGGTAGGGTCCAGTGG]	90	[TC278969|TC281263|TC243199|TC260366|TC247974, TC247974|TC278969|TC281263|TC243199|TC260366, TC243199|TC260366|TC247974|TC278969|TC281263, TC260366|TC247974|TC278969|TC281263|TC243199, TC281263|TC243199|TC260366|TC247974|TC278969]
TC262239|TC281158|BY864741|BY869973|TC261218|TC269354|TC275717|TC265299|TC253672	[CTCCCTTCCCAACGGGCGG, TTCCCAACGGGCGGTGGGC, AAGCTCCCTTCCCAACGGGCGGT, CCTTCCCAACGGGCGGTGGGC, CTCCCTTCCCAACGGGCGGTGGGC, TCCCTTCCCAACGGGCGGTGGGCTG, CTCCCTTCCCAACGGGC, TTCCCAACGGGCGGTGGG, CCCAACGGGCGGTGGGC, TTCCCAACGGGCGGTGGGCT, CCTTCCCAACGGGCGGTGGGCT]	90	[BY839394|TC273612|BY842652|TC277871|TC273457|BE421808|TC277974|TC266920|TC268866, TC268866|TC273612|BY842652|TC277871|TC273457|BE421808|TC277974|TC266920, BY842652|TC277871|TC273457|BE421808|TC277974|TC266920|TC268866|TC273612, TC273457|BE421808|TC277974|TC266920|TC268866|TC273612|BY842652|TC277871, TC266920|TC268866|TC273612|BY842652|TC277871|TC273457|BE421808|TC277974, TC277871|TC273457|BE4218…
CA012079	[AGACTTACATTTAGGAACGG, AAAGACTTACATTTAGGAACGGAG, AAAAGACTTACATTTAGGAACGGA, AAAAGACTTACATTTAGGAACGG, AAAAGACTTACATTTAGGAACG, AAGACTTACATTTAGGAACGGAGG, AAGACTTACATTTAGGAACGG, AAAGACTTACATTTAGGAACG, AAAGACTTACATTTAGGAACGG, AAAAAGACTTACATTTAGGAACGG, AGACTTACATTTAGGAACGGA, AAAGACTTACATTTAGGAACGGA]	89	[BQ759447]
CB861963|TC273941|TC240529|TC278164	[GATGGTGAACTATGCCTGAG, AAAGATGGTGAACTATGCCTGA, AAGATGGTGAACTATGCCTGA, AAGATGGTGAACTATGCCTGAGCG]	89	[BM816820|CV059029|BY853593|CV059603|CV056526|CV055695|CV064153|CV058921|CV054744|TC281335|TC261664|TC241749|CV056909|CV063962|CV059755|TC265396|CV060467|CV060463|TC269789, BM816820|CV059029|BY853593|CV059603|CV056526|CV055695|CV064153|CV058921|TC274033|CV054744|TC281335|TC261664|TC241749|CV056909|CV063962|CV059755|TC265396|CV060467|CV060463, CV059603|CV056526|CV055695|CV064153|CV058921|CV054744|…
TC257287|BY864507|TC281472|TC281249|BY865253|BY864769|BY870405|TC278355|TC274467|BY861419|BY862303|BY864760|BY861666|TC269354|BY859056|BY861299|TC281181|TC279957|TC257303	[GAAAGAAGACCCTGTTGAG, AAGAAGACCCTGTTGAG, GGAAAGAAGACCCTGTTGAGC, CGGGGAAAGAAGACCCTGT, AAAGAAGACCCTGTTGAGCTTGA, GGGGAAAGAAGACCCTGTTG, CGGGGAAAGAAGACCCTGTTGA, GGAAAGAAGACCCTGTTGAGCT, GAAAGAAGACCCTGTTGAGCTTGA, GGGAAAGAAGACCCTGTTGA, GAAAGAAGACCCTGTTGAGCTT, GAAAGAAGACCCTGTTG, GGGGAAAGAAGACCCTGT, GGGAAAGAAGACCCTGT]	89	[BG309664|BM815966|BQ768421|TC247390|TC258985|TC268219|BY839718|TC275169|TC275184|TC280230|TC279160|BY842521, TC247390|TC258985|TC268219|BY839718|TC275169|TC275184|TC280230|TC279160|BY842521|BG309664|BM815966|BQ768421, BY842521|BG309664|BM815966|BQ768421|TC247390|TC258985|TC268219|BY839718|TC275169|TC275184|TC280230|TC279160, BY839718|TC275169|TC275184|TC280230|TC279160|BY842521|BG309664|BM815966…
BY859774|TC273941|TC245673|TC279660	[GGGCGGAGCGGCCGTCG, GCGAGCCCGGGCGGAGC, GCGAGCCCGGGCGGAGCGGC, GGGCGGAGCGGCCGTCGGTGCA, GCCCGGGCGGAGCGGCCGTCGGTG, CCCGGGCGGAGCGGCCGTCG, AGCCCGGGCGGAGCGGCCGTCGGT, CGGGCGGAGCGGCCGTCG, GCCGTCGGTGCAGATCT, GCGGAGCGGCCGTCGGTG, CCCGGGCGGAGCGGCCGTCGGTG, GAGCGGCCGTCGGTGCAG, GCGAGCCCGGGCGGAGCGG, GCGGAGCGGCCGTCGGT, GGCGGAGCGGCCGTCGG, CGAGCCCGGGCGGAGCGGCCGTCGG, CCCGGGCGGAGCGGCCG, AGCCCGGGCGGAGCGGCCGTCGG, CCCGGG…	88	[TC280458|TC273474|BY839459|TC279090|BY843878|BY840029|BY838252|TC243199|TC280638|TC269789|AJ435446|TC260366|BY846336|BY853684, TC243199|TC280638|TC269789|AJ435446|TC260366|BY846336|BY853684|TC280458|TC273474|BY839459|TC279090|BY843878|BY840029|BY838252, BY846336|BY853684|TC280458|TC273474|BY839459|TC279090|BY843878|BY840029|BY838252|TC243199|TC280638|TC269789|AJ435446|TC260366, BY840029|BY838252…
AU252396|TC273941|TC240529|TC266137|TC245673|CB861963	[CAGAACTGGCGATGCGGGATG, AGAACTGGCGATGCGGGATGAACC, CAGAACTGGCGATGCGGGATGAAC, AACTGGCGATGCGGGATG, AGAACTGGCGATGCGGGATGA, GCAGAACTGGCGATGCGGGAT, AGAACTGGCGATGCGGGATGAACCGG, AAGCAGAACTGGCGATGCGGGATGAA]	88	[TC279090|TC280458|TC273474|BG368889|CV064153|BI947887|TC275066|TC272282|BY840029|BY839459|TC278458|BE231052|BG418463|CV056909|TC269789|CV055695|BY851560|BG414797|TC243723, CV056909|TC269789|CV055695|BY851560|BG414797|TC243723|TC278278|BM816820|TC274033|TC279090|TC280458|TC273474|BG368889|CV064153|BI947887|TC275066|TC272282|BY840029|BY839459, TC278458|BE231052|BG418463|CV056909|TC269789|CV055695|…
ambig	[CGAGCATGAAACAGTCGACTCAG, CGAGCATGAAACAGTCGACTCAGAA, AGCATGAAACAGTCGACTCAG, GCATGAAACAGTCGACTC, ATGAAACAGTCGACTCA, AGCATGAAACAGTCGACTC]	88	[BG343316|TC247974|TC280061|TC280968|BY838840|TC279205|TC273959|AJ483699|BI949016, TC273959|AJ483699|BI949016|BG343316|TC247974|TC280061|TC280968|BY838840|TC279205, BI949016|BG343316|TC247974|TC280061|TC280968|BY838840|TC279205|TC273959|AJ483699, BY838840|TC279205|TC273959|AJ483699|BI949016|BG343316|TC247974|TC280061|TC280968]
TC281181|BY873806|TC280507|BY863668|BY861786|BY864403|BY865136|TC281249|BY863980|BY861430|TC273938|TC262239|TC273076	[CGCGGCGAGAGCGGGTCGCC, ACGCGGCGAGAGCGGGT, CACGCGGCGAGAGCGGGTCGC, CACGCGGCGAGAGCGGGT, ACGCGGCGAGAGCGGGTC, CGCGGCGAGAGCGGGTCGCCG, CGCGGCGAGAGCGGGTCG, GCGGCGAGAGCGGGTCG, CGCGGCGAGAGCGGGTCGCCGCG, GCTCACGCGGCGAGAGCGGGT, GCGGCGAGAGCGGGTCGCCG, CGCGGCGAGAGCGGGTCGCCGC, CGCGGCGAGAGCGGGTCGC]	88	[TC280061|TC280968|BY838840|TC279205|AJ483699|TC243199|TC247974, BY838840|TC279205|AJ483699|TC243199|TC247974|TC280061|TC280968, TC279205|AJ483699|TC243199|TC247974|TC280061|TC280968|BY838840, TC279205|AJ483699|TC273959|BI949016|TC243199|TC247974|TC280061|TC280968|BY838840, TC280968|BY838840|TC279205|AJ483699|TC243199|TC247974|TC280061, BI949016|TC243199|TC247974|TC280061|TC280968|BY838840|TC2792…
CB864049|TC248451|TC244699	[AATGAGTACAATCTAAATCCC, TTGGAATGAGTACAATC, TACAATCTAAATCCCTT, GTACAATCTAAATCCCTTAAC, ATGAGTACAATCTAAATCCCTTAA, GAGTACAATCTAAATCCCTTA, ATCTAAATCCCTTAACGA, ACAATCTAAATCCCTTAAC, GTACAATCTAAATCCCT, ATGAGTACAATCTAAATC, TACAATCTAAATCCCTTAACG, AGTACAATCTAAATCCCTTAAC, AGTACAATCTAAATCCCTT, TGGAATGAGTACAATCTAAATC, ACAATCTAAATCCCTTAA, AGTACAATCTAAATCCC, ACAATCTAAATCCCTTAACGAG, ATTGGAATGAGTACAATCTAAATC, AGTA…	87	[BI958693|TC259829|TC279780|BE455691|BF618396|TC269109|TC270676|TC268659|TC281203|CB860640|CB870794|CB861444|TC276148|CB861719|TC280511|CB860363|AJ485058|TC263592|TC257510, BY836868|BY840281|TC279430|BY842486|CB861487|TC278747|TC268575|AJ486475|BY850214|AJ465520|TC269571|BF624109|CB867624|TC277538|BG309647|CB860828|TC274734|AV925772|TC247973, BE455691|BF618396|TC269109|TC270676|TC268659|TC281203|…
TC265681|CB863945|AV928480|TC280779|CB863982|AV930183	[AGGCTGAAACTTAAAGGA, TGAAACTTAAAGGAATTGACGGA, GAAACTTAAAGGAATTGACGG, AAGGCTGAAACTTAAAGGAA, CTGAAACTTAAAGGAATT, CGCAAGGCTGAAACTTAAAGG, CTGAAACTTAAAGGAATTGACG, GTCGCAAGGCTGAAACTTAAAG, TGAAACTTAAAGGAATTGACG, GAAACTTAAAGGAATTGACG, CTGAAACTTAAAGGAATTGAC, GCAAGGCTGAAACTTAAAG, AAGGCTGAAACTTAAAGGAATT, GCTGAAACTTAAAGGAATTGACG, AGGCTGAAACTTAAAGGAA, AAGGCTGAAACTTAAAGGAATTGAC, CTTAAAGGAATTGACGG, AACTTAAAGGAA…	87	[TC272937|TC276473|TC266850|BY842434|TC275747|BM443104|CB861701|BY844278|TC276045|TC248318|BY838212|TC266074|TC276117|TC268728|BY843743|TC278694|TC277538|TC278747|TC248638, TC280599|BY841490|TC272937|TC276473|TC266850|BY842434|TC238892|TC275747|BM443104|CB861701|BY844278|TC276045|TC278868|TC248318|BY838212|TC266074|TC276117|TC268728|BY843743, TC280599|BY841490|TC272937|TC276473|TC266850|BY842434|…
TC269354|TC257303|TC273938|TC257287|BY861419|TC274467|TC278355|TC259265	[AATACCACTACTTTTAACGTTA, AATACCACTACTTTTAACGTT, AATACCACTACTTTTAACGTTAT, TACCACTACTTTTAACGTTAT, TGAAATACCACTACTTTTAAC, AATACCACTACTTTTAA, ACCACTACTTTTAACGT, ATACCACTACTTTTAACGTTATTT, ATACCACTACTTTTAACGTTAT, ATACCACTACTTTTAACGTTATT, AAATACCACTACTTTTAACGTTA, ATACCACTACTTTTAAC, ATACCACTACTTTTAACGTT, AATACCACTACTTTTAACG, ACCACTACTTTTAACGTTAT, ACTACTTTTAACGTTATT, GAAATACCACTACTTTTAAC, ATACCACTACTTTTAA…	87	[TC273612|TC276246|TC268219|TC279160|BG309664|TC268772, BG309664|TC268772|TC273612|TC276246|TC268219, TC276246|TC268219|BG309664|TC268772|TC273612, TC279160|BG309664|TC268772|TC273612|TC276246|TC268219, TC268219|TC279160|BG309664|TC268772|TC273612|TC276246, TC276246|TC268219|TC279160|BG309664|TC268772|TC273612, TC276246|BY839322|TC268219|BG309664|TC268772|TC273612, TC268772|TC273612|TC276246|TC26…
TC277278|TC263879|TC259265|TC269354|TC257303|TC273938|TC257287|BY860473|BY859831|BY864722|TC274467|TC280687|TC275717	[TGAGCTCAACGAGAACAGAAA, CTAAGATGAGCTCAACGAGAACA, CTCAACGAGAACAGAAATCTCGTGT, AGATGAGCTCAACGAGAACAGAA, TGAGCTCAACGAGAACA, CTCAACGAGAACAGAAA, GAGCTCAACGAGAACAGA, CAACGAGAACAGAAATCTCG, AACGAGAACAGAAATCTCGT, ATGAGCTCAACGAGAACAG, TGAGCTCAACGAGAACAGAAAT, CAACGAGAACAGAAATCT, AGCTCAACGAGAACAGAAA, CGAGAACAGAAATCTCGTG, ATGAGCTCAACGAGAACAGA, TCAACGAGAACAGAAATC, CAACGAGAACAGAAATCTCGTGTG, GATGAGCTCAACGAGAACAGA…	87	[TC279129|BY843510|TC277479|TC268219|TC268772|TC276246|BY837883|TC258301|AJ434911|TC266787|BY851418|BI777058|BY840852|BY852555|TC281543|BY838804|TC239201, TC268219|TC268772|TC276246|TC258301|AJ434911|TC266787|BY851418|BI777058|BY840852|BY852555|TC281543|BY838804|TC239201|TC279129|BY843510|TC277479, TC281543|BY838804|TC239201|TC279129|BY843510|TC277479|TC268219|TC268772|TC276246|TC258301|AJ434911|…
TC258094	[AGAAAACAGTAGCAACAAAAT, AGAAAACAGTAGCAACAAAATGAC, AGAAAACAGTAGCAACAA, AGAAAACAGTAGCAACAAAATG, CGCAGAAAACAGTAGCAACAA, GCAGAAAACAGTAGCAACAA, ACGCAGAAAACAGTAGCAACAA, AGAAAACAGTAGCAACAAAATGA, AAAACAGTAGCAACAAAATGA, CGCAGAAAACAGTAGCAACAAA, ACACGCAGAAAACAGTAGCAACAA]	87	[BE422053]
BY865136|TC281249|TC279660|BY863980|BY861430|TC273938|TC262239|TC273076|TC281181|BY873806|TC280507|BY863668|BY861786|BY864403	[ATTGCTCGAGCTGCTCACGCGGCGA, CGAGCTGCTCACGCGGCGA, TTGCTCGAGCTGCTCACGCGG, CGAGCTGCTCACGCGGC, TCGAGCTGCTCACGCGGCGA, CGGATTGCTCGAGCTGCTCACGCGGC, ATTGCTCGAGCTGCTCACGCGG, ATTGCTCGAGCTGCTCACGCGGCG, TCGAGCTGCTCACGCGGCGAG, GCTCGAGCTGCTCACGCGGCGAG, TTGCTCGAGCTGCTCACGCGGCG, GCTCGAGCTGCTCACGCGGCGAGAG, GCTCGAGCTGCTCACGCGGCG]	85	[TC247974|TC280061|TC280968|BY838840|TC279205|AJ483699|TC243199, TC243199|TC247974|TC280061|TC280968|BY838840|TC279205|AJ483699, BY838840|TC279205|AJ483699|TC243199|TC247974|TC280061|TC280968, TC279205|AJ483699|TC243199|TC247974|TC280061|TC280968|BY838840, AJ483699|TC243199|TC247974|TC280061|TC280968|BY838840|TC279205]
BQ658768	[GCGGATCGTGGGACGGATC, ATCGGAGCGGATCGTGGGA, TCGGAGCGGATCGTGGGAC, GAGCGGATCGTGGGACGGAT, GGAGCGGATCGTGGGACGGA, GCGGATCGTGGGACGGAT, GATCGGAGCGGATCGTGGGACGGAT, CGGAGCGGATCGTGGGACGGA, GATCGGAGCGGATCGTGGGACGGA, CTAGATCGGAGCGGATCGTGGGAC, GGAGCGGATCGTGGGACGGAT, ATCGGAGCGGATCGTGGGACG, CGGAGCGGATCGTGGGA, GATCGGAGCGGATCGTGGGA, GCGGATCGTGGGACGGA, ATCGGAGCGGATCGTGGGACGGAT, TCGGAGCGGATCGTGGGACGGATC, CTAGATCGGAG…	85	[gnl|TREP|TREP712|gnl|TREP|TREP1628|gnl|TREP|TREP703|gnl|TREP|TREP723|gnl|TREP|TREP723|gnl|TREP|TREP19|gnl|TREP|TREP705|gnl|TREP|TREP1628|gnl|TREP|TREP3140|gnl|TREP|TREP3140|gnl|TREP|TREP2239, gnl|TREP|TREP3140|gnl|TREP|TREP2239|gnl|TREP|TREP712|gnl|TREP|TREP1628|gnl|TREP|TREP703|gnl|TREP|TREP2235|gnl|TREP|TREP100|gnl|TREP|TREP1405|gnl|TREP|TREP723|gnl|TREP|TREP723|gnl|TREP|TREP19|gnl|TREP|TREP70…
TC244699|AV928396|CB863945|CB863914|AV928480|AV927338|TC281332|AV930183|TC260791|TC265681	[CGAAGACGATCAGATACC, GCTCGAAGACGATCAGATACCGTCC, ACGATCAGATACCGTCCT, CTCGAAGACGATCAGATACCGTCC, CGATCAGATACCGTCCTA, AGACGATCAGATACCGTCCT, TCGAAGACGATCAGATACCG, AGACGATCAGATACCGTCCTAG, AGACGATCAGATACCGTCC, GACGATCAGATACCGTCCT, AAGACGATCAGATACCGTCCTAG, TCGAAGACGATCAGATACCGTCCTA, GAAGACGATCAGATACCGTC, CTCGAAGACGATCAGATACCG, AAGACGATCAGATACCGTCCTA, CGAAGACGATCAGATACCGT, AAGACGATCAGATACCGTCCT, AAGACGATC…	84	[BY843743|TC277517|BY849202|TC278694|AJ435679|TC263640|TC277538|TC238892|TC253069|TC270889|TC277172|AV925750|TC278747|TC264045|TC248638|TC279398|TC281434|CB861717|TC280599, TC270889|TC277172|AV925750|TC278747|TC264045|TC248638|TC279398|TC281434|CB861717|TC280599|BY841490|TC275490|BY842736|TC278149|CB861701|CB860363|TC274178|TC274545|BY839718, TC253069|TC270889|TC277172|AV925750|TC278747|TC264045|…
CB861963|BY863519|TC273941|TC240529|TC266137|TC245673	[CGAGTTCTATCAGGTAAAGCC, GTTCTATCAGGTAAAGC, TACGAGTTCTATCAGGTAAA, CGAGTTCTATCAGGTAAAGC, AGTTCTATCAGGTAAAGCCAA, CGAGTTCTATCAGGTAAAGCCA, TCAGGTAAAGCCAATGATTAGAGGCA, GTTCTATCAGGTAAAGCCAA, TACGAGTTCTATCAGGTAAAGCC, TATCAGGTAAAGCCAATGATT, CGAGTTCTATCAGGTAAAGCCAA, TATCAGGTAAAGCCAATG, AGTTCTATCAGGTAAAGCC, TATCAGGTAAAGCCAAT, ATCAGGTAAAGCCAATGAT, AGTTCTATCAGGTAAAGC, CAGGTAAAGCCAATGATTAGA, TATCAGGTAAAGCCAATG…	84	[CV056909|CV063962|TC265396|TC269789|BM816820|BY853593|CV055695|BY851560|BG414797|EY275018|TC278458|BE231052|BG418463, CV063962|TC265396|TC269789|BM816820|BY853593|CV055695|BY851560|BG414797|EY275018|TC278458|BE231052|BG418463|CV056909, CV063962|TC265396|TC269789|BM816820|BY853593|CV059603|CV055695|CV058921|BY851560|BG414797|EY275018|TC278458|BE231052|BG418463|CV056909, CV058921|BY851560|BG414797…
TC266766|TC260791|TC265681|TC244699|CB862084|AV928396	[CTTCGGCCGGCATCGCGCTCC, TTCGGCCGGCATCGCGCTC, GCCGGCATCGCGCTCCTAG, CCTTCGGCCGGCATCGCGCT, TTCGGCCGGCATCGCGCT, CCCTTCGGCCGGCATCGCGCTCC, ACCCTTCGGCCGGCATCGCGCTCC, TTCGGCCGGCATCGCGCTCCT, TCGGCCGGCATCGCGCTCCTAG, CTTCGGCCGGCATCGCGCTCCTA, TCGGCCGGCATCGCGCTCC]	84	[CB861785|TC263640|TC277641|TC280055|TC275490|TC277538|TC247973|TC238892|TC253069|TC245741|TC257510|TC278747|AJ486475|TC270889|AJ432850|TC277172|BF260746|TC269571|BI958693, AJ432850|TC277172|BF260746|TC269571|BI958693|BI947459|BE420606|TC244664|CB860363|TC245950|CB860640|TC269215|AJ435679|TC270887|TC272963|CB861785|TC263640|TC277641|TC280055, BF260746|TC269571|BI958693|BI947459|CB860640|TC269215|…
TC258402|TC263919	[TAGGACAAGTATTTCCGGACG, TCTAGGACAAGTATTTCCGG, TTTAGGACAAGTATTTCCGGACG, TTAGGACAAGTATTTCCGGACG, TTAGGACAAGTATTTCC, AGGACAAGTATTTCCGGACG, TTTAGGACAAGTATTTCCGG, GGACAAGTATTTCCGGACGGA, TAGGACAAGTATTTCCGGACGGA, TCTAGGACAAGTATTTCCGGACGG, TAGGACAAGTATTTCCGGACGG, TTAGGACAAGTATTTCCGGA]	84	[AL501152|BQ465197|BE060539, BE060539|BQ465197, AL501152, BQ465197|BE060539, BQ465197|BE060539|AL501152]
TC273612|TC266920|BY842652|BE421808|TC268866|TC273457|TC277974|TC277871|BY839394	[GGAAGGGAGCTTCGAGG, GAAGGGAGCTTCGAGGCGGC, GGGAAGGGAGCTTCGAGGCG, GGAAGGGAGCTTCGAGGCGGCC, GAAGGGAGCTTCGAGGCGGCC, GGGAAGGGAGCTTCGAGGCGGC, GGAGCTTCGAGGCGGCCAA, GAAGGGAGCTTCGAGGCGGCCAA, GTTGGGAAGGGAGCTTCGAGGCGGCC]	84	[TC269354|BY869973|TC261218|TC275717|TC281158|TC265299|BY864741|TC253672|TC262239, TC261218|TC275717|TC281158|TC265299|BY864741|TC253672|TC262239|TC269354|BY869973, TC253672|TC262239|TC269354|BY869973|TC261218|TC275717|TC281158|TC265299|BY864741, BY864741|TC253672|TC262239|TC281158|TC265299, TC253672|TC262239|TC281158|TC265299|BY864741, BY864741|TC253672|TC262239|TC269354|BY869973|TC261218|TC2757…
TC275945	[GCTACAGTTCGTCGTTTC, CGTTGCTACAGTTCGTCGTTTC, GTTGCTACAGTTCGTCGT, GTGCACCGTTGCTACAGTTCGTCGT, TTGCTACAGTTCGTCGTTTC, ACCGTTGCTACAGTTCGTCGT, CCGTTGCTACAGTTCGTCGTTTC, CCGTTGCTACAGTTCGTCGTT, GTTGCTACAGTTCGTCGTT, ACCGTTGCTACAGTTCGTCGTT, ACCGTTGCTACAGTTCGTCGTTTC, CCGTTGCTACAGTTCGTCGT, CGTTGCTACAGTTCGTCGT, TTGCTACAGTTCGTCGTT, GCACCGTTGCTACAGTTCGTCGTT, GTTGCTACAGTTCGTCGTTTC, GTTGCTACAGTTCGTCGTTTCGAGA, CACC…	84	[gnl|TREP|TREP1505|gnl|TREP|TREP1506|gnl|TREP|TREP1626|gnl|TREP|TREP3136|gnl|TREP|TREP19|gnl|TREP|TREP703|gnl|TREP|TREP723|gnl|TREP|TREP1628|gnl|TREP|TREP1403|gnl|TREP|TREP3133|gnl|TREP|TREP12|gnl|TREP|TREP1624|gnl|TREP|TREP1625|gnl|TREP|TREP3135|gnl|TREP|TREP1507, gnl|TREP|TREP1507|gnl|TREP|TREP1505|gnl|TREP|TREP1506|gnl|TREP|TREP1626|gnl|TREP|TREP1823|gnl|TREP|TREP96|gnl|TREP|TREP703|gnl|TREP|T…
AV928480|AV927338|TC280779|TC281332|AV930183|TC260791|TC265681|TC244699|AV928396|CB863945|CB863914	[CGGCGGATGTTGCTTATAGGA, GGCGGATGTTGCTTATAGGA, CGGATGTTGCTTATAGGAC, TCGGCGGATGTTGCTTATAGG, GCGGATGTTGCTTATAGGACTC, GGCGGATGTTGCTTATAG, ATGTTGCTTATAGGACT, CGGCGGATGTTGCTTATAGG, GCGGATGTTGCTTATAGG, CGGATGTTGCTTATAGGACTC, GGCGGATGTTGCTTATAGG, GCGGATGTTGCTTATAGGAC, CGGATGTTGCTTATAGGACTCCG, GGATGTTGCTTATAGGAC, CGGATGTTGCTTATAGGACT, ATGTTGCTTATAGGACTC, CGGCGGATGTTGCTTATA, GCGGATGTTGCTTATAGGACTCC, CGGCGG…	83	[AJ435679|TC263640|TC277538|TC238892|TC253069|TC277172|TC278747|TC264045|TC248638|TC281434|CB861717|TC280599|BY841490|BY842736|TC278941|TC278149|CB861701|BG309206|BY839718, TC266074|AJ465653|TC276117|TC269215|TC268728|BY843743|TC277517|TC278694|AJ435679|TC263640|TC277538|TC238892|TC253069|TC277172|TC278747|TC264045|TC248638|TC281434|CB861717, TC264045|TC248638|TC281434|CB861717|TC280599|BY841490|…
GH218772|CA013466	[AGACTTATATTTAAGAACGGAGGG, AAGACTTATATTTAAGAACGGAGG, AAAAGACTTATATTTAAGAAC, AAAAGACTTATATTTAAGAA, AAAGACTTATATTTAAGAACGG, AAGACTTATATTTAAGAACGGA, AAAAAGACTTATATTTAAGAACGG, AGACTTATATTTAAGAACGGA, AAAAAGACTTATATTTAAGAACG, TAAAAGACTTATATTTAAGAACG, AAGACTTATATTTAAGAACGG, AAAAGACTTATATTTAAGAACGGA, AAAGACTTATATTTAAGAACGGAG, AAAGACTTATATTTAAGAAC, ACTTATATTTAAGAACGGAGG, AAAGACTTATATTTAAGAACGGA, AAAAGACTT…	82	[TC257763, TC250424, TC257763|TC281505, TC281505|TC257763, TC281505, TC281505|TC257763|TC276073]
AV928184|TC277633|TC277911	[GACGCATCATTCAAATTTCTGC, CGCATCATTCAAATTTCT, ATCATTCAAATTTCTGCCCT, CGACGCATCATTCAAATT, GCATCATTCAAATTTCT, CGGCGACGCATCATTCAAATTT, ACGCATCATTCAAATTTC, ATTCAAATTTCTGCCCTATCAA, CATTCAAATTTCTGCCCTATCA, AATTTCTGCCCTATCAA, CATCATTCAAATTTCTGCC, ATTTCTGCCCTATCAACT, GACGCATCATTCAAATTTCTGCC, CGCATCATTCAAATTTCTGC, AATTTCTGCCCTATCAACT, CATTCAAATTTCTGCCCTATCAA, GACGCATCATTCAAATTTCT, CATCATTCAAATTTCTGCCCT, ACG…	82	[TC245741|TC281325|BM097446|TC279430|TC280659|EY275088|CB861255|TC281128|BY837706|BY842486|BG310211|TC275858|BY842057|TC261449|BI958693|TC238892|TC277641|CB861425|CB860640, TC261449|BI958693|CB861291|TC238892|TC277641|CB861425|CB860640|TC262311|CB861444|TC274734|TC276148|TC268659|CB861143|BY836868|BY835970|BY838859|TC265500|BY840281|TC272763, TC274734|TC276148|TC268659|CB861143|BY836868|BY835970|…
TC277633	[ATGCATGTGCAAGTATGAACC, GCATGTGCAAGTATGAACCAA, CATGTGCAAGTATGAAC, TGCATGTGCAAGTATGAAC, TGTGCAAGTATGAACCA, CCATGCATGTGCAAGTATGAAC, ATGCATGTGCAAGTATGAAC, ATGCATGTGCAAGTATGAACCA, TGTGCAAGTATGAACCAATT, GCATGTGCAAGTATGAACCAATTTGA, TGCATGTGCAAGTATGAACCA, CATGTGCAAGTATGAACC, TGCATGTGCAAGTATGAACCAATT]	82	[TC257313|BG310440|AJ465351|BG309647|BE455691|TC264286|TC238862|BY843643|BI950687|TC274867|TC274734|AJ475254|TC260339|BG344354|TC267963|TC272604|TC264314|BG300036|TC270676, TC264314|BG300036|TC270676|TC268637|TC277837|TC275426|TC264390|AJ432507|BG343245|AJ436484|AJ435326|BF616824|BE216693|TC249434|TC260546|TC272028|TC269357|TC271130|TC278471, TC264390|AJ432507|BG343245|AJ436484|AJ435326|BF616824|…
TC276185|TC253672|TC270034|BY864520|TC253255|TC280687|TC277278|TC263879|TC259265|TC269354|TC273938|BY859831|TC275717|TC278355|BY860820|TC262780|GT052881|TC274467|BY860473	[AGGGATAACTGGCTTGTG, AGGGATAACTGGCTTGTGG, CAGGGATAACTGGCTTGTGGC, CAGGGATAACTGGCTTGTGGCA, GGGATAACTGGCTTGTGGCA, AGGGATAACTGGCTTGTGGCA]	81	[TC266787|TC272820|TC275130|CA011892|TC268772|BY851418|BI777058|TC281543|TC239201, BI777058|TC281543|TC239201|TC266787|TC272820|TC275130|BQ768156|CA011892|TC268772|BY851418, TC239201|TC266787|TC272820|TC275130|BQ768156|CA011892|TC268772|BY851418|BI777058|TC281543, AJ434911|TC268772|BY851418|BI777058|TC281543|TC239201|TC266787|TC272820|TC275130|BQ768156|CA011892, CA011892|TC268772|BY851418|BI77705…
TC262239|TC273076|TC281181|BY873806|TC280507|BY863668|TC274467|BY862186|TC281249|TC279660|BY863980|BY861430|TC273938	[TCGGGAAAAGGATTGGCTCT, TCGGGAAAAGGATTGGCTC, TTCGGGAAAAGGATTGGCTCT, GGGAAAAGGATTGGCTCTGAG, CGGGAAAAGGATTGGCT, GGGAAAAGGATTGGCTC, TTCGGGAAAAGGATTGGCTC, CGGGAAAAGGATTGGCTCTGA]	81	[TC273959|BG415543|TC280061|TC280968|BY838840|BI949016|TC243199|TC247974, TC243199|TC247974|TC273959|BG415543|TC280061|TC280968|BY838840|BI949016, TC247974|TC273959|BG415543|TC280061|TC280968|BY838840|BI949016|TC243199, TC280968|BY838840|BI949016|TC243199|TC247974|TC273959|BG415543|TC280061]
TC264858|TC266920|BE421808|TC268866|TC277974|TC269278|TC277825|TC273612|BY842652|TC273049	[CGGACCGACTTAGCCCA, CGGACCGACTTAGCCCATGGCA, CGGACCGACTTAGCCCATGGC, CCGGACCGACTTAGCCCATGG]	81	[TC253672|TC262239|TC265299|TC253255|TC269354|TC261218|TC275717, TC275717|TC253672|TC262239|TC265299|TC253255|TC269354|TC261218, TC261218|TC275717|TC253672|TC262239|TC265299|TC253255|TC269354]
TC277633	[ATGCTTGTCTCAAAGATTAAGCC, CATATGCTTGTCTCAAAGATTA, ATGCTTGTCTCAAAGATTAAGC, CATATGCTTGTCTCAAAGATT, ATGCTTGTCTCAAAGAT, CATATGCTTGTCTCAAAGAT, ATATGCTTGTCTCAAAGATT, ATATGCTTGTCTCAAAGATTAA, ATGCTTGTCTCAAAGATTAA, CATATGCTTGTCTCAAA, CATATGCTTGTCTCAAAG, ATGCTTGTCTCAAAGATT, ATATGCTTGTCTCAAAGATTA, CATATGCTTGTCTCAAAGA, ATATGCTTGTCTCAAAGAT, GCTTGTCTCAAAGATTAA, ATATGCTTGTCTCAAAG, ATATGCTTGTCTCAAAGA]	81	[AJ432507|BG343245|AJ436484|AJ435326|BF616824|BE216693|TC249434|TC260546|TC272028|TC269357|TC238862|BY843643|BI950687|TC274867|TC274734|AJ475254|TC260339|BG344354|TC267963, TC269357|TC271130|TC255174|TC274681|TC278471|TC246154|TC238862|BY843643|BI950687|TC274867|TC274734|AJ475254|TC260339|BG344354|TC267963|TC270495|TC272604|BF624109|TC264314, TC260546|TC272028|TC269357|TC238862|BY843643|BI950687|…
TC246498|TC280447|BE195396	[AAAAAGACTTATATTTAGAAA, AAAAAGACTTATATTTAGAA]	81	[TC262648|FD518121|TC245061|TC246798|BY863316, TC245061|TC246798|BY863316|TC262648|FD518121]
EX590607	[TGCGTGCAGGAGGACAATATC]	81	[TC265925]
TC276253|AV928311|TC277911|AV928184|TC277633	[GGTTCGATTCCGGAGAG, TTCGATTCCGGAGAGGG, GAATTAGGGTTCGATTCCGGAG, TAGGGTTCGATTCCGGAGAGG, AATTAGGGTTCGATTCCGGAGA, CGGAGAATTAGGGTTCGATTCCG, TAGGGTTCGATTCCGGA, AGGGTTCGATTCCGGAGAGG, ATTAGGGTTCGATTCCGGAGA, GGGTTCGATTCCGGAGA, GGTTCGATTCCGGAGAGGG, GAGAATTAGGGTTCGATTCCGGA, ATTAGGGTTCGATTCCGG, AGAATTAGGGTTCGATTCCGGA, GAATTAGGGTTCGATTCCGGA, AGAATTAGGGTTCGATT, AGGGTTCGATTCCGGAGA, AGGGTTCGATTCCGGAGAGGGA, ATTAG…	80	[BI958693|TC259829|TC279780|CB860640|CB861255|TC280318|CB860828|CB861487|BF624109|AJ465211|BG344612|TC248808|CB861444|CB861425|TC259011|TC267543|AJ465184|TC260422|CB861658, TC275426|TC264390|BF616824|TC249434|TC260546|TC269357|TC278471|TC278984|TC270495|TC255174|TC254021|TC281159|BY852488|AJ464006|TC245741|TC281325|BM097446|TC279430|TC280659, AJ465211|BG344612|TC248808|CB861444|CB861425|TC259011|…
BY869973|TC261218|TC275717|BY863044|TC269354|TC260366|BY864741|TC281158	[AGTGGCAGAGTGGCCTT, AAGTGGCAGAGTGGCCTTGCT, TGTAAGTGGCAGAGTGGCCTTG, TGGCAGAGTGGCCTTGCTGCC, TTGTAAGTGGCAGAGTGGCCT, AAGTGGCAGAGTGGCCTT, AAGTGGCAGAGTGGCCTTG, AAGTGGCAGAGTGGCCT, GTGGCAGAGTGGCCTTGCTG, AGTGGCAGAGTGGCCTTGCTGCCC, AGTGGCAGAGTGGCCTTGCTG, GTAAGTGGCAGAGTGGCCTTGC, GTAAGTGGCAGAGTGGCCTTG, TAAGTGGCAGAGTGGCCTTGC, TAAGTGGCAGAGTGGCCTTGCT, TAAGTGGCAGAGTGGCCTTG, AGTGGCAGAGTGGCCTTGCT, AGTGGCAGAGTGGCCTT…	80	[BY839394|TC272524|TC250934|BE421808|TC277974|TC268866|BY842652|TC277871|TC273457, TC250934|BE421808|TC277974|TC268866|BY842652|TC277871|TC273457|BY839394|TC272524, TC250934|BE421808|TC277974|TC268866|BY842652|TC277871|TC273457|BY839394|TC253672, BY842652|TC277871|TC273457|BY839394|TC250934|BE421808|TC277974|TC268866, BY839394|TC250934|BE421808|TC277974|TC268866|BY842652|TC277871|TC273457, TC2688…
TC253255|TC269354|TC275717|TC262780|TC270034|TC256588|TC265299|TC261218|TC253672	[CAAGCTAGCATGCGACGCCT, TCCAAGCTAGCATGCGACGCCT, ATCCAAGCTAGCATGCGACGC, AATCCAAGCTAGCATGCGACGCCT, CCAAGCTAGCATGCGACGC, AGCTAGCATGCGACGCCTG, CAAGCTAGCATGCGACGC, CAAGCTAGCATGCGACGCCTG, CTAGCATGCGACGCCTG, TCCAAGCTAGCATGCGACGCCTG, AAGCTAGCATGCGACGCCT, ATCCAAGCTAGCATGCGACGCC, CCAAGCTAGCATGCGACGCCT, CCAAGCTAGCATGCGACGCC, AGCTAGCATGCGACGCCT, CCAAGCTAGCATGCGACGCCTGC, CAAGCTAGCATGCGACGCC, ATCCAAGCTAGCATGCGA…	79	[TC266920|TC277825|TC273049|BM096889|TC268866|TC277871|BE421808|TC273612|TC277974|BY842652|BY839394, BE421808|TC273612|TC277974|BY842652|BY839394|TC266920|TC277825|TC273049|BM096889|TC268866|TC277871, TC273612|TC277974|BY842652|BY839394|TC266920|TC277825|TC273049|BM096889|TC268866|TC277871|BE421808, BY842652|BY839394|TC266920|TC277825|TC273049|BM096889|TC268866|TC264858|TC277871|BE421808|TC273612…
TC240529|TC278164|TC266137|TC245673|BY863519|TC273941	[TGACTTGGGTATAGGGGCGAAA, TCTGACTTGGGTATAGGGGCGAAA, CTGACTTGGGTATAGGGGCGAAA, CTGACTTGGGTATAGGGGCGAA, TCTGACTTGGGTATAGGGGCGA, CTGACTTGGGTATAGGGG, GACTTGGGTATAGGGGCGAA, TGACTTGGGTATAGGGGCGAA, CTTGGGTATAGGGGCGAAA, TGACTTGGGTATAGGGGCG, ACTTGGGTATAGGGGCGAAA, GACTTGGGTATAGGGGCG, TCTGACTTGGGTATAGGGGCG, CTGACTTGGGTATAGGGGC, TGACTTGGGTATAGGGG, TCTGACTTGGGTATAGGGGC, GTCTGACTTGGGTATAGGGGC, CTGACTTGGGTATAGGGG…	79	[BE231052|BG418463|CV064153|TC281335|CV056909|CV063962|TC265396|CV060463|TC269789|BM816820|BY853593|CV059603|CV056526|CV055695|CV058921|BY851560|BG414797|CV059029, TC265396|CV060463|TC269789|BM816820|BY853593|CV059603|CV056526|CV055695|CV058921|BY851560|BG414797|CV059029|BE231052|BG418463|CV064153|TC281335|CV056909|CV063962, TC269789|BM816820|BY853593|CV059603|CV056526|CV055695|CV058921|BY851560|…
EX590607	[TACAAACTGTCTTATAATGCA, ACAAACTGTCTTATAATGCAAC, ACAAACTGTCTTATAATGCAA, TACAAACTGTCTTATAATGCAA, CAAACTGTCTTATAATGCAA]	79	[TC265925]
TC257287|BY860473|TC278355|TC270034|TC280687|TC275717|BY863385|TC277278|TC263879|TC259265|TC269354|TC257303|TC273938	[CCGGGCGGAAGACATTGTCAGG, GGGCGGAAGACATTGTCA]	78	[TC258301|AJ434911|BY853347|TC281263|TC279936|BY843510|BY837508|TC265213|TC277479|TC268219|TC268772|TC276246|BY837883, BY853347|TC273054|TC281263|TC279936|BY843510|BY837508|TC265213|TC277479|TC268219|TC268772|TC276246|BY837883|TC258301|AJ434911]
TC279552|TC245673|BQ760347	[AAGGGACGGGGTAACCCCGG, AAGGGACGGGGTAACCCC, CTAAGGGACGGGGTAACCCCGGC, CTAAGGGACGGGGTAAC, AGGGACGGGGTAACCCCGGCA, CCTAAGGGACGGGGTAACCCCGGCA, CTAAGGGACGGGGTAACC, TAAGGGACGGGGTAACCCC, GGACGGGGTAACCCCGGCA, CTAAGGGACGGGGTAACCCCGGCAG, AAGGGACGGGGTAACCCCGGC, CTAAGGGACGGGGTAACCCCGGCA, GGGACGGGGTAACCCCGGCA, TAAGGGACGGGGTAACCCCGGC, AAGGGACGGGGTAACCCCGGCAG, GGGACGGGGTAACCCCGGCAGA, GGGACGGGGTAACCCCGGC, TAAGGGAC…	78	[BG418680|TC278969|TC243199|AJ435446|TC260366|TC279832, TC260366|TC279832|BG418680|TC278969|TC243199|AJ435446, TC279832|BG418680|TC278969|TC243199|AJ435446|TC260366, TC278969|TC243199|AJ435446|TC260366|TC279832|BG418680, AJ435446|TC260366|TC279832|BG418680|TC278969|TC243199, TC243199|AJ435446|TC260366|TC279832|BG418680|TC278969]
TC277278|TC263879|TC259265|TC269354|TC257303|TC273938|BY860473|BY859831|BY864722|TC274467|TC280687	[GTGTGGAACAAAAGGGTA, CGTGTGGAACAAAAGGGTA, CTCGTGTGGAACAAAAGGGTA]	78	[AJ434911|TC266787|BY851418|BI777058|BY840852|BY852555|TC281543|BY838804|TC239201|TC256070|TC279129|BY843510|TC268219|TC268772|TC276246|TC258301, BY843510|TC268219|TC268772|TC276246|TC258301|AJ434911|TC266787|BY851418|BI777058|BY840852|BY852555|TC281543|BY838804|TC239201|TC256070|TC279129, TC281543|BY838804|TC239201|TC256070|TC279129|BY843510|TC268219|TC268772|TC276246|TC258301|AJ434911|TC266787|…
TC253255|TC269354|TC275717|TC262780|TC280289|TC267463|TC265299|TC253672|TC270034|BY864520	[CAATAGGGAACGTGAGC, CCCACCAATAGGGAACGTGA, ACCAATAGGGAACGTGAGCT, CCAATAGGGAACGTGAG, CCAATAGGGAACGTGAGCTGG, ACCCACCAATAGGGAACGTGAGCT, CCACCAATAGGGAACGTGAGCT, CAATAGGGAACGTGAGCTGG, CCAATAGGGAACGTGAGCTG, CCCACCAATAGGGAACGTGAG, CACCAATAGGGAACGTGAGCT, AATAGGGAACGTGAGCT, CACCAATAGGGAACGTGA, ACCAATAGGGAACGTGAGCTGG, ACCAATAGGGAACGTGAGC, ACCCACCAATAGGGAACGTGAGC, CCCACCAATAGGGAACGTGAGCTG, CCAATAGGGAACGTGAGC…	77	[TC281543|TC277825|TC264858|TC279623|TC274083|TC281232, TC279623|TC274083|TC281232|TC281543|TC277825|TC264858, TC279623|TC274083|TC281232|TC277825|TC264858, TC281232|TC281543|CA011892|TC277825|TC264858|TC279623|TC274083, TC264858|TC279623|TC274083|TC281232|TC277825, TC281232|TC281543|TC277825|TC264858|TC279623|TC274083, TC274083|TC281232|TC281543|TC277825|TC264858|TC279623, TC281232|TC277825|TC26…
EX593083|TC246794|TC281465|EX593083	[CATACTTTAGAGTGTAGATTCACT, ATACTTTAGAGTGTAGATTCAC, CATACTTTAGAGTGTAGATTCA, TACTTTAGAGTGTAGATTCA, ATACTTTAGAGTGTAGATTCACTT, ACATACTTTAGAGTGTAGATTC, TACTTTAGAGTGTAGATTCACT, ATACTTTAGAGTGTAGATTC, ATACTTTAGAGTGTAGATTCA, ACATACTTTAGAGTGTAGATTCAC, ATACTTTAGAGTGTAGATTCACT, GACATACTTTAGAGTGTAGATTCA, AGACATACTTTAGAGTGTAGATTCA]	76	[TC253359|TC250831|AV836577|CX631852, TC250831|AV836577|CX631852|TC253359, AV836577|CX631852|TC253359, CX631852|TC253359|TC250831|AV836577, CX631852|TC253359|AV836577, TC253359|AV836577|CX631852]
TC275850|TC252190	[GTTGAAAGTTGGCATGCT, TGTTGAAAGTTGGCATGCTATCA, AATGTTGAAAGTTGGCATGCTA, GTTGAAAGTTGGCATGCTATC, TGTTGAAAGTTGGCATG, GAAAATGTTGAAAGTTGGCATGC, AAATGTTGAAAGTTGGCATGC, GTTGAAAGTTGGCATGCTA, GAAAATGTTGAAAGTTGGCA, GTTGAAAGTTGGCATGCTATCATC, ATGTTGAAAGTTGGCATGCTAT, TGAAAGTTGGCATGCTATCATC, TGTTGAAAGTTGGCATGCTATCAT, AAATGTTGAAAGTTGGCATG, GAAAATGTTGAAAGTTGGCATGCTA, TGAAAGTTGGCATGCTATCAT, TGTTGAAAGTTGGCATGCTATC, …	74	[AFA_HV;grasrep, CB882105, AFA_TU;grasrep|AFA_HV;grasrep, AFA_HV;grasrep|AFA_TU;grasrep]
TC240324	[GACGGCAGAGGTGACTTGG, TGACGGCAGAGGTGACTTGGTTA, GACGGCAGAGGTGACTTGGTT, ACGGCAGAGGTGACTTGGTTA, ACGGCAGAGGTGACTTGGTT, GACGGCAGAGGTGACTTGGTTA, TGACGGCAGAGGTGACTTGGTT, GACGGCAGAGGTGACTTGGT, TGACGGCAGAGGTGACTTGGT]	74	[TC269095]
TC251687	[GTATGTTCAATCGTTGGTATAAG, ATGTTCAATCGTTGGTATAA, ATGTTCAATCGTTGGTATAAG, TATGTTCAATCGTTGGTATAA, ATGTTCAATCGTTGGTATAAGT, ATGTTCAATCGTTGGTATAAGTGT, TATGTTCAATCGTTGGTATAAGT, GTATGTTCAATCGTTGGTAT, GTATGTTCAATCGTTGGTATAA, TATGTTCAATCGTTGGTATAAG, GTATGTTCAATCGTTGGTA, GTATGTTCAATCGTTGGTATAAGT]	74	[TC258596]
ambig	[ACGAGGATCCATTGGAGGGCA]	74	[TC263592|TC257510|TC267543|BY836868|BY840281|TC279430|BY842486|CB861487|TC278747|TC268575|AJ486475|BY850214|AJ465520|TC269571|CB867624|TC272963|CB861106|TC277538|CB860828]
TC247623	[AGTGGGCAAACAAGCTGACT, TCAGTGGGCAAACAAGCTGACT, CAGTGGGCAAACAAGCTGACT, TCAGTGGGCAAACAAGCTGAC]	73	[EX599712|BM816956|TC238421, BM816956|TC238421|EX599712]
TC262780|BY860820|TC274467	[AGCTGGGGTTAGACCGTCGTG, GAGCTGGGGTTAGACCGTCGT, AGCTGGGGTTAGACCGTCG, GGGTTAGACCGTCGTGA, TGAGCTGGGGTTAGACCGTCGT, TGAGCTGGGGTTAGACCGTCGTG, GAGCTGGGGTTAGACCGTCGTG, GGGGTTAGACCGTCGTGAGA, GTTAGACCGTCGTGAGACA, TGGGGTTAGACCGTCGTGAGACA, GCTGGGGTTAGACCGTCGTGA, GGGGTTAGACCGTCGTG, GCTGGGGTTAGACCGTCGTGAG, GTTAGACCGTCGTGAGACAGGT, CTGGGGTTAGACCGTCGTGAG, GGGGTTAGACCGTCGTGA, GCTGGGGTTAGACCGTCGTG, TGGGGTTAGACCGTCG…	73	[TC280812|TC267335, TC280812, TC267335, TC267335|TC280812]
BQ760347|TC245673	[TGTGAACGGCACTTGCAC, CCATGTGAACGGCACTTG, GTTCCATGTGAACGGCACTTGCAC, TCCATGTGAACGGCACT, TCCATGTGAACGGCACTTGC, TTCCATGTGAACGGCACTTGCACAT, CATGTGAACGGCACTTGCACA]	73	[TC243199|AJ435446|TC260366|TC279832|BY851084, AJ435446|TC260366|TC279832|BY851084|TC243199, TC260366|TC279832|BY851084|TC243199|AJ435446, BY851084|TC243199|AJ435446|TC260366|TC279832]
TC249599|GH208819|TC240770|BY867440|BU989524	[ATACGGAGCAAAATGAGTGAA, ACGGAGCAAAATGAGTGAATCTAT, ATACGGAGCAAAATGAGTGAATC, ATACGGAGCAAAATGAGTG, ACGGAGCAAAATGAGTGAATC, CATACGGAGCAAAATGAGTGAATA, ATACGGAGCAAAATGAGTGAAT, ACGGAGCAAAATGAGTGAATCTAC, ATACGGAGCAAAATGAGTGA, TACGGAGCAAAATGAGTGAATC, ATACGGAGCAAAATGAGTGAATCT, TACGGAGCAAAATGAGTGAAT, ATACGGAGCAAAATGAGTGAAC, ATACGGAGCAAAATGAGTGAATAT]	73	[TC272422|TC239887|AJ469590|TC267968|TC281465, TC281465|TC272422, TC272422|TC281465, TC281465|TC272422|TC239887|TC267968, TC239887|TC275228|AJ469590|TC267968|TC281465|TC272422, TC281465, TC267968|TC281465|TC272422|TC239887|TC275228|AJ469590, TC272422, TC239887|TC267968|TC281465|TC272422, AJ469590, TC267968|TC239887|TC272422|TC281465]
TC260366|TC243199|AJ435446|TC279832	[CCTTAGGATCGGCTTACCCAT, CCCTTAGGATCGGCTTACCCA, CCTTAGGATCGGCTTACCCA, CCTTAGGATCGGCTTACCCATG, TTAGGATCGGCTTACCCATG, TTAGGATCGGCTTACCCATGT, CTTAGGATCGGCTTACCCAT, CCCTTAGGATCGGCTTACCCAT]	73	[TC245673|TC279552, TC279552|TC245673]
ambig	[GATGAGTAGGAGGGCGCGGCG, CCGATGAGTAGGAGGGCGCGG, CCCGATGAGTAGGAGGGCG, CCGATGAGTAGGAGGGCG, CCCGATGAGTAGGAGGG, GATGAGTAGGAGGGCGC, CCGATGAGTAGGAGGGCGC, GATGAGTAGGAGGGCGCGG, CCCCGATGAGTAGGAGGGC, CCGATGAGTAGGAGGGCGCGGCG, CCGATGAGTAGGAGGGC, CCCGATGAGTAGGAGGGCGC]	72	[AJ435446|TC260366|BY846336|BY853684|TC280458|TC273474|BY839459|TC279090|BY843878|BY840029|TC280638|TC278550, BY843878|BY840029|TC280638|TC278550|AJ435446|TC260366|BY846336|BY853684|TC280458|TC273474|BY839459|TC279090, BY853684|TC280458|TC273474|BY839459|TC279090|BY843878|BY840029|TC280638|TC278550|AJ435446|TC260366|BY846336, TC280638|TC278550|AJ435446|TC260366|BY846336|BY853684|TC280458|TC273474…
TC273938|TC262239|TC279552|TC279660|BY863980|BY861430|BY862475	[GTTCACGCCCGGTCGTAC, AGTACCGTTCACGCCCGGTCG, GTTCACGCCCGGTCGTACT, GTACCGTTCACGCCCGGTCGT, CCGTTCACGCCCGGTCGTAC, CCGTTCACGCCCGGTCGTACTCA, TACCGTTCACGCCCGGTCGTA, GTTCACGCCCGGTCGTACTCAT, GTTCACGCCCGGTCGTACTCA, CCGTTCACGCCCGGTCGTA, CGTTCACGCCCGGTCGTACTC, ACCGTTCACGCCCGGTCGTACTCAT, CGTTCACGCCCGGTCGTA, ACGCCCGGTCGTACTCA, CGTTCACGCCCGGTCGTAC, CCGTTCACGCCCGGTCGTACT, ACCGTTCACGCCCGGTCGTA, TCACGCCCGGTCGTACTC…	71	[TC273959|TC243199|TC260366|TC247974, TC243199|TC260366|TC247974|TC273959, TC260366|TC247974|TC273959|TC243199, TC247974|TC273959|TC243199|TC260366]
TC277633|AV928184	[AACTGCGAATGGCTCATTAAATCA, AACTGCGAATGGCTCAT, TGCGAATGGCTCATTAAATC, GAAACTGCGAATGGCTCATTA, AACTGCGAATGGCTCATT, AAACTGCGAATGGCTCATT, CTGCGAATGGCTCATTAAATCA]	70	[TC278471|TC278984|BY840456|AJ431798|TC270495|BJ468746|TC255174|TC274681|TC278127|AJ434767|BF624109|CB861444|CB863490|TC253845|DN156958|TC253069|BI955938|AJ435883|BI957208, TC238862|BY843643|BI950687|TC274867|TC274734|AJ475254|TC260339|BG344354|TC267963|TC272604|TC264314|BG300036|TC270676|TC277837|TC275426|TC264390|AJ432507|BG343245|AJ436484, BG310440|AJ465351|BG309647|BE455691|TC264286|TC238862|…
TC245673|BY859774|TC273941	[CCCGATGAGTAGGAGGGC, CCCCGATGAGTAGGAGG, CATGCCCCGATGAGTAGGA, ATGCCCCGATGAGTAGGAGGGCGC, TGCCCCGATGAGTAGGAGGGC, TGCCCCGATGAGTAGGAG, CCCCGATGAGTAGGAGGGCGC, CGATGAGTAGGAGGGCG, CCGATGAGTAGGAGGGCGCG, ATGCCCCGATGAGTAGGAGGGCG, CCCCGATGAGTAGGAGGGCGCG, CCCCGATGAGTAGGAGGGCG, ATGCCCCGATGAGTAGG, CCATGCCCCGATGAGTAGGAG, CATGCCCCGATGAGTAGGAG, ATGCCCCGATGAGTAGGAGGGC, CCCCGATGAGTAGGAGGG, ATGCCCCGATGAGTAGGAGGG, ATG…	70	[AJ435446|TC260366|BY846336|BY853684|TC280458|TC273474|BY839459|TC279090|BY843878|BY840029|TC280638|TC278550, BY853684|TC280458|TC273474|BY839459|TC279090|BY843878|BY840029|TC280638|TC278550|AJ435446|TC260366|BY846336, TC280458|TC273474|BY839459|TC279090|BY843878|BY840029|TC280638|TC278550|AJ435446|TC260366|BY846336|BY853684, TC280638|TC278550|AJ435446|TC260366|BY846336|BY853684|TC280458|TC273474…
BQ663845|TC265681|TC280423	[ACACACCGCCCGTCGCTCCTACCG, GTACACACCGCCCGTCGCTCCTA, CACCGCCCGTCGCTCCTACCG, CACCGCCCGTCGCTCCT, ACACCGCCCGTCGCTCCTACCGAT, CGCCCGTCGCTCCTACC, ACCGCCCGTCGCTCCTAC, ACACACCGCCCGTCGCTCC, GTACACACCGCCCGTCGCT, ACACACCGCCCGTCGCTCCTA, ACACCGCCCGTCGCTCCTACC, GTACACACCGCCCGTCGCTCC, CTTTGTACACACCGCCCGTCGCT, TACACACCGCCCGTCGCT, CGCCCGTCGCTCCTACCG, TTGTACACACCGCCCGTCG, ACACCGCCCGTCGCTCCT, ACACACCGCCCGTCGCTCCTAC,…	70	[TC278978|TC253939|TC281352|TC276117|TC277315|AJ472577, TC277315|AJ472577|TC278978|TC253939|TC281352|TC276117, TC242890|TC278978|TC253939|TC281352|TC276117|TC277315|AJ472577, TC276117|TC277315|AJ472577|TC278978|TC253939|TC281352, TC281352|TC276117|TC277315|AJ472577|TC278978|TC253939, AJ472577|TC278978|TC253939|TC281352|TC276117|TC277315, TC253939|TC281352|TC276117|TC277315|AJ472577|TC278978]
BQ663845	[GTCCGGTGAAGTGTTCGGA, GGTCCGGTGAAGTGTTCGGA, AATGGTCCGGTGAAGTGTTCGG, TGGTCCGGTGAAGTGTTCGGA, ATGGTCCGGTGAAGTGTTCGG, ATGGTCCGGTGAAGTGTTCGGA, GTCCGGTGAAGTGTTCGG]	70	[TC278978|TC253939|TC281352|TC276117|TC277315|AJ472577, TC276117|TC277315|AJ472577|TC278978|TC253939|TC281352, TC281352|TC276117|TC277315|AJ472577|TC278978|TC253939, TC253939|TC281352|TC276117|TC277315|AJ472577|TC278978]
BM100823	[AGTACCGAACGGACGGCACCTCC, CTAGTACCGAACGGACGGCACC, GTACCGAACGGACGGCACCTCCG, AGTACCGAACGGACGGCACCTC, ACCGAACGGACGGCACCTCCGCGT, TACCGAACGGACGGCACCTCCG, GTACCGAACGGACGGCACCT, TCTAGTACCGAACGGACGGCACCT, CTAGTACCGAACGGACGGCACCTC, GTACCGAACGGACGGCACC, TAGTACCGAACGGACGGCACCTCC, CGAACGGACGGCACCTCCGCG, TAGTACCGAACGGACGGCACCTC, TAGTACCGAACGGACGGCACCT, CGAACGGACGGCACCTCC, GAACGGACGGCACCTCCGC, AGTACCGAACGGACGG…	70	[TC274644|TC277519|CB864968|TC257714, CB864968|TC257714|TC274644|TC277519, TC274644|TC277519, TC274644|TC277519|CB864968, TC277519|TC274644]
AV928184|TC277633|TC253420|CB863815	[ATAACCGTAGTAATTCTAGAGC, AACCGTAGTAATTCTAGAGCTAA, ATAACCGTAGTAATTCTAG, CGTAGTAATTCTAGAGCTAATA, TAACCGTAGTAATTCTAGAGCT, AACCGTAGTAATTCTAGAGC, CGTAGTAATTCTAGAGCTAAT, ACCGTAGTAATTCTAGAGCTAA, ATAACCGTAGTAATTCTAGA, CCGTAGTAATTCTAGAGCT, CGTAGTAATTCTAGAGC, AACCGTAGTAATTCTAGAGCT, CCGTAGTAATTCTAGAGCTA]	69	[BF616824|BE216693|TC249434|TC260546|TC272028|TC269357|TC271130|TC278471|TC278984|BY840456|AJ431798|TC270495|BJ468746|TC255174|TC274681|TC278127|AJ434767|CB863490|TC275305, AJ436484|AJ435326|BF616824|BE216693|TC249434|TC260546|TC272028|TC269357|TC271130|TC278471|TC278984|BY840456|AJ431798|TC270495|BJ468746|TC255174|TC274681|TC278127|AJ434767, AJ465351|BG309647|TC264286|BY843643|TC274867|TC274734|…
TC261218	[ATGTCGCACGGATTCGTCC, TGTCGCACGGATTCGTCC, CCATGTCGCACGGATTCGTCCC, CATGTCGCACGGATTCGTCCC]	69	[TC253672]
TC275169|AL508349|BY852035|TC280968|TC247974|TC279205|BG343316|TC280061|BI949016|TC275184	[CAGAGCACTGGGCAGAAA, ACATTCAGAGCACTGGGCAGA, CATTCAGAGCACTGGGCAGAAA, CATTCAGAGCACTGGGCAGAAATC, TCAGAGCACTGGGCAGAAATC, ATTCAGAGCACTGGGCAGAAA, CATTCAGAGCACTGGGCAGA, ATTCAGAGCACTGGGCAG, TCAGAGCACTGGGCAGAAATCACA, ATTCAGAGCACTGGGCAGAA, CATTCAGAGCACTGGGCAGAA, AGAGCACTGGGCAGAAATCACA, CATTCAGAGCACTGGGCAGAAAT, ATTCAGAGCACTGGGCAGAAATC, GACATTCAGAGCACTGGGCAG, GACATTCAGAGCACTGGGCAGAA, CAGAGCACTGGGCAGAAATCACAT]	69	[TC281249|BY864403|BY863847|BY861299|TC281181|TC257287|TC273938|TC257303|BY864507|TC262239|TC281158|TC279957|TC280507|BY865253|BY865136, TC257303|BY864507|TC262239|TC281158|TC279957|TC280507|BY865253|BY865136|BY864403|BY863847|BY861299|TC281181|TC257287|TC273938, BY865136|TC281249|AU252321|BY864403|BY863847|BY861299|TC281181|TC257287|TC273938|TC257303|BY864507|TC262239|TC281158|TC279957|TC280507|…
AU252396|BQ760347|TC279552|TC245673|BM445258	[AAAGGGAATCGGGTTAA, GAATCGGGTTAAGATTTCCCGAGCC, CCCCGAAAGGGAATCGGGT, AAGGGAATCGGGTTAAGATTTCCCG, AATCGGGTTAAGATTTC, GAATCGGGTTAAGATTTCCCGAGC, CCGAAAGGGAATCGGGTTAAG, GAAAGGGAATCGGGTTAA, GGAATCGGGTTAAGATT, TCCCCCGAAAGGGAATCGGGT, CCGAAAGGGAATCGGGTTAA, AAGGGAATCGGGTTAAGAT, AAAGGGAATCGGGTTAAGAT, CCGAAAGGGAATCGGGT, AAAGGGAATCGGGTTAAG, AGGGAATCGGGTTAAGATTTC, CCCCGAAAGGGAATCGGGTTAA, CCCGAAAGGGAATCGGGTTA, G…	69	[TC278969|TC243199|TC260366|TC279832|TC281509|BG418680, TC260366|TC279832|BG418680|TC278969|TC243199, TC243199|TC260366|TC279832|TC247974|TC281509|BG418680|TC278969, TC278969|TC243199|TC260366|TC279832|BG418680, TC260366|TC279832|TC281509|BG418680|TC278969|TC243199, BG418680|TC278969|TC243199|TC260366|TC279832|TC281509, BG418680|TC278969|TC243199|TC260366|TC279832, TC281509|BG418680|TC278969|TC24…
TC257303|TC273938|TC257287|BY860473|TC278355|BY859831|BY863385|BY864722|TC274467|TC280687|TC275717|TC277278|TC263879|TC259265|TC269354	[GCAGGTGTCCTAAGATGAGCT, TGTCCTAAGATGAGCTC, CAGGTGTCCTAAGATGAGCT, AACGCAGGTGTCCTAAGATGA, CAGGTGTCCTAAGATGAGCTC, AACGCAGGTGTCCTAAGAT, TAACGCAGGTGTCCTAAGAT, AACGCAGGTGTCCTAAGATGAGCT, CGCAGGTGTCCTAAGATGAGC, TAACGCAGGTGTCCTAAG, TAACGCAGGTGTCCTAA, AGGTGTCCTAAGATGAGC, ATAACGCAGGTGTCCTAAG, CAGGTGTCCTAAGATGAGCTCA, ACGCAGGTGTCCTAAGATGAGCTC, AGGTGTCCTAAGATGAG, ATAACGCAGGTGTCCTAAGAT, GTGTCCTAAGATGAGCT, TGTCC…	69	[TC266787|BY851418|BI777058|BY840852|BY852555|TC281543|TC279936|TC279129|BY843510|TC277479|TC268219|TC268772|TC276246|BY837883|TC258301|AJ434911, TC258301|AJ434911|TC266787|BY851418|BI777058|BY840852|BY852555|TC279936|TC279129|BY843510|TC265213|TC277479|TC268219|TC268772|TC276246|BY837883, AJ434911|TC266787|BY851418|BI777058|BY840852|BY852555|TC281543|TC279936|TC279129|BY843510|TC265213|TC277479|…
TC269433|TC269433	[CCGAACTGATGGAAAGGGCT, CCGAACTGATGGAAAGGGCTAGG, AGTCCGAACTGATGGAAAGGGC, TCCGAACTGATGGAAAGGGCTAG, TCCGAACTGATGGAAAGGGCTAGG, GAACTGATGGAAAGGGCTAGGCAA, CGAACTGATGGAAAGGGCTA, CCGAACTGATGGAAAGGGCTAG, GAACTGATGGAAAGGGCTAG, TCCGAACTGATGGAAAGGGCTA, AAAGTCCGAACTGATGGAAAGGGC, CGAACTGATGGAAAGGGCTAG, AGTCCGAACTGATGGAAAGGGCTA, CCGAACTGATGGAAAGGGCTAGGC, CGAACTGATGGAAAGGGCTAGGC, GTCCGAACTGATGGAAAGGGCTAG, TCCGAA…	69	[BE437625]
BE231052|TC269789|BY851560|BY853593|BG299446|TC265396|BM816820|BI947887|CV056526|CV059755|CV056909|CV055695|BG418463|BG414797|TC243723	[ATAGGTCGAGGACGTTGCG, GAATAGGTCGAGGACGTTGCG, AGAATAGGTCGAGGACGTTGCG, AATAGGTCGAGGACGTTGCGT, ATAGGTCGAGGACGTTGCGTC, AGAATAGGTCGAGGACGTTGCGTC, TAGGTCGAGGACGTTGCGT, AATAGGTCGAGGACGTTGCGTC, GAATAGGTCGAGGACGTTGCGT, ATAGGTCGAGGACGTTGC]	69	[BY864195|BY863519|TC273941|TC245673|TC266137|TC240529, BY863519|TC273941|TC245673|TC266137|TC240529|BY864195, TC273941|TC245673|TC266137|TC240529|BY864195|BY863519, TC266137|TC240529|BY864195|BY863519|TC273941|TC245673, TC240529|BY864195|BY863519|TC273941|TC245673|TC266137]
AV928396|CB863945|CB863914|AV928480|AV927338|CB862207|TC281332|AV930183|TC266766|TC260791|TC265681|TC244699	[GAACGAAAGTTGGGGGCTCG, AGAACGAAAGTTGGGGGCTC, GAACGAAAGTTGGGGGCTCGAAGA, GAACGAAAGTTGGGGGCT, GAACGAAAGTTGGGGGC, AACGAAAGTTGGGGGCTCGA, TTAATCAAGAACGAAAGTTGG, CAAGAACGAAAGTTGGGGGCTC, GAACGAAAGTTGGGGGCTCGA, TCAAGAACGAAAGTTGGGGG, ACGAAAGTTGGGGGCTCGA, ATTAATCAAGAACGAAAGTTGGG, TCAAGAACGAAAGTTGGGGGC, ACGAAAGTTGGGGGCTC, CAAGAACGAAAGTTGGGG, AACGAAAGTTGGGGGCTC, AAGAACGAAAGTTGGGGG, TCAAGAACGAAAGTTGGGGGCTC, AA…	68	[TC238892|TC253069|TC270889|TC277172|TC244664|AV925750|TC278747|TC264045|TC248638|TC279398|TC281434|CB861717|TC280599|BY841490|CB860363|TC274178|TC274545|BY839718|TC266074, TC278694|TC260648|AJ435679|TC270887|TC263640|TC277538|TC238892|TC253069|TC270889|TC277172|TC244664|AV925750|TC278747|TC264045|TC248638|TC279398|TC281434|CB861717|TC280599, BY839718|TC266074|TC274559|BY838212|AJ465653|TC276117|…
TC260791|TC265681|TC244699|AV928396|CB863945|CB863914|AV928480|TC280779|CB862207|TC281332|AV930183	[CACCTTATGAGAAATCAAAGT, CGGCACCTTATGAGAAATC, GCCGGCACCTTATGAGAAA, CGGCACCTTATGAGAAATCA, ACCTTATGAGAAATCAA, CCGGCACCTTATGAGAAATCAA, GCCGGCACCTTATGAGAAATCAA, GGCACCTTATGAGAAATC, CGGCACCTTATGAGAAATCAAA, GCCGGCACCTTATGAGAAATCAAA, CCGGCACCTTATGAGAAAT, CGGCACCTTATGAGAAATCAA, CCGGCACCTTATGAGAAATC, CCGGCACCTTATGAGAAATCA, GCCGGCACCTTATGAGAAAT, CGCCGGCACCTTATGAG, GCACCTTATGAGAAATCAA, CCGGCACCTTATGAGAAA, CG…	68	[TC278694|AJ435679|TC277538|TC238892|TC278747|TC264045|TC248638|TC281434|CB861717|TC280599|BY841490|BY842736|TC278941|TC278149|BY838212|CB861701|BG309206|BY839718|TC266074, TC248638|TC281434|CB861717|TC280599|BY841490|BY842736|TC278941|TC278149|BY838212|CB861701|BG309206|BY839718|TC266074|AJ465653|TC276117|TC269215|TC268728|BY843743|TC277517, TC278694|AJ435679|TC277538|TC238892|TC278747|TC264045|…
CA000252	[AAGATCGGGCTGCCGGCG, AAGATCGGGCTGCCGGCGT, CGAAGATCGGGCTGCCGGC, GGGCCGAAGATCGGGCTGCCGG, CCGAAGATCGGGCTGCCGGCGT, CCGAAGATCGGGCTGCCGGCG, CCGAAGATCGGGCTGCCG, CGAAGATCGGGCTGCCGGCGT, CGAAGATCGGGCTGCCGGCGTA, GAAGATCGGGCTGCCGGC, GCCGAAGATCGGGCTGCCGGCGT, TGGGCCGAAGATCGGGCTGCCGG, GGCCGAAGATCGGGCTGCCGGCGT, CCGAAGATCGGGCTGCCGG, GGCCGAAGATCGGGCTGCCGG, GAAGATCGGGCTGCCGGCGT, GATCGGGCTGCCGGCGTA, GGCCGAAGATCGGGCT…	68	[TC277315]
BU984292	[GAAGCCCAGCGAGGGAGTCGGC, GGAAGCCCAGCGAGGGAGTCGGC, GGAAGCCCAGCGAGGGAGTCGG, CCAGCGAGGGAGTCGGCC, GCCCAGCGAGGGAGTCGGC, CCCAGCGAGGGAGTCGGC, CGGAAGCCCAGCGAGGGAGTCGGC, GCCCAGCGAGGGAGTCGGCC, GAAGCCCAGCGAGGGAGTCGGCC, CGGAAGCCCAGCGAGGGAGTCG, CCCAGCGAGGGAGTCGGCCA, CCCAGCGAGGGAGTCGGCC, GAAGCCCAGCGAGGGAGTCGG, AAGCCCAGCGAGGGAGTCGGCCA, AGCCCAGCGAGGGAGTCGGC, GGAAGCCCAGCGAGGGAGTCGGCC, GCCCAGCGAGGGAGTCGG]	68	[BU991279]
TC244382|TC270546|TC247355|TC247355|TC275230|TC244382|BG343130|BG343130	[CTTCTTGACCTTGCAAGACCTT, TTCTTGACCTTGCAAGAC, TCTTGACCTTGCAAGACCTT, TCTTGACCTTGCAAGACCTTT, TTCTTGACCTTGCAAGACCT]	67	[TC277820]
CA000252	[TCGGCTCTCGCATCGATGA, ATCTCGGCTCTCGCATCGAT, CTCGGCTCTCGCATCGAT, ATCTCGGCTCTCGCATCGATGAA, CGGCTCTCGCATCGATGAAGAA, TATCTCGGCTCTCGCATCGATGA, CTCGGCTCTCGCATCGATGAAGAA, TATCTCGGCTCTCGCAT, TCGGCTCTCGCATCGAT, GGCTCTCGCATCGATGAAGAA, CTCGGCTCTCGCATCGATG, TATCTCGGCTCTCGCATCGA, TATCTCGGCTCTCGCATCGAT, CTCTCGCATCGATGAAG, TCTCGGCTCTCGCATCGATGAA, ATCTCGGCTCTCGCATCGATG]	67	[TC277315]
BE421808|TC268866|TC273457|TC277974|TC253672|TC250934|TC265299|TC277871|BY839394|BY842652	[GTGGATCGTGGCAGCAAGGC, AGTGGATCGTGGCAGCAAGGC, AGTGGATCGTGGCAGCAAGG]	67	[CB860256|TC261218|TC275717|TC281158|BY863044|BY864741|TC260366|TC269354, BY864741|TC260366|TC269354|CB860256|TC261218|TC275717|TC281158|BY863044, TC261218|TC275717|TC281158|BY863044|BY864741|TC260366|TC269354|CB860256]
TC260366|BY864741|TC281158|TC261218|TC275717|CB860256|BY863044|TC269354	[GGCAGAGTGGCCTTGCTGCCACGATC, GCAGAGTGGCCTTGCTGCCACGATCC, GAGTGGCCTTGCTGCCACG, CAGAGTGGCCTTGCTGCCACGA, AGAGTGGCCTTGCTGCCACGAT, AGAGTGGCCTTGCTGCCACGA, GCAGAGTGGCCTTGCTGCCACGA, AGTGGCCTTGCTGCCACG, GAGTGGCCTTGCTGCCACGAT, GCAGAGTGGCCTTGCTGCCACGAT, AGTGGCCTTGCTGCCACGATCCA, GAGTGGCCTTGCTGCCACGATC, CAGAGTGGCCTTGCTGCCACG, AGTGGCCTTGCTGCCACGATC]	67	[BE421808|TC277974|TC268866|BY842652|TC277871|TC273457|BY839394|TC253672|TC250934, TC265299|TC250934|BE421808|TC277974|TC268866|BY842652|TC277871|TC273457|BY839394|TC253672, BY839394|TC253672|TC250934|BE421808|TC277974|TC268866|BY842652|TC277871|TC273457, BY839394|TC253672|TC265299|TC250934|BE421808|TC277974|TC268866|BY842652|TC277871|TC273457, BY842652|TC277871|TC273457|BY839394|TC253672|TC25093…
CB861487|CB861106|TC273820|BY836868|TC269109|TC268575|TC259829|TC267543|BY842486|TC277641|TC268659|TC279430|TC249434|TC275426|CB860640|CB861444|TC262311|BY840281|TC277172	[ATTGGAGCTGGAATTACCGCGG, TGGAGCTGGAATTACCGCGG, TGGAGCTGGAATTACCGCGGC, TATTGGAGCTGGAATTACCGCGG, TTGGAGCTGGAATTACCGCGG]	67	[TC248451|TC244699|CB864049|TC266766|CB862084, CB864049|TC266766|CB862084|TC248451|TC244699, CB862084|TC248451|TC244699|CB864049|TC266766]
TC279832|TC260366|TC243199|AJ435446|TC281509	[TAGGATCGGCTTACCCATGTG]	67	[TC279552|TC245673]
BY870405|TC278355|TC274467|TC259265|BY862303|BY864760|BY861666|TC269354|BY859056|BY861299|TC281181|TC279957|TC257303|TC273938|TC262239|TC281158|TC257287|BY864507|TC281249	[TGACTCTAGTCCGACTTTGTGAA, ACTCTAGTCCGACTTTG, TAGTCCGACTTTGTGAAAT, ACTCTAGTCCGACTTTGTGAAAT, CTCTAGTCCGACTTTGTG, ACTCTAGTCCGACTTTGTGAAA]	66	[TC275184|TC280230|TC279160|BY842521|BG309664|TC268772|TC247390|TC258985|TC268219|BY839718|TC275169, BY839718|TC275169|TC275184|TC280230|TC279160|BY842521|BG309664|TC268772|TC247390|TC258985|TC268219, BY842521|BG309664|TC268772|TC247390|TC258985|TC268219|BY839718|TC275169|TC275184|TC280230|TC279160, TC279160|BY842521|BG309664|TC268772|TC247390|TC258985|TC268219|BY839718|TC275169|TC275184|TC280230…
TC272572	[AGACAAATATTTAGGAACGGAG, AGACAAATATTTAGGAACGGAGG, AAAAGACAAATATTTAGGAAC, AAAGACAAATATTTAGGAACGGA, AAGACAAATATTTAGGAACGG, GACAAATATTTAGGAACGGA, GACAAATATTTAGGAACGGAG, AGACAAATATTTAGGAACGGA, AAGACAAATATTTAGGAACGGAGG, AAAGACAAATATTTAGGAACGG, AAAAAGACAAATATTTAGGAACGG, AAAAGACAAATATTTAGGAACGGA, AGACAAATATTTAGGAACG, AAAGACAAATATTTAGGAACGGAG]	66	[gnl|TREP|TREP1160|gnl|TREP|TREP1154|gnl|TREP|TREP3101|gnl|TREP|TREP1136#gnl|TREP|TREP1137#gnl|TREP|TREP1144#gnl|TREP|TREP1147, gnl|TREP|TREP1155|gnl|TREP|TREP1160|gnl|TREP|TREP1154|gnl|TREP|TREP3101|gnl|TREP|TREP1136#gnl|TREP|TREP1137#gnl|TREP|TREP1144#gnl|TREP|TREP1147, gnl|TREP|TREP3101|gnl|TREP|TREP1136#gnl|TREP|TREP1137#gnl|TREP|TREP1144#gnl|TREP|TREP1147|gnl|TREP|TREP1155|gnl|TREP|TREP1160|…
TC273941|TC245673|TC279660|BY873000|BY859774	[GTCGGTGCAGATCTTGGT, CGGTGCAGATCTTGGTG, GTCGGTGCAGATCTTGGTGG, GGCCGTCGGTGCAGATCTTGGT, CGTCGGTGCAGATCTTGGTGGT, CGGTGCAGATCTTGGTGG, GGCCGTCGGTGCAGATCTTGGTG, TCGGTGCAGATCTTGGTGGTA, CCGTCGGTGCAGATCTTGG, TCGGTGCAGATCTTGGTGG, TCGGTGCAGATCTTGGTGGTAGT, TCGGTGCAGATCTTGGTG, TCGGTGCAGATCTTGGTGGTAG, TCGGTGCAGATCTTGGT, CGGTGCAGATCTTGGTGGTAG]	66	[TC260366|BY846336|TC280458|TC273474|BY839459|TC279090|BY840029|BY838252|TC243199|TC279832|TC278550|TC280638|TC269789|AJ435446, BY838252|TC243199|TC279832|TC281509|TC278550|TC280638|TC269789|AJ435446|TC260366|BY846336|TC280458|TC273474|BY839459|TC279090|BY840029, TC280638|TC269789|AJ435446|TC260366|BY846336|TC280458|TC273474|BY839459|TC279090|BY843878|BY840029|BY838252|TC243199|TC279832|TC278550,…
TC273941|TC245673	[AAGGCCGAAGAGGAGAAAGG, AGAGGAGAAAGGTTCCATGT, GAGGAGAAAGGTTCCATGTGAACGGC, AGAGGAGAAAGGTTCCAT, CGAAGAGGAGAAAGGTTCCAT, CCGAAGAGGAGAAAGGT, GAGGAGAAAGGTTCCAT, AGGAGAAAGGTTCCATG, GGCCGAAGAGGAGAAAGGTTC, AGAGGAGAAAGGTTCCA, GCCGAAGAGGAGAAAGGTTCCATG, CCGAAGAGGAGAAAGGTTCCA, GAAGAGGAGAAAGGTTCCATG, CCGAAGAGGAGAAAGGTTCCATGTG, GGCCGAAGAGGAGAAAGGTTCCA, GAGGAGAAAGGTTCCATGTG, CCGAAGAGGAGAAAGGTT, GAAGAGGAGAAAGGTTCC…	66	[TC243199|AJ435446|TC260366|TC279832|BY851084, TC260366|TC279832|TC243199|AJ435446, TC243199|AJ435446|TC260366|TC279832, AJ435446|TC260366|TC279832|TC243199, TC279832|TC243199|AJ435446|TC260366, AJ435446|TC260366|TC279832|BY851084|TC243199]
TC273941|TC240529|TC278164|TC270296	[CTATGCCTGAGCGGGGCGA, GTGAACTATGCCTGAGCGGGGCGA, TATGCCTGAGCGGGGCGAA, TATGCCTGAGCGGGGCGA]	66	[CV056909|CV063962|CV059755|TC265396|CV060467|CV060463|TC269789|BM816820|CV059029|BY853593|CV059603|CV056526|CV055695|CV058921|TC281335|TC261664|TC241749, TC277721|TC281335|TC261664|TC241749|CV056909|CV063962|CV059755|TC265396|CV060467|CV060463|TC269789|BM816820|CV059029|BY853593|CV059603|CV056526|CV055695|CV058921, TC277721|TC281335|TC261664|TC241749|CV056909|CV063962|CV059755|TC265396|CV060467|…
BY865253|BY861299|TC281181|TC279957|BY865136|TC257303|BY863847|TC281249|TC273938|TC262239|TC280507|BY864403|TC281158|TC257287|BY864507|AU252321|TC274467	[TGACGCAATGTGATTTCT, GCTGACGCAATGTGATTTCTG, TGCTGACGCAATGTGATTTCTGC, CTGACGCAATGTGATTTCTGC, CTGACGCAATGTGATTTCTGCC, TGACGCAATGTGATTTCTG, GCTGACGCAATGTGATTTCTGCCC, CTGACGCAATGTGATTTCT, GCAATGTGATTTCTGCC, CTGACGCAATGTGATTTCTGCCCAG]	66	[TC247974|TC280061|TC280968|TC279205|BI949016|TC273959|TC275184|BG343316, TC247974|TC280061|TC280968|TC279205|BI949016|BI953026|TC273959|TC275184|BG343316, TC280968|TC279205|BI949016|TC273959|TC275184|BG343316|TC247974|TC280061, TC247974|TC280061|TC280968|TC279205|BI949016|BI953026|AL508349|TC273959|TC275184|BG343316, BI949016|TC273959|TC275184|BG343316|TC247974|TC280061|TC280968|TC279205, TC2751…
TC277633|TC253420|AV928184	[GACTTTTGGGAGGGGCGCA, GACTTTTGGGAGGGGCGCAT, CGACTTTTGGGAGGGGCGCA, CCGACTTTTGGGAGGGGCGCA, CGACTTTTGGGAGGGGCGCAT, CGACTTTTGGGAGGGGCGCATT, CGACTTTTGGGAGGGGC, CCGACTTTTGGGAGGGGCGCAT]	66	[TC270676|TC277837|TC275426|TC264390|AJ432507|AJ436484|AJ435326|BF616824|BE216693|TC249434|TC260546|TC272028|TC269357|TC271130|TC278471|TC278984|AJ431798|TC270495|BJ468746, TC269357|TC271130|TC278471|TC278984|AJ431798|TC270495|BJ468746|TC255174|TC274681|TC278127|AJ434767|CB863490|TC277977|TC278287|TC238862|TC254021|BY840456|BI957208|CB861143, TC272285|BY839190|TC267619|BE455691|BY840550|TC276808|…
TC273903|BG415885|TC269789|BE060685|BY853684|BY840029|TC280458|BY839459|BY846336|TC260366|TC279090|TC273474|BY843878|TC278278|CV058921|TC280638	[TTCGGGGCTAGTTGATTCGGCA, GGGGCTAGTTGATTCGGCAG, GGGGCTAGTTGATTCGGCAGG, TTCGGGGCTAGTTGATTCGGC, CGGGGCTAGTTGATTCGGCA, CGGGGCTAGTTGATTCGGC, CGGGGCTAGTTGATTCGGCAGG, GGCTAGTTGATTCGGCAGG, GGGCTAGTTGATTCGGCAGGT, CGGGGCTAGTTGATTCGGCAG, GGGCTAGTTGATTCGGCA]	66	[BY873000|BY859774|TC273941|TC245673|TC266137|TC240529, TC245673|TC266137|BY873000|BY859774|TC273941, BY873000|BY859774|TC273941|TC245673|TC266137, BY859774|TC273941|TC245673|TC266137|BY873000, TC245673|TC266137|TC240529|BY873000|BY859774|TC273941]
TC258235|TC265681|TC244699|BY864151	[GCCCTTAGATGTTCTGGG, TGTGATGCCCTTAGATGTTCTGGGC, TGATGCCCTTAGATGTTCTGG, ATGCCCTTAGATGTTCTGGGC, ATGCCCTTAGATGTTCTGGGCC, TCTGTGATGCCCTTAGATGTT, CTGTGATGCCCTTAGATGTTC, ATGCCCTTAGATGTTCTG, CCCTTAGATGTTCTGGG, CTGTGATGCCCTTAGATGTTCTG, CTGTGATGCCCTTAGATGTT, AGGTCTGTGATGCCCTTAGATGTTC, TCTGTGATGCCCTTAGATGTTCT, CCCTTAGATGTTCTGGGC, GATGCCCTTAGATGTTCTGGGCCGC, GATGCCCTTAGATGTTCTGGGC, GTGATGCCCTTAGATGTTC, TGTGA…	65	[TC276117|TC266850|AJ434732|TC277315|CA007786|TC275333|TC274746|TC270542|AV924403|AJ464612|AJ434005|AJ465178|TC277139|TC278911|TC280722|TC276963|BG343676|TC280394|TC254401, AJ434005|AJ465178|TC277139|TC278911|TC280722|TC276963|BG343676|TC280394|TC271330|TC254401|CB861701|TC266659|TC251469|BY842103|AJ465294|TC281183|TC265918|BY840460|TC274572, TC275687|TC239808|TC276117|TC266850|AJ434732|TC277315|…
TC240529|TC278164|TC266137|TC270296|TC273941	[CGGGGCGAAGCCAGAGGAAACTCT, GCGGGGCGAAGCCAGAGG, AGCGGGGCGAAGCCAGAG, CGGGGCGAAGCCAGAGG, ATGCCTGAGCGGGGCGAAGCCAG, CCTGAGCGGGGCGAAGCCAGAG, GCGGGGCGAAGCCAGAG, AGCGGGGCGAAGCCAGA, CCTGAGCGGGGCGAAGCCAGA, CTGAGCGGGGCGAAGCCAGAG, GCGGGGCGAAGCCAGAGGA, GAGCGGGGCGAAGCCAGAGG, CGGGGCGAAGCCAGAGGA, CGGGGCGAAGCCAGAGGAAACT, CGGGGCGAAGCCAGAGGAA, TATGCCTGAGCGGGGCGAAGCCA, AGCGGGGCGAAGCCAGAGG, CTGAGCGGGGCGAAGCCAG, CTGAG…	64	[TC269789|BM816820|BY853593|CV059603|CV056526|CV055695|CV058921|BY851560|TC281335|TC261664|TC241749|CV056909|CV063962|TC265396|CV060467|CV060463, TC241749|CV056909|CV063962|TC265396|CV060467|CV060463|TC269789|BM816820|BY853593|CV059603|CV056526|CV055695|CV058921|BY851560|TC281335|TC261664, TC265396|CV060467|CV060463|TC269789|BM816820|BY853593|CV059603|CV056526|CV055695|CV058921|BY851560|TC277721|…
ambig	[TAAGTGGGAGCCCTTACGGGCGC, ATAAGTGGGAGCCCTTACGGGC, AAGTGGGAGCCCTTACGGGC, TAAGTGGGAGCCCTTAC, TAAGTGGGAGCCCTTACGGGCGCAA, TAAGTGGGAGCCCTTACGGGC, AAGTGGGAGCCCTTACGGG, TAAGTGGGAGCCCTTACGGG]	64	[TC279160|BG309664|TC268772|TC273612|TC280230|TC247390|TC268219|TC275169|TC275184, TC275169|TC275184|TC279160|BG309664|TC268772|TC273612|TC280230|TC247390|TC268219, TC268219|TC275169|TC275184|TC279160|BG309664|TC268772|TC273612|TC280230|TC247390, TC247390|TC268219|TC275169|TC275184|TC279160|BG309664|TC268772|TC273612|TC280230]
BY859831|BY863385|BY864722|TC270034|TC274467|TC280687|TC275717|TC277278|TC263879|TC259265|TC269354|TC257303|TC273938|TC257287|BY860473|TC278355	[CCTAAGATGAGCTCAACGAGA, CCTAAGATGAGCTCAACGAGAA, TCCTAAGATGAGCTCAAC, CCTAAGATGAGCTCAAC, TAAGATGAGCTCAACGAGAAC, CCTAAGATGAGCTCAACGAGAACAG, CCTAAGATGAGCTCAACG, CCTAAGATGAGCTCAACGAGAAC, CCTAAGATGAGCTCAACGAGAACA, AGATGAGCTCAACGAGAACA, TAAGATGAGCTCAACGAGAACAGA, AGATGAGCTCAACGAGA, CTAAGATGAGCTCAACGAGAA, AAGATGAGCTCAACGAGAACA, TAAGATGAGCTCAACGAGA, TGAGCTCAACGAGAACAG, TGAGCTCAACGAGAACAGAA, CTAAGATGAGCTCAA…	64	[BY852555|TC281543|BY838804|TC239201|TC279129|BY843510|TC277479|TC268219|TC268772|TC276246|BY837883|TC258301|AJ434911|TC266787|BY851418|BI777058|BY840852, TC279129|BY843510|TC277479|TC268219|TC268772|TC276246|BY837883|TC258301|AJ434911|TC266787|BY851418|BI777058|BY840852|BY852555|TC281543|BY838804|TC239201, TC268219|TC268772|TC276246|TC258301|AJ434911|TC266787|BY851418|BI777058|BY840852|BY852555|…
TC281493|TC279821	[CCGTCTAGCTCAGTTGGT, GCCCGTCTAGCTCAGTTGGTAG, GCCCGTCTAGCTCAGTTGGT, GCCCGTCTAGCTCAGTTGGTAGA, GCCCGTCTAGCTCAGTTGG, GCCCGTCTAGCTCAGTTG, GCCCGTCTAGCTCAGTTGGTA, GCCCGTCTAGCTCAGTTGGTAGAG]	64	[DN156817]
TC268866|TC277974|BY842652|BM096889|TC277825|BG366261|AJ435560|BE421808|BM376094|TC271612|BY839394|TC273049|TC266920	[CCAATTGTGTGAATCAACGGT, ACCAATTGTGTGAATCAACGG, CAATTGTGTGAATCAACGGTT, CCAATTGTGTGAATCAACGG, ACCAATTGTGTGAATCAACGGT, TTGTGTGAATCAACGGTT, CCAATTGTGTGAATCAACGGTT]	62	[TC265299|TC253255|TC269354|TC261218|TC275717|TC280289|TC270034|TC262780|TC253672, TC253672|TC265299|TC253255|TC269354|TC261218|TC275717|TC280289|TC270034|TC262780, TC262780|TC253672|TC265299|TC253255|TC269354|TC261218|TC275717|TC280289|TC270034, TC275717|TC280289|TC270034|TC262780|TC253672|TC265299|TC253255|TC269354|TC261218, TC261218|TC275717|TC280289|TC270034|TC262780|TC253672|TC265299|TC25325…
TC270551	[TCATGCATTGGATGGATGCCCG, ATCATGCATTGGATGGATGCCCG, TCATGCATTGGATGGATGC, ATCATGCATTGGATGGATGCC, ATCATGCATTGGATGGATGCCC, TCATGCATTGGATGGATG, TCATGCATTGGATGGATGCC, TCATGCATTGGATGGATGCCC, ATCATGCATTGGATGGATG, ATCATGCATTGGATGGA, ATCATGCATTGGATGGAT, TCATGCATTGGATGGAT]	62	[TC278669]
TC245673|BY859774|TC273941|TC240529|TC266137	[AAAGGGTGTTGGTCGATTAAG, GGGTGTTGGTCGATTAAGA, AGGGTGTTGGTCGATTA, AGGGTGTTGGTCGATTAAG, AAGGGTGTTGGTCGATTAAG, CAAAGGGTGTTGGTCGATTAAGA, AAGGGTGTTGGTCGATTAA, AAGGGTGTTGGTCGATTAAGACA, AGGGTGTTGGTCGATTAA]	62	[BE231052|TC269789|TC243723|TC278278|TC279090|BY843878|AJ432788|BE060685|AV923576|TC260366|BY846336|BY853684|TC280458|TC273474|BY840029|BY839459, BE231052|TC269789|TC243723|TC278278|TC279090|BY843878|AJ432788|BE060685|AV923576|TC260366|BY846336|BY853684|TC280458|TC273474|BI947887|BY840029|BY839459, BG414797|TC243723|TC278278|TC279090|BY843878|AJ432788|BE060685|BG415885|CV054556|BG299446|AV923576|…
BY859774|TC273941|TC245673|BY873000	[GCTGAAGCGCGCGACCCACACCC, CGCGACCCACACCCGGCCA, AGCGCGCGACCCACACCCGGCCA, CGCTGAAGCGCGCGACCCACACC, CGCTGAAGCGCGCGACCCAC, GCGCGCGACCCACACCCGGCCA, TGAAGCGCGCGACCCACA, AAGCGCGCGACCCACACCCGG, TGGCGCTGAAGCGCGCGACCCA, CGCGCGACCCACACCCG, TGAAGCGCGCGACCCACACCCGG, AGCGCGCGACCCACACCC, CTGAAGCGCGCGACCCAC, CTGAAGCGCGCGACCCACAC, CTGAAGCGCGCGACCCACACCCG, CGCTGAAGCGCGCGACCCACA, CGCGCGACCCACACCCGGCCA, CTGAAGCGCGCG…	62	[TC273474|BY839459|TC278278|TC279090|BY843878|BY840029|AJ435446|TC269789|CV058921|TC260366|BY846336|BY853684|TC280458, TC279090|BY843878|BY840029|AJ435446|CV058921|TC260366|BY846336|BY853684|TC280458|TC273474|BY839459|TC278278, BY843878|BY840029|TC280638|AJ435446|CV058921|TC260366|BY846336|BY853684|TC280458|TC273474|BY839459|TC278278|TC279090, BY853684|TC280458|TC273474|BY839459|TC278278|TC279090…
DN157886	[AACAGTTTGTTGGTTAGCTTGT, AACAGTTTGTTGGTTAGCTTG, AACAGTTTGTTGGTTAGCTTGTT, AACAGTTTGTTGGTTAGCTT, AACAGTTTGTTGGTTAGCTTGTTG, CAACAGTTTGTTGGTTAGCTTGTT]	62	[TC272705]
TC279552|BY861430|BY862475|TC273938|TC262239	[GCCCATGAAAATCCGGAGGAC]	62	[TC243199|TC260366|TC247974|TC273959|TC253441]
TC280722|TC278978|AJ472577|TC253939|TC276117|TC277315|TC281352|TC266850|TC271861|TC238456|TC247687	[AGGGACGTAGTCAACGCGAGC, GCAGGGACGTAGTCAACGCGAG, AGGGACGTAGTCAACGCGAGCT, CAGGGACGTAGTCAACGCGAG, GCAGGGACGTAGTCAACGCGAGC, GCAGGGACGTAGTCAACGCGA]	61	[TC265681, TC265681|BQ663845, BQ663845|TC265681]
TC278984|TC260339|TC264390|TC260546|TC255174|TC267963|TC249434|TC275426|TC253069|TC278471|TC257313|TC274867|TC269357|AJ435883|TC270676|BF616824|CB863490|AJ436484|BJ468746	[CCGAGTAGCACGTACCATCAAA, TATCCGAGTAGCACGTACCAT, TATCCGAGTAGCACGTACCA, CGAGTAGCACGTACCATCAAA, CGAGTAGCACGTACCAT, TATCCGAGTAGCACGTACC, TCCGAGTAGCACGTACCATCAAAC, TTATCCGAGTAGCACGTACCA]	61	[CB863815|AV928184, AV928184|CB863815]
TC273938|TC262239	[ACGGCCTGCCAACCCTGGAAA, ACGGCCTGCCAACCCTGGAAACGGT, CTGCCAACCCTGGAAACGGT, TGCCAACCCTGGAAACGGTTC, CGGCCTGCCAACCCTGGAAA, CGGCCTGCCAACCCTGGAAAC, GCCTGCCAACCCTGGAAACGG, CTGCCAACCCTGGAAACGGTT, CGGCCTGCCAACCCTGGAAACGGTT, CCAACCCTGGAAACGGTTC, CTTAACGGCCTGCCAACCCTG, CGGCCTGCCAACCCTGGAAACGGT, CAACCCTGGAAACGGTT, CCTGCCAACCCTGGAAACGG, CCTGCCAACCCTGGAAACGGT, ACGGCCTGCCAACCCTG, TGCCAACCCTGGAAACGGT, ACGGCCTGCCA…	61	[TC247974|TC278969|TC281263|TC243199|TC260366, TC278969|TC281263|TC243199|TC260366|TC247974, TC243199|TC260366|TC247974|TC278969|TC281263, TC260366|TC247974|TC278969|TC281263|TC243199, TC281263|TC243199|TC260366|TC247974|TC278969]
ambig	[CCCAAAAGTCGGGGTTT, CTCCCAAAAGTCGGGGTTTG, CCCAAAAGTCGGGGTTTGTT, CTCCCAAAAGTCGGGGTTT]	61	[AV928184|TC277633|TC253420|CB863815, TC277633|TC253420|CB863815|AV928184, CB863815|AV928184|TC277633|TC253420]
CB862659	[GGGGGCCCTAGGTGCCT, CGGGGGCCCTAGGTGCCTC, CCGGGGGCCCTAGGTGCCTCC, AAAGCCCGGGGGCCCTAGGTGCCTC, GGGGGCCCTAGGTGCCTC, AAGCCCGGGGGCCCTAGGTGCCTCC, CGGGGGCCCTAGGTGCCTCC]	61	[BY849792|TC269789, TC269789|BY849792]
TC273959|TC276061|BQ760347|TC260366|TC247974|TC243199	[CTTGGAGACCTGATGCGGTTA, CACCTTGGAGACCTGATGCGG, CACCTTGGAGACCTGATGCGGTTA]	61	[TC281181|TC274467|BY862475|TC279660|TC273076|TC273938|TC262239|TC281249|BY861430|BY863980, BY861430|BY863980|TC281181|TC274467|BY862475|TC279660|TC273076|TC273938|TC262239|TC281249]
TC242238	[TCGGAAAAGTAGATACGACGGAGA, TCGGAAAAGTAGATACGACGGA, TCGGAAAAGTAGATACGACGGAG, TTCGGAAAAGTAGATACGACGGA, TCGGAAAAGTAGATACGACGG, CGGAAAAGTAGATACGACGGAG, CGGAAAAGTAGATACGACGGAGAC, TTCGGAAAAGTAGATACGACGGAG]	61	[CBF15]
CB863945|CB863914|AV928480|TC281332|AV930183|CB861985|TC266766|TC260791|TC265681|TC244699|AV928396	[CCATCGCTCTGGATACATTAG, ATCGCTCTGGATACATTAGCATG, CCATCGCTCTGGATACATTAGCATG]	60	[TC275426|TC265237|BY842736|TC269215|AJ435679|TC270887|TC263640|TC275490|TC277538|TC247973|TC238892|TC253069|TC245741|TC257510|TC270889|AJ432850|TC277172|TC244664|TC267703, TC275490|TC277538|TC247973|TC238892|TC253069|TC245741|TC257510|TC270889|AJ432850|TC277172|TC244664|TC267703|AV925750|AV926124|BY843179|TC278747|TC279103|TC238672|TC268728, AJ432850|TC277172|TC244664|TC267703|AV925750|AV926124|…
TC253359|TC242062	[ATACATCCGTATGTAGTCCTT, ATACATCCGTATGTAGTCCTTTA, ATACATCCGTATGTAGTCCTTT, TACATCCGTATGTAGTCCTTTA, ATACATCCGTATGTAGTCCTTTAG, ATACATCCGTATGTAGTCCT]	60	[TC246794|BJ480304, BJ480304|TC246794, gnl|TREP|TREP2100]
EY275324|TC270888|TC270551|TC278834	[CAGGACTGATGACGGGG, AACACAGGACTGATGACGGGGT, ACAGGACTGATGACGGGGTG, ACAGGACTGATGACGGGGTGGGG, ACAGGACTGATGACGGGGTGG, ACACAGGACTGATGACGG, GCAACACAGGACTGATGACGGG, CAACACAGGACTGATGACGG, ACACAGGACTGATGACGGGGTGG, GCAACACAGGACTGATGACGGGG, CACAGGACTGATGACGG, CACAGGACTGATGACGGG, ACACAGGACTGATGACGGGGT, CACAGGACTGATGACGGGGTG, ACACAGGACTGATGACGGGG, CAACACAGGACTGATGACGGG, ACAGGACTGATGACGGGG, AACACAGGACTGATGACGG…	60	[EY275325]
TC273938|TC262239|TC281158|TC257287|BY864507|TC281249|BY864769|BY862303|BY864760|TC269354|BY859056|BY861299|TC281181|TC257303	[CTTGAGAGGTGTAGGATA]	60	[TC275169|TC275184|TC279160|BG309664|TC268772|TC273612|TC247390|TC268219]
TC273959|TC281263|TC260366|TC247974|TC243199	[CGGACACCGCGCGACGTGC, ACCGGACACCGCGCGACGTGC, CACCGGACACCGCGCGACGTGC, CCGGACACCGCGCGACGTGC, ACCGGACACCGCGCGACGTGCG, CCGGACACCGCGCGACGTGCG]	60	[TC279552|TC273938|TC262239, TC262239|TC279552|TC273938, TC273938|TC262239|TC279552]
TC279552|TC245673	[GATAGCGCGATCACGCGCAT, GCAGATAGCGCGATCACGCGCATCC, AGATAGCGCGATCACGCGCA, GGCAGATAGCGCGATCACGCGCATCC, GGCAGATAGCGCGATCACGCG, CAGATAGCGCGATCACGCGCAT, CCCCGGCAGATAGCGCGAT, CCGGCAGATAGCGCGAT, ATAGCGCGATCACGCGCATCC, ATAGCGCGATCACGCGCAT, ATAGCGCGATCACGCGCA, CGGCAGATAGCGCGATCACGC, TAGCGCGATCACGCGCAT, CCCGGCAGATAGCGCGATCACGCG, AGATAGCGCGATCACGCGCAT]	59	[AJ435446|TC260366|TC279832|TC281509|BG418680|TC278969|TC243199, TC260366|TC279832|BG418680|TC278969|TC243199|AJ435446, BG418680|TC278969|TC243199|AJ435446|TC260366|TC279832|TC281509, TC279832|BG418680|TC278969|TC243199|AJ435446|TC260366, TC243199|AJ435446|TC260366|TC279832|TC281509|BG418680|TC278969, TC278969|TC243199|AJ435446|TC260366|TC279832|TC281509|BG418680, TC279832|TC281509|BG418680|TC278…
BU994937	[GTCTCACGTGATGATCGGAC, ACTCACGTGATGATCGGAC, GTCTCACGTGATGATCGGACACGG, TCTCACGTGATGATCGGACA, ACTCACGTGATGATCGGA, GACTCACGTGATGATCGGA, CCGTCTCACGTGATGATCGGAC, CCGTCTCACGTGATGATCGGA, CTCACGTGATGATCGGACACGG, GTCTCACGTGATGATCGGA, GACTCACGTGATGATCGGACT, GTCTCACGTGATGATCGGACA, CTCGACTCACGTGATGATCGGA, CTCACGTGATGATCGGACAC, CTCACGTGATGATCGGA, GACTCACGTGATGATCGGAC, ACTCACGTGATGATCGG, TCCGTCTCACGTGATGATCGGA…	59	[gnl|TREP|TREP3158|gnl|TREP|TREP3161|gnl|TREP|TREP818|gnl|TREP|TREP1825|gnl|TREP|TREP1826|gnl|TREP|TREP1824|gnl|TREP|TREP840|gnl|TREP|TREP700|gnl|TREP|TREP3156|gnl|TREP|TREP262|gnl|TREP|TREP1443|gnl|TREP|TREP1442|gnl|TREP|TREP3159|gnl|TREP|TREP1823|gnl|TREP|TREP3157|gnl|TREP|TREP3160|gnl|TREP|TREP3155|gnl|TREP|TREP2237|gnl|TREP|TREP105, TC280488|TC281089, gnl|TREP|TREP840|gnl|TREP|TREP3156|gnl|TR…
BM100823|BQ754865	[ATCCAGCAAGAGAGACGGA, TTCTTGATCCAGCAAGAGAGACGGA, CTTCTTGATCCAGCAAGAGAGACGGA, GATCCAGCAAGAGAGACGGA, TCTTGATCCAGCAAGAGAGACGGA, TCCAGCAAGAGAGACGGA, TGATCCAGCAAGAGAGACGGA, CTTGATCCAGCAAGAGAGACGGA, CCAGCAAGAGAGACGGA]	59	[BQ658768|TC257714|TC277519, TC257714|TC277519|BQ658768, TC277519|BQ658768|TC257714]
TC256535|TC255389|TC271859|TC250627|TC242358	[TTATTTAGGTACAGAGGGAGT, ATTATTTAGGTACAGAGGGA, ATTATTTAGGTACAGAGG, AATTATTTAGGTACAGAGGGAGT, ATTATTTAGGTACAGAGGGAG, AATTATTTAGGTACAGAGGGA]	59	[TC256867|TC247444, TC247444|TC256867, TC256867|AV834212|TC247444]
BM100823	[CACGATCTAGTACCGAACGGACGG, GATCTAGTACCGAACGGACGGCA, ATCTAGTACCGAACGGACGGCA, CGATCTAGTACCGAACGGACGGC, ACGATCTAGTACCGAACGGACGG, GTACCGAACGGACGGCACCTCCGC, ACGATCTAGTACCGAACGGAC, GATCTAGTACCGAACGGACGGCAC, CGATCTAGTACCGAACGGAC, ACGATCTAGTACCGAACGGACGGC, GTACCGAACGGACGGCAC, AGTACCGAACGGACGGCAC, GATCTAGTACCGAACGGACGGC, CGATCTAGTACCGAACGGACGGCA, CACGATCTAGTACCGAACGGACGGCA, CTAGTACCGAACGGACGGCA, CGATCTAGT…	58	[TC274644|TC277519, TC277519|TC274644]
CA000252	[AGTCTTTGAACGCAAGTTG, TCGAGTCTTTGAACGCAAGTTGCGC, CGAGTCTTTGAACGCAAGTTG, GTCTTTGAACGCAAGTTG]	58	[TC277315|BY835975|TC277453, TC277453|TC277315|BY835975, BY835975|TC277453|TC277315]
TC241983	[AAAGGGCACGTAGGCGGTGAAT, CGTAAAGGGCACGTAGGCG, GGGCGTAAAGGGCACGTAGG, TAAAGGGCACGTAGGCGGTG, AAGGGCACGTAGGCGGTGAA, GCGTAAAGGGCACGTAGGCGG, CGTAAAGGGCACGTAGGC, GGCGTAAAGGGCACGTAGGCG, GGCGTAAAGGGCACGTAGGCGG, TAAAGGGCACGTAGGCGGT, GTAAAGGGCACGTAGGCGG, AAGGGCACGTAGGCGGT, CGTAAAGGGCACGTAGGCGGT, GGGCGTAAAGGGCACGTAGGCGG, CGTAAAGGGCACGTAGGCGGTGAA, GGGCGTAAAGGGCACGTAGGC, GCGTAAAGGGCACGTAGGCGGT, AAAGGGCACGTAGGC…	58	[TC268078|CB861842|CB860813, CB861842|CB860813|TC268078, CB860813|TC268078, CB860813|TC268078|CB861842, TC268078|CB860813]
TC273319|TC263134	[AAGAACTCGACCACAGATTCTGG, AAGAACTCGACCACAGATTCTGGG, AAAGAACTCGACCACAGATTCTGG, AGAACTCGACCACAGATTCTGGGA, AGAACTCGACCACAGATTCTGG]	58	[CA017848]
CB864968	[GTTCGGCACTAGATCGTGGG, CCGTTCGGCACTAGATCGTGGGAC, TCGGCACTAGATCGTGGGA, TCGGCACTAGATCGTGGGACTG, GTTCGGCACTAGATCGTGGGA, GGCACTAGATCGTGGGAC, CGTTCGGCACTAGATCGTGGGAC, CGTTCGGCACTAGATCGTGGGA, TTCGGCACTAGATCGTGGGAC, TCGGCACTAGATCGTGGGAC, GTCCGTTCGGCACTAGATCGTGGG, GCACTAGATCGTGGGAC, CCGTTCGGCACTAGATCGTGGGA, GGCACTAGATCGTGGGA, GTCCGTTCGGCACTAGATCGTGGGA, GTTCGGCACTAGATCGTGGGACTG, GTTCGGCACTAGATCGTGGGAC, CC…	58	[gnl|TREP|TREP18|gnl|TREP|TREP2061|gnl|TREP|TREP725|gnl|TREP|TREP726|gnl|TREP|TREP18|gnl|TREP|TREP725|gnl|TREP|TREP726|gnl|TREP|TREP727|gnl|TREP|TREP701|gnl|TREP|TREP1629|gnl|TREP|TREP727|gnl|TREP|TREP3142|gnl|TREP|TREP1629, gnl|TREP|TREP1629|gnl|TREP|TREP18|gnl|TREP|TREP2061|gnl|TREP|TREP725|gnl|TREP|TREP726|gnl|TREP|TREP18|gnl|TREP|TREP725|gnl|TREP|TREP726|gnl|TREP|TREP727|gnl|TREP|TREP701|gnl|…
BY865136|TC281249|BY863980|BY861430|TC273938|TC262239|TC281181|BY873806|TC280507|BY863668|BY861786|BY864403|BY862186|TC257303|TC281158|BY862962|BY864115	[CGGGGGACGGACCGGGAATCGCCCCT, GACCGGGAATCGCCCCTTCGG, ACCGGGAATCGCCCCTTCGGG, ACGGACCGGGAATCGCCCCTTC, ACGGACCGGGAATCGCCCCTT, CGGACCGGGAATCGCCCCTTCGG, GGGACGGACCGGGAATCGCCC, CGGACCGGGAATCGCCCCTTCGGGA, GGGGGACGGACCGGGAATCGCC, CGGACCGGGAATCGCCCC, GACGGACCGGGAATCGCCCCTT, ACGGACCGGGAATCGCC, GACGGACCGGGAATCGCC, ACGGACCGGGAATCGCCC, CGGACCGGGAATCGCCCCTT, ACGGACCGGGAATCGCCCCT, GACGGACCGGGAATCGCCC, ACGGACCGGG…	57	[TC280968|BY838840|TC279205|TC273959|AJ483699|BG343316|TC243199|TC247974|TC280061, BG343316|TC243199|TC247974|TC280061|TC280968|BY838840|TC279205|TC273959|BI949016|AJ483699, BG343316|TC243199|TC247974|TC280061|TC280968|BY838840|TC279205|TC273959|AJ483699, AJ483699|BG343316|TC243199|TC247974|TC280061|TC280968|BY838840|TC279205|TC273959, TC273959|AJ483699|BG343316|TC243199|TC247974|TC280061|TC28096…
AV931577|AV928311|AV928184|TC266766|TC248451|TC276253	[AACAATACCGGGCGCATTAGT, CAATACCGGGCGCATTAGT, TAACAATACCGGGCGCATT, ACAATACCGGGCGCATT, CAATACCGGGCGCATTA, TAACAATACCGGGCGCATTAG, ACAATACCGGGCGCATTAGTG, AACAATACCGGGCGCATTAGTG]	57	[AJ464006|TC245741|TC281325|TC261449|BI958693|TC259829|TC279780|BE455691|BF618396|TC269109|TC270676|TC268659|TC281203|CB860640|CB870794|CB861444|BY848761|TC274734|AV925772, BY848761|TC274734|AV925772|BY838859|TC247973|TC277172|TC260950|TC264314|AJ465211|TC248808|TC238892|TC277641|TC262311|TC269571|TC253069|TC267963|TC275426|TC249434|TC255174, BI958693|TC259829|TC279780|BE455691|BF618396|TC269109|…
TC277315|TC277837	[AACAATGCCATCGTCGGAGGAT, ACGAACAATGCCATCGTCGGA, CGAACAATGCCATCGTCGGAG, GAACAATGCCATCGTCGGAGGAT, GACGAACAATGCCATCGTCGGA, GAACAATGCCATCGTCGGA, GAACAATGCCATCGTCGGAGGATT, AACAATGCCATCGTCGG, ACGAACAATGCCATCGTCGGAG, CGAACAATGCCATCGTCGGA, GACGAACAATGCCATCGTCGGAG, AACAATGCCATCGTCGGA, TGCCATCGTCGGAGGATT]	56	[BQ663845]
TC280386|TC265250|BU996563	[TCATTGCCTTAGATATCGTCAT, GATCATTGCCTTAGATATCGTCAT, ATCATTGCCTTAGATATCGTCA, ATTGCCTTAGATATCGTCATGA, ATTGCCTTAGATATCGTCATG, TCATTGCCTTAGATATCGTCA, TGCCTTAGATATCGTCATGAC, CATTGCCTTAGATATCGTCATGAC, TTGCCTTAGATATCGTCATGA, TTGCCTTAGATATCGTCA, ATCATTGCCTTAGATATCGTCATG, TTGCCTTAGATATCGTCATGAC, ATTGCCTTAGATATCGTCATGACT]	56	[TC247151]
TC267703|TC272820|BY843179|TC257510|BI947459|TC275426|TC279635|TC247973|TC260648|TC253069|TC277172|AJ435679|TC264045|TC277538|TC278747|TC278694|TC238892|TC263640|BY849202	[AGAGCGATGGCTTGCTTTGAGCA, AGCGATGGCTTGCTTTGAGCA, GAGCGATGGCTTGCTTTGAGC, AGAGCGATGGCTTGCTTTGAG, GCGATGGCTTGCTTTGAGCA, AGAGCGATGGCTTGCTTTGA, GAGCGATGGCTTGCTTTGAGCA]	56	[TC266766|CB861985|TC244699|AV928480|CB863945|TC265681|AV930183|CB863914|TC281332|TC260791|AV928396, AV928480|CB863945|TC265681|AV930183|CB863914|TC281332|TC260791|AV928396|TC266766|CB861985|TC244699, CB863914|TC281332|TC260791|AV928396|TC266766|CB861985|TC244699|AV928480|CB863945|TC265681|AV930183, TC265681|AV930183|CB863914|TC281332|TC260791|AV928396|TC266766|CB861985|TC244699|AV928480|CB863945]
TC245673|BY859774|TC273941	[CCGGCCATCTGGGCGAGCGCC, GGCCATCTGGGCGAGCGCCATGCCCC, ATCTGGGCGAGCGCCATG, CCGGCCATCTGGGCGAGC, ACCCGGCCATCTGGGCGAGCG, CGGCCATCTGGGCGAGCGCCATG, ACCCGGCCATCTGGGCGAGCGCCATG, ATCTGGGCGAGCGCCATGCCCC, TCTGGGCGAGCGCCATGCCCCGAT, ACCCGGCCATCTGGGCGAG, ATCTGGGCGAGCGCCATGC, TCTGGGCGAGCGCCATG, CCCGGCCATCTGGGCGAG, TCTGGGCGAGCGCCATGCCCCGA, CCATCTGGGCGAGCGCCATGCCCCG, ATCTGGGCGAGCGCCATGCCCCGA, CTGGGCGAGCGCCATGCCCC, …	55	[AJ435446|TC260366|BY846336|BY853684|TC280458|TC273474|BY839459|TC279090|BY843878|BY840029|TC280638|TC278550|CV058995|TC269789, TC260366|BY846336|BY853684|TC280458|TC273474|BY839459|TC278278|TC279090|BY843878|BY840029|TC280638|TC278550|AJ435446, TC273474|BY839459|TC279090|BY843878|BY840029|TC280638|TC278550|CV058995|AJ435446|TC260366|BY846336|BY853684|TC280458, CV058995|TC269789|AJ435446|TC260366…
BY839394|BY842652|BE421808|TC268866|TC273457|TC277974|TC253672|TC250934|TC265299|TC277871	[GGCTGGATCTCAGTGGATCGTGG, GCTGGATCTCAGTGGATCGT, GCTGGATCTCAGTGGATCGTG]	55	[TC275717|TC281158|BY863044|BY864741|TC260366|TC269354|CB860256|TC261218, CB860256|TC261218|TC275717|TC281158|BY863044|BY864741|TC260366|TC269354, TC260366|TC269354|CB860256|TC261218|TC275717|TC281158|BY863044|BY864741]
TC275717|BY863044|TC269354|TC260366|BY864741|TC281158|BY869973|TC261218	[GGGGCATTGTAAGTGGCAGAGT, GGGGCATTGTAAGTGGCAGAG, CATTGTAAGTGGCAGAG]	55	[TC272524|TC250934|BY841588|BE421808|TC277974|TC268866|BY842652|TC277871|TC273457|BY839394, TC268866|BY842652|TC277871|TC273457|BY839394|TC272524|TC250934|BY841588|BE421808|TC277974, BY842652|TC277871|TC273457|BY839394|TC272524|TC250934|BY841588|BE421808|TC277974|TC268866]
TC280507|TC281158|TC257287|BY864507|BY865136|TC281472|AU252321|TC274467|BY865253|BY861299|TC281181|TC279957|TC257303|TC273938|TC262239	[GGCGGGAGTAACTATGACTCTCTTA, CGGGAGTAACTATGACTCTCTTA, AGTAACTATGACTCTCTTAAGGTA, TATGACTCTCTTAAGGTAGC, GAGTAACTATGACTCTCTTAAGGTAG, GTAACTATGACTCTCTTAAG, AGTAACTATGACTCTCTT, TAACTATGACTCTCTTAAGGTAGC, AACTATGACTCTCTTAAGGTAG, ACTATGACTCTCTTAAGGTAGCCA, CTATGACTCTCTTAAGGT, CGGCGGGAGTAACTATGACTCTCT, ACTATGACTCTCTTAAGGTAGC, ATGACTCTCTTAAGGTAGCCA, GCGGGAGTAACTATGACTCTC, AACTATGACTCTCTTAAGGTAGC, AACTATGACTC…	54	[AL508349|AJ432484|TC275169|TC275184|BI949016, AJ432484|BI953026|BY852035|TC275169|TC275184|BI949016|AL508349, BY852035|TC275169|TC275184|BI949016|AL508349|AJ432484|BI953026, BI949016|AL508349|AJ432484|TC275169|TC275184, AJ432484|BY839718|TC275169|TC275184|BI949016|AL508349, AL508349|AJ432484|BY839718|TC275169|TC275184|BI949016, TC275184|BI949016|AL508349|AJ432484|BI953026|BY852035|TC275169, AJ43…
TC266766|TC248451|TC244699|CB864049	[TTGGAATGAGTACAATCTAAA, ATTGGAATGAGTACAATCTA, ATTGGAATGAGTACAATCTAA, TTGGAATGAGTACAATCTAA, TGGAATGAGTACAATCTA, TGGAATGAGTACAATCTAA, TGGAATGAGTACAATCT, TGGAATGAGTACAATCTAAA, ATTGGAATGAGTACAATCTAAA]	54	[TC262311|TC253069|TC267963|TC275426|TC249434|TC255174|AJ464006|TC245741|TC261449|BI958693|TC259829|TC279780|BE455691|BF618396|TC269109|TC270676|TC268659|TC281203|CB860640, TC277641|TC262311|TC253069|TC267963|TC275426|TC249434|TC255174|AJ464006|TC245741|TC261449|BI958693|TC259829|TC279780|BE455691|BF618396|TC269109|TC270676|TC268659|TC281203, TC275426|TC249434|TC255174|AJ464006|TC245741|TC261449|…
TC240529|TC266137|TC245673|CB861963|BY863519|TC273941	[ATTACGAGTTCTATCAGGTAA, ACGAGTTCTATCAGGTAAAGC, ATTACGAGTTCTATCAGGTAAA, CTATCAGGTAAAGCCAATGAT, CTATCAGGTAAAGCCAAT, CATTACGAGTTCTATCAGG, CCATTACGAGTTCTATCA, ATTACGAGTTCTATCAGGTA, ACGAGTTCTATCAGGTAAAG, CATTACGAGTTCTATCAGGTAA, CGAGTTCTATCAGGTAAAGCCAAT, CATTACGAGTTCTATCAGGTA, TTACGAGTTCTATCAGGT, CATTACGAGTTCTATCAGGT, CATTACGAGTTCTATCA, ACGAGTTCTATCAGGTA, GCCCATTACGAGTTCTATCAG, TACGAGTTCTATCAGGTAA, CTA…	54	[BE231052|BG418463|CV056909|CV063962|TC265396|TC269789|BM816820|BY853593|CV059603|CV055695|CV058921|BY851560|BG414797|CV064135|TC278458, CV063962|TC265396|TC269789|BM816820|BY853593|CV059603|CV055695|CV058921|BY851560|BG414797|CV064135|TC278458|BE231052|BG418463|CV056909, CV063962|TC265396|TC269789|BM816820|BY853593|CV055695|BY851560|BG414797|EY275018|TC278458|BE231052|BG418463|CV056909, CV055695…
BJ472980	[GCTGGATCAAGAAGGCGGA, TCTTGCTGGATCAAGAAGGCGGA, CTCTTGCTGGATCAAGAAGGCGGA, CTTGCTGGATCAAGAAGGCGGA, TGGATCAAGAAGGCGGA, CTGGATCAAGAAGGCGGA]	54	[TC266541]
TC278969|TC260366|TC247974|TC243199|TC281263	[CCGGCTGAACCGTTTCCAGGG, CCGGCTGAACCGTTTCCAGGGT, CGGCTGAACCGTTTCCAGGG, CGGCTGAACCGTTTCCAGGGT]	53	[TC273938|TC262239, TC262239|TC273938]
BY861430|BY862475|TC273938|TC262239|TC273076|TC281181|TC279552|TC281249|TC274467|TC279660|BY863980	[CCGCATCAGGTCTCCAA, CATAACCGCATCAGGTCTCCAA, ATCAGGTCTCCAAGGTGA, CATCAGGTCTCCAAGGTGAACAG, ACCGCATCAGGTCTCCAAGGT, ACCGCATCAGGTCTCCAAG, CAGGTCTCCAAGGTGAA, ATCAGGTCTCCAAGGTGAACAGC, CGCATCAGGTCTCCAAGGTGA, CCGCATCAGGTCTCCAAGGTG, CATCAGGTCTCCAAGGTG, TCAGGTCTCCAAGGTGAACAGC, GCATCAGGTCTCCAAGGTGAA, AACCGCATCAGGTCTCCAAGGT, TCAGGTCTCCAAGGTGAACAG, ATCAGGTCTCCAAGGTGAACA, CAGGTCTCCAAGGTGAACAGC, TAACCGCATCAGGTCT…	53	[TC247974|TC273959|BQ760347|TC276061|TC243199|TC260366, TC276061|TC243199|TC260366|TC247974|TC273959|BQ760347, TC243199|TC260366|TC247974|TC273959|BQ760347|TC276061, BQ760347|TC276061|TC243199|TC260366|TC247974|TC273959, TC260366|TC247974|TC273959|BQ760347|TC276061|TC243199, TC273959|BQ760347|TC276061|TC243199|TC260366|TC247974]
CB880254	[CATTTTAAATGAGGTCGGAAA, TTTAAATGAGGTCGGAA, CATTTTAAATGAGGTCGGA, ATTTTAAATGAGGTCGGAA, CATTTTAAATGAGGTCGGAAATG, CATTTTAAATGAGGTCGGAAATGAC, ATTTTAAATGAGGTCGGA, TTTTAAATGAGGTCGGAAATGACT, TTTTAAATGAGGTCGGAA, CATTTTAAATGAGGTCGGAAATGA, TTTTAAATGAGGTCGGA, CATTTTAAATGAGGTCGGAA]	52	[CB861741]
BY863980|BY861430|BY862475|TC273938|TC262239|TC273076|TC281181|BY873806|DN159716|TC280507|BY863668|BY862186|TC281249|TC279660	[CAATGTAGGCAAGGGAAGT, GGAACAATGTAGGCAAGGGAAGT]	52	[TC280061|TC280968|TC243199|TC260366|TC247974|TC273959|BG415543, TC247974|TC273959|BG415543|TC280061|TC280968|TC243199|TC260366]
TC275936|BG309896	[CTAACATGATTCGGACGGAC, AACATGATTCGGACGGAC, CTATTGCTAACATGATTCGGACGGA, GCTAACATGATTCGGACGG, GCTAACATGATTCGGACGGAC, CTAACATGATTCGGACGG, GCTAACATGATTCGGACGGA, CTAACATGATTCGGACGGACTTAA, CTAACATGATTCGGACGGA, TATTGCTAACATGATTCGGACGGA, TAACATGATTCGGACGGA]	51	[BQ462194]
BY864195|BY863519|TC273941|TC240529|TC266137|TC245673|CB861963	[GCCAATGATTAGAGGCA, AAAGCCAATGATTAGAGG, AGCCAATGATTAGAGGCA, AAGCCAATGATTAGAGGCATT, AAGCCAATGATTAGAGGCA, AGGTAAAGCCAATGATTAGAGG, TAAAGCCAATGATTAGAGG, TAAAGCCAATGATTAGAGGCA, TAAAGCCAATGATTAGAGGCAT, AGGTAAAGCCAATGATTAGAGGC, AAAGCCAATGATTAGAGGCA, AAGCCAATGATTAGAGGCATTGG, AAGCCAATGATTAGAGGCAT, AAGCCAATGATTAGAGGC, AGGTAAAGCCAATGATTAGA]	51	[BM816820|BY853593|CV055695|BY851560|BG414797|CV059755|CV063972|CV056526|BG299446|CV064153|TC278458|BE231052|BG418463|CV056909|CV063962|TC265396|TC269789, BG418463|CV056909|CV063962|TC265396|TC269789|BM816820|BY853593|CV055695|BY851560|BG414797|CV059755|CV063972|CV056526|BG299446|CV064153|TC278458|BE231052, TC278458|BE231052|BG418463|CV056909|CV063962|TC265396|TC269789|BM816820|BY853593|CV055695|…
BM100823|BQ754865|TC270393	[TACAGCTCGACGATGATCTCGGCC, GTACAGCTCGACGATGATCTCGG, CGTACAGCTCGACGATGATCTCGGC, GTACAGCTCGACGATGATCTCGGC, CAGCTCGACGATGATCTCGGCC, CAGCTCGACGATGATCTCGGC, CTCGACGATGATCTCGGC, ACAGCTCGACGATGATCTCGGCC, AGCTCGACGATGATCTCGGC, GCTCGACGATGATCTCGGC, CTCGACGATGATCTCGGCCTTC, ACAGCTCGACGATGATCTCGGC, AGCTCGACGATGATCTCGGCC, GTACAGCTCGACGATGATCTCGGCC, GCTCGACGATGATCTCGGCC, CTCGACGATGATCTCGGCC, AGCTCGACGATGATCTCG…	51	[TC277519|CB864968|TC239966, CB864968|TC239966|TC277519, TC239966|TC277519|CB864968]
AV928184|TC277633|BI947931|AV928311|TC277911	[ACTTTCGATGGTAGGATAGGG]	51	[TC270495|TC255174|CB863490|TC278287|TC238862|TC254021|BY840456|TC281159|BY852488|AJ464006|TC245741|TC281325|BM097446|TC279430|TC280659|TC281128|BY837706|BY842486|TC275858]
TC267360|TC265712|CV056090|AJ477099|TC281696|DN186158|TC281696|TC259320	[AAAAAAAAAAAAAAAAAAAAAAAAT, AAAAAAAAAAAAAAAAAAAAA, AAAAAAAAAAAAAAAAAAAAAAAAA, AAAAAAAAAAAAAAAAAAT, AAAAAAAAAAAAAAAAAAAAAAT, AAAAAAAAAAAAAAAAAAAAAA, AAAAAAAAAAAAAAAAT, AAAAAAAAAAAAAAAAAAAA]	51	[TC259279|TC278513|BE421358|AJ461153|TC262105|TC264207|BM817300|AJ477935|TC277517|TC254805|CV062321|TC275031|CX629706|TC251121|NP13084334|TC274266|BE420578|BG309087|BE420761, TC258390|TC258889|TC239090|BE420656|CV063688|TC262226|TC239090|TC269946|TC249407|TC278124|TC241664|TC245706|BE420649|DN184521|TC276713|TC267089|BE454229|TC279463|TC263294, TC244239|TC262701|TC268271|TC248459|BG309097|TC26841…
BY842486|TC277641|TC268659|TC279430|TC249434|TC275426|TC262311|BY840281|TC277172|AJ464006|CB861719|BI958693|TC269571|TC260950|AJ486475|TC257510|TC247973|TC253069|TC277538	[AAGGGATTTAGATTGTACTCA, TAAGGGATTTAGATTGTACTC, TTAAGGGATTTAGATTGTACT, TAAGGGATTTAGATTGT, TAAGGGATTTAGATTGTACTCA, TCGTTAAGGGATTTAGATTGT, CCTCGTTAAGGGATTTAGAT, TCGTTAAGGGATTTAGA]	51	[TC244699|CB864049|TC248451, CB864049|TC248451|TC244699, TC248451|TC244699|CB864049, TC266766|TC248451|TC244699|CB864049, TC244699|CB864049|TC266766|TC248451]
BU996563|TC265250	[TCTACTTGTCTCGGACGTGAT, GGTCTACTTGTCTCGGACGTGA, GGTCTACTTGTCTCGGAC, TACTTGTCTCGGACGTGATG, CTACTTGTCTCGGACGTGA, TCTACTTGTCTCGGACGTGA, CGGTCTACTTGTCTCGGACGTGA, GGTCTACTTGTCTCGGACGTGAT, GGTCTACTTGTCTCGGACGT, ATCGGTCTACTTGTCTCGGACG, GTCTACTTGTCTCGGACGTGAT, CGGTCTACTTGTCTCGGACGTG, GTCTACTTGTCTCGGAC, CTACTTGTCTCGGACGTGATGC, CTACTTGTCTCGGACGTGATG, CGGTCTACTTGTCTCGGACGT, GTCTACTTGTCTCGGACGTGA, GTATCGGTCT…	50	[TC247151|TC268273|BG343249, TC268273|BG343249, TC268273|BG343249|TC247151, BG343249|TC247151|TC268273]
CB861963|TC266137|BY863519|TC273941|TC240529|TC278164	[CTCGAAGCGATACTGACGTGCAAA, TCGAAGCGATACTGACGTGCAAAT, TCGAAGCGATACTGACGTGC, GCGATACTGACGTGCAAAT, CGAAGCGATACTGACGTGC, CGATACTGACGTGCAAA, AGCGATACTGACGTGCAAATCG, TCGAAGCGATACTGACGTG, GGCTCGAAGCGATACTGACGTG, GCGATACTGACGTGCAAATCG, AGCGATACTGACGTGCAAA, CTCGAAGCGATACTGACGT, TCGAAGCGATACTGACGTGCAA, AGCGATACTGACGTGCAAAT, GATACTGACGTGCAAAT, AAGCGATACTGACGTGC, GCGATACTGACGTGCAAATCGT, AGCGATACTGACGTGCAAATC…	50	[TC281335|TC261664|TC241749|CV056909|CV063962|TC265396|CV060463|TC269789|BM816820|BY853593|CV059603|CV056526|CV055695|CV058921|BY851560|BG414797|CV063972|BE231052|BG418463, BM816820|BY853593|CV059603|CV056526|CV055695|CV058921|BY851560|BG414797|CV063972|CV059029|TC277721|CV060467|BE231052|BG418463|CV064153|TC281335|TC261664|TC241749|CV056909, TC281335|TC261664|TC241749|CV056909|CV063962|TC265396|…
BY858312	[ATACATCCGTATGTAGTTCATTA, ATACATCCGTATGTAGTTCATTAG, ATACATCCGTATGTAGTTCA, ATACATCCGTATGTAGTTCAT]	50	[CA005229|TC270237, TC270237|CA005229]
CB863815|TC277633|AV928184	[CTCATTAAATCAGTTATAGT, GGCTCATTAAATCAGTT, CTCATTAAATCAGTTAT, ATGGCTCATTAAATCAG, GGCTCATTAAATCAGTTAT, GGCTCATTAAATCAGTTATA, GAATGGCTCATTAAATCAGTTA, ATGGCTCATTAAATCAGTTATA, CTCATTAAATCAGTTATAGTTTG, CTCATTAAATCAGTTATAG, ACTGCGAATGGCTCATTAAATCAG, ATTAAATCAGTTATAGT, TGGCTCATTAAATCAGTTAT, GCGAATGGCTCATTAAATCAG, ATTAAATCAGTTATAGTT, TCATTAAATCAGTTATAG, ATTAAATCAGTTATAGTTT, GGCTCATTAAATCAGTTATAG, CGAATGGC…	50	[TC278471|TC278984|BY840456|AJ431798|TC270495|BJ468746|TC255174|TC274681|TC278127|AJ434767|BF624109|CB861444|CB863490|TC275305|TC253069|AJ435883|BI957208|BG310211|TC257313, BG343245|AJ436484|AJ435326|BF616824|BE216693|TC249434|TC260546|TC272028|TC269357|TC271130|TC278471|TC278984|BY840456|AJ431798|TC270495|BJ468746|TC255174|TC274681|TC278127, BG310211|TC257313|BG310440|AJ465351|BG309647|TC264286|…
BY873806|TC280507|BY863668|BY861786|BY862186|TC281249|TC279660|BY863980|BY861430|TC273938|TC262239|TC273076|TC281181	[GTCCCGGCCCCGAACCCGTCGGCT, GGTCCCGGCCCCGAACCCGTCGGCT, CCCGGCCCCGAACCCGTCGG, GGTCCCGGCCCCGAACCCGTC, GGGGGTCCCGGCCCCGAACCCGTCGG]	50	[TC280968|BY838840|BI949016|TC279205|TC243199|TC247974|TC273959|TC280061, TC273959|TC280061|TC280968|BY838840|BI949016|TC279205|TC243199|TC247974, TC279205|TC243199|TC247974|TC273959|TC280061|TC280968|BY838840|BI949016]
TC266766|TC260791|TC265681|TC244699|AV928396|CB863945|CB863914|AV928480|AV927338|CB861985|TC255385|TC281332|AV930183	[GGATCGGAGTAATGATTAA, GATCGGAGTAATGATTAATA, TCGGAGTAATGATTAATA, ATCGGAGTAATGATTAATAGG, GATCGGAGTAATGATTA, GATCGGAGTAATGATTAA, TCGGAGTAATGATTAATAG]	50	[AJ432850|TC277172|TC244664|TC267703|AV925750|AV926124|BY843179|TC278747|TC279103|TC264045|BY851695|TC248638|TC257510|TC279398|TC269215|TC266387|BY835984|TC281434|TC281238, TC275426|TC265237|BY842736|AJ435679|TC270887|TC263640|TC277538|TC247973|TC238892|TC253069|TC257510|TC270889|AJ432850|TC277172|TC244664|TC267703|AV925750|AV926124|BY843179, TC263640|TC277538|TC247973|TC238892|TC253069|TC257510|…
TC269278|TC277871|BE421808|TC271612|BY839394|TC273049|TC266920|TC268866|TC277974|TC273612|BY842652|BM096889|TC277825|TC264858|BG366261|AJ435560	[TCCGGCACACGGTAGCTTCGC, TCCGGCACACGGTAGCTTCGCG]	50	[CB863083|TC262780|TC253672|TC265299|TC253255|TC269354|TC261218|TC275717|TC280289|TC270034, TC253672|TC265299|TC253255|TC269354|TC261218|TC275717|TC280289|TC270034|CB863083|TC262780]
TC262239|TC279552|TC273938	[CGCACGTCGCGCGGTGTCCGGT, CGCACGTCGCGCGGTGTCCGGTGC, CACGTCGCGCGGTGTCC, CGCACGTCGCGCGGTGTCC, CCGCACGTCGCGCGGTGTCCG, GCACGTCGCGCGGTGTCCG, CACGTCGCGCGGTGTCCGGT, CCGCACGTCGCGCGGTGTCCGG, CACGTCGCGCGGTGTCCGGTG, CGCACGTCGCGCGGTGT, CGCACGTCGCGCGGTGTC, CGCACGTCGCGCGGTGTCCGG, CACGTCGCGCGGTGTCCGGTGC, ACCGCACGTCGCGCGGTGTC, CGCACGTCGCGCGGTGTCCG, CACGTCGCGCGGTGTCCG]	50	[TC243199|TC260366|TC247974|TC273959|TC281263, TC247974|TC273959|TC281263|TC243199|TC260366, TC273959|TC281263|TC243199|TC260366|TC247974, TC281263|TC243199|TC260366|TC247974|TC273959, TC260366|TC247974|TC273959|TC281263|TC243199]
TC274644|TC277519	[GTTCGGTACTAGATCGTGGGA, GTACTAGATCGTGGGACTGA, GTACTAGATCGTGGGAC, GTTCGGTACTAGATCGTGGGAC, GGTACTAGATCGTGGGA, TTCGGTACTAGATCGTGGGAC, ACTAGATCGTGGGACTGATC, GTACTAGATCGTGGGACTGAT, TCGGTACTAGATCGTGGGA, TTCGGTACTAGATCGTGGGACT, TCCGTTCGGTACTAGATCGTGGGA, CTAGATCGTGGGACTGATCGC, CGTTCGGTACTAGATCGTGGGAC, GTACTAGATCGTGGGACTGATCGC, CGGTACTAGATCGTGGGACTG]	49	[BQ754865|TC270393, BQ754865, BM100823, TC270393|BQ754865, BQ754865|BM100823]
TC279803|TC279326|TC240446	[CTAGGGTTCTACCAGGTCTCGGAC, TTCTACCAGGTCTCGGA, CTAGGGTTCTACCAGGTCTCGGA, GGGTTCTACCAGGTCTCGGACGT, TAGGGTTCTACCAGGTCTCGG, AGGGTTCTACCAGGTCTCGGA, AGGGTTCTACCAGGTCTCGGAC, GTTCTACCAGGTCTCGGAC, TTCTACCAGGTCTCGGAC, GTTCTACCAGGTCTCGGACGT, TAGGGTTCTACCAGGTCTCGGACG, AGGGTTCTACCAGGTCTCGGACGT, TAGGGTTCTACCAGGTCTCGGA, GGGTTCTACCAGGTCTCGGAC, AGGGTTCTACCAGGTCTCGGACG]	49	[TC250949]
TC252744|TC258094	[ATTCGATCGTCAGTATCCGCAT, AGATTCGATCGTCAGTATCCGCAT, TCGATCGTCAGTATCCGCATA, AGATTCGATCGTCAGTATCCGC, GAGATTCGATCGTCAGTATCC, GATTCGATCGTCAGTATCCGC, GATTCGATCGTCAGTATCCGCA, AGATTCGATCGTCAGTA, ATTCGATCGTCAGTATCCGCA, ATTCGATCGTCAGTATCCG, GAGATTCGATCGTCAGTATCCGC, GATTCGATCGTCAGTATCCG, GATTCGATCGTCAGTAT, TTCGATCGTCAGTATCCGCATA, TTCGATCGTCAGTATCCGC, ATTCGATCGTCAGTATCCGC, AGATTCGATCGTCAGTATCCG]	49	[BE422053]
CB864049|TC248451|TC276253|AV931577|AV928311|AV928184|TC244699	[AGTGACAATAAATAACAATA, AGTGACAATAAATAACAAT, GTGACAATAAATAACAAT, AGGTAGTGACAATAAATAA, AGGTAGTGACAATAAATAACAATA, GTGACAATAAATAACAATA, TGACAATAAATAACAAT]	49	[AJ464006|TC245741|TC281325|TC279430|BY842486|TC261449|BI958693|TC259829|TC279780|CB861487|BE455691|BF618396|TC269109|TC270676|TC278747|TC268659|CB860828|TC268575|TC281203, TC269834|TC264390|TC274734|TC260546|AV925772|TC263592|CB860363|BY838859|TC247973|TC257510|TC277172|TC260950|TC264314|AJ465211|TC248808|TC267543|TC238892|TC277641|TC262311, CB860363|BY838859|TC247973|TC257510|TC277172|TC260950|…
TC262239|BY861430|BY862475|TC273938	[CGGCGGCCCATGAAAATC, CCCCGGCGGCCCATGAAAAT, GCGGCCCATGAAAATCC, CGCCCCCGGCGGCCCATG, CCCGGCGGCCCATGAAAATCC, CCGGCGGCCCATGAAAA, CCCCGGCGGCCCATGAAA, GCCCCCGGCGGCCCATGAAA, GCGCCCCCGGCGGCCCA, GGCGGCCCATGAAAATCC, GCGCCCCCGGCGGCCCATG, CCCCGGCGGCCCATGAAAATCC, CGGCGGCCCATGAAAATCC, CCCGGCGGCCCATGAAAA, CCCGGCGGCCCATGAAA, CCCCGGCGGCCCATGAAAATC, CCGGCGGCCCATGAAAATC, CCGGCGGCCCATGAAAATCC, CCCGGCGGCCCATGAAAAT, CC…	49	[TC273959|TC243199|TC260366|TC247974, TC243199|TC260366|TC247974|TC273959|TC281263, TC273959|TC253441|TC243199|TC260366|TC247974, TC253441|TC243199|TC260366|TC247974|TC273959, TC243199|TC260366|TC247974|TC273959, TC260366|TC247974|TC273959|TC253441|TC243199, TC260366|TC247974|TC273959|TC243199, TC281263|TC243199|TC260366|TC247974|TC273959, TC247974|TC273959|TC243199|TC260366, TC260366|TC247974|TC…
ambig	[GATGGATTTGATGGCTAAAGGCCC, ATGGATTTGATGGCTAAAGG, ATCGATGGATTTGATGGCTAAAGG, GATGGATTTGATGGCTAAAG, TCGATGGATTTGATGGCTAAAGGC, TCGATGGATTTGATGGCTAAAG, TCGATGGATTTGATGGCTAAA, TCGATGGATTTGATGGCTAAAGG]	49	[TC279814]
TC238421	[CAACTAAGACGAACAGCCAA, TGCAACTAAGACGAACAGCCAA, GCAACTAAGACGAACAGCCAA, TGCAACTAAGACGAACAGCCA, GCAACTAAGACGAACAGCCA]	49	[TC247623]
TC277438|BU993588	[GTCGACACGTCGGGCGGCC, GACACGTCGGGCGGCCT, GATCGTCGACACGTCGGGCG, TCGTCGACACGTCGGGCGGCC, GTCGACACGTCGGGCGGC, GTCGACACGTCGGGCGGCCT, TCGTCGACACGTCGGGCGGCCT, CGTCGACACGTCGGGCGGCCT, TCGACACGTCGGGCGGCC, CGTCGACACGTCGGGCGGCC, GATCGTCGACACGTCGGGC, GGGATCGTCGACACGTCGGGC, GATCGTCGACACGTCGGGCGGC, GATCGTCGACACGTCGGGCGGCC, CGACACGTCGGGCGGCC]	49	[TC240789|FD519517, FD519517|TC240789, TC240789]
TC260067	[CGGATGTATGTAGACATATTTTA, GACTACATACGGATGTATGTAGA, CATACGGATGTATGTAG, ATACGGATGTATGTAGACATATTT, ATACGGATGTATGTAGACA, ATACGGATGTATGTAGACATA, ACATACGGATGTATGTAGACATAT, ATACGGATGTATGTAGACATATT, ATACGGATGTATGTAGACATAT, CATACGGATGTATGTAGACAT, TACGGATGTATGTAGACATA, CATACGGATGTATGTAGACATA, ATGTATGTAGACATATTTTAA, ATGTATGTAGACATATTT, ATACGGATGTATGTAGA, GGATGTATGTAGACATATTTTA]	48	[TC280385, TC242062]
TC277633	[TCAAAGATTAAGCCATGCAT, CAAAGATTAAGCCATGCATGTG, AAGATTAAGCCATGCATGTGC, TCAAAGATTAAGCCATGCA, AGATTAAGCCATGCATG, TCTCAAAGATTAAGCCATGCATG, CAAAGATTAAGCCATGCATGT, TCAAAGATTAAGCCATGCATGTG, CAAAGATTAAGCCATGCATG, GTCTCAAAGATTAAGCCATG, TCTCAAAGATTAAGCCATG, GTCTCAAAGATTAAGCCATGC, AAGATTAAGCCATGCATGTG, CTCAAAGATTAAGCCATGCATG, TTGTCTCAAAGATTAAGCCATG, TCTCAAAGATTAAGCCATGCA, AAAGATTAAGCCATGCATGTGC, AAAGATTAAGC…	48	[AJ432507|BG343245|AJ436484|AJ435326|BF616824|BE216693|TC249434|TC260546|TC272028|TC269357|TC271130|TC278471|TC278984|BE455691|TC238862|BY843643|BI950687|TC274867|TC274734, TC268637|TC277837|TC275426|BQ465919|TC264390|AJ432507|BG343245|AJ436484|AJ435326|BF616824|BE216693|TC249434|TC260546|TC272028|TC269357|TC271130|TC278471|TC278984|BE455691, TC275426|BQ465919|TC264390|AJ432507|BG343245|AJ436484|…
AJ472577|TC253939|TC276117|TC277315|TC281352|TC278978	[TGGACTTCTCGCGACGTCGG, GACTTCTCGCGACGTCGGG, GACTTCTCGCGACGTCGGGGGCG, ACTTCTCGCGACGTCGGGGGC, AATGGACTTCTCGCGACGTCGGGG, CTTCTCGCGACGTCGGGGGCGGC, TGGACTTCTCGCGACGTCGGG, CTTCTCGCGACGTCGGGGG, GGACTTCTCGCGACGTCGGG, GACTTCTCGCGACGTCGGGGGC]	48	[TC280423|BY859656, BY859656|TC280423]
BY839394|TC273049|TC264858|TC266920|BE421808|TC268866|TC277974|TC269278|TC277825|TC273612|BY842652|TC277871|BM096889	[CCCCTAACGTGGGTCGGGGCGA, CCCTAACGTGGGTCGGGGCGA, CCCTAACGTGGGTCGGGGCGAG, CCCCTAACGTGGGTCGGGGCG, CCTAACGTGGGTCGGGGCGAG, CCTAACGTGGGTCGGGGC, CGCCCCTAACGTGGGTCGGGGC, CCCCTAACGTGGGTCGGGGC, CCCTAACGTGGGTCGGGG, CCTAACGTGGGTCGGGGCG, GCCCCTAACGTGGGTCGGGGC]	48	[TC269354|TC261218|TC275717|TC256588|TC253672|TC265299|TC253255, TC261218|TC275717|TC256588|TC253672|TC265299|TC253255|TC269354, TC253255|TC269354|TC261218|TC275717|TC256588|TC253672|TC265299, TC253672|TC265299|TC253255|TC269354|TC261218|TC275717|TC256588, TC275717|TC256588|TC253672|TC265299|TC253255|TC269354|TC261218, TC265299|TC253255|TC269354|TC261218|TC275717|TC256588|TC253672]
TC266137|TC245673|BY864195|CB861963|TC273941|TC240529	[GGATGGCTCGGCTGCTTC, AGGATGGCTCGGCTGCTTCGG, AGGATGGCTCGGCTGCTTC]	48	[TC269789|CV055695|BY851560|BG414797|CV059755|TC243723|CV063962|TC278278|TC269947|BG299446|TC275066|TC272282|BY840029|BY839459|BG415885|BG368889|TC278458|CV056526|BE231052, BY851560|BG414797|CV059755|TC243723|CV063962|TC278278|TC269947|BG299446|TC275066|TC272282|BY840029|BY839459|BG415885|BG368889|TC278458|BI947887|CV056526|BE231052|BG418463, CV056526|BE231052|BG418463|CV056909|TC269789|CV055695|…
TC273941|TC245673|TC279660	[AGGCCGAAGAGGAGAAAG, CTTTGAAGGCCGAAGAGGAGAAAG, AAGGCCGAAGAGGAGAA, AAGGCCGAAGAGGAGAAAGGT, TGAAGGCCGAAGAGGAGAAA, AAGGCCGAAGAGGAGAAA, TGAAGGCCGAAGAGGAGAAAG, AGGCCGAAGAGGAGAAA, AAGGCCGAAGAGGAGAAAG, AAGGCCGAAGAGGAGAAAGGTT, TTGAAGGCCGAAGAGGAGAAA, AGGCCGAAGAGGAGAAAGGTT]	48	[AJ435446|TC260366|TC279832|TC243199, TC260366|TC279832|TC243199|AJ435446, TC243199|AJ435446|TC260366|TC279832, TC279832|TC243199|AJ435446|TC260366, AJ435446|TC260366|BY846336|TC279832|TC243199, TC243199|AJ435446|TC260366|BY846336|TC279832, TC279832|TC243199|AJ435446|TC260366|BY846336, TC260366|BY846336|TC279832|TC243199|AJ435446]
TC273293|TC259272|TC253679|TC280613	[ATAGATCTAGTTGGCCAAA, CATAGATCTAGTTGGCCAAA, AGAATCATAGATCTAGTTGGC, ATAGATCTAGTTGGCCAAACA, AATCATAGATCTAGTTGGCCA, AATCATAGATCTAGTTGGC, AATCATAGATCTAGTTGGCCAA, ATCATAGATCTAGTTGGCCAAA, AATCATAGATCTAGTTGGCCAAAC, GAATCATAGATCTAGTTGGC, TCATAGATCTAGTTGGCCAAA, CATAGATCTAGTTGGCC, ATAGATCTAGTTGGCCAAACAAAA, TCATAGATCTAGTTGGCC, GAATCATAGATCTAGTTGGCC, ATCATAGATCTAGTTGGCCAAACA, TCATAGATCTAGTTGGC, AAGAATCATAGAT…	47	[TC265250|BE437909, BE437909|TC265250, BE437909]
EX590607	[TTGAGTAAAAGAATAGAGGA, TTGAGTAAAAGAATAGAGGAT, GTTGAGTAAAAGAATAGAGGA, TGTTGAGTAAAAGAATAGAGGA, TTGAGTAAAAGAATAGAGGATA]	47	[TC265925]
BQ665223	[GTTGAAGATCGTCGTGACAAG, AGTTGAAGATCGTCGTGACA, TTGAAGATCGTCGTGAC, GTGAAGTTGAAGATCGTCGTGACA, GAAGATCGTCGTGACAAGA, AGTTGAAGATCGTCGTGAC, GTTGAAGATCGTCGTGACAAGA, TGAAGATCGTCGTGACA, GAAGTTGAAGATCGTCGTGACA, GTTGAAGATCGTCGTGACAA, TGAAGTTGAAGATCGTCGTGAC, GTTGAAGATCGTCGTGAC, GTGAAGTTGAAGATCGTCGTGAC, GTGAAGTTGAAGATCGTCG, GAAGTTGAAGATCGTCGT, AAGTTGAAGATCGTCGTGACAAGA, TGAAGTTGAAGATCGTCGT, AAGTTGAAGATCGTCGTGAC…	47	[gnl|TREP|TREP705|gnl|TREP|TREP3160|gnl|TREP|TREP702|gnl|TREP|TREP712, gnl|TREP|TREP3160|gnl|TREP|TREP702|gnl|TREP|TREP712|gnl|TREP|TREP705, gnl|TREP|TREP3160]
CA022114|TC275945	[TGATGATCGGGTGTGATAGACT, GACACCACGTGATGATCGGGTGT, CCACGTGATGATCGGGTGTGA, GATGATCGGGTGTGATA, CGTGATGATCGGGTGTGAT, GTGATGATCGGGTGTGATAGAC, GATGATCGGGTGTGATAGA, GTGATGATCGGGTGTGATA, ACACCACGTGATGATCGGGTGTGA, CGTGATGATCGGGTGTGATAGA, CACGTGATGATCGGGTGTGA, CGTGATGATCGGGTGTGA, CGTGATGATCGGGTGTGATAGAC, GTGATGATCGGGTGTGATAGACT, CCACGTGATGATCGGGT, GATGATCGGGTGTGATAGAC, CGTGATGATCGGGTGTGATAGACT, GTGATGATCGG…	46	[TC280488|TC281089, TC281089|TC280488]
TC253420|AV928184|TC277633	[GATAAAAGGCTGACGTGGGCT, AGATAAAAGGCTGACGTGGGCT, GATAAAAGGCTGACGTGG, ATAAAAGGCTGACGTGGGCTC, AGATAAAAGGCTGACGTGGG, TTAGATAAAAGGCTGACGTGGG, AAAAGGCTGACGTGGGCTCTG, TAGATAAAAGGCTGACGT, GATAAAAGGCTGACGTGGGCTCT, TAGATAAAAGGCTGACGTGGGCT, ATAAAAGGCTGACGTGG, AAAAGGCTGACGTGGGC, ATAAAAGGCTGACGTGGG, TAAAAGGCTGACGTGGGCT]	46	[TC278287|TC238862|TC254021|BY840456|CB861255|BG310211|TC281159|TC276148|TC269571|CB861444|TC260869|BG310440|TC261449|CB861143|TC279421|BY842154|TC278144|TC271073|BF624109, TC260339|BG344354|TC267963|TC272604|TC264314|TC270676|TC277837|TC275426|TC264390|AJ432507|AJ436484|BF616824|BE216693|TC249434|TC260546|TC269357|TC271130|TC278471|TC278984, BY840456|CB861255|BG310211|TC281159|BY852488|BG309647|…
TC248451|AV928311|TC244699|CB864049|TC266766	[TGGTAATTGGAATGAGTACAA, TCTGGTAATTGGAATGAGTA, TCTGGTAATTGGAATGAG, CTGGTAATTGGAATGAG, TCTGGTAATTGGAATGAGT, TCTGGTAATTGGAATGAGTACA, TCTGGTAATTGGAATGAGTACAAT, TCTGGTAATTGGAATGA, TCTGGTAATTGGAATGAGTAC, AATTGGAATGAGTACAATCTA, GGTAATTGGAATGAGTA, CTGGTAATTGGAATGAGT, ATTGGAATGAGTACAATCT, AATTGGAATGAGTACAATCT, GTCTGGTAATTGGAATGAGTAC, TAATTGGAATGAGTACAAT, AATTGGAATGAGTACAATCTAA, AATTGGAATGAGTACAAT]	46	[AJ464006|TC245741|TC281325|TC261449|BI958693|TC259829|TC279780|BE455691|BF618396|TC269109|TC270676|TC268659|TC281203|CB860640|CB870794|CB861444|TC276148|CB861719|TC280511, TC281325|TC261449|BI958693|TC259829|TC279780|BE455691|BF618396|TC269109|TC270676|TC268659|TC281203|CB860640|CB870794|CB861444|TC276148|CB861719|TC280511|CB860363|EY275088, TC275426|TC249434|TC255174|AJ464006|TC245741|TC281325|…
CB861963|TC266137|TC245673|BY863519|TC273941|TC240529|TC278164	[CGATACTGACGTGCAAATC, TACTGACGTGCAAATCGTTCG, GATACTGACGTGCAAATCGTTC, CGATACTGACGTGCAAAT, ACTGACGTGCAAATCGTTCG, ATACTGACGTGCAAATC, ATACTGACGTGCAAATCG, CTGACGTGCAAATCGTT, CTGACGTGCAAATCGTTC, CTGACGTGCAAATCGTTCG, CGATACTGACGTGCAAATCGTTC, AAGCGATACTGACGTGCAAAT, ACTGACGTGCAAATCGTTC, CTGACGTGCAAATCGTTCGT, ATACTGACGTGCAAATCGTTC, CTGACGTGCAAATCGTTCGTC, ATACTGACGTGCAAATCGT, GATACTGACGTGCAAATC, GATACTGACGT…	46	[CV056909|CV063962|TC265396|CV060463|TC269789|BM816820|BY853593|CV059603|CV056526|CV055695|CV058921|BY851560|BG414797|CV063972|CV059029|CV064135|TC277721|CV060467|BE231052, TC269789|BM816820|BY853593|CV059603|CV056526|CV055695|CV058921|BY851560|BG414797|CV059029|TC277721|BE231052|BG418463|CV064153|TC281335|TC261664|TC241749|CV056909|CV063962, CV059603|CV056526|CV055695|CV058921|BY851560|BG414797|…
ambig	[CGCGGGCCTTGCGGTAGACGAA, GCGGGCCTTGCGGTAGACGA, CGCGGGCCTTGCGGTAGACGA, CCGCGGGCCTTGCGGTAGACGA, CCGCGGGCCTTGCGGTAGACG, CGCGGGCCTTGCGGTAGACG]	46	[AV836089]
AV928480|AV927338|CB861985|TC255385|TC281332|AV930183|TC266766|TC260791|TC265681|TC244699|AV928396|CB863945|CB863914	[GTTGGCCTTCGGGATCGG, CCTTCGGGATCGGAGTAA, GCCTTCGGGATCGGAGTAA, TGGCCTTCGGGATCGGAGTA, GGCCTTCGGGATCGGAGTAAT, GTGTTGGCCTTCGGGATCGGAGT, TGTGTTGGCCTTCGGGATCGGAGTAA, CCTTCGGGATCGGAGTAATG, GTTGGCCTTCGGGATCGGAG, GTTGGCCTTCGGGATCG, GTTGGCCTTCGGGATCGGA, GTGTTGGCCTTCGGGATCGGA, TTGTGTTGGCCTTCGGGATCGGAG]	45	[TC257510|TC279398|TC274559|TC269215|TC266387|BY835984|TC281434|TC275490|TC268728|CB861717|CB861785|BY843743|TC277517|BY842381|BY849202|TC279635|TC278694|BI947459|TC272820, CB860363|TC275490|TC268728|CB861717|CB861785|BY843743|TC277517|BY842381|BY849202|TC279635|TC278694|BI947459|TC272820|TC260648|TC275426|TC265237|BY842736|AJ435679|TC270887, TC274559|TC269215|TC266387|BY835984|TC281434|TC281238|…
BY864507|BY865253|BY861299|TC281181|TC279957|BY865136|TC257303|BY863847|TC281249|TC273938|TC262239|TC280507|BY864403|TC281158|TC257287	[TGTGATTTCTGCCCAGTGCT, TTTCTGCCCAGTGCTCTGA, ATTTCTGCCCAGTGCTCTGAA, TGATTTCTGCCCAGTGCTCTGAA, ATTTCTGCCCAGTGCTCTGAAT, ATTTCTGCCCAGTGCTCT, TGTGATTTCTGCCCAGTGCTCTGA, GTGATTTCTGCCCAGTGCTCTGAA, AATGTGATTTCTGCCCAGTGCTCT, TCTGCCCAGTGCTCTGAA, TGATTTCTGCCCAGTGCTCTGA, GATTTCTGCCCAGTGCTCTGAA, TTCTGCCCAGTGCTCTGAATG, AATGTGATTTCTGCCCAGTGCT, ATGTGATTTCTGCCCAGTGCTCT, TTCTGCCCAGTGCTCTGA, ATTTCTGCCCAGTGCTCTGA, TGA…	45	[BG343316|TC247974|TC280061|TC280968|TC279205|BI949016|AL508349|TC273959|TC275184, TC275184|BG343316|TC247974|TC280061|TC280968|TC279205|BI949016|AL508349|TC273959, AL508349|BY852035|TC275169|TC275184|BG343316|TC247974|TC280061|TC280968|TC279205|BI949016, TC247974|TC280061|TC280968|TC279205|BI949016|AL508349|TC273959|TC275184|BG343316, TC279205|BI949016|AL508349|TC275184|BG343316|TC247974|TC28006…
ambig	[AGCAGAATTCACCAAGTGTT, AAGCAGAATTCACCAAGTG, GAAGCAGAATTCACCAAGTGTT, AAGCAGAATTCACCAAGTGTTGG, TGAAGCAGAATTCACCAAGTG, TGAAGCAGAATTCACCAAGTGT, TGAAGCAGAATTCACCAAGTGTT, AAGCAGAATTCACCAAGTGTTG]	45	[TC274083|TC281232|TC277825|TC264858|TC281543|TC279623, TC264858|TC281543|TC279623|TC274083|TC281232|TC277825, TC277825|TC264858|TC281543|TC279623|TC274083|TC281232, TC279623|TC274083|TC281232|TC277825|TC264858|TC281543, TC281232|TC277825|TC264858|TC281543|TC279623|TC274083]
CB864049|CB862084|TC266766|TC248451|TC244699	[AGCCGCGGTAATTCCAGC, AGCCGCGGTAATTCCAG, AGCAGCCGCGGTAATTCCAGCT, CAGCCGCGGTAATTCCA, CAGCAGCCGCGGTAATTCCA, CGCGGTAATTCCAGCTC, CAGCAGCCGCGGTAATTCCAG, CAGCAGCCGCGGTAATTCCAGC, CAGCAGCCGCGGTAATTCCAGCT, GCAGCCGCGGTAATTCCAGCT, CCGCGGTAATTCCAGCTCC, AGCCGCGGTAATTCCAGCTCC]	45	[AJ486475|TC269571|CB860640|CB861444|CB860363|TC270889|BE420606|CB860828|TC272963|CB861249|CB861106|TC273820|TC280055|TC275490|TC277538|AV925772|TC247973|TC277172|TC260950, BY840281|TC279430|BY842486|CB861487|TC278747|TC268575|AJ486475|TC269571|CB860640|CB861444|CB860363|TC270889|CB860828|TC272963|CB861249|CB861106|TC273820|TC280055|TC275490, BF618396|TC277592|TC275490|TC277538|AV925772|TC247973|…
TC280423|BY864151|TC265681	[TTGGGAAATTTCATCGTGAT, TCTTGGGAAATTTCATCGTGAT, TAATCTTGGGAAATTTCATCGT, CTTGGGAAATTTCATCGTGAT, AATCTTGGGAAATTTCATCGTG, TAATCTTGGGAAATTTCATCG, ATCTTGGGAAATTTCATCGTG, TAATCTTGGGAAATTTCAT, AATCTTGGGAAATTTCATCGT, CTTGGGAAATTTCATCGTG, TTGGGAAATTTCATCGT, TTGGGAAATTTCATCGTGA]	45	[AJ465294|BY840460|TC274572|TC256453|TC281054|TC275687|TC239808|TC276117|TC266850|TC277315|AJ434005|TC278911|TC280722|TC276963|BG343676|TC280394|BY838983|TC251469, TC280722|TC276963|BG343676|TC280394|BY838983|TC251469|AJ465294|BY840460|TC274572|TC256453|TC281054|TC275687|TC239808|TC276117|TC266850|AJ434732|TC277315|AJ434005|TC278911, AJ464612|AJ434005|TC277139|TC278911|TC280722|TC276963|BG343676|…
TC265681|TC244699|CB863945|CB863914|AV928480|TC280779|TC281332|AV930183|TC260791	[GAGAAATCAAAGTCTTTGGGTTCC, GTCTTTGGGTTCCGGGG, AAGTCTTTGGGTTCCGGGG, AATCAAAGTCTTTGGGT, TCAAAGTCTTTGGGTTCCGGG, ATCAAAGTCTTTGGGTTCCGG, AAAGTCTTTGGGTTCCGGGG, AAATCAAAGTCTTTGGGTTC, ATCAAAGTCTTTGGGTTC, AATCAAAGTCTTTGGGTTC, GAAATCAAAGTCTTTGGGTT, TCAAAGTCTTTGGGTTCC, ATCAAAGTCTTTGGGTTCCG, TCAAAGTCTTTGGGTTCCGGGGG, AAATCAAAGTCTTTGGGTT, AATCAAAGTCTTTGGGTTCCG, CAAAGTCTTTGGGTTCCGGG, AAATCAAAGTCTTTGGGT, TCAAAGT…	45	[TC280599|BY841490|BY842736|TC272937|TC248318|TC281260|BY838212|CB861701|BY839718|TC266074|AJ465653|TC276117|TC268728|BY843743|TC277517|TC278694|AJ435679|TC277538|TC238892, BY843743|TC277517|TC278694|TC277538|TC238892|TC278747|TC264045|TC248638|TC281434|TC280599|BY841490|BY842736|TC272937|TC278868|TC248318|TC281260|BY838212|CB861701|BY839718, TC266074|AJ465653|TC276117|TC268728|BY843743|TC277517|…
AV835182	[ATACTAAAACGTGACTAGATATAT, ATACTAAAACGTGACTAGATATA, ATACTAAAACGTGACTAGATA, AAATACTAAAACGTGACTAGATAT, ATACTAAAACGTGACTAGATAT, ATACTAAAACGTGACTAGAT]	45	[TC250375|TC269763|TC268363, TC268363|TC250375|TC269763, TC269763|TC268363|TC250375]
BY842486|TC277641|TC268659|TC279430|TC249434|TC275426|CB860640|CB861444|TC262311|BY840281|TC277172|CB860363|AJ464006|CB861719|BI958693|TC269571|TC260950|AJ486475|TC275490	[GGAATTACCGCGGCTGCTGGCA, GAATTACCGCGGCTGCTGGCA, GAATTACCGCGGCTGCTGGCAC, GGAATTACCGCGGCTGCTGGC, AATTACCGCGGCTGCTGGCA, AATTACCGCGGCTGCTGGCAC]	45	[TC248451|TC244699|CB864049|TC266766|CB862084, CB864049|TC266766|CB862084|TC248451|TC244699, TC244699|CB864049|TC266766|CB862084|TC248451, TC266766|CB862084|TC248451|TC244699|CB864049]
TC275945	[TTATTTTGCTTAGAACGACGGTA, CCTTATTTTGCTTAGAACGACGGT, TTTGCTTAGAACGACGGTAGCA, CCTTATTTTGCTTAGAACGACGG, CTTATTTTGCTTAGAACGACGGTA, TTGCTTAGAACGACGGTAGCAT, CCTTATTTTGCTTAGAACGACGGTA, TTTGCTTAGAACGACGG, TTATTTTGCTTAGAACGACGG, TTATTTTGCTTAGAACGACG, TTTGCTTAGAACGACGGTA, TTGCTTAGAACGACGGTAGCA, ATTTTGCTTAGAACGACGGTA, CCTTATTTTGCTTAGAACGAC, CTTATTTTGCTTAGAAC, TTTGCTTAGAACGACGGTAGCATT, TTTTGCTTAGAACGACGGTAGC…	45	[gnl|TREP|TREP727|gnl|TREP|TREP1628|gnl|TREP|TREP1403|gnl|TREP|TREP1507|gnl|TREP|TREP1500|gnl|TREP|TREP1506|gnl|TREP|TREP3132|gnl|TREP|TREP3133|gnl|TREP|TREP2232|gnl|TREP|TREP3137|gnl|TREP|TREP3136|gnl|TREP|TREP1626|gnl|TREP|TREP12|gnl|TREP|TREP707|gnl|TREP|TREP1624|gnl|TREP|TREP1440|gnl|TREP|TREP262|gnl|TREP|TREP1629|gnl|TREP|TREP724, gnl|TREP|TREP1626|gnl|TREP|TREP12|gnl|TREP|TREP707|gnl|TREP|T…
BM445258|TC262239|TC279552	[CCGGAGACGCCGGCGGGGG, GTCCGGAGACGCCGGCG, AGACGCCGGCGGGGGCC, CGGAGACGCCGGCGGGGGCCTC, TCCGGAGACGCCGGCGGGGG, AAGTCCGGAGACGCCGGCGGGGGC, CCGGAGACGCCGGCGGGGGC, GGAAGTCCGGAGACGCCGGCGGGG, CGGAGACGCCGGCGGGGGC, CCGGAGACGCCGGCGGGG, AGTCCGGAGACGCCGGCGGGGGC, GGAGACGCCGGCGGGGGCC, CGGAGACGCCGGCGGGGG, AAGTCCGGAGACGCCGGCGGG, CCGGAGACGCCGGCGGGGGCCT, CCGGAGACGCCGGCGGG, AGTCCGGAGACGCCGGCGGGGGCC, GAAGTCCGGAGACGCCGGCG…	44	[TC279832|TC247974|TC278969|TC243199|TC260366, TC278969|TC243199|TC260366|TC279832|TC247974, TC243199|TC260366|TC279832|TC247974|TC278969, TC260366|TC279832|TC247974|TC278969|TC243199, TC247974|TC278969|TC243199|TC260366|TC279832]
BU974091	[CTCTTATATTATGGGACGGA, CTCTTATATTATGGGACGGAG, CTCTTATATTATGGGACGGAGG, AACGCTCTTATATTATGGGACGGA]	44	[TC255423, TC253262|TC255423|EX581160|BJ460470, TC255423|EX581160|BJ460470|TC253262, EX581160|BJ460470|TC253262|TC255423]
TC278355|BY860820|TC262780|GT052881|TC265299|TC274467|GT052748|TC253672|TC270034|BY864520|TC253255|TC280687|TC277278|TC263879|TC259265|TC269354|TC273938|BY859831|TC275717	[AAAAGTTACCACAGGGATA, AGAAAAGTTACCACAGG, AAAGTTACCACAGGGATA, AAAGTTACCACAGGGATAACTG, CAGAAAAGTTACCACAGG, CAGAAAAGTTACCACAGGGATA, AAAGTTACCACAGGGATAA, CAGAAAAGTTACCACAG, TCAGAAAAGTTACCACAGGG, AGAAAAGTTACCACAGGGA, TGTCAGAAAAGTTACCACAGGGAT, GAAAAGTTACCACAGGGAT, AAGTTACCACAGGGATAACT, AAAGTTACCACAGGGATAACT, AAAAGTTACCACAGGGATAA, AAAAGTTACCACAGGGAT, AGAAAAGTTACCACAGGGATAA, AAAGTTACCACAGGGAT, AGAAAAGTTA…	44	[BI777058|TC281543|TC239201|TC275831|TC266787|TC272820|TC280812|TC268772|BY851418, TC266787|TC272820|CA011892|AJ434911|TC280812|TC268772|BY851418|BI777058|TC281543|TC239201, BY851418|BI777058|TC281543|TC239201|TC266787|TC272820|TC280812|TC268772, TC239201|TC266787|TC272820|CA011892|AJ434911|TC280812|TC268772|BY851418|BI777058|TC281543, TC268772|BY851418|BI777058|TC281543|TC239201|TC266787|TC27282…
TC244605|CB866051	[TATCACATCACATCGTTGGCC, TATCACATCACATCGTTGGCCA, ATATCACATCACATCGTTGGCCAT, TCACATCACATCGTTGG, ATATATCACATCACATCGTTGG, ATATCACATCACATCGTTGGCC, ATCACATCACATCGTTGGCCATAT, TATATCACATCACATCGTTGGCCA, ATCACATCACATCGTTGGC, ATATCACATCACATCGTTGGCCA, TATCACATCACATCGTTGGC, CACATCACATCGTTGGCCATAT, ATCACATCACATCGTTGGCCATA, ATCACATCACATCGTTGG, TCACATCACATCGTTGGC, ATATATCACATCACATCGTTGGCC, ATATCACATCACATCGTTGGC, …	44	[TC275945]
TC264419	[TTGGGACTAAAGGAAGAAGT, TTGGGACTAAAGGAAGAAGTCGT, TTTGGGACTAAAGGAAGAAG, TTTGGGACTAAAGGAAGAAGT, TGGGACTAAAGGAAGAAG, TTTGGGACTAAAGGAAGA, TTTGGGACTAAAGGAAGAAGTC, TGGGACTAAAGGAAGAAGTC]	44	[TC269081]
TC276117|TC277315|TC281352|TC278978|AJ472577|TC253939	[ACAAAGGGCAGGGACGTAG, ACAAAGGGCAGGGACGTAGTC, GTACAAAGGGCAGGGACGTAG]	44	[TC265681|BQ663845, BQ663845|TC265681]
TC274644|TC277519	[GTCCGTTCGGTACTAGATCGTGGGAC, CGTCCGTTCGGTACTAGATCGT, GTCCGTTCGGTACTAGATCGTGGGA, GCCGTCCGTTCGGTACTAGATCGT, TCGGTACTAGATCGTGGGACT, CCGTTCGGTACTAGATCGTGGGAC, CCGTTCGGTACTAGATCGTGGG, CGGTACTAGATCGTGGGA, CCGTCCGTTCGGTACTAGATCGTGG, CGTTCGGTACTAGATCG, CGGTACTAGATCGTGGGAC, GGTACTAGATCGTGGGAC, TTCGGTACTAGATCGTGGGA, GTCCGTTCGGTACTAGATCGTGGG, GTCCGTTCGGTACTAGATCG, CGTTCGGTACTAGATCGTGGGA]	43	[BQ754865, BM100823|BQ754865, BM100823, BQ754865|BM100823]
TC266766|TC260791|TC265681|TC244699|AV928396|CB863945|CB863914|AV928480|AV927338|TC247948|TC255385|TC281332|AV930183	[GGGACAGTCGGGGGCATTCG, ATAGGGACAGTCGGGGGCATTCG]	43	[TC260648|TC275426|BY842736|AJ435679|TC270887|TC263640|TC277538|TC247973|TC238892|TC253069|TC257510|TC270889|AJ432850|TC277172|TC244664|TC267703|AV925750|AV926124|BY843179, TC238892|TC253069|TC257510|TC270889|AJ432850|TC277172|TC244664|TC267703|AV925750|AV926124|BY843179|TC278747|TC264045|BY851695|TC248638|TC257510|TC279398|TC266387|BY835984]
TC259265|TC269354|TC273938|BY859831|TC275717|TC278355|BY860820|TC262780|GT052881|TC265299|TC274467|TC253672|TC270034|BY864520|TC253255|BY860473|TC280687|TC277278|TC263879	[TAGAGGTGTCAGAAAAGTTACCAC, TAGAGGTGTCAGAAAAGTT, CTAGAGGTGTCAGAAAAGTT, GCTAGAGGTGTCAGAAAAGTTAC, AGGTGTCAGAAAAGTTA, GCTAGAGGTGTCAGAAAAGTT, TAGAGGTGTCAGAAAAGTTA, GAGGTGTCAGAAAAGTTACCACA, TAGAGGTGTCAGAAAAGTTAC, AGAGGTGTCAGAAAAGTTACCA, GCTAGAGGTGTCAGAAAA, TAGAGGTGTCAGAAAAG, AGGTGTCAGAAAAGTTACC, GAGGTGTCAGAAAAGTTACCA, GAGGTGTCAGAAAAGTTACC, AGAGGTGTCAGAAAAGTTAC, AGAGGTGTCAGAAAAGTTA, AGAGGTGTCAGAAAAGTT, …	43	[BY852555|TC281543|TC239201|TC275831|TC266787|TC272820|TC280812|TC268772|BY851418|BI777058, TC275831|TC266787|TC272820|GT052809|TC280812|TC268772|AJ434911|BY851418|BI777058|BY852555|TC281543|TC239201, TC272820|GT052809|TC280812|TC268772|BY851418|BI777058|BY852555|TC281543|TC239201|TC275831|TC266787, TC275831|TC266787|TC272820|TC280812|TC268772|BY851418|BI777058|BY852555|TC281543|TC239201, TC28081…
ambig	[CCCCGTGTCAGGATTGGGTA, CCCCGTGTCAGGATTGGGTAA, CTCCCCGTGTCAGGATTGGGT, CTCCCCGTGTCAGGATTGGGTA, CCGTGTCAGGATTGGGT, CCCGTGTCAGGATTGGGTAA, CCGTGTCAGGATTGGGTAATT, CCCGTGTCAGGATTGGGTAAA, CCCGTGTCAGGATTGGGTA, TCCCCGTGTCAGGATTGGGTAA, CTCCCCGTGTCAGGATTGGGTAA, TCCCCGTGTCAGGATTGGGTA, CCCGTGTCAGGATTGGGTAAT, CCCGTGTCAGGATTGGGT]	43	[AV931577|AV928311|AV928184|TC244699, AV931577|AV928311|AV928184|TC244699|CB864049, TC244699|AV931577|AV928311|AV928184, CB864049|AV931577|AV928311|AV928184|TC244699, AV928311|AV928184|TC244699|AV931577]
TC279832|TC260366|TC243199|TC278969|BG418680	[CCTTTCGGGGGATGCGCGTGAT, TTCGGGGGATGCGCGTGATCG, CTTTCGGGGGATGCGCGTGAT, CGGGGGATGCGCGTGATC, TTTCGGGGGATGCGCGTGATC, TTTCGGGGGATGCGCGTGA, CTTTCGGGGGATGCGCGTGATC]	43	[TC245673|BM445258|TC279552, BM445258|TC279552|TC245673]
TC252744|TC258094	[ATAAAACAACGTCGAACCTTAA, ACAACGTCGAACCTTAAGTGTGCA, CATAAAACAACGTCGAACCTTAAG, GCATAAAACAACGTCGAACCTTAA, GCATAAAACAACGTCGAACCTTA, ATAAAACAACGTCGAACCTTAAG, ACAACGTCGAACCTTAAGTGTG, CAACGTCGAACCTTAAGTGTGCAG, TAAAACAACGTCGAACCTTAA, TAAAACAACGTCGAACCTTAAG, AACGTCGAACCTTAAGT, ATAAAACAACGTCGAACCTTA, AACGTCGAACCTTAAGTGTGCA, CATAAAACAACGTCGAACCTT, ATAAAACAACGTCGAACCTTAAGT, CAACGTCGAACCTTAAGTGTGCA, CATAAAACA…	43	[gnl|TREP|TREP1627]
TC257303|TC273938|TC257287|TC274467|TC278355|TC259265|TC269354	[TTATTTTACTTATTCCGTG, TTAACGTTATTTTACTT, CGTTATTTTACTTATTCCGTG, TTAACGTTATTTTACTTATTCCGT, GTTATTTTACTTATTCCGTGGGTC, CGTTATTTTACTTATTC, AACGTTATTTTACTTATTCC, TTAACGTTATTTTACTTA, TAACGTTATTTTACTTA, AACGTTATTTTACTTAT, TTATTTTACTTATTCCG, TTTTACTTATTCCGTGGGTCG, CTTTTAACGTTATTTTA, TTATTTTACTTATTCCGTGGG, ACTACTTTTAACGTTATTTTACT, ACGTTATTTTACTTATTCCGTG, ATTTTACTTATTCCGTGGG, TATTTTACTTATTCCGTGG, TACTTTTAA…	42	[BY837508|TC265213|TC277479|TC281263|BY837727|BY839322|TC268219|BG309664|TC268772|TC273612|TC276246|BY837883|TC279936, TC268772|TC273612|TC276246|BY837883|BY837508|TC265213|TC277479|TC281263|BY837727|BY839322|TC268219|BG309664, TC268219|BG309664|TC268772|TC273612|TC276246|BY839322, TC268772|TC273612|TC276246|BY839322|TC268219|BG309664, TC277479|TC281263|BY837727|BY839322|TC268219|BG309664|TC26877…
ambig	[GGCAAGGGAAGTCGGCAAAA, AGGGAAGTCGGCAAAAC, AGGCAAGGGAAGTCGGCAAAAC, GGCAAGGGAAGTCGGCAAAAC, GCAAGGGAAGTCGGCAAA]	42	[TC260366|TC247974|TC273959|BG415543|TC280061|TC280968|TC243199, TC247974|TC273959|BG415543|TC280061|TC280968|TC243199|TC260366, TC243199|TC260366|TC247974|TC273959|BG415543|TC280061|TC280968, TC273959|BG415543|TC280061|TC280968|TC243199|TC260366|TC247974, TC280968|TC243199|TC260366|TC247974|TC273959|BG415543|TC280061]
CA000252	[TGAATTGCAGAATCCCGC, TGTGAATTGCAGAATCCC, GTGAATTGCAGAATCCCGCGAA, TGTGAATTGCAGAATCCCGCGA]	42	[BY835975|TC277315, TC277315|BY835975]
ambig	[CGGTGGGCTGAATCCTTTGC, GTGGGCTGAATCCTTTG, GTGGGCTGAATCCTTTGC, TGGGCTGAATCCTTTGCAGACGAC, CGGTGGGCTGAATCCTTTGCAGA, CTGAATCCTTTGCAGACGACTTAA, CTGAATCCTTTGCAGACGA, CGGTGGGCTGAATCCTTTGCAGAC, AATCCTTTGCAGACGAC, GTGGGCTGAATCCTTTGCAGA, CTGAATCCTTTGCAGACGAC, GGTGGGCTGAATCCTTTGCAGACGA, TGGGCTGAATCCTTTGC, TGGGCTGAATCCTTTGCAG]	42	[TC277871|TC273457|BE421808|TC277974|TC268866|BY842652, TC268866|BY842652|TC277871|TC273457|BE421808|TC277974, TC277871|TC273457|BY839394|BE421808|TC277974|TC268866|BY842652, BE421808|TC277974|TC268866|BY842652|TC277871|TC273457|BY839394, BE421808|TC277974|TC268866|BY842652|TC277871|TC273457, TC268866|BY842652|TC277871|TC273457|BY839394|BE421808|TC277974, TC277974|TC268866|BY842652|TC277871|TC273…
TC269354|TC275717|TC280289|TC262780|CB863083|TC265299|TC270034|TC261218|TC253672|TC253255	[GCTACCGTGTGCCGGATT, AAGCTACCGTGTGCCGGATTA, GCGAAGCTACCGTGTGCCGGAT, GCGCGAAGCTACCGTGTGCCG, AGCTACCGTGTGCCGGATT, GAAGCTACCGTGTGCCGGATTA, CGAAGCTACCGTGTGCC, AGCTACCGTGTGCCGGATTATGA, GCGAAGCTACCGTGTGCCGGA, CGCGAAGCTACCGTGTGCCGG, CGCGAAGCTACCGTGTGCCGGAT, AAGCTACCGTGTGCCGGATTAT, GAAGCTACCGTGTGCCGG, AAGCTACCGTGTGCCGGA, CGCGAAGCTACCGTGTGC]	42	[TC268866|TC264858|TC277871|TC269278|BE421808|TC273612|TC277974|BY842652|BY839394|TC266920|TC277825|TC271612|AJ435560|BG366261|TC273049|BM096889, TC266920|TC277825|TC271612|AJ435560|BG366261|TC273049|BM096889|TC268866|TC264858|TC277871|TC269278|BE421808|TC273612|TC277974|BY842652|BY839394, TC273612|TC277974|BY842652|BY839394|TC266920|TC277825|TC271612|AJ435560|BG366261|TC273049|BM096889|TC268866|…
TC244699|AV928396|AV930794|TC266766|TC260791|TC265681	[TCGGCATCGTTACTTTGA, GTTTTCGGCATCGTTACTTTGA]	42	[TC244664|TC267703|AV925750|AJ433539|CB861249|TC255770|BY842736|TC269215|CB861106|CB860828|CB860363|TC245950|AJ435679|TC270887|CB861785|TC263640|TC280055|TC275490|TC277538, AJ486475|TC270889|AJ432850|TC277172|BF260746|TC269571|BI958693|BI947459|TC244664|TC267703|AV925750|AJ433539|CB861249|CB861106|CB860828|CB860363|TC245950|AJ435679|TC270887]
TC243329|BJ545540|TC262037|TC267407|TC251196|TC275415|TC262630	[CCGGTACTGGACAATGTGGAA, GCCGGTACTGGACAATGTGGAAGC, ATACTGGACAATGTGGAAGC, CTGGACAATGTGGAAGCTG, ATACTGGACAATGTGGA, GCCGGTACTGGACAATGTGGAAG, TGGACAATGTGGAAGCTG, ACTGGACAATGTGGAAG, GGTACTGGACAATGTGGAAGC, ACTGGACAATGTGGAAGC, TACTGGACAATGTGGAAGCTGC, TACTGGACAATGTGGAAGCT, TGGACAATGTGGAAGCTGCC, TACTGGACAATGTGGAAGC, CTGGACAATGTGGAAGCT, ATACTGGACAATGTGGAAG, ATACTGGACAATGTGGAAGCT, GTACTGGACAATGTGGAAGC, TACTG…	42	[TC243328|TC240842|TC240082|TC265617|BF264922|TC252162|BI952136|TC267815|BE421421|BE422021|BE421522|TC266168|TC242449|BG367005|TC246544|TC250855|TC244822|TC251777|TC254619, BI952188|BG367100|BE422305|TC255280|BE454370|BF263134|TC273964|TC272775|BF065697|TC280100|TC248062|TC275512|TC247265|TC249407|TC267171|BI952758|BI951816|TC273304|BI953462, TC243860|TC239109|BE422385|BE420837|TC243328|TC240842|…
BU993874	[CATCAGAACTCCGAAGTTAAG, CCCATCAGAACTCCGAAGTTAAG, TCAGAACTCCGAAGTTAAGC, ATCAGAACTCCGAAGTTAAGC, ATCAGAACTCCGAAGTTAAG, CCATCAGAACTCCGAAGTTAAGC, CAGAACTCCGAAGTTAAGC, CCCATCAGAACTCCGAAGTTAAGC, AGAACTCCGAAGTTAAGC, CATCAGAACTCCGAAGTTAAGC, TCAGAACTCCGAAGTTA]	42	[TC273094]
TC274467|TC280687|TC275717|BY863385|TC277278|TC263879|TC259265|TC269354|TC257303|TC273938|TC257287|BY860473|TC278355|TC270034	[CATTGTCAGGTGGGGAGTTTGG, GGTGGGGAGTTTGGCTGGG, ATTGTCAGGTGGGGAGTTTGGCT, GTCAGGTGGGGAGTTTGGCT, GTCAGGTGGGGAGTTTGGCTGGG, TCAGGTGGGGAGTTTGGCT, TCAGGTGGGGAGTTTGGC, GTCAGGTGGGGAGTTTG, CATTGTCAGGTGGGGAGTTTGGC, AGGTGGGGAGTTTGGCTGGG, ATTGTCAGGTGGGGAGTTT, TTGTCAGGTGGGGAGTTTGGCT, GTCAGGTGGGGAGTTTGGC]	42	[TC281263|TC279936|BY843510|TC265213|TC277479|TC268219|TC268772|TC276246|BY837883|TC258301|AJ434911|BY853347|TC273054|TC239201|CA011892, BY853347|TC273054|TC239201|CA011892|TC266787|BY851418|TC279129|TC281263|TC279936|BY843510|TC265213|TC277479|TC268219|TC268772|TC276246|BY837883|TC258301|AJ434911, BY843510|TC265213|TC277479|TC268219|TC268772|TC276246|BY837883|TC258301|AJ434911|BY853347|TC273054|…
BY864507|TC274467|BY865253|BY861299|TC281181|TC279957|TC257303|BY863847|TC273938|TC262239|TC280507|BY864403|TC281158|TC257287	[ATGTCAAAGTGAAGAAATTCAAC, CAAAGTGAAGAAATTCAACC, TCAAAGTGAAGAAATTCAACCA, AAGTGAAGAAATTCAAC, ATGTCAAAGTGAAGAAA, AAAGTGAAGAAATTCAACCAAG, AATGTCAAAGTGAAGAAATTC, GTCAAAGTGAAGAAATTCAACC, TCAAAGTGAAGAAATTCAACCAA, ATGTCAAAGTGAAGAAATTCAACCA, AATGTCAAAGTGAAGAAAT, ATGTCAAAGTGAAGAAATTCAA, AAAGTGAAGAAATTCAACC, GTCAAAGTGAAGAAATTCAAC, AAAGTGAAGAAATTCAAC, TCAAAGTGAAGAAATTCAACC, AATGTCAAAGTGAAGAAATT, AAAGTGAAGAAA…	42	[BI949016|AL508349|BY843671|BI953026|TC268772|BY852035|TC275169|TC275184|BG343316|TC280061|TC280968, TC275169|TC275184|BG343316|TC280061|TC280968|BI949016|AL508349|BY843671|BI953026|TC268772|BY852035, TC268772|BY852035|TC275169|TC275184|BG343316|TC280061|TC280968|BI949016|AL508349|BY843671|BI953026, TC275169|TC275184|BG343316|TC280061|BI949016|AL508349|BY843671|TC268772|BY852035, BG343316|TC28006…
BY869849|BU970443|TC258286	[ACATACGGAGCAAAATGATTGA, TACGGAGCAAAATGATTGA, ATACGGAGCAAAATGATTGA, ATACGGAGCAAAATGATTGAATG, ATACGGAGCAAAATGATTGAAT, ACGGAGCAAAATGATTGAAT, ATACGGAGCAAAATGATTGAATGT, TACGGAGCAAAATGATTGAAT, TACGGAGCAAAATGATTGAATGTA, ATACGGAGCAAAATGATTGAA, ACATACGGAGCAAAATGATTGAAT, ACATACGGAGCAAAATGATTGAA]	42	[TC256953|AJ462232, AJ462232|TC256953]
BY872100|TC274398|TC280959|TC248186	[TTAGTGGACTACATACGGATGT, AGTGGACTACATACGGATGTA, AGTGGACTACATACGGATGTATA, TTAGTGGACTACATACGGATG, AGTGGACTACATACGGATGTATAT, TTAGTGGACTACATACGGAT, ATTAGTGGACTACATACGGATGTA, CTAGTGGACTACATACGGATGTAT, TAGTGGACTACATACGGATGT, ACTAGTGGACTACATACGGATGT, AGTGGACTACATACGGATGTAT, TTAGTGGACTACATACGGATGTAT, TAGTGGACTACATACGGATGTAT, TAGTGGACTACATACGGATGTATA, AGTGGACTACATACGGATGT]	42	[TC249787|TC265505, TC250831, TC265505|TC249787|TC250831, TC265505|TC249787, TC249787|TC250831|TC265505, TC250831|TC265505|TC249787]
TC247974|TC243199|TC260366	[AAGCAGAAAAGATAACTCTTC, GCAGAAAAGATAACTCTTCCC, TAAGCAGAAAAGATAACTCTT, AAGCAGAAAAGATAACTCTT, AGCAGAAAAGATAACTCTTCC, AAGCAGAAAAGATAACTCTTCCC]	42	[TC279552|TC273938|TC262239, TC262239|TC279552|TC273938, TC273938|TC262239|TC279552]
BQ658768|TC257714	[GGCACTAGATCGGAGCGGA, GCACTAGATCGGAGCGGA, CACTAGATCGGAGCGGAT, GTCCGTTCGGCACTAGATCGGAG, GTCCGTTCGGCACTAGATCGG, GTTCGGCACTAGATCGGAGCGGA, TCGGCACTAGATCGGAGCGGA, TTCGGCACTAGATCGGAGCGG, TTCGGCACTAGATCGGAGCGGA, CACTAGATCGGAGCGGA, GTTCGGCACTAGATCGGA, CGTTCGGCACTAGATCGGAGCGG, CCGTTCGGCACTAGATCGGA, CGTCCGTTCGGCACTAGATCGGAG]	42	[gnl|TREP|TREP2239|gnl|TREP|TREP712|gnl|TREP|TREP100|gnl|TREP|TREP705|gnl|TREP|TREP1628|gnl|TREP|TREP3139|gnl|TREP|TREP1631|gnl|TREP|TREP3140|gnl|TREP|TREP3140|gnl|TREP|TREP19|gnl|TREP|TREP1405, gnl|TREP|TREP3139|gnl|TREP|TREP1631|gnl|TREP|TREP3140|gnl|TREP|TREP3140|gnl|TREP|TREP19|gnl|TREP|TREP1405|gnl|TREP|TREP2239|gnl|TREP|TREP712|gnl|TREP|TREP100|gnl|TREP|TREP1628|gnl|TREP|TREP19|gnl|TREP|TRE…
TC280812|TC272820|TC239201|AJ434911|BY851418|TC264858|TC279623|TC281543|GT052809	[AATGATAGGAAGAGCCGACAT, CAATGATAGGAAGAGCCGAC, AATGATAGGAAGAGCCGACA, CAATGATAGGAAGAGCCGACA, CAATGATAGGAAGAGCCGACAT]	41	[BY860820|TC263879|TC270034|TC253672|TC253255|TC269354|TC275717|TC280289|TC267463|TC262780|BY864520|TC265299|TC280687|TC277825|TC274467|TC273938|GT052881|BY859831|TC278355, TC253672|TC253255|TC269354|TC275717|TC280289|TC267463|TC262780|BY864520|TC265299|TC280687|TC277825|TC274467|TC273938|GT052881|BY859831|TC278355|TC256588|BY860820|TC263879, TC273938|GT052881|BY859831|TC278355|TC256588|BY860820|…
AV928184|CB863815	[TTGTTTGATGGTACGTGCTACT, TGTTTGATGGTACGTGCTACT]	41	[TC267619|BE455691|CB861143|BY840550|TC276808|TC253069|AJ435883|BI957208|BG310211|TC257313|BG310440|AJ465351|BG309647|TC264286|BY843643|TC274867|TC274734|AJ475254|TC260339, AJ431798|TC270495|BJ468746|TC255174|TC274681|TC278127|AJ434767|CB863490|TC275305|TC277977|BE455691|CB861143|BY840550|TC276808|TC253069|AJ435883|BI957208|BG310211|TC257313]
TC280423	[CGACGGGGGCGGTTCGCCGC, GCGACGGGGGCGGTTCGCCGCCCC, CGGCGACGGGGGCGGTTCGCC, ACGGGGGCGGTTCGCCGCCCCCG, CGACGGGGGCGGTTCGCCGCC, CGGCGACGGGGGCGGTTCGCCGCC, ACGGGGGCGGTTCGCCGCCCCCGAC, CGACGGGGGCGGTTCGCCGCCC, CGGCGACGGGGGCGGTTCGCCGCCC, GCGACGGGGGCGGTTCGCCGCC, CGGGGGCGGTTCGCCGCC, GACGGGGGCGGTTCGCCGCCCCCG, CGGGGGCGGTTCGCCGC, CGGGGGCGGTTCGCCGCCCC]	41	[TC278978|TC253939|TC281352|TC276117|TC277315|AJ472577, TC276117|TC277315|AJ472577|TC278978|TC253939|TC281352, TC281352|TC276117|TC277315|AJ472577|TC278978|TC253939, TC276117|TC277315|AJ472577|TC253939|TC281352, AJ472577|TC278978|TC253939|TC281352|TC276117|TC277315, TC277315|AJ472577|TC253939|TC281352|TC276117, TC253939|TC281352|TC276117|TC277315|AJ472577|TC278978]
TC248451|TC244699|CB864049|CB862084|TC266766	[TCTGGTGCCAGCAGCCGCG, AGTCTGGTGCCAGCAGCCGCG, CTGGTGCCAGCAGCCGCGGT, AAGTCTGGTGCCAGCAGCCGCGGT, AAGTCTGGTGCCAGCAGCCGCG, CTGGTGCCAGCAGCCGCGGTAA, TCTGGTGCCAGCAGCCGCGGTAA, GTCTGGTGCCAGCAGCCGCGG, TGGTGCCAGCAGCCGCGGTAA, GGTGCCAGCAGCCGCGGTA, CTGGTGCCAGCAGCCGCG, CTGGTGCCAGCAGCCGCGGTA, TCTGGTGCCAGCAGCCGCGGTA]	41	[BY836868|BY840281|TC279430|BY842486|CB861487|TC278747|TC268575|AJ486475|BY850214|TC269571|CB860640|CB861444|CB860363|TC270889|TC280055|BF618396|TC277592|TC275490|TC277538, BY850214|TC269571|CB860640|CB861444|CB860363|TC270889|TC280055|BF618396|TC277592|TC275490|TC277538|AV925772|TC247973|TC277172|TC260950|TC238892|TC277641|TC262311|TC253069, AV925772|TC247973|TC277172|TC260950|TC238892|TC277641|…
TC268728|EY275074|EY274902	[CTTAATAGTCGGTCGCG, GCGAGGATCTTAATAGTCGGT, GATCTTAATAGTCGGTCG, GGATCTTAATAGTCGGT, ATCTTAATAGTCGGTCGCGAC, ATCTTAATAGTCGGTCG, ATCTTAATAGTCGGTCGCGA, AGGATCTTAATAGTCGGTC, CTTAATAGTCGGTCGCGACT, AGGATCTTAATAGTCGGTCGCGACT, ATCTTAATAGTCGGTCGCG, TCTTAATAGTCGGTCGCGA, AGGATCTTAATAGTCGGTCGC, AGGATCTTAATAGTCGGTCGCG, TCTTAATAGTCGGTCGCGACTG, GCGAGGATCTTAATAGTCGG, AGGATCTTAATAGTCGGTCG, GGATCTTAATAGTCGGTC, GAGGAT…	41	[EY275043|TC274655, TC274655|EY275043, TC274655]
TC253672|TC253255|TC269354|TC275717|TC280289|TC262780|TC265299|TC270034|TC261218	[CGAGAGGAACCGTTGATTCACA, AGAGGAACCGTTGATTCACA, GAGAGGAACCGTTGATTCAC]	41	[TC266920|TC277825|TC271612|AJ435560|BG366261|TC273049|BM096889|TC268866|BM376094|CV057767|BE421808|TC277974|BY842652|BY839394, BE421808|TC277974|BY842652|BY839394|TC266920|TC277825|TC271612|AJ435560|BG366261|TC273049|BM096889|TC268866|BM376094|CV057767, BY842652|BY839394|TC266920|TC277825|TC271612|AJ435560|BG366261|TC273049|BM096889|TC268866|BM376094|CV057767|BE421808|TC277974]
TC279883|BY861994	[CCAACCGGGACTAAAGGGGCGGG, CACCAACCGGGACTAAAGGG, ACCAACCGGGACTAAAGGGGCG, CACCAACCGGGACTAAAGGGGC, ACCAACCGGGACTAAAGGGGC, ACCAACCGGGACTAAAGGGG, CACCAACCGGGACTAAAGGGG, CCAACCGGGACTAAAGGGG, CAACCGGGACTAAAGGGGC, AACCGGGACTAAAGGGGC, CACCAACCGGGACTAAAGGGGCG, CCAACCGGGACTAAAGGGGC, ACCAACCGGGACTAAAGGGGCGGG]	41	[gnl|TREP|TREP3414|gnl|TREP|TREP1302, gnl|TREP|TREP3414, DN182537]
EX590607	[TCAATTGATCTATTTACACTG]	41	[TC265925]
TC265681|BY864151	[ATTTCATCGTGATGGGGATA, ATTTCATCGTGATGGGG, TTTCATCGTGATGGGGATA, TTTCATCGTGATGGGGATAG, TTTCATCGTGATGGGGATAGATCA, TCATCGTGATGGGGATAGATC, CATCGTGATGGGGATAGATC, AAATTTCATCGTGATGGGG, CATCGTGATGGGGATAGA, CATCGTGATGGGGATAGAT, TTTCATCGTGATGGGGATAGA, TCATCGTGATGGGGATAGAT, TTCATCGTGATGGGGATA, ATTTCATCGTGATGGGGATAG, AATTTCATCGTGATGGGGATA, GAAATTTCATCGTGATGGGGA, CATCGTGATGGGGATAG, AATTTCATCGTGATGGG, AAATTTCAT…	40	[TC279520|TC251469|AJ465294|BY840460|TC274572|TC275687|TC239808|TC276117|TC266850|TC277315|AJ434005|TC278911|TC280722|TC276963|BG343676|TC280394|BY838983, BY840460|TC274572|TC256453|TC275687|TC239808|TC276117|TC266850|TC277315|AJ434005|TC278911|TC280722|TC276963|BG343676|TC280394|BY838983|TC279520|TC251469|AJ465294, TC276117|TC266850|TC277315|AJ434005|TC278911|TC280722|TC276963|BG343676|TC280394|…
TC275792|TC276179|TC276179	[AGGACTGATCGGCAGGGT, AAAGGACTGATCGGCAGGGTCG, AAAGGACTGATCGGCAGGGT, AAGGACTGATCGGCAGGGTCG, AAAGGACTGATCGGCAGGGTC, GCAAAGGACTGATCGGCAGGGTCG, GGCAAAGGACTGATCGGCAGGGTC, GCAAAGGACTGATCGGC, GCAAAGGACTGATCGGCAGGG, GCAAAGGACTGATCGGCAGGGTC, GGCAAAGGACTGATCGGCA, GCAAAGGACTGATCGGCA, GCAAAGGACTGATCGGCAGGGT, GGACTGATCGGCAGGGTC, CGGCAAAGGACTGATCGGC]	40	[DN157556]
TC278550|BY846336|TC279832|TC260366|AJ435446|TC280638|TC269789|BY838252|TC279090|TC273474|BY843878|TC243199|BY840029|TC280458|BY839459	[AAGATCTGCACCGACGG, CAAGATCTGCACCGACGGCCGC, AAGATCTGCACCGACGGCCGC, CCAAGATCTGCACCGACGGCC, AAGATCTGCACCGACGGCCGCT, ACCAAGATCTGCACCGACGGCC]	40	[BY859774|BY873000|TC273941|TC245673|TC279660, TC279660|BY859774|TC273941|TC245673, BY859774|TC273941|TC245673|TC279660, TC279660|BY859774|BY873000|TC273941|TC245673]
TC271130|TC272604|TC264314|AJ431798|TC278984|TC260339|TC264390|TC260546|TC267963|TC249434|TC275426|TC278471|TC274867|TC269357|TC270676|BF616824|AJ436484|AJ475254|AJ432507	[TGCACATGCATGGCTTAATC, TTGCACATGCATGGCTTAAT, TGCACATGCATGGCTTAATCT, TTGCACATGCATGGCTTAA, TTGCACATGCATGGCTTAATC]	40	[TC277633]
TC243233	[CTAATGTGAGTATTCGATTGTTGGC, GAGTATTCGATTGTTGGCACTTCC, GTGAGTATTCGATTGTTGGCAC, GTGAGTATTCGATTGTTGGC, ATGTGAGTATTCGATTGTTG, TGAGTATTCGATTGTTGGCA, ATGTGAGTATTCGATTGTTGGC, GTGAGTATTCGATTGTTGGCACTTC, GTATTCGATTGTTGGCACTTC, TGAGTATTCGATTGTTGGC, GTGAGTATTCGATTGTTGGCA, TGAGTATTCGATTGTTGG, GTATTCGATTGTTGGCA, GTGAGTATTCGATTGTTGG, GAGTATTCGATTGTTGG, GAGTATTCGATTGTTGGC, GAGTATTCGATTGTTGGCA, ATGTGAGTATTCGATTG…	40	[TC249942]
TC240529|TC278164|CB861963|TC273941	[GAAGGGTTCGAGTTGGA, TCTTCTGTGAAGGGTTCGAGT, CTTCTGTGAAGGGTTCGAG, TGTGAAGGGTTCGAGTTGGA, CTTCTGTGAAGGGTTCGAGT, CTGTGAAGGGTTCGAGTTGGA, GTGAAGGGTTCGAGTTGGAG, TGTGAAGGGTTCGAGTTGGAG, TCTTCTGTGAAGGGTTCGAGTTGGA, GTGAAGGGTTCGAGTTGGA, TGAAGGGTTCGAGTTGGAGC, TTCTGTGAAGGGTTCGAGTTGG, TCTGTGAAGGGTTCGAGTTG, TGAAGGGTTCGAGTTGGAGCA, CTTCTGTGAAGGGTTCGAGTTG, CTTCTGTGAAGGGTTCGAGTTGGA]	40	[CV064153|CV056909|CV063962|CV059755|TC265396|CV060467|CV060463|TC275756|TC269789|BM816820|CV059029|BY853593|CV059603|CV056526|CV055695|AJ472918, CV055695|AJ472918|CV064153|TC261664|TC241749|CV056909|CV063962|CV059755|TC265396|CV060467|CV060463|TC275756|TC269789|BM816820|CV059029|BY853593|CV059603|CV056526, TC275756|TC269789|BM816820|CV059029|BY853593|CV059603|CV056526|CV055695|AJ472918|CV064153|…
CA009607|TC268398|BY863316|TC248672|TC240250	[AACTATATACGGATGTATATAGAC, AAACTATATACGGATGTATATAGA, ATATACGGATGTATATAGACATA, ATATACGGATGTATATAG, ATATACGGATGTATATAGACAT, ATATACGGATGTATATAGACATAC, ATATACGGATGTATATAGACA, AACTATATACGGATGTATATAGA, ATATACGGATGTATATAGACATAT]	40	[TC267934|BY867440, TC267934, BY867440, BY867440|TC267934]
TC253359	[AAAGGACTACATACAAAGCAAAAT, TAAAGGACTACATACAAAGCA, AGGACTACATACAAAGCAAA, AAAGGACTACATACAAA, TCTAAAGGACTACATACAAAGC, TAAAGGACTACATACAAAGCAAAAT, TTCTCTAAAGGACTACATACAAAG, TAAAGGACTACATACAAAGCAA, AAAGGACTACATACAAAGCAAA, AAAGGACTACATACAAAGCAA]	40	[TC246794]
TC277519|CB864968|TC274644	[GGACTGATCGCGGGACGGTT, CTAGATCGTGGGACTGATCGCGG, GACTGATCGCGGGACGGT, GTGGGACTGATCGCGGGACGGTT, GGGACTGATCGCGGGACGGTTCGC, GTGGGACTGATCGCGGGACGGTTCGC, GTGGGACTGATCGCGGGACGGTTC, GACTGATCGCGGGACGGTT, ACTGATCGCGGGACGGTTCGC, CTAGATCGTGGGACTGATCGCGGG, GTGGGACTGATCGCGGGAC, GTGGGACTGATCGCGGGACGGT, GGACTGATCGCGGGACGGT, CTGATCGCGGGACGGTT, GGGACTGATCGCGGGAC, GTGGGACTGATCGCGGG, GACTGATCGCGGGACGGTTC, GGGACTGATCG…	40	[gnl|TREP|TREP18|gnl|TREP|TREP701|gnl|TREP|TREP3142|gnl|TREP|TREP18, gnl|TREP|TREP3142|gnl|TREP|TREP18|gnl|TREP|TREP18|gnl|TREP|TREP701, gnl|TREP|TREP701|gnl|TREP|TREP3142|gnl|TREP|TREP18|gnl|TREP|TREP18, BQ754865|TC270393, gnl|TREP|TREP18|gnl|TREP|TREP18|gnl|TREP|TREP701|gnl|TREP|TREP3142, TC270393|BQ754865]
TC277315|TC281352|TC278978|AJ472577|TC253939|TC276117	[CACCGGACCATTCAATCGG, ACCGGACCATTCAATCGGTA, ACCGGACCATTCAATCGGTAG, ACCGGACCATTCAATCGGT, TCACCGGACCATTCAATCGGTA, CACCGGACCATTCAATCGGTAG, CACCGGACCATTCAATCGGTA, ACCGGACCATTCAATCGG]	40	[TC265681|BQ663845|TC280423, TC280423|TC265681|BQ663845, BQ663845|TC280423|TC265681]
TC249402|TC242839	[CCATAAATGGATCGCTGG, AGTCCATAAATGGATCGCTGGAGC, CATAAATGGATCGCTGGA, AGTCCATAAATGGATCGCTGGAG, CAGTCCATAAATGGATCGCTGGAG, CAGTCCATAAATGGATCGCTGGA, ATAAATGGATCGCTGGA, GTCCATAAATGGATCGCTGGA, GTCCATAAATGGATCGCTGGAG, TCCATAAATGGATCGCTGGA, CCATAAATGGATCGCTGGAG, CCATAAATGGATCGCTGGA]	40	[gnl|TREP|TREP2201, HRSgTERT00100008]
CB861985|TC247948|AV930222|TC281332|AV930183|TC266766|TC260791|TC265681|TC244699|AV928396|CB863945|CB863914|AV928480|AV927338	[AAGACGAACAACTGCGAAA, AAAGACGAACAACTGCGAAAGC, AAGACGAACAACTGCGAAAGC, GAAAGACGAACAACTGCGAAAG, AAAGACGAACAACTGCGAAAGCA]	39	[TC270887|TC263640|TC277538|TC247973|TC238892|TC253069|TC270889|AJ432850|TC277172|TC244664|AV925750|TC278747|TC264045|BY851695|TC248638|TC257510|TC279398|TC266387|BY835984, CB861701|TC276117|TC275490|TC273907|TC279103|TC269215|TC268728|BY843743|TC277517|BY842381|BY849202|TC279635|TC278694|BI947459|TC260648|TC275426|BY842736|AJ435679|TC270887, TC275426|BY842736|AJ435679|TC270887|TC263640|TC277538|…
TC280687|TC275717|TC277278|TC263879|TC259265|TC269354|TC257303|TC273938|TC257287|BY860473|TC278355|TC274467	[TTAAAAGATAACGCAGGTGTC, AAAAGATAACGCAGGTGTCCTA, ATAACGCAGGTGTCCTAA, TAAAAGATAACGCAGGTGTCCT, TGTTAAAAGATAACGCAGGTGTC, AAAAGATAACGCAGGTGT, TAAAAGATAACGCAGGT, ATAACGCAGGTGTCCTAAGATG, TAAAAGATAACGCAGGTGT, GATAACGCAGGTGTCCTAA, TTAAAAGATAACGCAGG, TTAAAAGATAACGCAGGTGTCCT, GATAACGCAGGTGTCCTAAGA, AAAAGATAACGCAGGTGTCCTAA, TTAAAAGATAACGCAGGTGTCC, TTAAAAGATAACGCAGGT, TCTGTTAAAAGATAACGCAGGTG, ATAACGCAGGTGTCCT…	39	[TC265213|TC277479|TC268219|TC268772|TC276246|BY837883|TC258301|AJ434911|TC266787|BY851418|BI777058|BY840852|BY852555|TC279936|TC279129|BY843510, BY851418|BI777058|BY840852|TC279129|BY843510|TC265213|TC277479|TC268219|TC268772|TC276246|BY837883|TC258301|AJ434911|TC266787, TC268772|TC276246|BY837883|TC258301|AJ434911|TC266787|BY851418|BI777058|BY840852|TC279129|BY843510|TC265213|TC277479|TC268219,…
AV928184|TC277633|AV928311|TC277911	[TGTGCCGGCGACGCATCATTC, TGTGCCGGCGACGCATCA, CCGGCGACGCATCATTC, TTGTGCCGGCGACGCATCATT, TGCCGGCGACGCATCATTCAA, TTGTGCCGGCGACGCAT, TTTGTGCCGGCGACGCATCA, TGTGCCGGCGACGCATCAT, TGTGCCGGCGACGCATCATTCAAA, TGCCGGCGACGCATCATTCAAA, CCGGCGACGCATCATTCAAAT, TGCCGGCGACGCATCAT, CCTTTGTGCCGGCGACGCATCATT, GTGCCGGCGACGCATCA, TGCCGGCGACGCATCATT, CCGGCGACGCATCATTCAA, CCGGCGACGCATCATTCA, CCGGCGACGCATCATTCAAA, TGTGCCGG…	39	[BF616824|BE216693|TC249434|TC260546|TC269357|TC271130|TC278471|TC278984|AJ431798|TC270495|BJ468746|TC255174|CB863490|TC278287|TC238862|TC254021|BY840456|TC281159|BY852488, TC270495|BJ468746|TC255174|CB863490|TC278287|TC238862|TC254021|BY840456|TC281159|BY852488|AJ464006|TC245741|TC281325|BM097446|TC279430|TC280659|EY275088|CB861255|TC281128, TC274734|TC276148|TC268659|CB861143|BY836868|BY835970|…
TC250387	[AAGTTGCTTGGAGGAAAAACA, AAGTTGCTTGGAGGAAAAACAA, AAGTTGCTTGGAGGAAAAA, TCAAGTTGCTTGGAGGAAAAA, AAGTTGCTTGGAGGAAAAAC]	39	[TC279511]
BY837706|TC268659|AJ435883|BY842057|TC270676|BF616824|TC238862|CB863490|TC275858|TC272028|AJ436484|BY835970|CB860640|BJ468746|AJ475254|AJ432507|BE216693|BE455691|TC271130	[TTGAATGATGCGTCGCCGGCACA, AATTTGAATGATGCGTCGCCGGC, ATTTGAATGATGCGTCGCCGG, GAATGATGCGTCGCCGGCACAA, GAATGATGCGTCGCCGGCA, TTGAATGATGCGTCGCCGGCA, TTGAATGATGCGTCGCCGGCAC, GAATGATGCGTCGCCGGCACA, ATTTGAATGATGCGTCGCCGGC, TTTGAATGATGCGTCGCCGGC, GAATGATGCGTCGCCGGCAC, TTTGAATGATGCGTCGCCGGCA]	38	[AV928311|AV928184|TC277633|TC277911, AV928184|TC277633|TC277911|AV928311, TC277911|AV928311|AV928184|TC277633, TC277633|TC277911|AV928311|AV928184]
CV056526|CV059755|CV056909|CV055695|BG418463|BG414797|TC243723|BE231052|TC269789|BY851560|BY853593|BG299446|TC265396|BM816820|BI947887	[TGAGAATAGGTCGAGGACGTTG, TTTGAGAATAGGTCGAGGACG, AGTTTGAGAATAGGTCGAGGAC, GAGAATAGGTCGAGGACG, TTGAGAATAGGTCGAGGACGT, GTTTGAGAATAGGTCGAGGAC, GTTTGAGAATAGGTCGAGGACG, AGTTTGAGAATAGGTCGAGGA, GAGAATAGGTCGAGGACGTT, TTGAGAATAGGTCGAGGACGTT, AGTTTGAGAATAGGTCGAGGACGT, TAAAGTTTGAGAATAGGTCGAGGA, GAGAATAGGTCGAGGACGTTGC, GTTTGAGAATAGGTCGAGGACGTT, GAGAATAGGTCGAGGAC]	38	[BY864195|BY863519|TC273941|TC245673|TC266137|TC240529, BY863519|TC273941|TC245673|TC266137|TC240529|BY864195, TC240529|BY864195|AU252396|BY863519|TC273941|TC245673|TC266137, TC245673|TC266137|TC240529|BY864195|BY863519|TC273941, TC273941|TC245673|TC266137|TC240529|BY864195|BY863519, TC266137|TC240529|BY864195|BY863519|TC273941|TC245673, TC240529|BY864195|BY863519|TC273941|TC245673|TC266137, BY86…
TC265681|TC244699|TC280423|BY864151|TC258235	[GACGGAAGTTTGAGGCAATAA, CGACGGAAGTTTGAGGCAATAACA]	38	[BY840460|TC258818|TC274572|TC256453|TC279091|TC281054|TC273277|TC275687|TC239808|TC276117|TC266850|AJ434732|TC277315|CA007786|TC275333|TC274746|TC270542|AV924403|AJ464612, TC274572|TC256453|TC279091|TC281054|TC273277|TC275687|TC239808|TC276117|TC266850|AJ434732|TC277315|CA007786|TC275333|TC274746|TC270542|AV924403|AJ464612|AJ434005|AJ465178]
TC279821|TC281493	[CCTTGTGGTCGTGGGTT, CCTTGTGGTCGTGGGTTCG, ACCTTGTGGTCGTGGGTTC, CCTTGTGGTCGTGGGTTC]	38	[DN156817]
TC281292	[CCCACATAGAACTCTCACGAAGAC, CACATAGAACTCTCACGAAGACCA, ACATAGAACTCTCACGAAGACCA, CACATAGAACTCTCACGAAGAC, ATAGAACTCTCACGAAGACCATGG, ACATAGAACTCTCACGAAGA, ACATAGAACTCTCACGAAGAC, ACATAGAACTCTCACGAAGACCAT, CATAGAACTCTCACGAAGACCAT, ATAGAACTCTCACGAAGACCA]	37	[TC279221]
TC249035	[AGACTAAAAAGGACCGGAGG, CAGACTAAAAAGGACCGGAGG, ATATGCAGACTAAAAAGGACCGGA, GCAGACTAAAAAGGACCGGAGGAA, TGCAGACTAAAAAGGACCGGAG, GCAGACTAAAAAGGACCGGAGG, TGCAGACTAAAAAGGACCGGA, ATGCAGACTAAAAAGGACCGG, ATATGCAGACTAAAAAGGACCGG, TGCAGACTAAAAAGGACCGG, ATGCAGACTAAAAAGGACCGGA, ATGCAGACTAAAAAGGACCGGAGG, ATGCAGACTAAAAAGGACCG, TGCAGACTAAAAAGGACCGGAGG, GCAGACTAAAAAGGACCGGAG]	37	[GH210985]
TC243107	[ATAGTACCCTGCCACGGTACAGA, GTAGAATAGTACCCTGCCACGGTA, ATAGTACCCTGCCACGGTAC, AGTACCCTGCCACGGTA, GAATAGTACCCTGCCACGGTACA, ATAGTACCCTGCCACGGTACA, TAGTACCCTGCCACGGTA, ATAGTACCCTGCCACGGTACAG, AGTACCCTGCCACGGTAC, TAGAATAGTACCCTGCCACGGTA, TAGAATAGTACCCTGCCACGGT, TAGTACCCTGCCACGGTACA, TAGTACCCTGCCACGGTAC, AGTACCCTGCCACGGTACA, AATAGTACCCTGCCACGGTACAG, TAGTACCCTGCCACGGTACAG, AGAATAGTACCCTGCCACGGTA]	37	[BJ485427]
TC269354|BY859056|BY861299|TC281181|TC279957|TC257303|TC273938|TC262239|TC281158|TC257287|BY864507|TC281472|TC278355|TC281249|BY865253|BY864769|BY870405|BY861666	[CTACTATCCAGCGAAACCAC, CTATCCAGCGAAACCACAGCC, CTATCCAGCGAAACCACAGCCA, TATCCAGCGAAACCACA, TACTATCCAGCGAAACCACAGC, CTATCCAGCGAAACCACAGCCAAGG, ATCCAGCGAAACCACAGC, CTATCCAGCGAAACCACA, CTACTATCCAGCGAAACCACA, CTATCCAGCGAAACCACAGC, CTACTATCCAGCGAAACCA, CCAGCGAAACCACAGCCAAG, TACTATCCAGCGAAACC, ATCCAGCGAAACCACAGCCAAG, TATCCAGCGAAACCACAGCCA, ACTATCCAGCGAAACCACAGCCA, CTGTCTACTATCCAGCGAAACCAC, CCAGCGAAACCACA…	37	[BI951089|TC261623|BY842521|TC280230|TC268772|TC268219|BY839718|TC275169|TC275184, TC268219|BY839718|TC275169|TC275184|BI949016|AL508349|AJ432484|BI951089|TC261623|BY842521|TC280230|TC268772, TC275184|BI949016|AJ432484|BI951089|TC261623|BY842521|TC280230|TC268772|TC268219|BY839718|TC275169, TC275184|BI951089|TC261623|BY842521|TC280230|TC268772|TC268219|BY839718|TC275169, AL508349|AJ432484|BI95108…
TC277633|TC253420|AV928184	[AGGGGCGCATTTATTAGA, GGAGGGGCGCATTTATTAGATAAA, GGGAGGGGCGCATTTATTAGAT, GAGGGGCGCATTTATTAGATA]	37	[BG344354|TC267963|TC272604|TC264314|TC270676|TC277837|TC275426|TC264390|AJ432507|AJ436484|BF616824|BE216693|TC249434|TC260546|TC269357|TC271130|TC278471|TC278984|AJ431798, BF616824|BE216693|TC249434|TC260546|TC269357|TC271130|TC278471|TC278984|AJ431798|TC270495|BJ468746|TC255174|TC274681|TC278127|AJ434767|CB863490|TC277977|TC278287|TC238862, TC278287|TC238862|TC254021|BY840456|CB861255|TC260869|…
TC249434|TC275426|TC253069|TC269571|TC281159|TC278471|TC257313|TC274867|TC269357|AJ435883|TC270676|BF616824|TC238862|CB863490|TC272028|AJ436484|BJ468746|AJ475254|AJ432507	[CAGCGAGCAGAGCCCAC, AGCGAGCAGAGCCCACGTCA, ATCGGATCAGCGAGCAGAGCCCAC, GCGAGCAGAGCCCACGT, CAGCGAGCAGAGCCCACGTC, CAGCGAGCAGAGCCCACGT, GATCAGCGAGCAGAGCCCACG, CGGATCAGCGAGCAGAGCCCAC, CAGCGAGCAGAGCCCACGTCA, GATCAGCGAGCAGAGCCCAC, CAGCGAGCAGAGCCCACG]	37	[TC253420|AV928184|TC277633, TC277633|TC253420|AV928184, AV928184|TC277633|TC253420]
TC280513|TC281464|TC267693|TC240789|TC274844|TC279577|TC280180|CA009188	[AAACAAACGACAAAAGAAGAACGA, AAACGACAAAAGAAGAACGACGTC, ACAAACGACAAAAGAAGAACGACG, AAACGACAAAAGAAGAACGAC, CAAACGACAAAAGAAGAACGA, ACAAAAGAAGAACGACGTCCA, AAACGACAAAAGAAGAACGA, CGACAAAAGAAGAACGACGTC, ACGACAAAAGAAGAACGACGT, AACGACAAAAGAAGAACGACGT, AACGACAAAAGAAGAACGACGTCC, ACGACAAAAGAAGAACGACGTCCA, GACAAAAGAAGAACGACGTCC, ACGACAAAAGAAGAACGACGTCC, CAAACGACAAAAGAAGAACGACGT, AACAAACGACAAAAGAAGAACGA]	37	[TC271157|BQ660411|TC274944|TC257200|CB859005|TC242599, TC274944|TC257200|CB859005|TC242599|TC271157, CB859005|TC242599|TC271157|BQ660411|TC274944|TC257200, TC257200|CB859005|TC242599|TC271157|TC274944, BQ660411|TC274944|TC257200|CB859005|TC242599|TC271157, TC242599|TC271157|TC274944|TC257200|CB859005, CB859005|TC242599|TC271157|TC274944|TC257200]
TC261218|TC253672|TC253255|TC269354|TC275717|TC256588|TC265299	[CGTTAGGGGCGCTTGCGCCCCCA, TTAGGGGCGCTTGCGCCCCC, ACGTTAGGGGCGCTTGCGCCCCC, CGTTAGGGGCGCTTGCGCCCCCAA, CGTTAGGGGCGCTTGCGCCCC, CGTTAGGGGCGCTTGCGCCCCCAAG, TAGGGGCGCTTGCGCCCC, ACGTTAGGGGCGCTTGCGCCCCCA, CACGTTAGGGGCGCTTGCGCCCCC, GTTAGGGGCGCTTGCGCCCCCA, TAGGGGCGCTTGCGCCCCCA, CCCACGTTAGGGGCGCTTGCGCCCCC, TTAGGGGCGCTTGCGCCCCCA, GTTAGGGGCGCTTGCGCCCCCAA, GTTAGGGGCGCTTGCGCCCC, CACGTTAGGGGCGCTTGCGCCCCCAA, CACGTT…	37	[TC277871|TC269278|TC264858|TC277825|BE421808|TC273612|TC277974|BY842652|BY839394|TC266920|TC273049|BM096889|TC268866, BY839394|TC266920|TC273049|BM096889|TC268866|TC277871|TC269278|TC264858|TC277825|BE421808|TC273612|TC277974|BY842652, TC277974|BY842652|BY839394|TC266920|TC273049|BM096889|TC268866|TC277871|TC269278|TC264858|TC277825|BE421808|TC273612, TC269278|TC264858|TC277825|BE421808|TC273612…
CB863083|TC265299|TC270034|TC261218|TC253672|TC253255|TC269354|TC275717|TC262780	[CGTGTGCCGGATTATGACTGA, CCGTGTGCCGGATTATGACTGA, CCGTGTGCCGGATTATGACTG, TGTGCCGGATTATGACT, CGTGTGCCGGATTATGACTG]	37	[TC273049|BM096889|TC268866|TC264858|TC277871|TC269278|BE421808|TC273612|TC277974|BY842652|BY839394|TC266920|TC277825|TC271612|AJ435560|BG366261, TC264858|TC277871|TC269278|BE421808|TC273612|TC277974|BY842652|BY839394|TC266920|TC277825|TC271612|AJ435560|BG366261|TC273049|BM096889|TC268866, BG366261|TC273049|BM096889|TC268866|TC264858|TC277871|TC269278|BE421808|TC273612|TC277974|BY842652|BY839394|…
TC273818|TC258347	[GGCGTGGTCGTGATCGTGGGC, GCGTGGTCGTGATCGTGGGCC, AGGCCGTGGTCGTGATCGTGGGC, GAGGCGTGGTCGTGATCGTGGG, GGCGTGGTCGTGATCGTGGG, GGCCGTGGTCGTGATCGTGGGC, AGGCCGTGGTCGTGATCGTGGGGC, CTGAGGCGTGGTCGTGATCGTGGGC, GCCGTGGTCGTGATCGTGGG, GCGTGGTCGTGATCGTGGGC, AGGCCGTGGTCGTGATCGTGGG, GGTCGTGATCGTGGGCC, GCCGTGGTCGTGATCGTGGGGC, GTGGTCGTGATCGTGGG, GAGGCCGTGGTCGTGATCGTGGGGC, AGGCCGTGGTCGTGATCGTGG, CGTGGTCGTGATCGTGGGCC, GG…	37	[gnl|TREP|TREP209, TC256197|TC253303|CA020861|TC257158|BG417408|TC273739|TC278166, gnl|TREP|TREP740|gnl|TREP|TREP209, TC253303, TC256197|TC253303|CA591995|TC273739|TC278166, CA591995, TC256197|TC253303|TC273739|TC278166, gnl|TREP|TREP209|gnl|TREP|TREP740, TC278166|TC256197|TC253303|CA591995|TC273739, CA591995|TC253303]
TC273770|TC280689|TC270571	[CTCGTCTTGAGTCGGGTC, CTCGTCTTGAGTCGGGTCGC, GTCTTGAGTCGGGTCGCTA, CTCGTCTTGAGTCGGGTCGCT, GTCTTGAGTCGGGTCGCT, GTCTTGAGTCGGGTCGC, TCTTGAGTCGGGTCGCTA, CTCGTCTTGAGTCGGGTCGCTA]	37	[BU994714]
TC250786|TC266330|TC251459	[TTTGTACTAAGCTTGAGACA, AAATTGTACTAAGCTTGAGACA, AAATTTGTACTAAGCTTGAGACA, ATTGTACTAAGCTTGAGACAGTTA, AAAATTGTACTAAGCTTGAGACA, TGTACTAAGCTTGAGACAGTTATT, TTTGTACTAAGCTTGAGACAGT, AATTGTACTAAGCTTGAGACA, TTGTACTAAGCTTGAGACAGTT, ATTGTACTAAGCTTGAGACAGT, AAATTGTACTAAGCTTGAGACAGT, TTGTACTAAGCTTGAGACAGT, ATTTGTACTAAGCTTGAGACAGT, AAAATTGTACTAAGCTTGAGACAG, ATTTGTACTAAGCTTGAGACAGTT, ATTGTACTAAGCTTGAGACA, AAATTGT…	37	[gnl|TREP|TREP1020, CX627978|TC260922|AV923231|TC265781, TC265781, BU971496|TC265781, TC265781|CX627978|TC260922|AV923231, TC265781|BU971496]
TC281539	[GACGGTGATGGGTTGGATGAGAT, CTTGCTGGACGGTGATGG, GACGGTGATGGGTTGGA, CGGTGATGGGTTGGATGAGA, GGTGATGGGTTGGATGAGA, CTTGCTGGACGGTGATGGGTTGGA, GTGATGGGTTGGATGAGA, CTGGACGGTGATGGGTTGGATGAGA, TGGACGGTGATGGGTTGGATGAGA, GCTGGACGGTGATGGGTTGGATGAG, TGATGGGTTGGATGAGA, GACGGTGATGGGTTGGATGAGA]	37	[gnl|TREP|TREP3265|gnl|TREP|TREP2359|gnl|TREP|TREP3268|gnl|TREP|TREP1320|gnl|TREP|TREP716|gnl|TREP|TREP717|gnl|TREP|TREP3267|gnl|TREP|TREP1244|gnl|TREP|TREP1320|gnl|TREP|TREP817|gnl|TREP|TREP1243|gnl|TREP|TREP264|gnl|TREP|TREP3269|gnl|TREP|TREP3269|gnl|TREP|TREP3265|gnl|TREP|TREP2364|gnl|TREP|TREP265, gnl|TREP|TREP1243|gnl|TREP|TREP264|gnl|TREP|TREP3269|gnl|TREP|TREP3269|gnl|TREP|TREP3265|gnl|TRE…
TC277315	[GTGGTTGGGAGCGTGTTT, GTGGTTGGGAGCGTGTTTTGG, GTTGGGAGCGTGTTTTG, GGTTGGGAGCGTGTTTT, TGGTTGGGAGCGTGTTTTGGC, GTTGGGAGCGTGTTTTGGCGT, GTGGTTGGGAGCGTGTTTTG, GTTGGGAGCGTGTTTTGG, GGTTGGGAGCGTGTTTTG, GGTTGGGAGCGTGTTTTGGCGT]	37	[CA000252]
TC280638|TC269789|BY838252|TC279090|TC273474|BY843878|TC243199|BY840029|TC280458|BY839459|TC278550|BY846336|TC279832|TC260366|AJ435446	[CAAGATCTGCACCGACGGCCG]	37	[TC273941|TC245673|TC279660|BY859774|BY873000]
BQ665223	[GTGAAGTTGAAGATCGTC, GTGAAGTTGAAGATCGTCGT]	37	[gnl|TREP|TREP1440|gnl|TREP|TREP3160, gnl|TREP|TREP3160]
TC265925	[CCCTCCGAGGAGTCGTAACATTA, CTCCGAGGAGTCGTAACATTAA, CCCTCCGAGGAGTCGTAACATTAA, TCCGAGGAGTCGTAACATTAA, CCCTCCGAGGAGTCGTAACATT, CTCCGAGGAGTCGTAACATTA, TCCGAGGAGTCGTAACATTA, TCCGAGGAGTCGTAACATTAAC]	36	[EX590607]
TC277633	[ATGTGCAAGTATGAACC, CATGCATGTGCAAGTATGAACC, CAAGTATGAACCAATTTGAAC, TGCAAGTATGAACCAATTTGAA, GTGCAAGTATGAACCAA, CAAGTATGAACCAATTTGAACT, CATGTGCAAGTATGAACCAATTT, TGCAAGTATGAACCAATTT, GCATGTGCAAGTATGAACCAATT, GCAAGTATGAACCAATTT, CATGTGCAAGTATGAACCAAT, TGCAAGTATGAACCAATTTGAAC, GCAAGTATGAACCAATTTGAAC, TGCAAGTATGAACCAATTTGA]	36	[BG343245|AJ436484|AJ435326|BF616824|BE216693|TC249434|TC260546|TC272028|TC269357|TC271130|TC278471|TC278984|BY840456|AJ431798|TC246154|TC270495|BJ468746|TC255174|TC274681, BG344354|TC267963|TC272604|TC264314|BG300036|TC270676|TC268637|TC277837|TC275426|TC264390|AJ432507|BG343245|AJ436484|AJ435326|BF616824|BE216693|TC249434|TC260546|TC272028, AJ436484|AJ435326|BF616824|BE216693|TC249434|TC260546|…
TC278355|TC274467|TC259265|BY862303|BY864760|BY861666|TC269354|BY859056|BY861299|TC281181|TC279957|TC257303|TC273938|TC262239|TC281158|TC257287|BY864507|TC281249|BY865253	[CTCTAGTCCGACTTTGT, CTCTAGTCCGACTTTGTGAAAT, CTCTAGTCCGACTTTGTGA, CTCTAGTCCGACTTTGTGAAA, CTAGTCCGACTTTGTGAAA, CTCTAGTCCGACTTTGTGAA]	36	[TC275184|TC280230|TC279160|BY842521|BG309664|TC268772|TC247390|TC258985|TC268219|BY839718|TC275169, TC280230|TC279160|BY842521|BG309664|TC268772|TC247390|TC258985|TC268219|BY839718|TC275169|TC275184, TC268219|BY839718|TC275169|TC275184|TC280230|TC279160|BY842521|BG309664|TC268772|TC247390|TC258985, TC268772|TC247390|TC258985|TC268219|BY839718|TC275169|TC275184|TC280230|TC279160|BY842521|BG309664]
TC265299|TC270034|TC261218|TC253672|TC253255|TC269354|TC275717|TC280289|TC262780|TC267463	[CTAGTACGAGAGGAACCG, TCAACCTAGTACGAGAGGAA, AACCTAGTACGAGAGGA, TTCAACCTAGTACGAGAGGA, CAACCTAGTACGAGAGGAACC, CCTAGTACGAGAGGAACCGTT, CCTAGTACGAGAGGAACCGTTG, CCTAGTACGAGAGGAAC, TAGTACGAGAGGAACCGTTG, ATTCAACCTAGTACGAGAGGAAC]	36	[TC271612|AJ435560|BG366261|TC273049|BM096889|TC268866|BY839394|TC266920|TC277825|TC273612, TC273049|BM096889|TC268866|TC277974|BY842652|BY839394|TC266920|TC277825|TC273612|TC271612|AJ435560|BG366261, TC273612|TC271612|AJ435560|BG366261|TC273049|BM096889|TC268866|TC277974|BY842652|BY839394|TC266920|TC277825, TC268866|TC277974|BY842652|BY839394|TC266920|TC277825|TC273612|TC271612|AJ435560|BG366261…
BU993874	[GGATCCCATCAGAACTCCGAA, CCGGATCCCATCAGAACTCCGAA, ATCCCATCAGAACTCCGA, GATCCCATCAGAACTCCGA, ACCGGATCCCATCAGAACTCCGA, CCGGATCCCATCAGAACTC, CACCGGATCCCATCAGAACTC, CGGATCCCATCAGAACTCCGAA, CCGGATCCCATCAGAACTCCGA, CGGATCCCATCAGAACTC, CGGATCCCATCAGAACTCCGA, GATCCCATCAGAACTCCGAA]	36	[TC273094, TC258524|TC273094, TC273094|TC258524]
TC265681|TC280423|BY864151|TC258235	[GTGGTGGTGCATGGCCGTT, GGGTGGTGGTGCATGGCCGT, TGGGTGGTGGTGCATGGCCGT, TATGGGTGGTGGTGCATGGCCGT, GGTGGTGGTGCATGGCC, TGGTGGTGCATGGCCGTT, GTGGTGGTGCATGGCCGTTCT, TATGGGTGGTGGTGCATGGCCGTT, TATGGGTGGTGGTGCATGGC]	36	[TC274572|TC272452|TC256453|TC278770|TC274166|TC279091|TC281054|TC273277|TC275687|TC239808|TC276117|TC266850|TC281365|AJ434732|TC277315|CA007786|TC278722|TC275333|TC274746, AJ434732|TC277315|CA007786|TC278722|TC275333|TC274746|BE230930|TC278657|AJ434230|TC270542|TC249367|AV924403|AJ464612|AV932794|AJ434005|AJ465178|TC269748|BG343676|CB861701, TC256453|TC269230|TC278770|TC274166|TC279091|TC281054|…
CB861963|TC273941|TC240529|TC278164	[CCCTGATCTTCTGTGAAGGGTTCGA, TCTGTGAAGGGTTCGAGTT, TCTGTGAAGGGTTCGAGTTGGA, CCTGATCTTCTGTGAAGGGTTCGA, ATCTTCTGTGAAGGGTTCGAGT, GACCCTGATCTTCTGTGAAGGGTTCG, CTGTGAAGGGTTCGAGT, TCTTCTGTGAAGGGTTCGA, CCGACCCTGATCTTCTGTGAAGGGTT, TCTTCTGTGAAGGGTTCG, TTCTGTGAAGGGTTCGAGTTGGA, CCTGATCTTCTGTGAAGGG, CCTGATCTTCTGTGAAGGGTTCG, CTGATCTTCTGTGAAGGGTTC, CTGTGAAGGGTTCGAGTTGG, CTGATCTTCTGTGAAGGGT, CTGATCTTCTGTGAAGGGTTCGA…	36	[CV064153|CV056909|CV063962|CV059755|TC265396|CV060467|CV060463|TC275756|TC269789|BM816820|CV059029|BY853593|CV059603|CV056526|CV055695|AJ472918, CV059029|BY853593|CV059603|CV056526|CV055695|AJ472918|CV064153|TC261664|TC241749|CV056909|CV063962|CV059755|TC265396|CV060467|CV060463|TC275756|TC269789|BM816820, AJ472918|CV064153|CV056909|CV063962|CV059755|TC265396|CV060467|CV060463|TC275756|TC269789|…
BY864520|TC253255|TC263879|TC269354|TC275717|BY860820|TC262780|TC280289|TC267463|TC265299|TC253672|TC270034	[TGGATTGTTCACCCACCAATAGGGA, TTGGATTGTTCACCCACCAA, TTGGATTGTTCACCCACCAAT, GTGTTGGATTGTTCACCCACCAAT, TGGATTGTTCACCCACCAAT, ATTGTTCACCCACCAATAGGGA]	36	[TC280812|EH091100|TC264858|TC279623|TC274083|TC281232|GT052809, EH091100|TC264858|TC279623|TC274083|TC281232|GT052809|TC280812, GT052809|TC280812|EH091100|TC264858|TC279623|TC274083|TC281232, TC264858|TC279623|TC274083|TC281232|GT052809|TC280812|EH091100, TC281232|EH091100|TC264858|TC279623|TC274083, TC277825|EH091100|TC264858|TC279623|TC274083|TC281232]
TC273049|TC266920|TC268866|TC277974|TC273612|BY842652|BM096889|TC277825|TC264858|BG366261|AJ435560|TC269278|BM376094|BY839394	[TTCTGACTTAGAGGCGTTCAGT, CTGACTTAGAGGCGTTCAGTCA, TCTGACTTAGAGGCGTTCAGTC, TCTGACTTAGAGGCGTTCAG, CTGACTTAGAGGCGTTCAGTC, TCTGACTTAGAGGCGTTCAGTCA]	36	[CB863083|TC262780|TC253672|TC265299|TC253255|TC269354|TC261218|TC275717, TC253672|TC265299|TC253255|TC269354|TC261218|TC275717|CB863083|TC262780, TC261218|TC275717|CB863083|TC262780|TC253672|TC265299|TC253255|TC269354, TC262780|TC253672|TC265299|TC253255|TC269354|TC261218|TC275717|CB863083, TC275717|TC276185|CB863083|TC262780|TC253672|TC265299|TC253255|TC269354|TC261218]
BG309165	[TAATAGACGTAGCATGTTGATCGT, TAATAGACGTAGCATGTTGATC, ACTAATAGACGTAGCATGTTG, AATAGACGTAGCATGTTGAT, ATAGACGTAGCATGTTGATCGTG, TAGACGTAGCATGTTGATCGT, ACTAATAGACGTAGCATGTTGATC, CTAATAGACGTAGCATGTTGAT, TAATAGACGTAGCATGTTGAT, CTAATAGACGTAGCATGTTGA, ACTAATAGACGTAGCATGTTGA, AATAGACGTAGCATGTTGA, TAGACGTAGCATGTTGATCGTG, ATAGACGTAGCATGTTGATCGTGT]	36	[TC258094|CV059938|TC272998, TC272998|TC258094|CV059938, CV059938|TC272998|TC258094]
ambig	[CCTCTAAGAAGCTAGCTGCGG]	36	[TC258235|TC265681|BY864151|TC244699|TC280423]
TC270393	[ACCCTTGTAGATCGTACAGCAGA, ACCCTTGTAGATCGTACAGCAG, TACCCTTGTAGATCGTACAGC, CCTTGTAGATCGTACAGCAGA, GTACCCTTGTAGATCGTACAGC, CGTACCCTTGTAGATCGTACAGCA, TACCCTTGTAGATCGTACAGCA, GTACCCTTGTAGATCGTAC, GTACCCTTGTAGATCGTACAGCA, ACGTACCCTTGTAGATCGTACAGC, ACCCTTGTAGATCGTACAGCA]	36	[TC277519]
TC280899	[GTGAACTACTCACGCATCATCGGA, GGTGAACTACTCACGCATCATCGG, TGAACTACTCACGCATCATCG, AACTACTCACGCATCATCGGA, GGTGAACTACTCACGCATCATCGGA, CTACTCACGCATCATCGGA, CTACTCACGCATCATCGG, GAACTACTCACGCATCATCGGA, ACTACTCACGCATCATCGGA]	36	[AV945216|TC260480|TC265250|AV835667, AV835667|AV945216|TC260480|TC265250, TC265250|TC260480, TC260480|TC265250, TC265250|AV945216|TC260480, TC260480|TC265250|AV835667|AV945216]
TC264419	[TTGGGACTAAAGGAAGAAGTC]	36	[TC269081]
CB861717|AJ435679|TC264045|AJ465653|TC248638|TC268728|BY841490|TC280599|TC281434|BY843743|TC277538|TC278747|TC266074|TC276117|TC278694|BY839718|BY842736|TC277517|TC238892	[TGGTTGAGACTAGGACGGTAT, GGTTGAGACTAGGACGGTATC, GGTTGAGACTAGGACGGTAT, GTTGAGACTAGGACGGTATCT, GTTGAGACTAGGACGGTA, TGGTTGAGACTAGGACGGTATC, GTTTATGGTTGAGACTAGGACGGTA, GGTTGAGACTAGGACGGTA, ATGGTTGAGACTAGGACGGTAT, ATGGTTGAGACTAGGACGGTA, ATGGTTGAGACTAGGACGGT, TATGGTTGAGACTAGGACGGTA]	36	[TC260791|AV928396|CB862207|AV927338|TC244699|AV928480|CB863945|TC265681|AV930183|CB863914|TC281332, TC265681|AV930183|CB863914|TC281332|TC260791|AV928396|CB862207|AV927338|TC244699|AV928480|CB863945, TC244699|AV928480|CB863945|TC265681|AV930183|CB863914|TC281332|TC260791|AV928396|CB862207|AV927338, AV928480|CB863945|TC265681|AV930183|CB863914|TC281332|TC260791|AV928396|CB862207|AV927338|TC244699…
TC275936	[CTTTGGGTTTCTTCGTCGGA, TTTGGGTTTCTTCGTCGG, CCAGCTTTGGGTTTCTTCGTCG, TTGGGTTTCTTCGTCGGA, GCTTTGGGTTTCTTCGTCGGA, CCAGCTTTGGGTTTCTTCGTCGGA, TGGGTTTCTTCGTCGGA, TTTGGGTTTCTTCGTCGGA, CAGCTTTGGGTTTCTTCGTCGGA, CCAGCTTTGGGTTTCTTCGTCGG, CTTTGGGTTTCTTCGTCGGAT]	36	[HRSgTERT00100014]
TC257763|TC280617|CB863387	[AAAGACATATATTTAGGAACGG, AGACATATATTTAGGAACGGA, ACATATATTTAGGAACGGAG, AAAGACATATATTTAGGAACGGAG, AAGACATATATTTAGGAACGG]	35	[TC281704]
TC254021|TC278984|TC260339|TC264390|TC260546|TC255174|TC267963|TC249434|TC275426|TC253069|TC278471|TC257313|TC274867|TC269357|AJ435883|TC270676|BF616824|TC238862|CB863490	[TTTATCTAATAAATGCGCCCCTCC, TTTATCTAATAAATGCGCCCC, AATAAATGCGCCCCTCC, TTTTATCTAATAAATGCGCCCC, ATCTAATAAATGCGCCCCTCCCAAA, CTAATAAATGCGCCCCT, TTTATCTAATAAATGCGCCCCT, ATCTAATAAATGCGCCCCTCCC, AATAAATGCGCCCCTCCCAAA]	35	[TC253420|AV928184|TC277633, TC277633|TC253420|AV928184, AV928184|TC277633|TC253420]
TC275335	[AAAGTAAAAGACTGAAGAAGGC, AAGTAAAAGACTGAAGAAGGCC, AAAGTAAAAGACTGAAGAAGGCCT, AAGTAAAAGACTGAAGAAGGC, TAAAAGACTGAAGAAGGCC, GTAAAAGACTGAAGAAGGCCTC, GTAAAAGACTGAAGAAGGCCT]	35	[TC276415]
TC257303|TC273938|TC257287|BY860473|TC278355|TC270034|TC274467|TC280687|TC275717|BY863385|TC277278|TC263879|TC259265|TC269354	[AAGACATTGTCAGGTGGGGAGTT, GACATTGTCAGGTGGGGAGTTT, GGAAGACATTGTCAGGTGGGGAGTT, ACATTGTCAGGTGGGGAGTT, ACATTGTCAGGTGGGGAG, GACATTGTCAGGTGGGGA]	35	[TC277479|TC268219|TC268772|TC276246|BY837883|TC258301|AJ434911|BY853347|TC273054|TC239201|TC281263|TC279936|BY843510|BY837508|TC265213, TC281263|TC279936|BY843510|BY837508|TC265213|TC277479|TC268219|TC268772|TC276246|BY837883|TC258301|AJ434911|BY853347|TC273054|TC239201|CA011892|BY837727, CA011892|TC281263|TC279936|BY843510|TC265213|TC277479|TC268219|TC268772|TC276246|BY837883|TC258301|AJ434911|…
CB862207|TC281332|AV930183|TC260791|TC265681|TC244699|AV928396|CB863945|CB863914|AV928480|AV927338	[CAGGGATCGGCGGATGTTGC, AGGGATCGGCGGATGTTGCTT, AGGGATCGGCGGATGTTG, CAGGGATCGGCGGATGTTGCT, CGACCAGGGATCGGCGGATGTT, AGGGATCGGCGGATGTT]	35	[BY839718|TC266074|BY838212|AJ465653|TC276117|TC269215|TC268728|BY843743|TC277517|TC278694|AJ435679|TC263640|TC277538|TC238892|TC253069|TC277172|TC278747|TC264045|TC248638, TC263640|TC277538|TC238892|TC253069|TC277172|TC278747|TC264045|TC248638|TC279398|TC281434|CB861717|TC280599|BY841490|BY842736|TC278941|TC278149|TC281260|BG309206|BY839718, TC253069|TC277172|TC278747|TC264045|TC248638|TC279398|…
TC279814	[CCTTGTGGACGTGTATAAAAG, CCCTTGTGGACGTGTATAAA, CTTGTGGACGTGTATAAAAGA, TTGTGGACGTGTATAAAAGA, GTGGACGTGTATAAAAGAC, CTTGTGGACGTGTATAAAAGAC, CCCTTGTGGACGTGTATAAAAGAC, TCCCTTGTGGACGTGTATAAAAG, TTGTGGACGTGTATAAAAGAC, CCTTGTGGACGTGTATAAAA, CCTTGTGGACGTGTATAAAAGAC, CCCTTGTGGACGTGTATAAAAG, CTTGTGGACGTGTATAAAAG, CCCTTGTGGACGTGTATAAAA, CCCTTGTGGACGTGTATAAAAGA]	35	[TC278971|TC272861, TC272861|TC278971]
TC279090|TC273474|BY843878|TC278550|BY853684|BY840029|TC280458|BY839459|BY846336|TC260366|AJ435446|TC269789|BY838252	[CGGGTTTTGCAGCGGCCGC, CCCGGGTTTTGCAGCGGCCGC, CGGGTTTTGCAGCGGCCGCCG, CCGGGTTTTGCAGCGGCCGC, CCGGGTTTTGCAGCGGCCGCC]	35	[TC245673|TC273941, TC245673|BY859774|TC273941, BY859774|TC273941|TC245673, TC273941|TC245673|BY859774]
TC247623	[AAGCATTGGCTGTTCGTCTTA, AAGCATTGGCTGTTCGTCTT]	35	[TC238421]
TC262086|TC281704	[TACGAAGCAAAATGAATGAA, TACGAAGCAAAATGAATGAATCTA, AAGCAAAATGAATGAATCTA, ACGAAGCAAAATGAATGAATCTAC, ACGAAGCAAAATGAATGAATCTA, ATACGAAGCAAAATGAATGAATCT, AAGCAAAATGAATGAATCTAC, ACGAAGCAAAATGAATGAATCT, AAGCAAAATGAATGAATCTACA, AAGCAAAATGAATGAATC, AGCAAAATGAATGAATCTACA, ACGAAGCAAAATGAATGAATCTAT, ACGAAGCAAAATGAATGAAT, AAGCAAAATGAATGAATCTAT]	34	[BJ480304|TC280959|TC255566, TC250521|BJ480304|TC280959|TC255566|CA012079|TC247725|TC245800, TC265924|AJ582221|TC242392|BU988612|TC280959|TC255566|BM817051|BJ480304, TC265924|AJ582221|TC242392|BU988612|TC251959|BY863316|TC273209|BM817051|BJ480304, TC242392|BU988612|BM817051|BJ480304|TC265924|AJ582221, TC265924|AJ582221|TC242392|BU988612|BM817051|BJ480304, BJ480304|TC265924|TC280959|TC255566|BM817…
TC274644|CB864968|TC277519|TC239966	[TGTACGTGTGCTGAACGCGGA, GAGCTGTACGTGTGCTGAACGCGG, AGCTGTACGTGTGCTGAACGC, AGCTGTACGTGTGCTGAACGCGGA]	34	[CBF10B, TC270393|BM100823|BQ754865, BM100823|BQ754865|TC270393]
TC264872|CA000252	[CTCGGCCGAGGGCACGCCTGC, CTCGGCCGAGGGCACGCCTGCC, CGGCCGAGGGCACGCCTGCCT, CGGCCGAGGGCACGCCTGCCTGGGC, GGCCGAGGGCACGCCTGCCTGG, CGGCCGAGGGCACGCCTGC, CCGAGGGCACGCCTGCCTGGG, GCCGAGGGCACGCCTGCCTGGG, GCCGAGGGCACGCCTGC, GGCCGAGGGCACGCCTGCCTGGG, CGGCCGAGGGCACGCCTGCCTG, CGGCCGAGGGCACGCCTGCC, GGCCGAGGGCACGCCTGCCTGGGC, CGGCCGAGGGCACGCCTG, GCCGAGGGCACGCCTGCCTGG]	34	[TC277315|BY835975|TC277453, TC277453|TC277315|BY835975, BY835975|TC277453|TC277315]
TC274644|TC277519	[GGGATTGTTCGCGGGGCGGAT, ATCGCGGGATTGTTCGCGGGGCGG, CGCGGGATTGTTCGCGGGGC, GCGGGATTGTTCGCGGGGCGGA, GCGGGATTGTTCGCGGGGC, CGGGATTGTTCGCGGGGCGGA, CGCGGGATTGTTCGCGGGGCGGA, CGGGATTGTTCGCGGGGCGGAT, GCGGGATTGTTCGCGGGGCGG, GCGGGATTGTTCGCGGGGCGGATC, CGCGGGATTGTTCGCGGGGCGGAT]	34	[TC270393|BQ754865|BM100823, BM100823|TC270393|BQ754865, BQ754865|BM100823|TC270393]
AV837028|TC254250	[CCAATCTAGAGCTCCGGCAGGACG, TCTAGAGCTCCGGCAGGACGATCC, ATCTAGAGCTCCGGCAGGACGATC, CAATCTAGAGCTCCGGCAGGACGA, ACCAATCTAGAGCTCCGGCAGGAC, TCTAGAGCTCCGGCAGGACGA, AATCTAGAGCTCCGGCAGGACG, AATCTAGAGCTCCGGCAGGACGAT, AATCTAGAGCTCCGGCAGGACGA, TAGAGCTCCGGCAGGACGATC, ATCTAGAGCTCCGGCAGGACGA, AATCTAGAGCTCCGGCAGGA]	34	[TC265717|BQ661065|TC270460|CB868940, BQ762323|CB868940|TC265717|TC270460, TC270460|CB868940|TC265717, TC265717|TC270460|CB868940, CB868940|TC270460|BQ762323, CB868940|TC265717|BQ661065|TC270460, CB868940|TC265717|TC270460]
CA010625|TC281407	[GGATTTTATTCCGTTTGGACTCC, GGGATTTTATTCCGTTTGGACTCC, TTATTCCGTTTGGACTCC, TATTCCGTTTGGACTCC, TTTTATTCCGTTTGGACTCC, TTTTATTCCGTTTGGAC, GATTTTATTCCGTTTGGACTCC, ATTTTATTCCGTTTGGAC, TTTATTCCGTTTGGACTCC, TTATTCCGTTTGGACTC, ATTTTATTCCGTTTGGACTCC]	34	[TC254105|BF258914|CK567612, BF258914|TC254105, TC254105|BF258914|AV835667, BF258914, TC254105|BF258914, BF258914|CK567612|TC254105, CK567612|TC254105|BF258914]
TC281440	[ACAACAATTAGAGGACGTCT, GCAACAACAATTAGAGGACGTCT, CAACAATTAGAGGACGTC, CAACAACAATTAGAGGACGTCT, TTGCAACAACAATTAGAGGACGTC, CTTGCAACAACAATTAGAGGACG, GCAACAACAATTAGAGGACGTC, CAACAATTAGAGGACGTCTA, CAACAATTAGAGGACGTCT, CAACAACAATTAGAGGACGT, GCAACAACAATTAGAGGAC]	34	[CB866051]
TC280423|BQ663845|TC265681	[CGCTCCTACCGATTGAAT, GTCGCTCCTACCGATTGAATGGT, TCGCTCCTACCGATTGAATGGTC, CGCTCCTACCGATTGAATGGTC, GTCGCTCCTACCGATTGAA]	34	[TC281352|TC276117|TC277315|AJ472577|TC278978|TC253939, AJ472577|TC278978|TC253939|TC281352|TC276117|TC277315]
CB864790	[CACGAATCTCGTGATCTCGTC, ACGAATCTCGTGATCTCGTC, ATCACGAATCTCGTGATCTCGTC, TCACGAATCTCGTGATCTCGTC]	34	[HRSiTERT00200051]
TC265681|TC280423	[GCCTAGTAAGCGCGAGTC, AGGAATGCCTAGTAAGCGCGAGTC, CCTAGTAAGCGCGAGTC, CCTAGTAAGCGCGAGTCATCA, ATGCCTAGTAAGCGCGAGTCATC, AGGAATGCCTAGTAAGCGCGAG, CCTAGTAAGCGCGAGTCATCAG, AATGCCTAGTAAGCGCGAGTC, CTAGTAAGCGCGAGTCATC, GCCTAGTAAGCGCGAGTCATC, GCCTAGTAAGCGCGAGT, AATGCCTAGTAAGCGCGAGTCA, CCTAGTAAGCGCGAGTCA, GCCTAGTAAGCGCGAGTCA, TGCCTAGTAAGCGCGAGTCAT, AGGAATGCCTAGTAAGCGCG, ATGCCTAGTAAGCGCGAGTCA, CTAGTAAGCGCGAGTCAT…	33	[TC253939|TC277336|TC247687|TC281352|TC276117|TC266850|TC277315|TC280722|TC271861|TC238456|TC278978, TC276117|TC266850|TC277315|TC280722|TC271861|TC238456|TC278978|TC253939|TC247687|TC281352, TC266850|TC277315|TC280722|TC271861|TC238456|TC278978|TC253939|TC247687|TC281352|TC276117, TC276117|TC266850|TC277315|TC280722|TC271861|TC238456|TC278978|TC253939|TC277336|TC247687|TC281352, TC281352|TC27611…
CA011297	[TGATGAGTTGGATGAGA, GGTGATGAGTTGGATGAG, CGGTGATGAGTTGGATGAGA, GGACGGTGATGAGTTGGATGAGA, GTGATGAGTTGGATGAGA, GGTGATGAGTTGGATGAGA, GACGGTGATGAGTTGGATGAGA]	33	[CB865241]
BQ663845|BY859656	[AACAAGGTTTCCGTAGGTGA, CAAGGTTTCCGTAGGTGAACCTGC, ACAAGGTTTCCGTAGGTGAAC, ACAAGGTTTCCGTAGGTGAA, AGGTTTCCGTAGGTGAAC, CAAGGTTTCCGTAGGTGAACCTG, AAGGTTTCCGTAGGTGAA, AAGGTTTCCGTAGGTGA, AAGGTTTCCGTAGGTGAAC, CAAGGTTTCCGTAGGTGAACCT, AAGGTTTCCGTAGGTGAACC, AAGGTTTCCGTAGGTGAACCTG, TAACAAGGTTTCCGTAGGTGAA, CAAGGTTTCCGTAGGTGAA, CAAGGTTTCCGTAGGTGAAC, AGGTTTCCGTAGGTGAACCTG, CAAGGTTTCCGTAGGTG]	33	[TC281352|TC277837|TC276117|TC277315|TC273908, TC277315|TC273908|TC281352|TC277837|TC276117, TC276117|TC277315|TC273908|TC281352|TC277837, TC273908|TC281352|TC277837|TC276117|TC277315, TC277837|TC276117|TC277315|TC273908|TC281352]
ambig	[GGTGAACTATGCCTGAGCGGGGC]	33	[BM816820|CV059029|BY853593|CV059603|CV056526|CV055695|CV058921|TC281335|TC261664|TC241749|CV056909|CV063962|CV059755|TC265396|CV060467|CV060463|TC269789]
TC258094	[CTCATGGTCATAGGAATAAAT, TATGATCTCATGGTCATAGGAA, GATCTCATGGTCATAGGAATGAAT, TCTCATGGTCATAGGAA, ATGATCTCATGGTCATAGGAATAA, ATCTCATGGTCATAGGAACA, ATCTCATGGTCATAGGAATAA, ATCTCATGGTCATAGGAATAAATA, TCTCATGGTCATAGGAATAAAT, TCTCATGGTCATAGGAATAAA, ATCTCATGGTCATAGGAATGAATA, TCATGGTCATAGGAATAAATA, CTCATGGTCATAGGAATAA, ATCTCATGGTCATAGGAATAAA]	33	[BE422053|BQ462169, BQ462169, HRSgTERT00100021, BQ462169|BE422053, BE422053]
TC259265|TC269354|TC257303|TC273938|TC257287|TC277278|TC263879	[ATTTTACTTATTCCGTGGGTCGGA, TTACTTATTCCGTGGGTC, TATTTTACTTATTCCGTGGGTCGGA, CTTATTCCGTGGGTCGG, TACTTATTCCGTGGGTCGGAA, TTTACTTATTCCGTGGG, ACTTATTCCGTGGGTCGG, TATTTTACTTATTCCGTGGGT, ATTTTACTTATTCCGTGGGT, TTTTACTTATTCCGTGGGTCGG, ACTTATTCCGTGGGTCG, TTTACTTATTCCGTGGGTCGG, TATTTTACTTATTCCGTGGG, TTTACTTATTCCGTGGGTCG, TTTACTTATTCCGTGGGT, TTTACTTATTCCGTGGGTCGGA]	33	[BY837508|TC265213|TC277479|TC281263|BY837727|BY839322|TC268219|BG309664|TC268772|TC273612|TC276246|BY837883|TC279936, TC268219|BG309664|TC268772|TC273612|TC276246|BY837883|TC279936|BY837508|TC265213|TC277479|TC281263|BY837727|BY839322, TC279936|BY837508|TC265213|TC277479|TC281263|BY837727|BY839322|TC268219|BG309664|TC268772|TC273612|TC276246|BY837883, TC277479|TC281263|BY837727|BY839322|TC268219…
TC271914	[AATTTGGTATTCGTTCGG, GTGAATTTGGTATTCGTTCGGTA, GTGAATTTGGTATTCGTTCGGTAT, GTGAATTTGGTATTCGTTCGG, GTGAATTTGGTATTCGTTCGGT, TTTGGTATTCGTTCGGTA, TTTGGTATTCGTTCGGT, ATTTGGTATTCGTTCGGTA, AATTTGGTATTCGTTCGGT, ATTTGGTATTCGTTCGG, ATTTGGTATTCGTTCGGT]	33	[BE422035]
AJ472577|TC253939|TC276117|TC277315|TC281352|TC266850|TC271861|TC238456|TC247687|TC280722|TC278978	[GTAGTCAACGCGAGCTGATGA]	33	[TC265681]
TC273938|TC262239	[TGGCCGGAAGAGCACCGCA]	33	[TC247974|TC278969|TC281263|TC243199|TC260366]
CA015155|TC273941|TC245673	[AGGAGAAAGGTTCCATGT, AGAAAGGTTCCATGTGAACGG, AGGAGAAAGGTTCCATGTGAAC, GAGGAGAAAGGTTCCATGT, AGGAGAAAGGTTCCATGTGAACGGC, AGAGGAGAAAGGTTCCATGTG]	33	[TC243199|AJ435446|TC260366|TC279832|BY851084, AJ435446|TC260366|TC279832|TC243199, TC279832|TC243199|AJ435446|TC260366, AJ435446|TC260366|TC279832|BY851084|TC243199]
BG300714	[AATGCAGCCCAAATCGGGCGGTA, GCAGCCCAAATCGGGCGG, CAGCCCAAATCGGGCGGT, ATGCAGCCCAAATCGGGC, GAATGCAGCCCAAATCGGGCGGTA, ATGCAGCCCAAATCGGGCGGTA, GCAGCCCAAATCGGGCGGTA, ATGCAGCCCAAATCGGGCGGT]	33	[CB867077|BY840450|TC279798|TC244928|EX575033|TC269789|TC277315|TC272284|TC281078|BG344283|TC281189|BY838746|BU989197|TC275765|TC281238|TC278464|BY839759|TC279018|TC275224, BY838746|BU989197|TC275765|TC281238|TC278464|BY839759|TC279018|TC275224|BU981854|TC273226|CB867077|BY840450|TC279798|TC244928|EX575033|TC269789|TC277315|TC272284|TC281078, TC277315|TC272284|TC281078|BG344283|TC281189|BY838746|…
CB862659|TC240529	[AAGGCGTGTCCCTCGGGGC, AAGGCGTGTCCCTCGGGGCA, GGCGTGTCCCTCGGGGCACT, AAAGGCGTGTCCCTCGGG, CGTGTCCCTCGGGGCACT, CCGAAAGGCGTGTCCCTCGGGGC, CGAAAGGCGTGTCCCTCGGG, AAAGGCGTGTCCCTCGGGGCA, AAGGCGTGTCCCTCGGG, AGGCGTGTCCCTCGGGGCACTGC, GAAAGGCGTGTCCCTCGGGGCACTGC, AAAGGCGTGTCCCTCGGGG, AAGGCGTGTCCCTCGGGG, AAGGCGTGTCCCTCGGGGCACTG]	33	[BY849792|TC269789, TC269789|BY849792]
BG309523	[GCTGCAGATTTGAGGATTCCA, TGGCTGCAGATTTGAGGATTCCG, CTGCAGATTTGAGGATTCCGG, GCTGCAGATTTGAGGATTCC, GCTGCAGATTTGAGGATTCCGG, CTGCAGATTTGAGGATTCC, CTGCAGATTTGAGGATTCCG, GCAGATTTGAGGATTCCG, GCTGCAGATTTGAGGATTCCG, GCTGCAGATTTGAGGATTCCGGA, GCAGATTTGAGGATTCC]	32	[DN160362]
CB862659|TC273941|TC240529|TC278164	[GACGGGTTTTGAAACCTG, ACGGGTTTTGAAACCTGG, GACGGGTTTTGAAACCTGGGAT, ACGGGTTTTGAAACCTGGGAT, CGACGGGTTTTGAAACCTGG, CGGGTTTTGAAACCTGGG, CGGGTTTTGAAACCTGGGA, ACGGGTTTTGAAACCTG, GACGGGTTTTGAAACCTGGGA, ACGGGTTTTGAAACCTGGG, GACGGGTTTTGAAACCTGG, ACGGGTTTTGAAACCTGGGA]	32	[CV059603|CV056526|TC281335|CV063962|CV059755|CV059123|TC265396|CV060467|CV060463|TC275756|TC269789|BM816820|CV059029|TC277721|BY853593, CV059755|CV059123|TC265396|CV060467|CV060463|TC275756|TC269789|BM816820|CV059029|BY853593|CV059603|CV056526|TC281335|CV063962, TC275756|TC269789|BM816820|CV059029|BY853593|CV059603|CV056526|TC281335|CV063962|CV059755|CV059123|TC265396|CV060467|CV060463, CV060463…
BY869973|TC261218|TC275717|BY864741|TC281158	[AGACGACTTAAATACGCGACGGG, CGACTTAAATACGCGACGGGG, ACGACTTAAATACGCGACGGGG, CGACTTAAATACGCGACGGGGCA, CGACTTAAATACGCGACGGG]	32	[BY839394|TC250934|BY841588|BE421808|TC277974|TC268866|BY842652|TC277871|TC273457, TC277974|TC268866|BY842652|TC277871|TC273457|BY839394|TC250934|BY841588|BE421808, BE421808|TC277974|TC268866|BY842652|TC277871|TC273457|BY839394|TC250934|BY841588, TC268866|BY842652|TC277871|TC273457|BY839394|TC250934|BY841588|BE421808|TC277974]
TC279814|BE420686	[TTGTAACACCAGAAAAACGAA, TGATTGTAACACCAGAAAAA, TTGATTGTAACACCAGAAAAACGA, GTTGATTGTAACACCAGAAAAACG, TGATTGTAACACCAGAAAAACGAA, TGATTGTAACACCAGAAAAACGA, TTGATTGTAACACCAGAAAA]	32	[TC278971]
TC273049|TC266920|TC268866|TC277974|TC273612|BY842652|BM096889|TC277825|TC264858|BG366261|AJ435560|TC269278|BM376094|BY839394	[TCTGACTTAGAGGCGTTCAGT, GACTTAGAGGCGTTCAGTCAT, ATTCTGACTTAGAGGCGTTC, TCTGACTTAGAGGCGTTCAGTCAT, ATTCTGACTTAGAGGCGTTCAGTC, TGACTTAGAGGCGTTCAGTCA, TGACTTAGAGGCGTTCAGTCAT, TCTGACTTAGAGGCGTTC]	32	[TC253672|TC265299|TC253255|TC269354|TC261218|TC275717|CB863083|TC262780, TC261218|TC275717|TC276185|CB863083|TC262780|TC256588|TC253672|TC265299|TC253255|TC269354, TC269354|TC261218|TC275717|CB863083|TC262780|TC253672|TC265299|TC253255, TC269354|TC261218|TC275717|TC276185|CB863083|TC262780|TC256588|TC253672|TC265299|TC253255, TC265299|TC253255|TC269354|TC261218|TC275717|CB863083|TC262780|TC25367…
BE437856	[CTATGTTAGGAAGTCGGAGCATAA, GTTAGGAAGTCGGAGCA, CTATGTTAGGAAGTCGGA, TTAGGAAGTCGGAGCATA, GTTAGGAAGTCGGAGCATA, CTATGTTAGGAAGTCGGAGCAT, CTATGTTAGGAAGTCGGAGCATA, GTTAGGAAGTCGGAGCAT, GTTAGGAAGTCGGAGCATAA, ATGTTAGGAAGTCGGAGCATA, TGTTAGGAAGTCGGAGCATAA]	32	[TC245189]
AV928184|AV931577|AV928311	[AGGCGCGCAAATTACCCA, CAAATTACCCAATCCTG, CGCGCAAATTACCCAATCCTGA, AGGCGCGCAAATTACCCAAT, CAGGCGCGCAAATTACCCAATCCT, CGCGCAAATTACCCAATCCTG, GCGCAAATTACCCAATCCTGA, AGGCGCGCAAATTACCC, GCGCAAATTACCCAATC, CGCAAATTACCCAATCC, CAAATTACCCAATCCTGAC, CAGCAGGCGCGCAAATTACCCAA, CGCAAATTACCCAATCCTG, CGCGCAAATTACCCAATCC, AGGCGCGCAAATTACCCAATC, CAAATTACCCAATCCTGA, CGCAAATTACCCAATCCT, CGCAAATTACCCAATCCTGAC, GCAGGCGCGC…	32	[TC249434|TC260546|TC278471|TC255174|TC281159|AJ464006|TC245741|TC281325|TC279430|BY842486|TC261449|BI958693|TC259829|TC279780|CB861487|BE455691|CB860640|BF618396|TC269109, TC255174|TC281159|AJ464006|TC245741|TC281325|TC279430|BY842486|TC261449|BI958693|TC259829|TC279780|CB861487|BE455691|CB860640|BF618396|TC269109|TC270676|TC278747|TC268659, CB860363|BY838859|TC247973|TC257510|CB861444|TC277172|…
TC265681|TC244699|AV928396|CB863945|CB863914|AV928480|AV927338|CB861985|CB863621|AV930222|TC281332|AV930183|TC266766|TC260791	[GAGGTGAAATTCTTGGA, GTGAAATTCTTGGATTT, AGAGGTGAAATTCTTGGATT, AGAGGTGAAATTCTTGGAT, CAGAGGTGAAATTCTTG, GAGGTGAAATTCTTGGATT, AGAGGTGAAATTCTTGGA, GGTGAAATTCTTGGATT, CAGAGGTGAAATTCTTGGATTT, AGAGGTGAAATTCTTGG, CAGAGGTGAAATTCTTGG, TCAGAGGTGAAATTCTTGGA, AGGTGAAATTCTTGGATTTAT, TGAAATTCTTGGATTTAT, TGAAATTCTTGGATTTATGA, TGAAATTCTTGGATTTA, GGTGAAATTCTTGGATTTAT, GAAATTCTTGGATTTAT, AGAGGTGAAATTCTTGGATTTAT, TCA…	32	[TC279103|TC269215|TC274559|CB861249|TC268728|BY843743|TC277517|BY842381|BY849202|TC279635|TC278694|BI947459|TC260648|TC275426|BY842736|AJ435679|TC270887|TC263640|TC277538, BY851695|TC248638|TC257510|TC279398|TC266387|BY835984|TC281434|TC275490|CB861717|TC273907|TC279103|TC269215|TC274559|TC268728|BY843743|TC277517|BY842381|BY849202|TC279635, BY835984|TC281434|TC275490|CB861717|TC273907|TC279103|…
TC266920|BE421808|TC268866|TC277974|TC269278|TC277825|TC273612|BY842652|TC273049|TC264858	[GACCGACTTAGCCCATGGCA, ACCGACTTAGCCCATGGCACG, GGACCGACTTAGCCCATGGCA, ACCGACTTAGCCCATGGCAC, GACCGACTTAGCCCATGGCAC]	32	[TC269354|TC261218|TC275717|TC253672|TC262239|TC265299|TC253255, TC253672|TC262239|TC265299|TC253255|TC269354|TC261218|TC275717, TC275717|TC253672|TC262239|TC265299|TC253255|TC269354|TC261218, TC253255|TC269354|TC261218|TC275717|TC253672|TC262239|TC265299]
BY863668|BY864403|BY862186|TC281158|TC257287|TC281181|TC279957|BY865136|TC257303|BY863847|TC273076|TC281249|TC273938|TC262239|TC280507	[AGCATTGCGATGGTCCTCGCGGA, GCATTGCGATGGTCCTC, AGCATTGCGATGGTCCTCGCGG, AAAGCATTGCGATGGTCC, AAGCATTGCGATGGTCCTCG, CATTGCGATGGTCCTCGCGG, AACAAAGCATTGCGATGGTCCT, AAAGCATTGCGATGGTCCTCG, CAAAGCATTGCGATGGTCCTCG, AAAGCATTGCGATGGTCCTCGCGG, CAAAGCATTGCGATGGTCCTC, CAAAGCATTGCGATGGTCCT, GCATTGCGATGGTCCTCG, AAGCATTGCGATGGTCC, AAGCATTGCGATGGTCCT]	32	[BG343316|TC247974|TC280061|TC280968|BY838840|TC279205|BI949016|TC273959|TC275184, TC273959|TC275184|BG343316|TC247974|TC280061|TC280968|BY838840|TC279205|BI949016, TC247974|TC280061|TC280968|BY838840|TC279205|BI949016|TC273959|TC275184|BG343316, TC279205|BI949016|TC273959|TC275184|BG343316|TC247974|TC280061|TC280968|BY838840, TC280061|TC280968|BY838840|TC279205|BI949016|TC273959|TC275184|BG34331…
BI777058|BY852555|TC268219|BY843510|TC266787|TC277479|TC279936|BY837883|BY838804|TC276246|TC279129|TC258301|BY840852|AJ434911|TC268772|TC239201|BY851418|TC281543	[CTCGTTGAGCTCATCTTAGGACACCT, CTCGTTGAGCTCATCTTAGGA, TCGTTGAGCTCATCTTAGGA, CTCGTTGAGCTCATCTTAGGAC, TTGAGCTCATCTTAGGACACCT, TCTCGTTGAGCTCATCTTAGGA, TCTCGTTGAGCTCATCTTAGGAC, TCGTTGAGCTCATCTTAGGAC, GTTGAGCTCATCTTAGGACACC, GAGCTCATCTTAGGACACCT]	32	[TC257287|BY860473|BY864722|BY859831|TC273938|TC263879|TC269354|TC280687|TC277278|TC259265|TC257303|TC274467|TC270034|BY863385|TC275717, TC277278|TC259265|TC257303|TC274467|TC270034|BY863385|TC275717|TC257287|BY860473|BY864722|BY859831|TC273938|TC263879|TC269354|TC280687, TC257303|TC274467|TC270034|BY863385|TC275717|TC257287|BY860473|BY864722|BY859831|TC273938|TC263879|TC269354|TC280687|TC277278|…
TC243412	[ATACATCCGTATGTAGTCTACTAA, ATATACATCCGTATGTAGTCTACT, ATACATCCGTATGTAGTCTACTA, ATATACATCCGTATGTAGTCTA, ATACATCCGTATGTAGTCTA]	32	[TC242392|AJ582221, AJ582221|TC242392]
TC250387	[CTTTTCTTCAAAGCATCTTG, CTTTTCTTCAAAGCATCTTGA]	32	[TC279511]
TC274644|TC277519	[ACTGATCGCGGGATTGTTCGCGGG, ACTGATCGCGGGATTGTTCGCGG, TGATCGCGGGATTGTTCGCGGG, GACTGATCGCGGGATTGTTCGCGG, ACTGATCGCGGGATTGTTCGCG]	32	[BQ754865|TC270393, BM100823|TC270393|BQ754865, TC270393|BQ754865]
TC243629	[TCTGTAACTTAATATAAGAC]	32	[TC278074]
TC253130	[ATACCCTTGTAGATCGC, ATACCCTTGTAGATCGCTAAGC, ATACCCTTGTAGATCGCTAAG, ACATACCCTTGTAGATCGCTAAGC, ACATACCCTTGTAGATCGCTAAG, CATACCCTTGTAGATCGCTAAGC, CATACCCTTGTAGATCGCTAAGCA]	32	[CBF10B]
TC253255|TC269354|TC275717|TC256588|TC265299|TC261218|TC253672	[ACGCCTGCGCCCGCCGCTCGC, CGACGCCTGCGCCCGCCG, CGCCTGCGCCCGCCGCTCGCCCC, ACGCCTGCGCCCGCCGCT, CATGCGACGCCTGCGCCCGCC, ATGCGACGCCTGCGCCCGCCGCT, GCCCGCCGCTCGCCCCGAC, CGACGCCTGCGCCCGCCGC, CGACGCCTGCGCCCGCCGCT, CTGCGCCCGCCGCTCGCC, CGACGCCTGCGCCCGCCGCTCGCCC, ACGCCTGCGCCCGCCGCTCG, GCGACGCCTGCGCCCGCCGCTC, CGACGCCTGCGCCCGCCGCTC, CTGCGCCCGCCGCTCGCCCCGACC, GCATGCGACGCCTGCGCCCGCC, GACGCCTGCGCCCGCCGC, GCATGCGACGCC…	31	[BM096889|TC268866|TC277871|TC269278|BE421808|TC273612|TC277974|BY842652|BY839394|TC266920|TC273049, BY842652|BY839394|TC266920|TC273049|BM096889|TC268866|TC277871|TC269278|BE421808|TC273612|TC277974, TC277974|BY842652|BY839394|TC266920|TC273049|BM096889|TC268866|TC277871|TC269278|BE421808|TC273612, TC268866|TC277871|TC269278|BE421808|TC273612|TC277974|BY842652|BY839394|TC266920|TC273049|BM096889…
BQ663845|BY859656	[TTGAACCTTATCATTTA, GAACCTTATCATTTAGAGGAA, AACCTTATCATTTAGAGGAAGG, TTGAACCTTATCATTTAGAGGAA, AACCTTATCATTTAGAG, AACCTTATCATTTAGAGGA, ATTGAACCTTATCATTTA, CCTTATCATTTAGAGGAAGGA, CCTTATCATTTAGAGGAAG, TGAACCTTATCATTTAGAGGA, AACCTTATCATTTAGAGGAAGGA, GAACCTTATCATTTAGAGGA, CTTATCATTTAGAGGAAGG, TGAACCTTATCATTTAGAGGAA, AACCTTATCATTTAGAGGAA, AACCTTATCATTTAGAGG, ACCTTATCATTTAGAGGAAGGA, ACCTTATCATTTAGAGGA]	31	[TC277837|TC253939|TC281352|TC276117|TC277315|TC273908|TC279869, TC276117|TC277315|TC273908|TC277837|TC253939|TC281352, TC273908|TC279869|TC277837|TC253939|TC281352|TC276117|TC277315|AJ472577, TC277315|TC273908|TC279869|TC277837|TC253939|TC281352|TC276117, TC277315|TC273908|TC277837|TC253939|TC281352|TC276117, TC281352|TC276117|TC277315|TC273908|TC277837|TC253939, TC279869|TC277837|TC253939|TC281…
BU988612	[AAAGACTTATATTTAGGTACGGAG, AAGACTTATATTTAGGTACGG, AGACTTATATTTAGGTACGGA, AAAGACTTATATTTAGGTACGGA, AAAAGACTTATATTTAGGTACGGA, AAGACTTATATTTAGGTACG, GACTTATATTTAGGTACGGA]	31	[BY858312]
TC238421|BM816956	[GCCTTCGGGTTCGGTCGTCCT, AGGCCTTCGGGTTCGGTCGTCC, GGCCTTCGGGTTCGGTCGTCC, GCCTTCGGGTTCGGTCGTCCTC, GGCCTTCGGGTTCGGTCGTCCT]	31	[TC247623]
TC281158|TC257287|BY864507|TC281249|BY864769|BY862303|BY864760|TC269354|BY859056|BY861299|TC281181|TC257303|TC273938|TC262239	[ACTTGAGAGGTGTAGGAT]	31	[TC279160|BG309664|TC268772|TC247390|TC268219|TC275169|TC275184]
TC277633|TC253420|AV928184	[GCATTTATTAGATAAAAGGCTGA, CATTTATTAGATAAAAGGCTG]	31	[TC271073|BF624109|TC271345|TC272285|BY839190|TC267619|BE455691|BY840550|TC276808|TC253069|AJ435883|TC257313|AJ465351|TC264286|TC274867|TC274734|AJ475254|TC260339|BG344354, TC264286|TC274867|TC274734|AJ475254|TC260339|BG344354|TC267963|TC272604|TC264314|TC270676|TC277837|TC275426|TC264390|AJ432507|AJ436484|BF616824|BE216693|TC249434|TC260546]
TC240529	[CTTGAAACACGGACCAAGGAGT, TCTTGAAACACGGACCAA, TCTTGAAACACGGACCAAGGAGT, TTGAAACACGGACCAAGGA, TCTTGAAACACGGACCAAG, TGAAACACGGACCAAGGA, AACACGGACCAAGGAGT, TTGAAACACGGACCAAGGAG, CCGTCTTGAAACACGGACCAAG, CTTGAAACACGGACCAAGGAGTCT, TGAAACACGGACCAAGGAG, GTCTTGAAACACGGACCAAGGA, TTGAAACACGGACCAAG, TCTTGAAACACGGACCAAGGA, CTTGAAACACGGACCAAGGAG, TCTTGAAACACGGACCAAGGAG, CTTGAAACACGGACCAAGGAGTCTG, TTGAAACACGGACCA…	31	[TC269789, ORSiRGRR00000231|ORSiRGRR00000222|ORSiRGRR00000229|ORSiRGRR00000226|ORSiRGRR00000230|ORSiRGRR00000228|ORSiRGRR00000224|ORSiRGRR00000223|ORSiRGRR00000221|ORSiRGRR00000219|ORSiRGRR00000220|ORSiRGRR00000218|ORSiRGRR00000006|ORSiRGRR00000270|ORSiRGRR00000196|ORSiRGRR00000200|ORSiRGRR00000227|ORSiRGRR00000233|ORSiRGRR00000232, ORSiRGRR00000230|ORSiRGRR00000228|ORSiRGRR00000224|ORSiRGRR00000…
BY863668|BY862186|TC281249|TC279660|BY863980|BY861430|BY862475|TC273938|TC262239|TC273076|TC281181|BY873806|DN159716|TC280507	[GTAGGCAAGGGAAGTCGGCAAAA, GTAGGCAAGGGAAGTCGGCAA, GTAGGCAAGGGAAGTCGGCA]	31	[TC280061|TC280968|TC243199|TC260366|TC247974|TC273959|BG415543, TC243199|TC260366|TC247974|TC273959|BG415543|TC280061|TC280968, BG415543|TC280061|TC280968|TC243199|TC260366|TC247974|TC273959]
TC248707|CB882465|TC250324|TC240199	[CAAGAATTTTAGGACGGAGG, CAAGAATTTTAGGACGGAGGGAGT, ACAAGAATTTTAGGACGGAG, ACAAGAATTTTAGGACGGAGGG, AAGAATTTTAGGACGGAGGGA, ACAAGAATTTTAGGACGGAGG, CAAGAATTTTAGGACGGAGGG, CAAGAATTTTAGGACGGA, CTAACACAAGAATTTTAGGACGGA]	31	[TC281059]
ambig	[TAAGTAAAATAACGTTAAAA, ATAAGTAAAATAACGTTAAA, ATAAGTAAAATAACGTTAAAAG, ATAAGTAAAATAACGTTAA, AATAAGTAAAATAACGTTAAA, ATAAGTAAAATAACGTTAAAA, AATAAGTAAAATAACGTTAAAA, AAGTAAAATAACGTTAAAA]	31	[TC274467|TC257287|TC273938|TC269354|TC259265|TC257303|TC278355, TC257303|TC278355|TC274467|TC257287|TC273938|TC269354|TC259265, TC278355|TC274467|TC257287|TC273938|TC269354|TC259265|TC257303, TC259265|TC257303|TC278355|TC274467|TC257287|TC273938|TC269354, TC269354|TC259265|TC257303|TC278355|TC274467|TC257287|TC273938, TC257287|TC273938|TC269354|TC259265|TC257303|TC278355|TC274467, TC273938|TC269…
TC277633|AV928311|TC277911|AV928184	[CGGATCGCATGGCCTTTGTGCCG, CATGGCCTTTGTGCCGGC, TCGCATGGCCTTTGTGCCGGCG, ATCGCATGGCCTTTGTGCCGGCG, ATCGCATGGCCTTTGTGCCGGC, ATGGCCTTTGTGCCGGCGA, CATGGCCTTTGTGCCGGCGA, ATCGCATGGCCTTTGTGCCGG, GATCGCATGGCCTTTGTGCCGGC, ATGGCCTTTGTGCCGGCGAC, ATGGCCTTTGTGCCGGCG, CGGATCGCATGGCCTTTGTGCC, CGGATCGCATGGCCTTTGTGCCGGC]	31	[TC271130|TC278471|TC278984|AJ431798|TC270495|BJ468746|TC255174|CB863490|TC278287|TC238862|TC254021|BY840456|TC281159|BY852488|AJ464006|TC245741|TC281325|BM097446|TC279430, TC274867|AJ475254|TC260339|TC267963|TC272604|TC264314|TC270676|TC275426|TC264390|AJ432507|AJ436484|BF616824|BE216693|TC249434|TC260546|TC269357|TC271130|TC278471|TC278984, BE216693|TC249434|TC260546|TC269357|TC271130|TC278471|…
CB864308	[TTTAGTTATGTCGACTGCAGGCAT, GTTATGTCGACTGCAGGCATG, TATGTCGACTGCAGGCATGTT, AGTTATGTCGACTGCAGGCAT, GTTATGTCGACTGCAGGCAT, TTATGTCGACTGCAGGCATGT, TTAGTTATGTCGACTGCAGGCATG, TTTAGTTATGTCGACTGCAGGCA, GTTATGTCGACTGCAGGCA, AGTTATGTCGACTGCAGGCATG, GTTATGTCGACTGCAGGCATGTTT]	31	[TC263815, BE420785]
BY842103|AJ464612|AJ434732|TC281054|TC256453|TC276963|TC275687|TC280394|AJ434005|BG343676|TC239808|BY840460|TC251469|TC266850|TC280722|TC276117|TC277315|TC274572|AJ465294	[CCAGAACATCTAAGGGCATCAC, CGGCCCAGAACATCTAAGGGC, CCAGAACATCTAAGGGCA, CCAGAACATCTAAGGGCATCA, CGGCCCAGAACATCTAAGGGCA]	30	[BY864151|TC244699|TC258235|TC265681, TC265681|BY864151|TC244699|TC258235, TC258235|TC265681|BY864151|TC244699]
BY862186|TC257303|TC281158|TC279957|BY863847|TC273076|BY860878|BY862962|BY864115|BY865136|TC281249|BY863980|BY861430|TC273938|TC262239|TC281181|BY873806|TC280507|BY863668	[CGCCCCTTCGGGAGCTTTCCCCGAGC, ATCGCCCCTTCGGGAGCTTT, ATCGCCCCTTCGGGAGCTT, GGGAATCGCCCCTTCGGGA, CCCCTTCGGGAGCTTTCCCCGAGCA, CCCTTCGGGAGCTTTCCCCGAGCA, CGCCCCTTCGGGAGCTTTCCCCGA, GAATCGCCCCTTCGGGAGCTTTCCC, GAATCGCCCCTTCGGGAGCTTTCC, GCCCCTTCGGGAGCTTTCCCCGAGC, GGGAATCGCCCCTTCGGGAGCTTTCC, ATCGCCCCTTCGGGAGCTTTCCC, CCGGGAATCGCCCCTTCGGGAGCTT, CCTTCGGGAGCTTTCCC, CGCCCCTTCGGGAGCTTTCCCCG, CCGGGAATCGCCCCTTCGGGAGC…	30	[TC280061|TC280968|BY838840|TC279205|TC273959|AJ483699|BI949016|BG343316|TC247974, BG343316|TC243199|TC247974|TC280061|TC280968|BY838840|TC279205|TC273959|AJ483699, AJ483699|BG343316|TC247974|TC280061|TC280968|BY838840|TC279205|TC273959, TC280061|TC280968|BY838840|TC279205|TC273959|AJ483699|BG343316|TC243199|TC247974, TC243199|TC247974|TC280061|TC280968|BY838840|TC279205|TC273959|AJ483699|BG34331…
BY842103|AJ464612|AJ434732|TC281054|TC256453|TC276963|TC275687|TC280394|AJ434005|BG343676|TC239808|BY840460|TC251469|TC266850|TC280722|TC276117|TC277315|TC274572|AJ465294	[AGAACATCTAAGGGCATCACAGAC, AGAACATCTAAGGGCAT, CAGAACATCTAAGGGCATCACA, AGAACATCTAAGGGCATCACA, CAGAACATCTAAGGGCATCAC, AGAACATCTAAGGGCATCACAG]	30	[TC244699|TC258235|TC265681|BY864151, TC265681|BY864151|TC244699|TC258235, TC258235|TC265681|BY864151|TC244699]
CB863914|AV928480|TC281332|AV930183|CB861985|TC266766|TC260791|TC265681|TC244699|AV928396|CB863945	[ATCGCTCTGGATACATTAGCATGG, CGCTCTGGATACATTAGCATGG, CTCTGGATACATTAGCATGG, CGCTCTGGATACATTAGCATGGGA, CTGGATACATTAGCATGGG]	30	[TC263640|TC275490|TC277538|TC247973|TC238892|TC253069|TC257510|TC270889|AJ432850|TC277172|TC244664|TC267703|AV925750|AV926124|BY843179|TC278747|TC279103|TC238672|TC268728, TC270887|TC263640|TC275490|TC277538|TC247973|TC238892|TC253069|TC257510|TC270889|AJ432850|TC277172|TC244664|TC267703|AV925750|AV926124|BY843179|TC278747|TC279103|TC238672, TC277517|CB860828|BY842381|BY849202|TC279635|TC278694|…
BM096889|TC277825|TC264858|BG366261|AJ435560|TC269278|TC277871|BE421808|TC271612|BY839394|TC273049|TC266920|TC268866|TC277974|TC273612|BY842652	[CCGGCACACGGTAGCTTCGC, CCGGCACACGGTAGCTTCGCG, CGGCACACGGTAGCTTCGCG, CGGCACACGGTAGCTTCGCGC, CGGCACACGGTAGCTTCGCGCC, CCGGCACACGGTAGCTTCGCGC]	30	[TC262780|TC253672|TC265299|TC253255|TC269354|TC261218|TC275717|TC280289|TC270034|CB863083, TC261218|TC275717|TC280289|TC270034|CB863083|TC262780|TC253672|TC265299|TC253255|TC269354, TC270034|CB863083|TC262780|TC253672|TC265299|TC253255|TC269354|TC261218|TC275717|TC280289, TC265299|TC253255|TC269354|TC261218|TC275717|TC280289|TC270034|CB863083|TC262780|TC253672]
[truncated: 13,378 more rows]

## Sheet: GP(TaDREB)_nonChloroplast siRNA
gene	reads	count	element
[truncated: 8,298 more rows]
