# Supplementary material for: A Transgenic Transcription Factor (TaDREB3) in Barley Affects the Expression of MicroRNAs and Other Small Non-Coding RNAs
Source: PLoS One. 2012 Aug 1;7(8):e42030. doi: 10.1371/journal.pone.0042030 (PMC3409865; doi:10.1371/journal.pone.0042030)
Supplement: Table S11 — Detected tRNA-derived small RNAs (tsRNAs) by the reads (allowing 0 mismatch) in non-transgenic barley (GP) and transgenic barley (GP(TaDREB3)). The log2-ratio indicates the differential expression. Sheet 1 shows tsRNAs detected by the reads with threshold > = 1. Sheet 2 shows tsRNAs detected by the reads with threshold > = 10. (XLSX) [file pone.0042030.s011.xlsx]

## Sheet: tRNA_1
name	GP	GP(TaDREB3)	GP(TaDREB3)_norm	log2
GlyTCC	251860	61718	85366.5	-1.56088
AlaAGC	25515	15045	20809.8	-0.294083
ArgCCT	4708	3626	5015.37	0.091243
PheGAA	4488	12165	16826.3	1.90657
ValAAC	2368	5453	7542.43	1.67136
ValCAC	2188	2131	2947.54	0.429896
AsnGTT	1553	986	1363.81	-0.18742
TyrGTA	1514	1287	1780.14	0.233625
ArgTCG	1258	436	603.062	-1.06075
GluCTC	936	439	607.212	-0.624309
GlnTTG	864	402	556.034	-0.635857
SerAGA	727	308	426.016	-0.771047
MetCAT	621	500	691.585	0.155313
GluTTC	546	114	157.681	-1.79189
CysGCA	477	120	165.98	-1.52298
SerCGA	345	74	102.355	-1.75302
ArgACG	313	222	307.064	-0.0276246
GlyCCC	305	65	89.906	-1.76232
GlnCTG	299	80	110.654	-1.4341
IleTAT	260	155	214.391	-0.278265
AlaCGC	170	143	197.793	0.218459
HisGTG	156	185	255.886	0.713958
SerTGA	155	56	77.4575	-1.00079
HisATG	148	64	88.5229	-0.741475
ArgTCT	131	47	65.009	-1.01086
LysTTT	113	66	91.2892	-0.307806
ThrAGT	107	26	35.9624	-1.57305
ValTAC	99	103	142.467	0.525122
SerGCT	97	33	45.6446	-1.08754
ThrCGT	88	25	34.5792	-1.3476
GlyACC	75	59	81.607	0.121803
LeuTAG	64	35	48.4109	-0.402739
ArgCCG	61	78	107.887	0.822643
IleAAT	54	10	13.8317	-1.96498
AlaTGC	50	82	113.42	1.18167
GlyGCC	50	29	40.1119	-0.317897
LeuCAA	43	35	48.4109	0.170997
ProCGG	31	12	16.598	-0.901255
ThrGGT	28	6	8.29902	-1.75441
LeuTAA	26	8	11.0654	-1.23246
TrpCCA	25	5	6.91585	-1.85395
AspGTC	21	11	15.2149	-0.464907
ProGGG	19	4	5.53268	-1.77995
ProTGG	15	12	16.598	0.14605
ProAGG	14	9	12.4485	-0.169452
TyrATA	11	10	13.8317	0.330475
LeuCAG	11	0	0	#NUM!
ThrTGT	10	1	1.38317	-2.85395
LysCTT	9	2	2.76634	-1.70195
SerGGA	7	7	9.68219	0.467978
ValGAC	5	2	2.76634	-0.85395
LeuAAG	3	1	1.38317	-1.11698
IleGAT	1	4	5.53268	2.46798
AlaGGC	1	3	4.14951	2.05294
Undet???	1	5	6.91585	2.78991
sum	303044	106504	147313	-1.04064

## Sheet: tRNA_10
name	GP	GP(TaDREB3)	GP(TaDREB3)_norm	log2
GlyTCC	251860	61718	85366.5	-1.56088
AlaAGC	25515	15045	20809.8	-0.294083
ArgCCT	4708	3626	5015.37	0.091243
PheGAA	4488	12165	16826.3	1.90657
ValAAC	2368	5453	7542.43	1.67136
ValCAC	2188	2131	2947.54	0.429896
AsnGTT	1553	986	1363.81	-0.18742
TyrGTA	1514	1287	1780.14	0.233625
ArgTCG	1258	436	603.062	-1.06075
GluCTC	936	439	607.212	-0.624309
GlnTTG	864	402	556.034	-0.635857
SerAGA	727	308	426.016	-0.771047
MetCAT	621	500	691.585	0.155313
GluTTC	546	114	157.681	-1.79189
CysGCA	477	120	165.98	-1.52298
SerCGA	345	74	102.355	-1.75302
ArgACG	313	222	307.064	-0.0276246
GlyCCC	305	65	89.906	-1.76232
GlnCTG	299	80	110.654	-1.4341
IleTAT	260	155	214.391	-0.278265
AlaCGC	170	143	197.793	0.218459
HisGTG	156	185	255.886	0.713958
SerTGA	155	56	77.4575	-1.00079
HisATG	148	64	88.5229	-0.741475
ArgTCT	131	47	65.009	-1.01086
LysTTT	113	66	91.2892	-0.307806
ThrAGT	107	26	35.9624	-1.57305
ValTAC	99	103	142.467	0.525122
SerGCT	97	33	45.6446	-1.08754
ThrCGT	88	25	34.5792	-1.3476
GlyACC	75	59	81.607	0.121803
LeuTAG	64	35	48.4109	-0.402739
ArgCCG	61	78	107.887	0.822643
IleAAT	54	10	13.8317	-1.96498
AlaTGC	50	82	113.42	1.18167
GlyGCC	50	29	40.1119	-0.317897
LeuCAA	43	35	48.4109	0.170997
ProCGG	31	12	16.598	-0.901255
ThrGGT	28	6	8.29902	-1.75441
LeuTAA	26	8	11.0654	-1.23246
TrpCCA	25	5	6.91585	-1.85395
AspGTC	21	11	15.2149	-0.464907
ProGGG	19	4	5.53268	-1.77995
ProTGG	15	12	16.598	0.14605
ProAGG	14	9	12.4485	-0.169452
TyrATA	11	10	13.8317	0.330475
LeuCAG	11	0	0	#NUM!
ThrTGT	10	1	1.38317	-2.85395
sum	303017	106480	147280	-1.04084
