# Supplementary material for: A Transgenic Transcription Factor (TaDREB3) in Barley Affects the Expression of MicroRNAs and Other Small Non-Coding RNAs
Source: PLoS One. 2012 Aug 1;7(8):e42030. doi: 10.1371/journal.pone.0042030 (PMC3409865; doi:10.1371/journal.pone.0042030)
Supplement: Table S12 — Small RNAs derived from TaDREB3 and its regulated 10 genes in non-transgenic barley (GP) and transgenic barley (GP(TaDREB3)). The log2-ratio indicates the differential expression. (XLSX) [file pone.0042030.s012.xlsx]

## Sheet: TaDREB3 association
Forward strand						Reverse strand
name	GP	GP(TaDREB3)				name	GP	GP(TaDREB3)
TaDREB3	0	57				TaDREB3	0	16
TaDREB3 downstream genes (forward)						TaDREB3 downstream genes (reverse)
name	GB	GB(TaDREB3)	GB(TaDREB3)_norm	log2		name	GB	GB(TaDREB3)	GB(TaDREB3)_norm	log2
CBF15	1785	161	222.69	-3.00281		CBF16	185	52	71.9248	-1.36296
CBF16	603	178	246.204	-1.2923		CBF10B	169	49	67.7753	-1.31819
CBF10B	474	132	182.578	-1.37637		HvCor14B	114	68	94.0556	-0.277449
HvCor14B	107	60	82.9902	-0.366598		CBF15	26	9	12.4485	-1.06254
Dhn10	37	14	19.3644	-0.93412		HvCBF23	17	1	1.38317	-3.61948
HvCBF23	10	1	1.38317	-2.85395		Dhn10	16	8	11.0654	-0.532022
HvDHN5	7	7	9.68219	0.467978		HvDHN8	8	1	1.38317	-2.53202
Dhn9	3	1	1.38317	-1.11698		HvDHN5	1	0	0	#NUM!
HvDHN8	2	0	0	#NUM!		Dhn9	1	0	0	#NUM!
