# Supplementary material for: A Transgenic Transcription Factor (TaDREB3) in Barley Affects the Expression of MicroRNAs and Other Small Non-Coding RNAs
Source: PLoS One. 2012 Aug 1;7(8):e42030. doi: 10.1371/journal.pone.0042030 (PMC3409865; doi:10.1371/journal.pone.0042030)
Supplement: Table S13 — Chloroplast genome distribution of the reads (allowing 0 mismatch) in non-transgenic barley (GP) and transgenic barley (GP(TaDREB3)). Sheet 1 shows chloroplast genome distribution of the reads in GP. Sheet 2 shows chloroplast genome distribution of the reads in GP(TaDREB3). (XLSX) [file pone.0042030.s013.xlsx]

## Sheet: GP_chloroplast
Read ID (GP)	Read count	Strand	Reference	Position	Read sequence	Pair-wise	Mismatch
181144	1	-	EF115541	0	GGGGCGAACGACGGGAATTGA	IIIIIIIIIIIIIIIIIIIII	1	20:T>G
217508	1	-	EF115541	0	TGGGCGAACGACGGGAA	IIIIIIIIIIIIIIIII	1
864599	1	-	EF115541	0	GGGGCGAACGACGGGAATTG	IIIIIIIIIIIIIIIIIIII	1	19:T>G
207551	1	-	EF115541	1	GGGCGAACGACGGGAATTG	IIIIIIIIIIIIIIIIIII	1
520548	1	-	EF115541	1	GGGCGAACGACGGGAATT	IIIIIIIIIIIIIIIIII	1
748105	1	-	EF115541	1	GGGCGAACGACGGGAATTGAA	IIIIIIIIIIIIIIIIIIIII	1
396012	1	-	EF115541	2	GGCGAACGACGGGAATTGAA	IIIIIIIIIIIIIIIIIIII	1
480417	1	+	EF115541	3	GCGAACGACGGGAATTG	IIIIIIIIIIIIIIIII	1
825989	1	-	EF115541	3	GCGAACGACGGGAATTGAACCC	IIIIIIIIIIIIIIIIIIIIII	1
337843	1	-	EF115541	4	CGAACGACGGGAATTGAAC	IIIIIIIIIIIIIIIIIII	1
713858	3	-	EF115541	4	CGAACGACGGGAATTGAA	IIIIIIIIIIIIIIIIII	1
549888	2	-	EF115541	5	GAACGACGGGAATTGAACC	IIIIIIIIIIIIIIIIIII	1
595214	3	-	EF115541	5	GAACGACGGGAATTGAAC	IIIIIIIIIIIIIIIIII	1
88903	1	-	EF115541	6	TGCGACGGGAATTGAACCCGCGCAT	IIIIIIIIIIIIIIIIIIIIIIIII	1	23:A>G,24:A>T
145249	3	-	EF115541	7	ACGACGGGAATTGAACCCGCGCA	IIIIIIIIIIIIIIIIIIIIIII	1
587496	2	-	EF115541	7	AAGACGGGAATTGAACCCGCGCAT	IIIIIIIIIIIIIIIIIIIIIIII	1	22:C>A
587757	43	-	EF115541	7	ACGACGGGAATTGAACCCGCGCAT	IIIIIIIIIIIIIIIIIIIIIIII	1
683423	2	-	EF115541	7	ACGACGGGAATTGAACC	IIIIIIIIIIIIIIIII	1
715096	2	-	EF115541	7	ACGACGGGAATTGAACCCGCGCATGG	IIIIIIIIIIIIIIIIIIIIIIIIII	1
746253	4	-	EF115541	7	ACGACGGGAATTGAACCCGCGCATG	IIIIIIIIIIIIIIIIIIIIIIIII	1
906744	1	-	EF115541	7	ACGGCGGGAATTGAACCCGCGCAT	IIIIIIIIIIIIIIIIIIIIIIII	1	20:A>G
309434	3	-	EF115541	8	CGACGGGAATTGAACCCGCGCATGG	IIIIIIIIIIIIIIIIIIIIIIIII	1
497292	12	-	EF115541	8	CGACGGGAATTGAACCCGCGCAT	IIIIIIIIIIIIIIIIIIIIIII	1
559764	1	-	EF115541	9	TACGGGAATTGAACCCGCGC	IIIIIIIIIIIIIIIIIIII	1	19:G>T
866813	5	-	EF115541	9	GACGGGAATTGAACCCGCGCA	IIIIIIIIIIIIIIIIIIIII	1
867212	1	-	EF115541	9	TTCGGGAATTGAACCCGCGCA	IIIIIIIIIIIIIIIIIIIII	1	19:A>T,20:G>T
685597	1	-	EF115541	11	CGGGAATTGAACCCGCGCA	IIIIIIIIIIIIIIIIIII	1
709629	2	-	EF115541	11	CGGGAATTGAACCCGCGCAT	IIIIIIIIIIIIIIIIIIII	1
883622	2	-	EF115541	12	GGGAATTGAACCCGCGCA	IIIIIIIIIIIIIIIIII	1
979570	1	-	EF115541	12	GGGAATTGAACCCGCGCATGGTG	IIIIIIIIIIIIIIIIIIIIIII	1
226721	1	-	EF115541	16	ATTGAACCCGCGCATGGTG	IIIIIIIIIIIIIIIIIII	1
974902	1	-	EF115541	17	TTGAACCCGCGCATGGTGGATT	IIIIIIIIIIIIIIIIIIIIII	1
17595	1	-	EF115541	21	ACCCGCGCATGGTGGATT	IIIIIIIIIIIIIIIIII	1
278372	3	-	EF115541	30	TGGTGGATTCACAATCCACTGCCT	IIIIIIIIIIIIIIIIIIIIIIII	1
826136	1	-	EF115541	30	TGGTGGATTCACAATCCACTGCC	IIIIIIIIIIIIIIIIIIIIIII	1
920248	1	-	EF115541	31	GGTGGATTCACAATCCACTG	IIIIIIIIIIIIIIIIIIII	1
868524	2	-	EF115541	33	TGGATTCACAATCCACTGCCTTG	IIIIIIIIIIIIIIIIIIIIIII	1
170	5	-	EF115541	34	GGATTCACAATCCACTGCCTT	IIIIIIIIIIIIIIIIIIIII	1
406656	2	-	EF115541	34	GGATTCACAATCCACTGCCTTGA	IIIIIIIIIIIIIIIIIIIIIII	1
665422	2	-	EF115541	34	GGATTCACAATCCACTGCCTTG	IIIIIIIIIIIIIIIIIIIIII	1
920669	3	-	EF115541	34	GGATTCACAATCCACTGCCT	IIIIIIIIIIIIIIIIIIII	1
283889	18	-	EF115541	35	GATTCACAATCCACTGCCT	IIIIIIIIIIIIIIIIIII	1
296852	12	-	EF115541	35	GATTCACAATCCACTGCCTTG	IIIIIIIIIIIIIIIIIIIII	1
307865	4	-	EF115541	35	GATTCACAATCCACTGCCTT	IIIIIIIIIIIIIIIIIIII	1
400740	2	-	EF115541	35	GATTCACAATCCACTGCC	IIIIIIIIIIIIIIIIII	1
906926	6	-	EF115541	35	GATTCACAATCCACTGCCTTGA	IIIIIIIIIIIIIIIIIIIIII	1
966706	1	-	EF115541	35	GATTCACAATCCACTGC	IIIIIIIIIIIIIIIII	1
187451	2	-	EF115541	36	ATTCACAATCCACTGCCTTGA	IIIIIIIIIIIIIIIIIIIII	1
337154	1	-	EF115541	36	ATTCACAATCCACTGCCTTGAT	IIIIIIIIIIIIIIIIIIIIII	1
338831	1	-	EF115541	36	ATTCACAATCCACTGCCTT	IIIIIIIIIIIIIIIIIII	1
832293	1	+	EF115541	36	ATTCACAATCCACTGCCT	IIIIIIIIIIIIIIIIII	1
871090	3	-	EF115541	36	ATTCACAATCCACTGCCTTG	IIIIIIIIIIIIIIIIIIII	1
143756	5	-	EF115541	37	TTCACAATCCACTGCCTTGA	IIIIIIIIIIIIIIIIIIII	1
222525	2	-	EF115541	37	TTCACAATCCACTGCCTT	IIIIIIIIIIIIIIIIII	1
322263	5	-	EF115541	37	TTCACAATCCACTGCCT	IIIIIIIIIIIIIIIII	1
872561	1	-	EF115541	37	TTCACAATCCACTGCCTTGAT	IIIIIIIIIIIIIIIIIIIII	1
900751	2	-	EF115541	37	TTCACAATCCACTGCCTTG	IIIIIIIIIIIIIIIIIII	1
251759	3	-	EF115541	38	TCACAATCCACTGCCTTGATC	IIIIIIIIIIIIIIIIIIIII	1
373462	1	-	EF115541	38	TCACAATCCACTGCCTTGATCCA	IIIIIIIIIIIIIIIIIIIIIII	1
420855	2	-	EF115541	38	TCACAATCCACTGCCTTGAT	IIIIIIIIIIIIIIIIIIII	1
655798	7	-	EF115541	38	TCACAATCCACTGCCTT	IIIIIIIIIIIIIIIII	1
727940	41	-	EF115541	38	TCACAATCCACTGCCTTGA	IIIIIIIIIIIIIIIIIII	1
54824	67	-	EF115541	39	CACAATCCACTGCCTTGA	IIIIIIIIIIIIIIIIII	1
167236	3	-	EF115541	39	CACAATCCACTGCCTTGATC	IIIIIIIIIIIIIIIIIIII	1
277154	3	-	EF115541	39	CACAATCCACTGCCTTGATCCA	IIIIIIIIIIIIIIIIIIIIII	1
545111	3	-	EF115541	39	CACAATCCACTGCCTTGATCCAC	IIIIIIIIIIIIIIIIIIIIIII	1
545116	1	-	EF115541	39	GACAATCCACTGCCTTGATCCAC	IIIIIIIIIIIIIIIIIIIIIII	1	22:C>G
545334	1	-	EF115541	39	CCCAATCCACTGCCTTGATCCAC	IIIIIIIIIIIIIIIIIIIIIII	1	21:A>C
640263	8	-	EF115541	39	CACAATCCACTGCCTTG	IIIIIIIIIIIIIIIII	1
928069	1	-	EF115541	39	CACAATCCACTGCCTTGAT	IIIIIIIIIIIIIIIIIII	1
987361	1	-	EF115541	39	CACAATCCACTGCCTTGATCCACT	IIIIIIIIIIIIIIIIIIIIIIII	1
988280	1	-	EF115541	39	CACAATCCACTGCCTTGATCC	IIIIIIIIIIIIIIIIIIIII	1
95574	1	-	EF115541	40	ACAATCCACTGCCTTGATCC	IIIIIIIIIIIIIIIIIIII	1
241593	1	-	EF115541	40	ACAATCCACTGCCTTGAT	IIIIIIIIIIIIIIIIII	1
341160	50	-	EF115541	40	ACAATCCACTGCCTTGA	IIIIIIIIIIIIIIIII	1
401937	2	-	EF115541	40	ACAATCCACTGCCTTGATCCA	IIIIIIIIIIIIIIIIIIIII	1
401944	1	-	EF115541	40	TCAATCCACTGCCTTGATCCA	IIIIIIIIIIIIIIIIIIIII	1	20:A>T
402052	1	-	EF115541	40	TTAATCCACTGCCTTGATCCA	IIIIIIIIIIIIIIIIIIIII	1	19:C>T,20:A>T
856439	2	-	EF115541	40	ACAATCCACTGCCTTGATC	IIIIIIIIIIIIIIIIIII	1
205002	2	-	EF115541	41	CAATCCACTGCCTTGATCCACT	IIIIIIIIIIIIIIIIIIIIII	1
273141	9	-	EF115541	41	CAATCCACTGCCTTGAT	IIIIIIIIIIIIIIIII	1
321536	2	-	EF115541	41	CAATCCACTGCCTTGATCC	IIIIIIIIIIIIIIIIIII	1
386076	4	-	EF115541	41	CAATCCACTGCCTTGATCCAC	IIIIIIIIIIIIIIIIIIIII	1
386080	1	-	EF115541	41	GAATCCACTGCCTTGATCCAC	IIIIIIIIIIIIIIIIIIIII	1	20:C>G
555130	4	-	EF115541	41	CAATCCACTGCCTTGATCCA	IIIIIIIIIIIIIIIIIIII	1
697263	2	-	EF115541	41	CAATCCACTGCCTTGATC	IIIIIIIIIIIIIIIIII	1
6257	1	-	EF115541	42	AATCCACTGCCTTGATCCACTT	IIIIIIIIIIIIIIIIIIIIII	1
117802	3	-	EF115541	42	AATCCACTGCCTTGATCCAC	IIIIIIIIIIIIIIIIIIII	1
128170	4	-	EF115541	42	AATCCACTGCCTTGATC	IIIIIIIIIIIIIIIII	1
218949	2	-	EF115541	42	AATCCACTGCCTTGATCCA	IIIIIIIIIIIIIIIIIII	1
21204	4	-	EF115541	43	ATCCACTGCCTTGATCCACTT	IIIIIIIIIIIIIIIIIIIII	1
229839	1	-	EF115541	43	ATCCACTGCCTTGATCC	IIIIIIIIIIIIIIIII	1
634639	1	-	EF115541	43	ATCCACTGCCTTGATCCA	IIIIIIIIIIIIIIIIII	1
573165	1	-	EF115541	44	TCCACTGCCTTGATCCA	IIIIIIIIIIIIIIIII	1
11736	1	-	EF115541	46	CACTGCCTTGATCCACTTGG	IIIIIIIIIIIIIIIIIIII	1
138783	2	-	EF115541	46	CACTGCCTTGATCCACTTG	IIIIIIIIIIIIIIIIIII	1
781919	1	-	EF115541	46	CACTGCCTTGATCCACTT	IIIIIIIIIIIIIIIIII	1
881929	2	-	EF115541	46	CACTGCCTTGATCCACT	IIIIIIIIIIIIIIIII	1
568043	1	-	EF115541	47	ACTGCCTTGATCCACTTG	IIIIIIIIIIIIIIIIII	1
153440	1	-	EF115541	48	CGGCCTTGATCCACTTGGCTACAT	IIIIIIIIIIIIIIIIIIIIIIII	1	22:T>G
153484	1	-	EF115541	48	CTGCCTTGATCCACTTGGCTACAT	IIIIIIIIIIIIIIIIIIIIIIII	1
579478	1	-	EF115541	48	CTGCCTTGATCCACTTGGCTA	IIIIIIIIIIIIIIIIIIIII	1
13220	1	-	EF115541	51	TGGCGGCCCACTTGGCTACATCCGCC	IIIIIIIIIIIIIIIIIIIIIIIIII	1	19:T>C,20:A>G,22:T>C,23:T>G,24:C>G,25:C>T
43787	1	-	EF115541	51	AATACGACCACTTGGCTACATCCGCC	IIIIIIIIIIIIIIIIIIIIIIIIII	1	19:T>A,20:A>G,21:G>C,22:T>A,24:C>A,25:C>A
93289	2	-	EF115541	51	GACCGCTCCACTTGGCTACATCCGCC	IIIIIIIIIIIIIIIIIIIIIIIIII	1	20:A>C,22:T>C,23:T>C,24:C>A,25:C>G
97213	1	-	EF115541	51	CGTCGCTCCACTTGGCTACATCCGCC	IIIIIIIIIIIIIIIIIIIIIIIIII	1	20:A>C,22:T>C,24:C>G
111454	1	-	EF115541	51	TCACCATCCACTTGGCTACATCCGCC	IIIIIIIIIIIIIIIIIIIIIIIIII	1	21:G>C,22:T>C,23:T>A,25:C>T
121529	1	-	EF115541	51	AAGCCATCCACTTGGCTACATCCGCC	IIIIIIIIIIIIIIIIIIIIIIIIII	1	21:G>C,22:T>C,23:T>G,24:C>A,25:C>A
121763	1	-	EF115541	51	ACGCCATCCACTTGGCTACATCCGCC	IIIIIIIIIIIIIIIIIIIIIIIIII	1	21:G>C,22:T>C,23:T>G,25:C>A
121850	1	-	EF115541	51	CGGCCATCCACTTGGCTACATCCGCC	IIIIIIIIIIIIIIIIIIIIIIIIII	1	21:G>C,22:T>C,23:T>G,24:C>G
121880	1	-	EF115541	51	ATGCCATCCACTTGGCTACATCCGCC	IIIIIIIIIIIIIIIIIIIIIIIIII	1	21:G>C,22:T>C,23:T>G,24:C>T,25:C>A
122716	1	-	EF115541	51	CATCCATCCACTTGGCTACATCCGCC	IIIIIIIIIIIIIIIIIIIIIIIIII	1	21:G>C,22:T>C,24:C>A
123039	1	-	EF115541	51	CGTCCATCCACTTGGCTACATCCGCC	IIIIIIIIIIIIIIIIIIIIIIIIII	1	21:G>C,22:T>C,24:C>G
150403	1	-	EF115541	51	CCCGTGTCCACTTGGCTACATCCGCC	IIIIIIIIIIIIIIIIIIIIIIIIII	1	20:A>G,21:G>T,22:T>G,23:T>C
186260	5	-	EF115541	51	ACCGACTCCACTTGGCTACATCCGCC	IIIIIIIIIIIIIIIIIIIIIIIIII	1	20:A>C,21:G>A,22:T>G,23:T>C,25:C>A
223555	1	-	EF115541	51	AATAGATCCACTTGGCTACATCCGCC	IIIIIIIIIIIIIIIIIIIIIIIIII	1	22:T>A,24:C>A,25:C>A
233620	1	-	EF115541	51	ACGATTTCCACTTGGCTACATCCGCC	IIIIIIIIIIIIIIIIIIIIIIIIII	1	20:A>T,21:G>T,22:T>A,23:T>G,25:C>A
235017	1	-	EF115541	51	CGTTCATCCACTTGGCTACATCCGCC	IIIIIIIIIIIIIIIIIIIIIIIIII	1	21:G>C,24:C>G
293398	1	-	EF115541	51	ACCGACCCCACTTGGCTACATCCGCC	IIIIIIIIIIIIIIIIIIIIIIIIII	1	19:T>C,20:A>C,21:G>A,22:T>G,23:T>C,25:C>A
294703	1	-	EF115541	51	ATACGTTCCACTTGGCTACATCCGCC	IIIIIIIIIIIIIIIIIIIIIIIIII	1	20:A>T,22:T>C,23:T>A,24:C>T,25:C>A
295868	1	-	EF115541	51	CCAACGTCCACTTGGCTACATCCGCC	IIIIIIIIIIIIIIIIIIIIIIIIII	1	20:A>G,21:G>C,22:T>A,23:T>A
302523	1	-	EF115541	51	ACCCGTTCCACTTGGCTACATCCGCC	IIIIIIIIIIIIIIIIIIIIIIIIII	1	20:A>T,22:T>C,23:T>C,25:C>A
302601	1	-	EF115541	51	CGCCGTTCCACTTGGCTACATCCGCC	IIIIIIIIIIIIIIIIIIIIIIIIII	1	20:A>T,22:T>C,23:T>C,24:C>G
303855	1	-	EF115541	51	CGCACGTCCACTTGGCTACATCCGCC	IIIIIIIIIIIIIIIIIIIIIIIIII	1	20:A>G,21:G>C,22:T>A,23:T>C,24:C>G
305001	1	-	EF115541	51	TGGCGTTCCACTTGGCTACATCCGCC	IIIIIIIIIIIIIIIIIIIIIIIIII	1	20:A>T,22:T>C,23:T>G,24:C>G,25:C>T
315443	1	-	EF115541	51	TGGTGCCCCACTTGGCTACATCCGCC	IIIIIIIIIIIIIIIIIIIIIIIIII	1	19:T>C,20:A>C,23:T>G,24:C>G,25:C>T
323253	1	-	EF115541	51	CGGCATTCCACTTGGCTACATCCGCC	IIIIIIIIIIIIIIIIIIIIIIIIII	1	20:A>T,21:G>A,22:T>C,23:T>G,24:C>G
372431	1	-	EF115541	51	TACCTCCCCACTTGGCTACATCCGCC	IIIIIIIIIIIIIIIIIIIIIIIIII	1	19:T>C,20:A>C,21:G>T,22:T>C,23:T>C,24:C>A,25:C>T
377299	1	-	EF115541	51	GCCGGTTCCACTTGGCTACATCCGCC	IIIIIIIIIIIIIIIIIIIIIIIIII	1	20:A>T,22:T>G,23:T>C,25:C>G
395684	2	-	EF115541	51	CCCGATTCCACTTGGCTACATCCGCC	IIIIIIIIIIIIIIIIIIIIIIIIII	1	20:A>T,21:G>A,22:T>G,23:T>C
399680	1	-	EF115541	51	CATTCGACCACTTGGCTACATCCGCC	IIIIIIIIIIIIIIIIIIIIIIIIII	1	19:T>A,20:A>G,21:G>C,24:C>A
403047	1	-	EF115541	51	GCATAAGCCACTTGGCTACATCCGCC	IIIIIIIIIIIIIIIIIIIIIIIIII	1	19:T>G,21:G>A,23:T>A,25:C>G
414545	1	-	EF115541	51	CCTTAAGCCACTTGGCTACATCCGCC	IIIIIIIIIIIIIIIIIIIIIIIIII	1	19:T>G,21:G>A
456016	1	-	EF115541	51	AAACGATCCACTTGGCTACATCCGCC	IIIIIIIIIIIIIIIIIIIIIIIIII	1	22:T>C,23:T>A,24:C>A,25:C>A
456028	1	-	EF115541	51	CAACGATCCACTTGGCTACATCCGCC	IIIIIIIIIIIIIIIIIIIIIIIIII	1	22:T>C,23:T>A,24:C>A
456335	38	-	EF115541	51	ATACGATCCACTTGGCTACATCCGCC	IIIIIIIIIIIIIIIIIIIIIIIIII	1	22:T>C,23:T>A,24:C>T,25:C>A
456349	1	-	EF115541	51	GTACGATCCACTTGGCTACATCCGCC	IIIIIIIIIIIIIIIIIIIIIIIIII	1	22:T>C,23:T>A,24:C>T,25:C>G
464199	1	-	EF115541	51	ACCCGATCCACTTGGCTACATCCGCC	IIIIIIIIIIIIIIIIIIIIIIIIII	1	22:T>C,23:T>C,25:C>A
464286	1	-	EF115541	51	AGCCGATCCACTTGGCTACATCCGCC	IIIIIIIIIIIIIIIIIIIIIIIIII	1	22:T>C,23:T>C,24:C>G,25:C>A
464299	1	-	EF115541	51	GGCCGATCCACTTGGCTACATCCGCC	IIIIIIIIIIIIIIIIIIIIIIIIII	1	22:T>C,23:T>C,24:C>G,25:C>G
464328	1	-	EF115541	51	ATCCGATCCACTTGGCTACATCCGCC	IIIIIIIIIIIIIIIIIIIIIIIIII	1	22:T>C,23:T>C,24:C>T,25:C>A
466646	1	-	EF115541	51	CCGCGATCCACTTGGCTACATCCGCC	IIIIIIIIIIIIIIIIIIIIIIIIII	1	22:T>C,23:T>G
467652	1	-	EF115541	51	CATCGATCCACTTGGCTACATCCGCC	IIIIIIIIIIIIIIIIIIIIIIIIII	1	22:T>C,24:C>A
475424	1	-	EF115541	51	TGCCTTTCCACTTGGCTACATCCGCC	IIIIIIIIIIIIIIIIIIIIIIIIII	1	20:A>T,21:G>T,22:T>C,23:T>C,24:C>G,25:C>T
482601	1	-	EF115541	51	TGCCAATCCACTTGGCTACATCCGCC	IIIIIIIIIIIIIIIIIIIIIIIIII	1	21:G>A,22:T>C,23:T>C,24:C>G,25:C>T
486284	1	-	EF115541	51	CGTCAATCCACTTGGCTACATCCGCC	IIIIIIIIIIIIIIIIIIIIIIIIII	1	21:G>A,22:T>C,24:C>G
500182	2	-	EF115541	51	CCTTGATCCACTTGGCTACATCCGC	IIIIIIIIIIIIIIIIIIIIIIIII	1
539305	1	-	EF115541	51	TCCGGATCCACTTGGCTACATCCGCC	IIIIIIIIIIIIIIIIIIIIIIIIII	1	22:T>G,23:T>C,25:C>T
539437	1	-	EF115541	51	GTCGGATCCACTTGGCTACATCCGCC	IIIIIIIIIIIIIIIIIIIIIIIIII	1	22:T>G,23:T>C,24:C>T,25:C>G
547678	1	-	EF115541	51	ACCCCGTCCACTTGGCTACATCCGCC	IIIIIIIIIIIIIIIIIIIIIIIIII	1	20:A>G,21:G>C,22:T>C,23:T>C,25:C>A
549760	1	-	EF115541	51	AAGCCGTCCACTTGGCTACATCCGCC	IIIIIIIIIIIIIIIIIIIIIIIIII	1	20:A>G,21:G>C,22:T>C,23:T>G,24:C>A,25:C>A
549775	1	-	EF115541	51	GAGCCGTCCACTTGGCTACATCCGCC	IIIIIIIIIIIIIIIIIIIIIIIIII	1	20:A>G,21:G>C,22:T>C,23:T>G,24:C>A,25:C>G
550061	1	-	EF115541	51	TCGCCGTCCACTTGGCTACATCCGCC	IIIIIIIIIIIIIIIIIIIIIIIIII	1	20:A>G,21:G>C,22:T>C,23:T>G,25:C>T
550144	2	-	EF115541	51	CGGCCGTCCACTTGGCTACATCCGCC	IIIIIIIIIIIIIIIIIIIIIIIIII	1	20:A>G,21:G>C,22:T>C,23:T>G,24:C>G
550148	1	-	EF115541	51	GGGCCGTCCACTTGGCTACATCCGCC	IIIIIIIIIIIIIIIIIIIIIIIIII	1	20:A>G,21:G>C,22:T>C,23:T>G,24:C>G,25:C>G
550211	1	-	EF115541	51	ACCGTTTCCACTTGGCTACATCCGCC	IIIIIIIIIIIIIIIIIIIIIIIIII	1	20:A>T,21:G>T,22:T>G,23:T>C,25:C>A
551400	2	-	EF115541	51	CGTCCGTCCACTTGGCTACATCCGCC	IIIIIIIIIIIIIIIIIIIIIIIIII	1	20:A>G,21:G>C,22:T>C,24:C>G
553962	1	-	EF115541	51	CCTGTTTCCACTTGGCTACATCCGCC	IIIIIIIIIIIIIIIIIIIIIIIIII	1	20:A>T,21:G>T,22:T>G
580451	7	-	EF115541	51	CCTTGATCCACTTGGCTACATCCGCC	IIIIIIIIIIIIIIIIIIIIIIIIII	1
587804	1	-	EF115541	51	GCCTTTTCCACTTGGCTACATCCGCC	IIIIIIIIIIIIIIIIIIIIIIIIII	1	20:A>T,21:G>T,23:T>C,25:C>G
591650	3	-	EF115541	51	TTTTTTTCCACTTGGCTACATCCGCC	IIIIIIIIIIIIIIIIIIIIIIIIII	1	20:A>T,21:G>T,24:C>T,25:C>T
622795	1	-	EF115541	51	GCCGCGTCCACTTGGCTACATCCGCC	IIIIIIIIIIIIIIIIIIIIIIIIII	1	20:A>G,21:G>C,22:T>G,23:T>C,25:C>G
622865	1	-	EF115541	51	TGCGCGTCCACTTGGCTACATCCGCC	IIIIIIIIIIIIIIIIIIIIIIIIII	1	20:A>G,21:G>C,22:T>G,23:T>C,24:C>G,25:C>T
629168	1	-	EF115541	51	ATACTATCCACTTGGCTACATCCGCC	IIIIIIIIIIIIIIIIIIIIIIIIII	1	21:G>T,22:T>C,23:T>A,24:C>T,25:C>A
640608	3	-	EF115541	51	TGTCTATCCACTTGGCTACATCCGCC	IIIIIIIIIIIIIIIIIIIIIIIIII	1	21:G>T,22:T>C,24:C>G,25:C>T
669322	1	-	EF115541	51	CCGAAGTCCACTTGGCTACATCCGCC	IIIIIIIIIIIIIIIIIIIIIIIIII	1	20:A>G,21:G>A,22:T>A,23:T>G
707379	1	-	EF115541	51	GGTACTTCCACTTGGCTACATCCGCC	IIIIIIIIIIIIIIIIIIIIIIIIII	1	20:A>T,21:G>C,22:T>A,24:C>G,25:C>G
740526	1	-	EF115541	51	ATGCCCTCCACTTGGCTACATCCGCC	IIIIIIIIIIIIIIIIIIIIIIIIII	1	20:A>C,21:G>C,22:T>C,23:T>G,24:C>T,25:C>A
821596	1	-	EF115541	51	GTCATGTCCACTTGGCTACATCCGCC	IIIIIIIIIIIIIIIIIIIIIIIIII	1	20:A>G,21:G>T,22:T>A,23:T>C,24:C>T,25:C>G
892984	1	-	EF115541	51	AACCGGTCCACTTGGCTACATCCGCC	IIIIIIIIIIIIIIIIIIIIIIIIII	1	20:A>G,22:T>C,23:T>C,24:C>A,25:C>A
893316	4	-	EF115541	51	GGCCGGTCCACTTGGCTACATCCGCC	IIIIIIIIIIIIIIIIIIIIIIIIII	1	20:A>G,22:T>C,23:T>C,24:C>G,25:C>G
893318	5	-	EF115541	51	TGCCGGTCCACTTGGCTACATCCGCC	IIIIIIIIIIIIIIIIIIIIIIIIII	1	20:A>G,22:T>C,23:T>C,24:C>G,25:C>T
895744	1	-	EF115541	51	GGGCGGTCCACTTGGCTACATCCGCC	IIIIIIIIIIIIIIIIIIIIIIIIII	1	20:A>G,22:T>C,23:T>G,24:C>G,25:C>G
939751	1	-	EF115541	51	TTACCTTCCACTTGGCTACATCCGCC	IIIIIIIIIIIIIIIIIIIIIIIIII	1	20:A>T,21:G>C,22:T>C,23:T>A,24:C>T,25:C>T
947704	1	-	EF115541	51	TGCCCTTCCACTTGGCTACATCCGCC	IIIIIIIIIIIIIIIIIIIIIIIIII	1	20:A>T,21:G>C,22:T>C,23:T>C,24:C>G,25:C>T
949794	1	-	EF115541	51	CAGCCTTCCACTTGGCTACATCCGCC	IIIIIIIIIIIIIIIIIIIIIIIIII	1	20:A>T,21:G>C,22:T>C,23:T>G,24:C>A
950182	1	-	EF115541	51	TTGCCTTCCACTTGGCTACATCCGCC	IIIIIIIIIIIIIIIIIIIIIIIIII	1	20:A>T,21:G>C,22:T>C,23:T>G,24:C>T,25:C>T
985853	1	-	EF115541	51	ACCGAGTCCACTTGGCTACATCCGCC	IIIIIIIIIIIIIIIIIIIIIIIIII	1	20:A>G,21:G>A,22:T>G,23:T>C,25:C>A
22757	1	-	EF115541	52	CGCAGGCCACTTGGCTACATCCGCC	IIIIIIIIIIIIIIIIIIIIIIIII	1	19:T>G,20:A>G,21:G>A,22:T>C,23:T>G
81024	1	-	EF115541	52	GGTACTCCACTTGGCTACATCCGCC	IIIIIIIIIIIIIIIIIIIIIIIII	1	20:A>C,21:G>A,23:T>G,24:C>G
103610	1	-	EF115541	52	TTACCCCCACTTGGCTACATCCGCC	IIIIIIIIIIIIIIIIIIIIIIIII	1	19:T>C,20:A>C,21:G>C,22:T>A,24:C>T
111449	1	-	EF115541	52	AGCCCCCCACTTGGCTACATCCGCC	IIIIIIIIIIIIIIIIIIIIIIIII	1	19:T>C,20:A>C,21:G>C,22:T>C,23:T>G,24:C>A
111477	1	-	EF115541	52	ATCCCCCCACTTGGCTACATCCGCC	IIIIIIIIIIIIIIIIIIIIIIIII	1	19:T>C,20:A>C,21:G>C,22:T>C,24:C>A
160665	1	-	EF115541	52	ATACGACCACTTGGCTACATCCGCC	IIIIIIIIIIIIIIIIIIIIIIIII	1	19:T>A,20:A>G,21:G>C,22:T>A,24:C>A
168549	2	-	EF115541	52	AGCCGACCACTTGGCTACATCCGCC	IIIIIIIIIIIIIIIIIIIIIIIII	1	19:T>A,20:A>G,21:G>C,22:T>C,23:T>G,24:C>A
320561	1	-	EF115541	52	ACCCCTCCACTTGGCTACATCCGCC	IIIIIIIIIIIIIIIIIIIIIIIII	1	20:A>C,21:G>C,22:T>C,23:T>C,24:C>A
320630	1	-	EF115541	52	AGCCCTCCACTTGGCTACATCCGCC	IIIIIIIIIIIIIIIIIIIIIIIII	1	20:A>C,21:G>C,22:T>C,23:T>G,24:C>A
344495	1	-	EF115541	52	TGTCTACCACTTGGCTACATCCGCC	IIIIIIIIIIIIIIIIIIIIIIIII	1	19:T>A,20:A>T,21:G>C,23:T>G,24:C>T
395573	1	-	EF115541	52	TCCGCTCCACTTGGCTACATCCGCC	IIIIIIIIIIIIIIIIIIIIIIIII	1	20:A>C,22:T>C,23:T>C,24:C>T
395647	1	-	EF115541	52	GGCGCTCCACTTGGCTACATCCGCC	IIIIIIIIIIIIIIIIIIIIIIIII	1	20:A>C,22:T>C,23:T>G,24:C>G
425260	1	-	EF115541	52	GCATCTCCACTTGGCTACATCCGCC	IIIIIIIIIIIIIIIIIIIIIIIII	1	20:A>C,21:G>T,22:T>A,23:T>C,24:C>G
425624	1	-	EF115541	52	CCTAGTCCACTTGGCTACATCCGCC	IIIIIIIIIIIIIIIIIIIIIIIII	1	20:A>G,21:G>A,23:T>C
425755	1	-	EF115541	52	TTTAGTCCACTTGGCTACATCCGCC	IIIIIIIIIIIIIIIIIIIIIIIII	1	20:A>G,21:G>A,24:C>T
433108	1	-	EF115541	52	GGCTCTCCACTTGGCTACATCCGCC	IIIIIIIIIIIIIIIIIIIIIIIII	1	20:A>C,21:G>T,22:T>C,23:T>G,24:C>G
436660	1	-	EF115541	52	GGTTCTCCACTTGGCTACATCCGCC	IIIIIIIIIIIIIIIIIIIIIIIII	1	20:A>C,21:G>T,23:T>G,24:C>G
440015	1	-	EF115541	52	GCCAATCCACTTGGCTACATCCGCC	IIIIIIIIIIIIIIIIIIIIIIIII	1	21:G>A,22:T>C,23:T>C,24:C>G
448555	1	-	EF115541	52	ATACGCCCACTTGGCTACATCCGCC	IIIIIIIIIIIIIIIIIIIIIIIII	1	19:T>C,20:A>G,21:G>C,22:T>A,24:C>A
455748	1	-	EF115541	52	CTGTTACCACTTGGCTACATCCGCC	IIIIIIIIIIIIIIIIIIIIIIIII	1	19:T>A,20:A>T,21:G>T,22:T>G
456255	1	-	EF115541	52	GGCCGCCCACTTGGCTACATCCGCC	IIIIIIIIIIIIIIIIIIIIIIIII	1	19:T>C,20:A>G,21:G>C,22:T>C,23:T>G,24:C>G
474646	1	-	EF115541	52	GTCCACCCACTTGGCTACATCCGCC	IIIIIIIIIIIIIIIIIIIIIIIII	1	19:T>C,21:G>C,22:T>C,24:C>G
516019	1	-	EF115541	52	TTTTTTCCACTTGGCTACATCCGC	IIIIIIIIIIIIIIIIIIIIIIII	1	19:A>T,20:G>T,23:C>T
549136	1	-	EF115541	52	TACGACCCACTTGGCTACATCCGCC	IIIIIIIIIIIIIIIIIIIIIIIII	1	19:T>C,22:T>C,23:T>A,24:C>T
598571	1	-	EF115541	52	GGTATTCCACTTGGCTACATCCGCC	IIIIIIIIIIIIIIIIIIIIIIIII	1	20:A>T,21:G>A,23:T>G,24:C>G
665488	1	-	EF115541	52	ACCCGTCCACTTGGCTACATCCGCC	IIIIIIIIIIIIIIIIIIIIIIIII	1	20:A>G,21:G>C,22:T>C,23:T>C,24:C>A
665496	1	-	EF115541	52	GCCCGTCCACTTGGCTACATCCGCC	IIIIIIIIIIIIIIIIIIIIIIIII	1	20:A>G,21:G>C,22:T>C,23:T>C,24:C>G
665548	1	-	EF115541	52	AGCCGTCCACTTGGCTACATCCGCC	IIIIIIIIIIIIIIIIIIIIIIIII	1	20:A>G,21:G>C,22:T>C,23:T>G,24:C>A
665555	6	-	EF115541	52	GGCCGTCCACTTGGCTACATCCGCC	IIIIIIIIIIIIIIIIIIIIIIIII	1	20:A>G,21:G>C,22:T>C,23:T>G,24:C>G
665557	1	-	EF115541	52	TGCCGTCCACTTGGCTACATCCGCC	IIIIIIIIIIIIIIIIIIIIIIIII	1	20:A>G,21:G>C,22:T>C,23:T>G,24:C>T
683440	1	-	EF115541	52	CACCATCCACTTGGCTACATCCGCC	IIIIIIIIIIIIIIIIIIIIIIIII	1	21:G>C,22:T>C,23:T>A
683747	1	-	EF115541	52	AGCCATCCACTTGGCTACATCCGCC	IIIIIIIIIIIIIIIIIIIIIIIII	1	21:G>C,22:T>C,23:T>G,24:C>A
683768	2	-	EF115541	52	TGCCATCCACTTGGCTACATCCGCC	IIIIIIIIIIIIIIIIIIIIIIIII	1	21:G>C,22:T>C,23:T>G,24:C>T
686181	1	-	EF115541	52	TGGCATCCACTTGGCTACATCCGCC	IIIIIIIIIIIIIIIIIIIIIIIII	1	21:G>C,22:T>G,23:T>G,24:C>T
740806	1	-	EF115541	52	ACCGGTCCACTTGGCTACATCCGCC	IIIIIIIIIIIIIIIIIIIIIIIII	1	20:A>G,22:T>C,23:T>C,24:C>A
740822	4	-	EF115541	52	GCCGGTCCACTTGGCTACATCCGCC	IIIIIIIIIIIIIIIIIIIIIIIII	1	20:A>G,22:T>C,23:T>C,24:C>G
740931	1	-	EF115541	52	GTCGGTCCACTTGGCTACATCCGCC	IIIIIIIIIIIIIIIIIIIIIIIII	1	20:A>G,22:T>C,24:C>G
758612	1	-	EF115541	52	AACGATCCACTTGGCTACATCCGCC	IIIIIIIIIIIIIIIIIIIIIIIII	1	22:T>C,23:T>A,24:C>A
758620	12	-	EF115541	52	TACGATCCACTTGGCTACATCCGCC	IIIIIIIIIIIIIIIIIIIIIIIII	1	22:T>C,23:T>A,24:C>T
758872	6	-	EF115541	52	ACCGATCCACTTGGCTACATCCGCC	IIIIIIIIIIIIIIIIIIIIIIIII	1	22:T>C,23:T>C,24:C>A
758886	2	-	EF115541	52	GCCGATCCACTTGGCTACATCCGCC	IIIIIIIIIIIIIIIIIIIIIIIII	1	22:T>C,23:T>C,24:C>G
758889	1	-	EF115541	52	TCCGATCCACTTGGCTACATCCGCC	IIIIIIIIIIIIIIIIIIIIIIIII	1	22:T>C,23:T>C,24:C>T
762432	1	-	EF115541	52	GCTGATCCACTTGGCTACATCCGCC	IIIIIIIIIIIIIIIIIIIIIIIII	1	23:T>C,24:C>G
762503	1	-	EF115541	52	TGTGATCCACTTGGCTACATCCGCC	IIIIIIIIIIIIIIIIIIIIIIIII	1	23:T>G,24:C>T
762537	18	-	EF115541	52	CTTGATCCACTTGGCTACATCCGCC	IIIIIIIIIIIIIIIIIIIIIIIII	1
762538	2	-	EF115541	52	TTTGATCCACTTGGCTACATCCGCC	IIIIIIIIIIIIIIIIIIIIIIIII	1	24:C>T
780765	1	-	EF115541	52	CGGTGTCCACTTGGCTACATCCGCC	IIIIIIIIIIIIIIIIIIIIIIIII	1	20:A>G,21:G>T,22:T>G,23:T>G
781954	1	-	EF115541	52	GGTTGTCCACTTGGCTACATCCGCC	IIIIIIIIIIIIIIIIIIIIIIIII	1	20:A>G,21:G>T,23:T>G,24:C>G
796275	1	-	EF115541	52	ACCTATCCACTTGGCTACATCCGCC	IIIIIIIIIIIIIIIIIIIIIIIII	1	21:G>T,22:T>C,23:T>C,24:C>A
838681	1	-	EF115541	52	GCCCTTCCACTTGGCTACATCCGCC	IIIIIIIIIIIIIIIIIIIIIIIII	1	20:A>T,21:G>C,22:T>C,23:T>C,24:C>G
838766	1	-	EF115541	52	GGCCTTCCACTTGGCTACATCCGCC	IIIIIIIIIIIIIIIIIIIIIIIII	1	20:A>T,21:G>C,22:T>C,23:T>G,24:C>G
842462	1	-	EF115541	52	GGTCTTCCACTTGGCTACATCCGCC	IIIIIIIIIIIIIIIIIIIIIIIII	1	20:A>T,21:G>C,23:T>G,24:C>G
842483	1	-	EF115541	52	ATTCTTCCACTTGGCTACATCCGCC	IIIIIIIIIIIIIIIIIIIIIIIII	1	20:A>T,21:G>C,24:C>A
913677	1	-	EF115541	52	CCCGTTCCACTTGGCTACATCCGCC	IIIIIIIIIIIIIIIIIIIIIIIII	1	20:A>T,22:T>C,23:T>C
913681	2	-	EF115541	52	TCCGTTCCACTTGGCTACATCCGCC	IIIIIIIIIIIIIIIIIIIIIIIII	1	20:A>T,22:T>C,23:T>C,24:C>T
913796	1	-	EF115541	52	GTCGTTCCACTTGGCTACATCCGCC	IIIIIIIIIIIIIIIIIIIIIIIII	1	20:A>T,22:T>C,24:C>G
925947	1	-	EF115541	52	CTCTCACCACTTGGCTACATCCGCC	IIIIIIIIIIIIIIIIIIIIIIIII	1	19:T>A,20:A>C,21:G>T,22:T>C
943199	2	-	EF115541	52	CGATTTCCACTTGGCTACATCCGCC	IIIIIIIIIIIIIIIIIIIIIIIII	1	20:A>T,21:G>T,22:T>A,23:T>G
951033	1	-	EF115541	52	GCCTTTCCACTTGGCTACATCCGCC	IIIIIIIIIIIIIIIIIIIIIIIII	1	20:A>T,21:G>T,22:T>C,23:T>C,24:C>G
953424	1	-	EF115541	52	GCGTTTCCACTTGGCTACATCCGCC	IIIIIIIIIIIIIIIIIIIIIIIII	1	20:A>T,21:G>T,22:T>G,23:T>C,24:C>G
954750	1	-	EF115541	52	TTTTTTCCACTTGGCTACATCCGCC	IIIIIIIIIIIIIIIIIIIIIIIII	1	20:A>T,21:G>T,24:C>T
60677	1	-	EF115541	53	TTCATCCACTTGGCTACATCCGC	IIIIIIIIIIIIIIIIIIIIIII	1	20:G>C
63117	2	-	EF115541	53	CTGATCCACTTGGCTACATCCGC	IIIIIIIIIIIIIIIIIIIIIII	1	22:T>C
63121	5	-	EF115541	53	TTGATCCACTTGGCTACATCCGC	IIIIIIIIIIIIIIIIIIIIIII	1
64395	1	-	EF115541	53	GTTATCCACTTGGCTACATCCGC	IIIIIIIIIIIIIIIIIIIIIII	1	20:G>T,22:T>G
64396	1	-	EF115541	53	TTTATCCACTTGGCTACATCCGC	IIIIIIIIIIIIIIIIIIIIIII	1	20:G>T
109489	1	-	EF115541	53	CCAATCCACTTGGCTACATCCGCC	IIIIIIIIIIIIIIIIIIIIIIII	1	21:G>A,22:T>C,23:T>C
117372	1	-	EF115541	53	TCCATCCACTTGGCTACATCCGCC	IIIIIIIIIIIIIIIIIIIIIIII	1	21:G>C,22:T>C
117489	1	-	EF115541	53	GTCATCCACTTGGCTACATCCGCC	IIIIIIIIIIIIIIIIIIIIIIII	1	21:G>C,23:T>G
117491	1	-	EF115541	53	TTCATCCACTTGGCTACATCCGCC	IIIIIIIIIIIIIIIIIIIIIIII	1	21:G>C
119530	1	-	EF115541	53	TAGATCCACTTGGCTACATCCGCC	IIIIIIIIIIIIIIIIIIIIIIII	1	22:T>A
119762	21	-	EF115541	53	ACGATCCACTTGGCTACATCCGCC	IIIIIIIIIIIIIIIIIIIIIIII	1	22:T>C,23:T>A
119769	3	-	EF115541	53	CCGATCCACTTGGCTACATCCGCC	IIIIIIIIIIIIIIIIIIIIIIII	1	22:T>C,23:T>C
119850	1	-	EF115541	53	TGGATCCACTTGGCTACATCCGCC	IIIIIIIIIIIIIIIIIIIIIIII	1	22:T>G
119890	1	-	EF115541	53	GTGATCCACTTGGCTACATCCGCC	IIIIIIIIIIIIIIIIIIIIIIII	1	23:T>G
119893	52	-	EF115541	53	TTGATCCACTTGGCTACATCCGCC	IIIIIIIIIIIIIIIIIIIIIIII	1
120982	1	-	EF115541	53	ACTATCCACTTGGCTACATCCGCC	IIIIIIIIIIIIIIIIIIIIIIII	1	21:G>T,22:T>C,23:T>A
206257	1	-	EF115541	53	TGCCACCACTTGGCTACATCCGCC	IIIIIIIIIIIIIIIIIIIIIIII	1	19:T>A,20:A>C,21:G>C,22:T>G
281193	1	-	EF115541	53	GCCGACCACTTGGCTACATCCGCC	IIIIIIIIIIIIIIIIIIIIIIII	1	19:T>A,20:A>G,21:G>C,22:T>C,23:T>G
281299	1	-	EF115541	53	ATCGACCACTTGGCTACATCCGCC	IIIIIIIIIIIIIIIIIIIIIIII	1	19:T>A,20:A>G,21:G>C,23:T>A
284978	1	-	EF115541	53	CTTGACCACTTGGCTACATCCGCC	IIIIIIIIIIIIIIIIIIIIIIII	1	19:T>A,20:A>G,21:G>T,23:T>C
303113	1	-	EF115541	53	CCGTGCCACTTGGCTACATCCGCC	IIIIIIIIIIIIIIIIIIIIIIII	1	19:T>G,20:A>T,22:T>C,23:T>C
311141	1	-	EF115541	53	CGATACCACTTGGCTACATCCGCC	IIIIIIIIIIIIIIIIIIIIIIII	1	19:T>A,20:A>T,21:G>A,22:T>G,23:T>C
360700	1	-	EF115541	53	ACCCTCCACTTGGCTACATCCGCC	IIIIIIIIIIIIIIIIIIIIIIII	1	20:A>C,21:G>C,22:T>C,23:T>A
360709	1	-	EF115541	53	CCCCTCCACTTGGCTACATCCGCC	IIIIIIIIIIIIIIIIIIIIIIII	1	20:A>C,21:G>C,22:T>C,23:T>C
360712	12	-	EF115541	53	GCCCTCCACTTGGCTACATCCGCC	IIIIIIIIIIIIIIIIIIIIIIII	1	20:A>C,21:G>C,22:T>C,23:T>G
360790	1	-	EF115541	53	CGCCTCCACTTGGCTACATCCGCC	IIIIIIIIIIIIIIIIIIIIIIII	1	20:A>C,21:G>C,22:T>G,23:T>C
360817	1	-	EF115541	53	GTCCTCCACTTGGCTACATCCGCC	IIIIIIIIIIIIIIIIIIIIIIII	1	20:A>C,21:G>C,23:T>G
363039	3	-	EF115541	53	CCGCTCCACTTGGCTACATCCGCC	IIIIIIIIIIIIIIIIIIIIIIII	1	20:A>C,22:T>C,23:T>C
364018	1	-	EF115541	53	CATCTCCACTTGGCTACATCCGCC	IIIIIIIIIIIIIIIIIIIIIIII	1	20:A>C,21:G>T,22:T>A,23:T>C
364021	1	-	EF115541	53	GATCTCCACTTGGCTACATCCGCC	IIIIIIIIIIIIIIIIIIIIIIII	1	20:A>C,21:G>T,22:T>A,23:T>G
364315	2	-	EF115541	53	AGTCTCCACTTGGCTACATCCGCC	IIIIIIIIIIIIIIIIIIIIIIII	1	20:A>C,21:G>T,22:T>G,23:T>A
364325	1	-	EF115541	53	GGTCTCCACTTGGCTACATCCGCC	IIIIIIIIIIIIIIIIIIIIIIII	1	20:A>C,21:G>T,22:T>G,23:T>G
364327	3	-	EF115541	53	TGTCTCCACTTGGCTACATCCGCC	IIIIIIIIIIIIIIIIIIIIIIII	1	20:A>C,21:G>T,22:T>G
382358	1	-	EF115541	53	TTTGTCCACTTGGCTACATCCGC	IIIIIIIIIIIIIIIIIIIIIII	1	19:A>G,20:G>T
419047	1	-	EF115541	53	CTGTTCCACTTGGCTACATCCGC	IIIIIIIIIIIIIIIIIIIIIII	1	19:A>T,22:T>C
420219	10	-	EF115541	53	TTTTTCCACTTGGCTACATCCGC	IIIIIIIIIIIIIIIIIIIIIII	1	19:A>T,20:G>T
428016	1	-	EF115541	53	ACAGTCCACTTGGCTACATCCGCC	IIIIIIIIIIIIIIIIIIIIIIII	1	20:A>G,21:G>A,22:T>C,23:T>A
428025	3	-	EF115541	53	CCAGTCCACTTGGCTACATCCGCC	IIIIIIIIIIIIIIIIIIIIIIII	1	20:A>G,21:G>A,22:T>C,23:T>C
435692	5	-	EF115541	53	ACCGTCCACTTGGCTACATCCGCC	IIIIIIIIIIIIIIIIIIIIIIII	1	20:A>G,21:G>C,22:T>C,23:T>A
435699	2	-	EF115541	53	CCCGTCCACTTGGCTACATCCGCC	IIIIIIIIIIIIIIIIIIIIIIII	1	20:A>G,21:G>C,22:T>C,23:T>C
435701	10	-	EF115541	53	GCCGTCCACTTGGCTACATCCGCC	IIIIIIIIIIIIIIIIIIIIIIII	1	20:A>G,21:G>C,22:T>C,23:T>G
435785	1	-	EF115541	53	GGCGTCCACTTGGCTACATCCGCC	IIIIIIIIIIIIIIIIIIIIIIII	1	20:A>G,21:G>C,22:T>G,23:T>G
435820	1	-	EF115541	53	ATCGTCCACTTGGCTACATCCGCC	IIIIIIIIIIIIIIIIIIIIIIII	1	20:A>G,21:G>C,23:T>A
435832	1	-	EF115541	53	GTCGTCCACTTGGCTACATCCGCC	IIIIIIIIIIIIIIIIIIIIIIII	1	20:A>G,21:G>C,23:T>G
438181	3	-	EF115541	53	CCGGTCCACTTGGCTACATCCGCC	IIIIIIIIIIIIIIIIIIIIIIII	1	20:A>G,22:T>C,23:T>C
439469	1	-	EF115541	53	CGTGTCCACTTGGCTACATCCGCC	IIIIIIIIIIIIIIIIIIIIIIII	1	20:A>G,21:G>T,22:T>G,23:T>C
465498	1	-	EF115541	53	GCATTCCACTTGGCTACATCCGCC	IIIIIIIIIIIIIIIIIIIIIIII	1	20:A>T,21:G>A,22:T>C,23:T>G
473257	1	-	EF115541	53	CACTTCCACTTGGCTACATCCGCC	IIIIIIIIIIIIIIIIIIIIIIII	1	20:A>T,21:G>C,22:T>A,23:T>C
473507	3	-	EF115541	53	GCCTTCCACTTGGCTACATCCGCC	IIIIIIIIIIIIIIIIIIIIIIII	1	20:A>T,21:G>C,22:T>C,23:T>G
473509	3	-	EF115541	53	TCCTTCCACTTGGCTACATCCGCC	IIIIIIIIIIIIIIIIIIIIIIII	1	20:A>T,21:G>C,22:T>C
473584	2	-	EF115541	53	GGCTTCCACTTGGCTACATCCGCC	IIIIIIIIIIIIIIIIIIIIIIII	1	20:A>T,21:G>C,22:T>G,23:T>G
473629	1	-	EF115541	53	GTCTTCCACTTGGCTACATCCGCC	IIIIIIIIIIIIIIIIIIIIIIII	1	20:A>T,21:G>C,23:T>G
475928	4	-	EF115541	53	CCGTTCCACTTGGCTACATCCGCC	IIIIIIIIIIIIIIIIIIIIIIII	1	20:A>T,22:T>C,23:T>C
475933	1	-	EF115541	53	GCGTTCCACTTGGCTACATCCGCC	IIIIIIIIIIIIIIIIIIIIIIII	1	20:A>T,22:T>C,23:T>G
476056	1	-	EF115541	53	TTGTTCCACTTGGCTACATCCGCC	IIIIIIIIIIIIIIIIIIIIIIII	1	20:A>T
477166	1	-	EF115541	53	CCTTTCCACTTGGCTACATCCGCC	IIIIIIIIIIIIIIIIIIIIIIII	1	20:A>T,21:G>T,22:T>C,23:T>C
477292	1	-	EF115541	53	ATTTTCCACTTGGCTACATCCGCC	IIIIIIIIIIIIIIIIIIIIIIII	1	20:A>T,21:G>T,23:T>A
477298	1	-	EF115541	53	GTTTTCCACTTGGCTACATCCGCC	IIIIIIIIIIIIIIIIIIIIIIII	1	20:A>T,21:G>T,23:T>G
477300	175	-	EF115541	53	TTTTTCCACTTGGCTACATCCGCC	IIIIIIIIIIIIIIIIIIIIIIII	1	20:A>T,21:G>T
825083	1	-	EF115541	53	GAACCCCACTTGGCTACATCCGCC	IIIIIIIIIIIIIIIIIIIIIIII	1	19:T>C,20:A>C,21:G>A,22:T>A,23:T>G
900821	1	-	EF115541	53	TTAGCCCACTTGGCTACATCCGCC	IIIIIIIIIIIIIIIIIIIIIIII	1	19:T>C,20:A>G,21:G>A
934713	1	-	EF115541	53	GGCAGCCACTTGGCTACATCCGCC	IIIIIIIIIIIIIIIIIIIIIIII	1	19:T>G,21:G>C,22:T>G,23:T>G
938316	1	-	EF115541	53	CTTAGCCACTTGGCTACATCCGCC	IIIIIIIIIIIIIIIIIIIIIIII	1	19:T>G,21:G>T,23:T>C
949530	3	-	EF115541	53	TTTTCCCACTTGGCTACATCCGCC	IIIIIIIIIIIIIIIIIIIIIIII	1	19:T>C,20:A>T,21:G>T
508876	1	-	EF115541	54	GCAACCACTTGGCTACATCCGCC	IIIIIIIIIIIIIIIIIIIIIII	1	19:T>A,21:G>C,22:T>G
508959	1	-	EF115541	54	CGAACCACTTGGCTACATCCGCC	IIIIIIIIIIIIIIIIIIIIIII	1	19:T>A,22:T>C
516954	1	-	EF115541	54	AGCACCACTTGGCTACATCCGCC	IIIIIIIIIIIIIIIIIIIIIII	1	19:T>A,20:A>C,22:T>A
517004	1	-	EF115541	54	GTCACCACTTGGCTACATCCGCC	IIIIIIIIIIIIIIIIIIIIIII	1	19:T>A,20:A>C,21:G>T,22:T>G
519306	1	-	EF115541	54	ACGACCACTTGGCTACATCCGCC	IIIIIIIIIIIIIIIIIIIIIII	1	19:T>A,20:A>G,21:G>C,22:T>A
520526	2	-	EF115541	54	TCTACCACTTGGCTACATCCGCC	IIIIIIIIIIIIIIIIIIIIIII	1	19:T>A,20:A>T,21:G>C
597544	3	-	EF115541	54	CCATCCACTTGGCTACATCCGC	IIIIIIIIIIIIIIIIIIIIII	1	20:G>C,21:T>C
597551	6	-	EF115541	54	TCATCCACTTGGCTACATCCGC	IIIIIIIIIIIIIIIIIIIIII	1	20:G>C
597628	15	-	EF115541	54	TGATCCACTTGGCTACATCCGC	IIIIIIIIIIIIIIIIIIIIII	1
597656	1	-	EF115541	54	ATATCCACTTGGCTACATCCGC	IIIIIIIIIIIIIIIIIIIIII	1	20:G>T,21:T>A
597666	1	-	EF115541	54	CTATCCACTTGGCTACATCCGC	IIIIIIIIIIIIIIIIIIIIII	1	20:G>T,21:T>C
597668	1	-	EF115541	54	GTATCCACTTGGCTACATCCGC	IIIIIIIIIIIIIIIIIIIIII	1	20:G>T,21:T>G
597671	3	-	EF115541	54	TTATCCACTTGGCTACATCCGC	IIIIIIIIIIIIIIIIIIIIII	1	20:G>T
605497	1	-	EF115541	54	GGCTCCACTTGGCTACATCCGC	IIIIIIIIIIIIIIIIIIIIII	1	19:A>C,21:T>G
605527	1	-	EF115541	54	TTCTCCACTTGGCTACATCCGC	IIIIIIIIIIIIIIIIIIIIII	1	19:A>C,20:G>T
608654	1	-	EF115541	54	GATTCCACTTGGCTACATCCGC	IIIIIIIIIIIIIIIIIIIIII	1	19:A>T,20:G>A,21:T>G
609005	1	-	EF115541	54	TGTTCCACTTGGCTACATCCGC	IIIIIIIIIIIIIIIIIIIIII	1	19:A>T
609051	1	-	EF115541	54	CTTTCCACTTGGCTACATCCGC	IIIIIIIIIIIIIIIIIIIIII	1	19:A>T,20:G>T,21:T>C
609056	11	-	EF115541	54	TTTTCCACTTGGCTACATCCGC	IIIIIIIIIIIIIIIIIIIIII	1	19:A>T,20:G>T
752680	3	-	EF115541	54	TGACCCACTTGGCTACATCCGCC	IIIIIIIIIIIIIIIIIIIIIII	1	19:T>C
764071	8	-	EF115541	54	TTTCCCACTTGGCTACATCCGCC	IIIIIIIIIIIIIIIIIIIIIII	1	19:T>C,20:A>T,21:G>T
835497	1	-	EF115541	54	AACGCCACTTGGCTACATCCGCC	IIIIIIIIIIIIIIIIIIIIIII	1	19:T>G,20:A>C,21:G>A,22:T>A
865234	2	-	EF115541	54	TAATCCACTTGGCTACATCCGCC	IIIIIIIIIIIIIIIIIIIIIII	1	21:G>A
865486	4	-	EF115541	54	CCATCCACTTGGCTACATCCGCC	IIIIIIIIIIIIIIIIIIIIIII	1	21:G>C,22:T>C
865493	5	-	EF115541	54	TCATCCACTTGGCTACATCCGCC	IIIIIIIIIIIIIIIIIIIIIII	1	21:G>C
865569	10	-	EF115541	54	CGATCCACTTGGCTACATCCGCC	IIIIIIIIIIIIIIIIIIIIIII	1	22:T>C
865574	97	-	EF115541	54	TGATCCACTTGGCTACATCCGCC	IIIIIIIIIIIIIIIIIIIIIII	1
865613	1	-	EF115541	54	CTATCCACTTGGCTACATCCGCC	IIIIIIIIIIIIIIIIIIIIIII	1	21:G>T,22:T>C
865620	1	-	EF115541	54	GTATCCACTTGGCTACATCCGCC	IIIIIIIIIIIIIIIIIIIIIII	1	21:G>T,22:T>G
865622	8	-	EF115541	54	TTATCCACTTGGCTACATCCGCC	IIIIIIIIIIIIIIIIIIIIIII	1	21:G>T
873189	1	-	EF115541	54	CACTCCACTTGGCTACATCCGCC	IIIIIIIIIIIIIIIIIIIIIII	1	20:A>C,21:G>A,22:T>C
873194	1	-	EF115541	54	GACTCCACTTGGCTACATCCGCC	IIIIIIIIIIIIIIIIIIIIIII	1	20:A>C,21:G>A,22:T>G
873526	1	-	EF115541	54	CTCTCCACTTGGCTACATCCGCC	IIIIIIIIIIIIIIIIIIIIIII	1	20:A>C,21:G>T,22:T>C
873530	2	-	EF115541	54	TTCTCCACTTGGCTACATCCGCC	IIIIIIIIIIIIIIIIIIIIIII	1	20:A>C,21:G>T
875938	4	-	EF115541	54	CCGTCCACTTGGCTACATCCGCC	IIIIIIIIIIIIIIIIIIIIIII	1	20:A>G,21:G>C,22:T>C
875940	1	-	EF115541	54	TCGTCCACTTGGCTACATCCGCC	IIIIIIIIIIIIIIIIIIIIIII	1	20:A>G,21:G>C
876057	1	-	EF115541	54	GTGTCCACTTGGCTACATCCGCC	IIIIIIIIIIIIIIIIIIIIIII	1	20:A>G,21:G>T,22:T>G
876061	2	-	EF115541	54	TTGTCCACTTGGCTACATCCGCC	IIIIIIIIIIIIIIIIIIIIIII	1	20:A>G,21:G>T
876364	2	-	EF115541	54	TGATCCACTTGGCTACATCCG	IIIIIIIIIIIIIIIIIIIII	1
876922	1	-	EF115541	54	AATTCCACTTGGCTACATCCGCC	IIIIIIIIIIIIIIIIIIIIIII	1	20:A>T,21:G>A,22:T>A
876933	2	-	EF115541	54	GATTCCACTTGGCTACATCCGCC	IIIIIIIIIIIIIIIIIIIIIII	1	20:A>T,21:G>A,22:T>G
877176	1	-	EF115541	54	TCTTCCACTTGGCTACATCCGCC	IIIIIIIIIIIIIIIIIIIIIII	1	20:A>T,21:G>C
877240	1	-	EF115541	54	AGTTCCACTTGGCTACATCCGCC	IIIIIIIIIIIIIIIIIIIIIII	1	20:A>T,22:T>A
877254	1	-	EF115541	54	CGTTCCACTTGGCTACATCCGCC	IIIIIIIIIIIIIIIIIIIIIII	1	20:A>T,22:T>C
877259	1	-	EF115541	54	TGTTCCACTTGGCTACATCCGCC	IIIIIIIIIIIIIIIIIIIIIII	1	20:A>T
877282	21	-	EF115541	54	ATTTCCACTTGGCTACATCCGCC	IIIIIIIIIIIIIIIIIIIIIII	1	20:A>T,21:G>T,22:T>A
877292	6	-	EF115541	54	CTTTCCACTTGGCTACATCCGCC	IIIIIIIIIIIIIIIIIIIIIII	1	20:A>T,21:G>T,22:T>C
877295	2	-	EF115541	54	GTTTCCACTTGGCTACATCCGCC	IIIIIIIIIIIIIIIIIIIIIII	1	20:A>T,21:G>T,22:T>G
877297	465	-	EF115541	54	TTTTCCACTTGGCTACATCCGCC	IIIIIIIIIIIIIIIIIIIIIII	1	20:A>T,21:G>T
263296	1	-	EF115541	55	AATCCACTTGGCTACATCCGC	IIIIIIIIIIIIIIIIIIIII	1	20:G>A
263307	18	-	EF115541	55	GATCCACTTGGCTACATCCGC	IIIIIIIIIIIIIIIIIIIII	1
263308	5	-	EF115541	55	TATCCACTTGGCTACATCCGC	IIIIIIIIIIIIIIIIIIIII	1	20:G>T
263559	1	-	EF115541	55	TCTCCACTTGGCTACATCCGC	IIIIIIIIIIIIIIIIIIIII	1	19:A>C,20:G>T
263639	1	-	EF115541	55	TGTCCACTTGGCTACATCCGC	IIIIIIIIIIIIIIIIIIIII	1	19:A>G,20:G>T
263674	1	-	EF115541	55	ATTCCACTTGGCTACATCCGC	IIIIIIIIIIIIIIIIIIIII	1	19:A>T,20:G>A
263687	590	-	EF115541	55	TTTCCACTTGGCTACATCCGC	IIIIIIIIIIIIIIIIIIIII	1	19:A>T,20:G>T
431952	1	-	EF115541	55	GATCCACTTGGCTACATCCG	IIIIIIIIIIIIIIIIIIII	1
632784	1	-	EF115541	55	GAACCACTTGGCTACATCCGCC	IIIIIIIIIIIIIIIIIIIIII	1	19:T>A
632785	2	-	EF115541	55	TAACCACTTGGCTACATCCGCC	IIIIIIIIIIIIIIIIIIIIII	1	19:T>A,21:G>T
633019	1	-	EF115541	55	TCACCACTTGGCTACATCCGCC	IIIIIIIIIIIIIIIIIIIIII	1	19:T>A,20:A>C,21:G>T
633108	2	-	EF115541	55	TGACCACTTGGCTACATCCGCC	IIIIIIIIIIIIIIIIIIIIII	1	19:T>A,20:A>G,21:G>T
633142	7	-	EF115541	55	CTACCACTTGGCTACATCCGCC	IIIIIIIIIIIIIIIIIIIIII	1	19:T>A,20:A>T,21:G>C
633145	2	-	EF115541	55	GTACCACTTGGCTACATCCGCC	IIIIIIIIIIIIIIIIIIIIII	1	19:T>A,20:A>T
633148	109	-	EF115541	55	TTACCACTTGGCTACATCCGCC	IIIIIIIIIIIIIIIIIIIIII	1	19:T>A,20:A>T,21:G>T
640558	1	-	EF115541	55	GACCCACTTGGCTACATCCGCC	IIIIIIIIIIIIIIIIIIIIII	1	19:T>C
640823	1	-	EF115541	55	TCCCCACTTGGCTACATCCGCC	IIIIIIIIIIIIIIIIIIIIII	1	19:T>C,20:A>C,21:G>T
640906	2	-	EF115541	55	TGCCCACTTGGCTACATCCGCC	IIIIIIIIIIIIIIIIIIIIII	1	19:T>C,20:A>G,21:G>T
640940	5	-	EF115541	55	CTCCCACTTGGCTACATCCGCC	IIIIIIIIIIIIIIIIIIIIII	1	19:T>C,20:A>T,21:G>C
640944	2	-	EF115541	55	GTCCCACTTGGCTACATCCGCC	IIIIIIIIIIIIIIIIIIIIII	1	19:T>C,20:A>T
640946	423	-	EF115541	55	TTCCCACTTGGCTACATCCGCC	IIIIIIIIIIIIIIIIIIIIII	1	19:T>C,20:A>T,21:G>T
642978	1	-	EF115541	55	TAGCCACTTGGCTACATCCGCC	IIIIIIIIIIIIIIIIIIIIII	1	19:T>G,21:G>T
643226	1	-	EF115541	55	ACGCCACTTGGCTACATCCGCC	IIIIIIIIIIIIIIIIIIIIII	1	19:T>G,20:A>C,21:G>A
643328	1	-	EF115541	55	TGGCCACTTGGCTACATCCGCC	IIIIIIIIIIIIIIIIIIIIII	1	19:T>G,20:A>G,21:G>T
643367	5	-	EF115541	55	GTGCCACTTGGCTACATCCGCC	IIIIIIIIIIIIIIIIIIIIII	1	19:T>G,20:A>T
643369	214	-	EF115541	55	TTGCCACTTGGCTACATCCGCC	IIIIIIIIIIIIIIIIIIIIII	1	19:T>G,20:A>T,21:G>T
644215	4	-	EF115541	55	AATCCACTTGGCTACATCCGCC	IIIIIIIIIIIIIIIIIIIIII	1	21:G>A
644225	157	-	EF115541	55	GATCCACTTGGCTACATCCGCC	IIIIIIIIIIIIIIIIIIIIII	1
644227	111	-	EF115541	55	TATCCACTTGGCTACATCCGCC	IIIIIIIIIIIIIIIIIIIIII	1	21:G>T
644474	8	-	EF115541	55	ACTCCACTTGGCTACATCCGCC	IIIIIIIIIIIIIIIIIIIIII	1	20:A>C,21:G>A
644478	1	-	EF115541	55	CCTCCACTTGGCTACATCCGCC	IIIIIIIIIIIIIIIIIIIIII	1	20:A>C,21:G>C
644481	2	-	EF115541	55	GCTCCACTTGGCTACATCCGCC	IIIIIIIIIIIIIIIIIIIIII	1	20:A>C
644485	43	-	EF115541	55	TCTCCACTTGGCTACATCCGCC	IIIIIIIIIIIIIIIIIIIIII	1	20:A>C,21:G>T
644559	1	-	EF115541	55	AGTCCACTTGGCTACATCCGCC	IIIIIIIIIIIIIIIIIIIIII	1	20:A>G,21:G>A
644566	3	-	EF115541	55	CGTCCACTTGGCTACATCCGCC	IIIIIIIIIIIIIIIIIIIIII	1	20:A>G,21:G>C
644567	1	-	EF115541	55	GGTCCACTTGGCTACATCCGCC	IIIIIIIIIIIIIIIIIIIIII	1	20:A>G
644568	87	-	EF115541	55	TGTCCACTTGGCTACATCCGCC	IIIIIIIIIIIIIIIIIIIIII	1	20:A>G,21:G>T
644596	41	-	EF115541	55	ATTCCACTTGGCTACATCCGCC	IIIIIIIIIIIIIIIIIIIIII	1	20:A>T,21:G>A
644606	39	-	EF115541	55	CTTCCACTTGGCTACATCCGCC	IIIIIIIIIIIIIIIIIIIIII	1	20:A>T,21:G>C
644610	122	-	EF115541	55	GTTCCACTTGGCTACATCCGCC	IIIIIIIIIIIIIIIIIIIIII	1	20:A>T
644614	79516	-	EF115541	55	TTTCCACTTGGCTACATCCGCC	IIIIIIIIIIIIIIIIIIIIII	1	20:A>T,21:G>T
912658	4	-	EF115541	55	TTTCCACTTGGCTACATCCGCCC	IIIIIIIIIIIIIIIIIIIIIII	1	21:A>T,22:G>T
3108	2	-	EF115541	56	ATCCACTTGGCTACATCCG	IIIIIIIIIIIIIIIIIII	1
443643	1	-	EF115541	56	GTCCACTTGGCTACATCCGCCC	IIIIIIIIIIIIIIIIIIIIII	1	21:A>G
443646	10	-	EF115541	56	TTCCACTTGGCTACATCCGCCC	IIIIIIIIIIIIIIIIIIIIII	1	21:A>T
721753	11	-	EF115541	56	AACCACTTGGCTACATCCGCC	IIIIIIIIIIIIIIIIIIIII	1	19:T>A
721767	1	-	EF115541	56	CACCACTTGGCTACATCCGCC	IIIIIIIIIIIIIIIIIIIII	1	19:T>A,20:A>C
721768	1	-	EF115541	56	GACCACTTGGCTACATCCGCC	IIIIIIIIIIIIIIIIIIIII	1	19:T>A,20:A>G
721771	59	-	EF115541	56	TACCACTTGGCTACATCCGCC	IIIIIIIIIIIIIIIIIIIII	1	19:T>A,20:A>T
722003	10	-	EF115541	56	ACCCACTTGGCTACATCCGCC	IIIIIIIIIIIIIIIIIIIII	1	19:T>C
722012	5	-	EF115541	56	CCCCACTTGGCTACATCCGCC	IIIIIIIIIIIIIIIIIIIII	1	19:T>C,20:A>C
722016	203	-	EF115541	56	TCCCACTTGGCTACATCCGCC	IIIIIIIIIIIIIIIIIIIII	1	19:T>C,20:A>T
722092	12	-	EF115541	56	AGCCACTTGGCTACATCCGCC	IIIIIIIIIIIIIIIIIIIII	1	19:T>G
722103	1	-	EF115541	56	CGCCACTTGGCTACATCCGCC	IIIIIIIIIIIIIIIIIIIII	1	19:T>G,20:A>C
722105	3	-	EF115541	56	GGCCACTTGGCTACATCCGCC	IIIIIIIIIIIIIIIIIIIII	1	19:T>G,20:A>G
722108	129	-	EF115541	56	TGCCACTTGGCTACATCCGCC	IIIIIIIIIIIIIIIIIIIII	1	19:T>G,20:A>T
722136	1901	-	EF115541	56	ATCCACTTGGCTACATCCGCC	IIIIIIIIIIIIIIIIIIIII	1
722147	381	-	EF115541	56	CTCCACTTGGCTACATCCGCC	IIIIIIIIIIIIIIIIIIIII	1	20:A>C
722149	111	-	EF115541	56	GTCCACTTGGCTACATCCGCC	IIIIIIIIIIIIIIIIIIIII	1	20:A>G
722152	49245	-	EF115541	56	TTCCACTTGGCTACATCCGCC	IIIIIIIIIIIIIIIIIIIII	1	20:A>T
891227	93	-	EF115541	56	ATCCACTTGGCTACATCCGC	IIIIIIIIIIIIIIIIIIII	1
891233	22	-	EF115541	56	CTCCACTTGGCTACATCCGC	IIIIIIIIIIIIIIIIIIII	1	19:A>C
891240	449	-	EF115541	56	TTCCACTTGGCTACATCCGC	IIIIIIIIIIIIIIIIIIII	1	19:A>T
94380	248	-	EF115541	57	TCCACTTGGCTACATCC	IIIIIIIIIIIIIIIII	1
123469	8736	-	EF115541	57	TCCACTTGGCTACATCCGC	IIIIIIIIIIIIIIIIIII	1
183845	1	-	EF115541	57	CCCACTTGGCTACATCCGCCC	IIIIIIIIIIIIIIIIIIIII	1	20:T>C
183849	271	-	EF115541	57	TCCACTTGGCTACATCCGCCC	IIIIIIIIIIIIIIIIIIIII	1
352180	2149	-	EF115541	57	ACCACTTGGCTACATCCGCC	IIIIIIIIIIIIIIIIIIII	1	19:T>A
352190	7280	-	EF115541	57	CCCACTTGGCTACATCCGCC	IIIIIIIIIIIIIIIIIIII	1	19:T>C
352194	2801	-	EF115541	57	GCCACTTGGCTACATCCGCC	IIIIIIIIIIIIIIIIIIII	1	19:T>G
352195	1835587	-	EF115541	57	TCCACTTGGCTACATCCGCC	IIIIIIIIIIIIIIIIIIII	1
499231	133	-	EF115541	57	TCCACTTGGCTACATCCG	IIIIIIIIIIIIIIIIII	1
564588	2	-	EF115541	57	TCCACTTGGCTACATCCGCCCC	IIIIIIIIIIIIIIIIIIIIII	1
195889	4	-	EF115541	58	CCACTTGGCTACATCCG	IIIIIIIIIIIIIIIII	1
243952	92027	-	EF115541	58	CCACTTGGCTACATCCGCC	IIIIIIIIIIIIIIIIIII	1
473664	75	-	EF115541	58	CCACTTGGCTACATCCGCCC	IIIIIIIIIIIIIIIIIIII	1
620321	1406	-	EF115541	58	CCACTTGGCTACATCCGC	IIIIIIIIIIIIIIIIII	1
49670	1377	-	EF115541	59	CACTTGGCTACATCCGCC	IIIIIIIIIIIIIIIIII	1
527624	1	+	EF115541	59	CACTTGGCTACATCCGCCCC	IIIIIIIIIIIIIIIIIIII	1
615214	10	-	EF115541	59	CACTTGGCTACATCCGC	IIIIIIIIIIIIIIIII	1
287828	1	+	EF115541	60	ACTTGGCTACATCCGCCCCTTA	IIIIIIIIIIIIIIIIIIIIII	1
564574	695	-	EF115541	60	ACTTGGCTACATCCGCC	IIIIIIIIIIIIIIIII	1
988622	1	-	EF115541	60	ACTTGGCTACATCCGCCC	IIIIIIIIIIIIIIIIII	1
10075	1	-	EF115541	61	CTTGGCTACATCCGCCC	IIIIIIIIIIIIIIIII	1
340731	1	-	EF115541	61	CTTGGCTACATCCGCCCCTT	IIIIIIIIIIIIIIIIIIII	1
771442	1	+	EF115541	61	CTTGGCTACATCCGCCCC	IIIIIIIIIIIIIIIIII	1
797326	1	-	EF115541	61	CTTGGCTACATCCGCCCCTTAT	IIIIIIIIIIIIIIIIIIIIII	1
243394	1	-	EF115541	62	TTGGCTACATCCGCCCCT	IIIIIIIIIIIIIIIIII	1
544749	1	-	EF115541	63	TGGCTACATCCGCCCCTTATCC	IIIIIIIIIIIIIIIIIIIIII	1
741295	1	-	EF115541	63	TGGCTACATCCGCCCCT	IIIIIIIIIIIIIIIII	1
372995	2	+	EF115541	95	TTTTTTTCTTTTTTCCGTTGA	IIIIIIIIIIIIIIIIIIIII	1
597024	1	-	EF115541	96	TTTTTTCTTTTTTCCGTT	IIIIIIIIIIIIIIIIII	1
80010	1	-	EF115541	100	TTCTTTTTTCCGTTGATCATTA	IIIIIIIIIIIIIIIIIIIIII	1
640591	1	-	EF115541	101	TCTTTTTTCCGTTGATCATTAT	IIIIIIIIIIIIIIIIIIIIII	1
168963	1	-	EF115541	102	GTTTTTTCCGTTGATCATTAT	IIIIIIIIIIIIIIIIIIIII	1	20:C>G
255173	1	-	EF115541	102	CTTTTTTCCGTTGATCATTATTC	IIIIIIIIIIIIIIIIIIIIIII	1
977660	1	-	EF115541	102	CTTTTTTCCGTTGATCATTATT	IIIIIIIIIIIIIIIIIIIIII	1
340867	2	-	EF115541	103	TTTTTTCCGTTGATCATTATTCT	IIIIIIIIIIIIIIIIIIIIIII	1
524449	1	-	EF115541	103	TTTTTTCCGTTGATCATTA	IIIIIIIIIIIIIIIIIII	1
335008	1	-	EF115541	104	TTTTTCCGTTGATCATT	IIIIIIIIIIIIIIIII	1
627701	1	-	EF115541	104	TTTTTCCGTTGATCATTATTCT	IIIIIIIIIIIIIIIIIIIIII	1
91550	1	-	EF115541	106	TTTCCGTTGATCATTATTCT	IIIIIIIIIIIIIIIIIIII	1
547726	11	-	EF115541	106	TTTCCGTTGATCATTATTCTAT	IIIIIIIIIIIIIIIIIIIIII	1
773960	2	-	EF115541	106	TTTCCGTTGATCATTATT	IIIIIIIIIIIIIIIIII	1
873941	1	-	EF115541	106	TTTCCGTTGATCATTAT	IIIIIIIIIIIIIIIII	1
403804	2	-	EF115541	107	TTCCGTTGATCATTATTCTATTT	IIIIIIIIIIIIIIIIIIIIIII	1
608514	2	-	EF115541	107	TTCCGTTGATCATTATTCT	IIIIIIIIIIIIIIIIIII	1
725040	1	-	EF115541	107	TTCCGTTGATCATTATTC	IIIIIIIIIIIIIIIIII	1
729942	6	-	EF115541	107	TTCCGTTGATCATTATTCTATT	IIIIIIIIIIIIIIIIIIIIII	1
911362	4	-	EF115541	107	TTCCGTTGATCATTATTCTAT	IIIIIIIIIIIIIIIIIIIII	1
944829	2	-	EF115541	107	TTCCGTTGATCATTATTCTATTTA	IIIIIIIIIIIIIIIIIIIIIIII	1
565415	1	-	EF115541	108	TACGTTGATCATTATTCTATTT	IIIIIIIIIIIIIIIIIIIIII	1	20:C>A
565675	14	-	EF115541	108	TCCGTTGATCATTATTCTATTT	IIIIIIIIIIIIIIIIIIIIII	1
746661	1	-	EF115541	108	TCCGTTGATCATTATTCTATT	IIIIIIIIIIIIIIIIIIIII	1
748866	4	-	EF115541	108	TCCGTTGATCATTATTCTATTTAT	IIIIIIIIIIIIIIIIIIIIIIII	1
314988	11	-	EF115541	109	CCGTTGATCATTATTCTATTT	IIIIIIIIIIIIIIIIIIIII	1
710028	3	-	EF115541	109	CCGTTGATCATTATTCTATTTATT	IIIIIIIIIIIIIIIIIIIIIIII	1
924915	4	-	EF115541	109	CCGTTGATCATTATTCTATTTA	IIIIIIIIIIIIIIIIIIIIII	1
496017	1	-	EF115541	110	CGTTGATCATTATTCTAT	IIIIIIIIIIIIIIIIII	1
816396	2	-	EF115541	113	TGATCATTATTCTATTTATT	IIIIIIIIIIIIIIIIIIII	1
169200	1	-	EF115541	118	ATTATTCTATTTATTCTG	IIIIIIIIIIIIIIIIII	1
869397	1	-	EF115541	133	TTGACCTCCGTACTTCGATCGA	IIIIIIIIIIIIIIIIIIIIII	1	21:C>T
452659	1	-	EF115541	136	ACCTCCGTACTTCGATCGAG	IIIIIIIIIIIIIIIIIIII	1
759512	2	-	EF115541	136	ACCTCCGTACTTCGATCGAGA	IIIIIIIIIIIIIIIIIIIII	1
909652	1	-	EF115541	136	ACCTCCGTACTTCGATCGAGAT	IIIIIIIIIIIIIIIIIIIIII	1
497150	1	-	EF115541	137	CCTCCGTACTTCGATCGAGAT	IIIIIIIIIIIIIIIIIIIII	1
407676	2	-	EF115541	138	CTCCGTACTTCGATCGAGATA	IIIIIIIIIIIIIIIIIIIII	1
733349	1	+	EF115541	139	TCCGTACTTCGATCGAGATATT	IIIIIIIIIIIIIIIIIIIIII	1
435694	1	+	EF115541	142	GTACTTCGATCGAGATATTGGA	IIIIIIIIIIIIIIIIIIIIII	1
673224	1	+	EF115541	142	GTACTTCGATCGAGATATTGGAC	IIIIIIIIIIIIIIIIIIIIIII	1
405492	6	+	EF115541	143	TACTTCGATCGAGATATTGGAC	IIIIIIIIIIIIIIIIIIIIII	1
714299	2	+	EF115541	143	TACTTCGATCGAGATATTGGA	IIIIIIIIIIIIIIIIIIIII	1
330209	2	+	EF115541	144	ACTTCGATCGAGATATTGGACA	IIIIIIIIIIIIIIIIIIIIII	1
25974	1	+	EF115541	145	CTTCGATCGAGATATTGGACATA	IIIIIIIIIIIIIIIIIIIIIII	1
26325	1	+	EF115541	145	CTTCGATCGAGATATTGGACAAA	IIIIIIIIIIIIIIIIIIIIIII	1	21:T>A
388140	2	+	EF115541	145	CTTCGATCGAGATATTGGAC	IIIIIIIIIIIIIIIIIIII	1
714502	1	+	EF115541	145	CTTCGATCGAGATATTGGA	IIIIIIIIIIIIIIIIIII	1
14986	1	+	EF115541	146	TTCGATCGAGATATTGGACAT	IIIIIIIIIIIIIIIIIIIII	1
813431	5	+	EF115541	146	TTCGATCGAGATATTGGACATA	IIIIIIIIIIIIIIIIIIIIII	1
115842	4	+	EF115541	147	TCGATCGAGATATTGGACATAG	IIIIIIIIIIIIIIIIIIIIII	1
535048	1	+	EF115541	147	TCGATCGAGATATTGGACATA	IIIIIIIIIIIIIIIIIIIII	1
715400	1	-	EF115541	147	TCGATCGAGATATTGGACATA	IIIIIIIIIIIIIIIIIIIII	1
826834	1	+	EF115541	148	CGATCGAGATATTGGACATAG	IIIIIIIIIIIIIIIIIIIII	1
824176	1	+	EF115541	154	AGATATTGGACATAGAAT	IIIIIIIIIIIIIIIIII	1
55212	1	-	EF115541	159	TTGGACATAGAATGCCACTCT	IIIIIIIIIIIIIIIIIIIII	1
919583	1	-	EF115541	163	ACATAGAATGCCACTCTTTAA	IIIIIIIIIIIIIIIIIIIII	1
525785	1	-	EF115541	165	ATAGAATGCCACTCTTT	IIIIIIIIIIIIIIIII	1
756865	1	-	EF115541	165	ATAGAATGCCACTCTTTAAAAA	IIIIIIIIIIIIIIIIIIIIII	1
930143	1	-	EF115541	165	ATAGAATGCCACTCTTTA	IIIIIIIIIIIIIIIIII	1
250892	1	+	EF115541	180	TTAAAAAGGAAAAAAGGAGTAA	IIIIIIIIIIIIIIIIIIIIII	1
226628	1	+	EF115541	185	AAGGAAAAAAGGAGTAAT	IIIIIIIIIIIIIIIIII	1
744784	1	+	EF115541	194	AGGAGTAATCAGCTGTGACACGA	IIIIIIIIIIIIIIIIIIIIIII	1
255303	1	-	EF115541	220	AAAACGAATCCTTTTGTAGCT	IIIIIIIIIIIIIIIIIIIII	1
142107	1	-	EF115541	222	AACGAATCCTTTTGTAGCT	IIIIIIIIIIIIIIIIIII	1
347172	4	-	EF115541	222	AACGAATCCTTTTGTAGCTCA	IIIIIIIIIIIIIIIIIIIII	1
857200	1	-	EF115541	224	CGAATCCTTTTGTAGCTCA	IIIIIIIIIIIIIIIIIII	1
137086	1	-	EF115541	227	ATCCTTTTGTAGCTCATCATT	IIIIIIIIIIIIIIIIIIIII	1
548297	1	+	EF115541	235	GTAGCTCATCATTTATTGGCAA	IIIIIIIIIIIIIIIIIIIIII	1
147474	1	-	EF115541	237	AGCTCATCATTTATTGGCAAA	IIIIIIIIIIIIIIIIIIIII	1
584572	2	+	EF115541	248	TATTGGCAAAGATAGAAAAGGT	IIIIIIIIIIIIIIIIIIIIII	1
929956	1	+	EF115541	249	ATTGGCAAAGATAGAAAAGGTG	IIIIIIIIIIIIIIIIIIIIII	1	21:C>G
803487	1	+	EF115541	250	TTGGCAAAGATAGAAAAGGTCA	IIIIIIIIIIIIIIIIIIIIII	1
525014	1	+	EF115541	251	TGGCAAAGATAGAAAAGGTCA	IIIIIIIIIIIIIIIIIIIII	1
160355	1	+	EF115541	252	GGCAAAGATAGAAAAGGTCAAA	IIIIIIIIIIIIIIIIIIIIII	1	21:T>A
85347	1	+	EF115541	263	AAAAGGTCAATATGAAGGAGGA	IIIIIIIIIIIIIIIIIIIIII	1
925440	1	+	EF115541	264	AAAGGTCAATATGAAGGAGGA	IIIIIIIIIIIIIIIIIIIII	1
977028	2	+	EF115541	275	TGAAGGAGGAGAAAGAAACAAT	IIIIIIIIIIIIIIIIIIIIII	1
196742	1	+	EF115541	277	AAGGAGGAGAAAGAAACAATAG	IIIIIIIIIIIIIIIIIIIIII	1
495737	1	+	EF115541	277	AAGGAGGAGAAAGAAACAAAA	IIIIIIIIIIIIIIIIIIIII	1	19:T>A
539521	1	+	EF115541	278	AGGAGGAGAAAGAAACAATAAAAA	IIIIIIIIIIIIIIIIIIIIIIII	1	20:G>A,21:T>A
977744	1	+	EF115541	281	AGGAGAAAGAAACAATAGTA	IIIIIIIIIIIIIIIIIIII	1
261009	1	+	EF115541	291	AACAATAGTAACGTGGTCCCGGG	IIIIIIIIIIIIIIIIIIIIIII	1
98331	1	+	EF115541	294	AATAGTAACGTGGTCCCGGGC	IIIIIIIIIIIIIIIIIIIII	1
445596	1	-	EF115541	295	ATAGTAACGTGGTCCCG	IIIIIIIIIIIIIIIII	1
601697	2	+	EF115541	295	ATAGTAACGTGGTCCCGGGCA	IIIIIIIIIIIIIIIIIIIII	1
513004	1	+	EF115541	297	AGTAACGTGGTCCCGGGCATC	IIIIIIIIIIIIIIIIIIIII	1
522835	1	-	EF115541	310	ATGGCATCTAGCATTCTACCCAC	IIIIIIIIIIIIIIIIIIIIIII	1	21:G>T,22:C>A
420473	1	-	EF115541	311	TTGCATCTAGCATTCTACCCAC	IIIIIIIIIIIIIIIIIIIIII	1	20:G>T,21:G>T
609742	1	+	EF115541	325	CTACCCACAATGGTTGGCCAT	IIIIIIIIIIIIIIIIIIIII	1
611917	1	+	EF115541	327	ACCCACAATGGTTGGCCATACAAT	IIIIIIIIIIIIIIIIIIIIIIII	1
809626	1	+	EF115541	333	AATGGTTGGCCATACAATTGCG	IIIIIIIIIIIIIIIIIIIIII	1
689610	1	-	EF115541	339	TGGCCATACAATTGCGATTCA	IIIIIIIIIIIIIIIIIIIII	1
790615	1	-	EF115541	339	TTGCCATACAATTGCGATTCATAA	IIIIIIIIIIIIIIIIIIIIIIII	1	22:G>T
259747	1	-	EF115541	340	GGCCATACAATTGCGATTCAT	IIIIIIIIIIIIIIIIIIIII	1
870072	2	-	EF115541	340	GGCCATACAATTGCGATTCATA	IIIIIIIIIIIIIIIIIIIIII	1
197281	1	-	EF115541	341	GCCATACAATTGCGATTCATA	IIIIIIIIIIIIIIIIIIIII	1
476274	9	-	EF115541	341	GCCATACAATTGCGATTCATAA	IIIIIIIIIIIIIIIIIIIIII	1
431410	1	-	EF115541	362	ATGGAAAGGAACATATA	IIIIIIIIIIIIIIIII	1
895250	1	+	EF115541	362	ATGGAAAGGAACATATACCTAA	IIIIIIIIIIIIIIIIIIIIII	1	21:T>A
356090	1	-	EF115541	366	AAAGGAACATATACCTA	IIIIIIIIIIIIIIIII	1
859350	1	-	EF115541	367	AAGGAACATATACCTATTTACA	IIIIIIIIIIIIIIIIIIIIII	1
214844	1	-	EF115541	375	TATACCTATTTACATAACAAAT	IIIIIIIIIIIIIIIIIIIIII	1
107530	3	-	EF115541	376	ATACCTATTTACATAACAAATCCT	IIIIIIIIIIIIIIIIIIIIIIII	1
436942	1	-	EF115541	377	TACCTATTTACATAACAAATCCTA	IIIIIIIIIIIIIIIIIIIIIIII	1
886794	1	-	EF115541	377	TACCTATTTACATAACAAATCCT	IIIIIIIIIIIIIIIIIIIIIII	1
17246	1	-	EF115541	378	ACCTATTTACATAACAAATCCT	IIIIIIIIIIIIIIIIIIIIII	1
328885	1	-	EF115541	385	TACATAACAAATCCTATGGTA	IIIIIIIIIIIIIIIIIIIII	1
51571	1	+	EF115541	399	TATGGTAGGTCGCAAATTGGG	IIIIIIIIIIIIIIIIIIIII	1
755167	1	+	EF115541	403	GTAGGTCGCAAATTGGGAGAA	IIIIIIIIIIIIIIIIIIIII	1
628169	1	-	EF115541	412	AAATTGGGAGAATTCGTGCCTA	IIIIIIIIIIIIIIIIIIIIII	1
403828	1	-	EF115541	415	TTGGGAGAATTCGTGCCTACTC	IIIIIIIIIIIIIIIIIIIIII	1
895349	1	+	EF115541	416	TGGGAGAATTCGTGCCTACCAAC	IIIIIIIIIIIIIIIIIIIIIII	1	19:T>C,20:C>A,21:G>A,22:G>C
122046	2	+	EF115541	417	GGGAGAATTCGTGCCTACTCG	IIIIIIIIIIIIIIIIIIIII	1
174924	1	+	EF115541	417	GGGAGAATTCGTGCCTACTCGG	IIIIIIIIIIIIIIIIIIIIII	1
563998	1	-	EF115541	419	GAGAATTCGTGCCTACTC	IIIIIIIIIIIIIIIIII	1
155776	1	-	EF115541	420	AGAATTCGTGCCTACTCG	IIIIIIIIIIIIIIIIII	1
930001	1	-	EF115541	421	GAATTCGTGCCTACTCG	IIIIIIIIIIIIIIIII	1
898505	1	+	EF115541	436	CGGCATTTTACGAGTTATGAAC	IIIIIIIIIIIIIIIIIIIIII	1	21:A>C
100705	1	-	EF115541	447	GAGTTATGAAAATGCAAGAAA	IIIIIIIIIIIIIIIIIIIII	1
538128	1	+	EF115541	463	AGAAAGGATACTAAATCTCGTCGA	IIIIIIIIIIIIIIIIIIIIIIII	1	23:T>A
591019	1	+	EF115541	463	AGAAAGGATACTAAATCTCGTC	IIIIIIIIIIIIIIIIIIIIII	1
9566	5	+	EF115541	466	AAGGATACTAAATCTCGTCGT	IIIIIIIIIIIIIIIIIIIII	1
304276	6	+	EF115541	466	AAGGATACTAAATCTCGTCGTT	IIIIIIIIIIIIIIIIIIIIII	1
154723	4	+	EF115541	467	AGGATACTAAATCTCGTCGTT	IIIIIIIIIIIIIIIIIIIII	1
434676	1	-	EF115541	468	GGATACTAAATCTCGTCGTTA	IIIIIIIIIIIIIIIIIIIII	1
518154	1	+	EF115541	469	GATACTAAATCTCGTCGTT	IIIIIIIIIIIIIIIIIII	1
474269	1	+	EF115541	474	TAAATCTCGTCGTTAACTG	IIIIIIIIIIIIIIIIIII	1
576788	1	+	EF115541	474	TAAATCTCGTCGTTAAC	IIIIIIIIIIIIIIIII	1
175362	1	-	EF115541	478	TCTCGTCGTTAACTGAATTCTG	IIIIIIIIIIIIIIIIIIIIII	1
815577	1	-	EF115541	479	CTCGTCGTTAACTGAATTCTGA	IIIIIIIIIIIIIIIIIIIIII	1
42114	2	-	EF115541	486	TTAACTGAATTCTGAATAGAAA	IIIIIIIIIIIIIIIIIIIIII	1
198832	1	-	EF115541	508	TTTTAAGAAGAAAAAAAAGATT	IIIIIIIIIIIIIIIIIIIIII	1	20:A>T,21:G>T
379389	1	-	EF115541	508	TATTAAGAAGAAAAAAAAGAT	IIIIIIIIIIIIIIIIIIIII	1	20:G>T
379751	1	-	EF115541	508	TTTTAAGAAGAAAAAAAAGAT	IIIIIIIIIIIIIIIIIIIII	1	19:A>T,20:G>T
53130	1	-	EF115541	509	TTTAAGAAGAAAAAAAAGATTCA	IIIIIIIIIIIIIIIIIIIIIII	1	22:A>T
502234	1	-	EF115541	509	ATTAAGAAGAAAAAAAAG	IIIIIIIIIIIIIIIIII	1
852489	2	-	EF115541	509	TTTAAGAAGAAAAAAAAGAT	IIIIIIIIIIIIIIIIIIII	1	19:A>T
921560	7	-	EF115541	509	TTTAAGAAGAAAAAAAAGATT	IIIIIIIIIIIIIIIIIIIII	1	20:A>T
294522	1	-	EF115541	510	CTAAGAAGAAAAAAAAGATT	IIIIIIIIIIIIIIIIIIII	1	19:T>C
294531	2	-	EF115541	510	TTAAGAAGAAAAAAAAGATT	IIIIIIIIIIIIIIIIIIII	1
602076	2	-	EF115541	510	TTAAGAAGAAAAAAAAGAT	IIIIIIIIIIIIIIIIIII	1
19687	1	-	EF115541	511	TAAGAAGAAAAAAAAGATT	IIIIIIIIIIIIIIIIIII	1
60560	1	-	EF115541	526	TTTTCAAAATACCCAATATCT	IIIIIIIIIIIIIIIIIIIII	0	19:A>T,20:G>T
81392	1	-	EF115541	526	TTTTCAAAATACCCAATATCTTG	IIIIIIIIIIIIIIIIIIIIIII	0	21:A>T,22:G>T
138094	3	-	EF115541	526	TTTTCAAAATACCCAATATCTTGC	IIIIIIIIIIIIIIIIIIIIIIII	0	22:A>T,23:G>T
651380	3	-	EF115541	526	TTTTCAAAATACCCAATATCTTGCT	IIIIIIIIIIIIIIIIIIIIIIIII	0	23:A>T,24:G>T
713436	1	-	EF115541	526	TTGACAAAATACCCAATATCTTG	IIIIIIIIIIIIIIIIIIIIIII	0	19:T>A,20:T>G,21:A>T,22:G>T
869122	1	-	EF115541	526	TATTCAAAATACCCAATATCTT	IIIIIIIIIIIIIIIIIIIIII	0	21:G>T
118679	2	-	EF115541	527	TTTCAAAATACCCAATATCTTG	IIIIIIIIIIIIIIIIIIIIII	0	21:A>T
142565	2	-	EF115541	527	TTTAAAAATACCCAATATCTTGC	IIIIIIIIIIIIIIIIIIIIIII	0	19:C>A,22:A>T
385933	22	-	EF115541	527	TTTCAAAATACCCAATATCTTGC	IIIIIIIIIIIIIIIIIIIIIII	0	22:A>T
442207	2	-	EF115541	527	TTTCAAAATACCCAATATCTT	IIIIIIIIIIIIIIIIIIIII	0	20:A>T
584896	1	-	EF115541	527	TTTAAAAATACCCAATATCTTGCT	IIIIIIIIIIIIIIIIIIIIIIII	0	20:C>A,23:A>T
828770	11	-	EF115541	527	TTTCAAAATACCCAATATCTTGCT	IIIIIIIIIIIIIIIIIIIIIIII	0	23:A>T
183453	9	-	EF115541	528	TTCAAAATACCCAATATCTT	IIIIIIIIIIIIIIIIIIII	0
439505	1	-	EF115541	528	TTCAAAATACCCAATATCTTGCTA	IIIIIIIIIIIIIIIIIIIIIIII	0
490638	2	-	EF115541	528	TTCAAAATACCCAATATCT	IIIIIIIIIIIIIIIIIII	0
503281	31	-	EF115541	528	TTCAAAATACCCAATATCTTG	IIIIIIIIIIIIIIIIIIIII	0
549965	2	-	EF115541	528	GTAAAAATACCCAATATCTTGCT	IIIIIIIIIIIIIIIIIIIIIII	0	20:C>A,22:T>G
549968	3	-	EF115541	528	TTAAAAATACCCAATATCTTGCT	IIIIIIIIIIIIIIIIIIIIIII	0	20:C>A
557956	3	-	EF115541	528	GTCAAAATACCCAATATCTTGCT	IIIIIIIIIIIIIIIIIIIIIII	0	22:T>G
557957	113	-	EF115541	528	TTCAAAATACCCAATATCTTGCT	IIIIIIIIIIIIIIIIIIIIIII	0
561655	1	-	EF115541	528	TTTAAAATACCCAATATCTTGCT	IIIIIIIIIIIIIIIIIIIIIII	0	20:C>T
876658	1	-	EF115541	528	GTAAAAATACCCAATATCTTGC	IIIIIIIIIIIIIIIIIIIIII	0	19:C>A,21:T>G
876659	3	-	EF115541	528	TTAAAAATACCCAATATCTTGC	IIIIIIIIIIIIIIIIIIIIII	0	19:C>A
884486	114	-	EF115541	528	TTCAAAATACCCAATATCTTGC	IIIIIIIIIIIIIIIIIIIIII	0
888211	4	-	EF115541	528	TTTAAAATACCCAATATCTTGC	IIIIIIIIIIIIIIIIIIIIII	0	19:C>T
142281	4	-	EF115541	529	TCAAAATACCCAATATCT	IIIIIIIIIIIIIIIIII	0
278837	1	-	EF115541	529	TAAAAATACCCAATATCTTGCTA	IIIIIIIIIIIIIIIIIIIIIII	0	21:C>A
279055	4	-	EF115541	529	TCAAAATACCCAATATCTTGCTA	IIIIIIIIIIIIIIIIIIIIIII	0
279172	5	-	EF115541	529	TTAAAATACCCAATATCTTGCTA	IIIIIIIIIIIIIIIIIIIIIII	0	21:C>T
356149	5	-	EF115541	529	TCAAAATACCCAATATCTT	IIIIIIIIIIIIIIIIIII	0
538152	1	-	EF115541	529	CAAAAATACCCAATATCTTGCT	IIIIIIIIIIIIIIIIIIIIII	0	20:C>A,21:T>C
538155	8	-	EF115541	529	TAAAAATACCCAATATCTTGCT	IIIIIIIIIIIIIIIIIIIIII	0	20:C>A
538409	125	-	EF115541	529	TCAAAATACCCAATATCTTGCT	IIIIIIIIIIIIIIIIIIIIII	0
538485	1	-	EF115541	529	TGAAAATACCCAATATCTTGCT	IIIIIIIIIIIIIIIIIIIIII	0	20:C>G
538519	1	-	EF115541	529	GTAAAATACCCAATATCTTGCT	IIIIIIIIIIIIIIIIIIIIII	0	20:C>T,21:T>G
538522	12	-	EF115541	529	TTAAAATACCCAATATCTTGCT	IIIIIIIIIIIIIIIIIIIIII	0	20:C>T
719167	1	-	EF115541	529	CAAAAATACCCAATATCTTGC	IIIIIIIIIIIIIIIIIIIII	0	19:C>A,20:T>C
719171	8	-	EF115541	529	TAAAAATACCCAATATCTTGC	IIIIIIIIIIIIIIIIIIIII	0	19:C>A
719445	89	-	EF115541	529	TCAAAATACCCAATATCTTGC	IIIIIIIIIIIIIIIIIIIII	0
719541	1	-	EF115541	529	GTAAAATACCCAATATCTTGC	IIIIIIIIIIIIIIIIIIIII	0	19:C>T,20:T>G
719546	23	-	EF115541	529	TTAAAATACCCAATATCTTGC	IIIIIIIIIIIIIIIIIIIII	0	19:C>T
888613	23	-	EF115541	529	TCAAAATACCCAATATCTTG	IIIIIIIIIIIIIIIIIIII	0
923403	1	-	EF115541	529	TCAAAATACCCAATATCTTGCTAG	IIIIIIIIIIIIIIIIIIIIIIII	0
923505	1	-	EF115541	529	TTAAAATACCCAATATCTTGCTAG	IIIIIIIIIIIIIIIIIIIIIIII	0	22:C>T
6328	2	-	EF115541	530	TAAAATACCCAATATCTTGCTAGA	IIIIIIIIIIIIIIIIIIIIIIII	0	23:C>T
7160	1	-	EF115541	530	CAAAATACCCAATATCTTG	IIIIIIIIIIIIIIIIIII	0
252441	2	-	EF115541	530	TAAAATACCCAATATCTTGCTA	IIIIIIIIIIIIIIIIIIIIII	0	21:C>T
252834	1	-	EF115541	530	TTAAATACCCAATATCTTGCTA	IIIIIIIIIIIIIIIIIIIIII	0	20:A>T,21:C>T
319011	3	-	EF115541	530	CAAAATACCCAATATCTT	IIIIIIIIIIIIIIIIII	0
454714	4	-	EF115541	530	TAAAATACCCAATATCTTGCTAG	IIIIIIIIIIIIIIIIIIIIIII	0	22:C>T
455016	2	-	EF115541	530	TTAAATACCCAATATCTTGCTAG	IIIIIIIIIIIIIIIIIIIIIII	0	21:A>T,22:C>T
895310	17	-	EF115541	530	CAAAATACCCAATATCTTGC	IIIIIIIIIIIIIIIIIIII	0
895315	2	-	EF115541	530	TAAAATACCCAATATCTTGC	IIIIIIIIIIIIIIIIIIII	0	19:C>T
964202	1	-	EF115541	530	AAAAATACCCAATATCTTGCT	IIIIIIIIIIIIIIIIIIIII	0	20:C>A
964215	17	-	EF115541	530	CAAAATACCCAATATCTTGCT	IIIIIIIIIIIIIIIIIIIII	0
964222	14	-	EF115541	530	TAAAATACCCAATATCTTGCT	IIIIIIIIIIIIIIIIIIIII	0	20:C>T
964629	1	-	EF115541	530	GTAAATACCCAATATCTTGCT	IIIIIIIIIIIIIIIIIIIII	0	19:A>T,20:C>G
964631	6	-	EF115541	530	TTAAATACCCAATATCTTGCT	IIIIIIIIIIIIIIIIIIIII	0	19:A>T,20:C>T
464021	6	-	EF115541	531	AAAATACCCAATATCTTGC	IIIIIIIIIIIIIIIIIII	0
488121	6	-	EF115541	531	AAAATACCCAATATCTTGCT	IIIIIIIIIIIIIIIIIIII	0
488134	5	-	EF115541	531	TAAATACCCAATATCTTGCT	IIIIIIIIIIIIIIIIIIII	0	19:A>T
801608	8	-	EF115541	531	AAAATACCCAATATCTTGCTAG	IIIIIIIIIIIIIIIIIIIIII	0
801621	1	-	EF115541	531	TAAATACCCAATATCTTGCTAG	IIIIIIIIIIIIIIIIIIIIII	0	21:A>T
840284	3	-	EF115541	531	AAAATACCCAATATCTTG	IIIIIIIIIIIIIIIIII	1
237996	6	-	EF115541	532	AAATACCCAATATCTTGCT	IIIIIIIIIIIIIIIIIII	0
354800	2	-	EF115541	532	AAATACCCAATATCTTGC	IIIIIIIIIIIIIIIIII	0
791525	4	-	EF115541	532	AAATACCCAATATCTTGCTAG	IIIIIIIIIIIIIIIIIIIII	0
791914	2	-	EF115541	532	TTATACCCAATATCTTGCTAG	IIIIIIIIIIIIIIIIIIIII	0	19:A>T,20:A>T
921013	1	-	EF115541	532	AAATACCCAATATCTTG	IIIIIIIIIIIIIIIII	1
92080	7	-	EF115541	533	AATACCCAATATCTTGCT	IIIIIIIIIIIIIIIIII	0
191005	2	-	EF115541	533	AATACCCAATATCTTGC	IIIIIIIIIIIIIIIII	0
216872	1	-	EF115541	533	TTTACCCAATATCTTGCTAGAA	IIIIIIIIIIIIIIIIIIIIII	0	20:A>T,21:A>T
290079	4	-	EF115541	533	AATACCCAATATCTTGCTAG	IIIIIIIIIIIIIIIIIIII	0
928518	2	-	EF115541	533	TTTACCCAATATCTTGCTAGA	IIIIIIIIIIIIIIIIIIIII	0	19:A>T,20:A>T
444433	2	-	EF115541	534	ATACCCAATATCTTGCTAG	IIIIIIIIIIIIIIIIIII	0
683206	7	-	EF115541	534	ATACCCAATATCTTGCT	IIIIIIIIIIIIIIIII	0
706243	1	-	EF115541	534	ATACCCAATATCTTGCTAGAAC	IIIIIIIIIIIIIIIIIIIIII	0
83076	1	-	EF115541	536	ACCCAATATCTTGCTAGAACAAG	IIIIIIIIIIIIIIIIIIIIIII	0
902889	1	-	EF115541	537	CCCAATATCTTGCTAGAACAAGA	IIIIIIIIIIIIIIIIIIIIIII	0
574617	1	-	EF115541	539	CAATATCTTGCTAGAACA	IIIIIIIIIIIIIIIIII	0
581623	1	-	EF115541	540	AATATCTTGCTAGAACAAGATATTG	IIIIIIIIIIIIIIIIIIIIIIIII	0
539565	1	-	EF115541	541	ATATCTTGCTAGAACAAGATATTG	IIIIIIIIIIIIIIIIIIIIIIII	0
182085	1	-	EF115541	542	TATCTTGCTAGAACAAGA	IIIIIIIIIIIIIIIIII	0
367675	1	-	EF115541	542	TATCTTGCTAGAACAAGATAT	IIIIIIIIIIIIIIIIIIIII	0
623501	1	+	EF115541	544	TCTTGCTAGAACAAGATAT	IIIIIIIIIIIIIIIIIII	0
190529	1	-	EF115541	550	TAGAACAAGATATTGGGTATTTT	IIIIIIIIIIIIIIIIIIIIIII	0
117400	1	-	EF115541	551	AGAACAAGATATTGGGTATT	IIIIIIIIIIIIIIIIIIII	0
424155	5	-	EF115541	551	AGAACAAGATATTGGGTAT	IIIIIIIIIIIIIIIIIII	0
982134	1	-	EF115541	551	AGAACAAGATATTGGGTATTTTTG	IIIIIIIIIIIIIIIIIIIIIIII	0
403555	3	-	EF115541	552	GAACAAGATATTGGGTATTTTTG	IIIIIIIIIIIIIIIIIIIIIII	0
207599	2	-	EF115541	553	AACAAGATATTGGGTATTTTT	IIIIIIIIIIIIIIIIIIIII	0
231303	3	-	EF115541	553	AACAAGATATTGGGTATT	IIIIIIIIIIIIIIIIII	0
661750	4	-	EF115541	553	AACAAGATATTGGGTAT	IIIIIIIIIIIIIIIII	0
958919	2	+	EF115541	553	AACAAGATATTGGGTATTTCTGTC	IIIIIIIIIIIIIIIIIIIIIIII	0	19:T>C
322126	1	+	EF115541	554	ACAAGATATTGGGTATTTTGAC	IIIIIIIIIIIIIIIIIIIIII	0	19:T>G,20:G>A,21:T>C
364965	3	-	EF115541	554	ACAAGATATTGGGTATTTT	IIIIIIIIIIIIIIIIIII	0
377711	1	-	EF115541	554	ACAAGATATTGGGTATTTTTG	IIIIIIIIIIIIIIIIIIIII	0
689195	1	+	EF115541	554	ACAAGATATTGGGTATTTTA	IIIIIIIIIIIIIIIIIIII	0	19:T>A
495643	2	+	EF115541	555	CAAGATATTGGGTATTTTTAA	IIIIIIIIIIIIIIIIIIIII	0	19:G>A,20:T>A
660456	1	-	EF115541	555	AAAGATATTGGGTATTTTTG	IIIIIIIIIIIIIIIIIIII	0	19:C>A
840284	3	+	EF115541	555	CAAGATATTGGGTATTTT	IIIIIIIIIIIIIIIIII	1
888401	4	+	EF115541	555	CAAGATATTGGGTATTTTTA	IIIIIIIIIIIIIIIIIIII	0	19:G>A
921013	1	+	EF115541	555	CAAGATATTGGGTATTT	IIIIIIIIIIIIIIIII	1
343385	1	-	EF115541	556	AAGATATTGGGTATTTTTGTC	IIIIIIIIIIIIIIIIIIIII	0
983079	1	-	EF115541	557	AGATATTGGGTATTTTT	IIIIIIIIIIIIIIIII	0
820733	1	-	EF115541	558	GATATTGGGTATTTTTG	IIIIIIIIIIIIIIIII	0
156325	1	-	EF115541	563	TGGGTATTTTTGTCTTTT	IIIIIIIIIIIIIIIIII	0
351217	1	-	EF115541	563	TGGGTATTTTTGTCTTTTCTTT	IIIIIIIIIIIIIIIIIIIIII	0
308007	1	-	EF115541	568	ATTTTTGTCTTTTCTTTCTT	IIIIIIIIIIIIIIIIIIII	0
119466	1	-	EF115541	569	TTTTTGTCTTTTCTTTCTTCA	IIIIIIIIIIIIIIIIIIIII	0
524495	1	-	EF115541	570	TTTTGTCTTTTCTTTCTTCA	IIIIIIIIIIIIIIIIIIII	0
77404	1	-	EF115541	571	TTTGTCTTTTCTTTCTTCAAA	IIIIIIIIIIIIIIIIIIIII	0
435421	1	-	EF115541	571	TTTGTCTTTTCTTTCTT	IIIIIIIIIIIIIIIII	0
225159	1	-	EF115541	572	TTGTCTTTTCTTTCTTCAAA	IIIIIIIIIIIIIIIIIIII	0
931914	2	-	EF115541	574	GTCTTTTCTTTCTTCAAA	IIIIIIIIIIIIIIIIII	0
836906	1	-	EF115541	576	TTTTTCTTTCTTCAAAAATTCTTAT	IIIIIIIIIIIIIIIIIIIIIIIII	0	24:C>T
10037	1	-	EF115541	577	TTTTCTTTCTTCAAAAATTCTTA	IIIIIIIIIIIIIIIIIIIIIII	0
268348	1	-	EF115541	577	TTTTCTTTCTTCAAAAATTCTT	IIIIIIIIIIIIIIIIIIIIII	0
233454	2	-	EF115541	578	TTTCTTTCTTCAAAAATTCTTA	IIIIIIIIIIIIIIIIIIIIII	0
566834	1	-	EF115541	578	TTTCTTTCTTCAAAAATTCTTAT	IIIIIIIIIIIIIIIIIIIIIII	0
876235	1	-	EF115541	578	TTTCTTTCTTCAAAAATTCT	IIIIIIIIIIIIIIIIIIII	0
549557	1	-	EF115541	579	TTCTTTCTTCAAAAATTCTTAT	IIIIIIIIIIIIIIIIIIIIII	0
732937	2	-	EF115541	579	TTCTTTCTTCAAAAATTCTTATAT	IIIIIIIIIIIIIIIIIIIIIIII	0
566065	1	-	EF115541	580	TCTTTCTTCAAAAATTCTT	IIIIIIIIIIIIIIIIIII	0
868978	2	-	EF115541	580	TCTTTCTTCAAAAATTCTTAT	IIIIIIIIIIIIIIIIIIIII	0
282654	1	-	EF115541	581	CTTTCTTCAAAAATTCTTAT	IIIIIIIIIIIIIIIIIIII	0
408570	1	-	EF115541	581	CTTTCTTCAAAAATTCTTATAT	IIIIIIIIIIIIIIIIIIIIII	0
589755	1	-	EF115541	581	CTTTCTTCAAAAATTCTTATA	IIIIIIIIIIIIIIIIIIIII	0
592241	2	-	EF115541	581	CTTTCTTCAAAAATTCTT	IIIIIIIIIIIIIIIIII	0
610584	2	-	EF115541	581	CTTTCTTCAAAAATTCTTATATG	IIIIIIIIIIIIIIIIIIIIIII	0
114122	1	-	EF115541	582	TTTCTTCAAAAATTCTTATA	IIIIIIIIIIIIIIIIIIII	0
180915	1	-	EF115541	582	TTACTTCAAAAATTCTTATATGT	IIIIIIIIIIIIIIIIIIIIIII	0	20:T>A
192243	1	-	EF115541	582	TTTCTTCAAAAATTCTTATATGT	IIIIIIIIIIIIIIIIIIIIIII	0
656319	1	-	EF115541	582	TTTCTTCAAAAATTCTTA	IIIIIIIIIIIIIIIIII	0
842605	3	-	EF115541	582	TTTCTTCAAAAATTCTTATAT	IIIIIIIIIIIIIIIIIIIII	0
849669	5	-	EF115541	582	TTTCTTCAAAAATTCTTATATG	IIIIIIIIIIIIIIIIIIIIII	0
870885	2	-	EF115541	582	TTTCTTCAAAAATTCTTAT	IIIIIIIIIIIIIIIIIII	0
239758	2	-	EF115541	583	TTCTTCAAAAATTCTTAT	IIIIIIIIIIIIIIIIII	0
910196	2	-	EF115541	583	TTCTTCAAAAATTCTTATATG	IIIIIIIIIIIIIIIIIIIII	0
921074	2	-	EF115541	583	TTCTTCAAAAATTCTTATAT	IIIIIIIIIIIIIIIIIIII	0
831381	2	-	EF115541	584	TCTTCAAAAATTCTTATATGT	IIIIIIIIIIIIIIIIIIIII	0
980874	1	-	EF115541	584	TCTTCAAAAATTCTTATATGTT	IIIIIIIIIIIIIIIIIIIIII	0
638268	1	-	EF115541	585	CTTCAAAAATTCTTATA	IIIIIIIIIIIIIIIII	0
978419	1	-	EF115541	585	CTTCAAAAATTCTTATATGTT	IIIIIIIIIIIIIIIIIIIII	0
336012	1	-	EF115541	586	TTCAAAAATTCTTATATG	IIIIIIIIIIIIIIIIII	0
921199	1	-	EF115541	586	TTCAAAAATTCTTATAT	IIIIIIIIIIIIIIIII	0
432770	1	-	EF115541	588	CAAAAATTCTTATATGTT	IIIIIIIIIIIIIIIIII	0
532511	1	-	EF115541	588	CAAAAATTCTTATATGT	IIIIIIIIIIIIIIIII	0
49285	1	-	EF115541	590	AAAATTCTTATATGTTA	IIIIIIIIIIIIIIIII	0
127849	1	-	EF115541	594	TTCTTATATGTTAGCAG	IIIIIIIIIIIIIIIII	0
253189	1	-	EF115541	603	GTTAGCAGAAAAACCTTATCC	IIIIIIIIIIIIIIIIIIIII	0
524113	1	-	EF115541	603	GTTAGCAGAAAAACCTTAT	IIIIIIIIIIIIIIIIIII	0
228681	1	-	EF115541	604	TTAGCAGAAAAACCTTATCCA	IIIIIIIIIIIIIIIIIIIII	0
97268	2	-	EF115541	614	AACCTTATCCATTAATAGCTGG	IIIIIIIIIIIIIIIIIIIIII	0
417655	1	-	EF115541	627	AATAGCTGGAACTTCAA	IIIIIIIIIIIIIIIII	0
250744	2	+	EF115541	632	CTGGAACTTCAACAGCAGCTAA	IIIIIIIIIIIIIIIIIIIIII	0
277012	1	-	EF115541	639	TTCAACAGCAGCTAAGTCTAGA	IIIIIIIIIIIIIIIIIIIIII	0
668091	1	-	EF115541	639	TTCAACAGCAGCTAAGTCTA	IIIIIIIIIIIIIIIIIIII	0
715680	1	+	EF115541	655	TCTAGAGGGAAGTTGTGAGCAT	IIIIIIIIIIIIIIIIIIIIII	0
106268	2	+	EF115541	656	CTAGAGGGAAGTTGTGAGCAT	IIIIIIIIIIIIIIIIIIIII	0
686514	1	+	EF115541	656	CTAGAGGGAAGTTGTGAGCATT	IIIIIIIIIIIIIIIIIIIIII	0
21042	1	+	EF115541	657	TAGAGGGAAGTTGTGAGCATT	IIIIIIIIIIIIIIIIIIIII	0
200908	1	-	EF115541	667	TTGTGAGCATTACGTTCGTG	IIIIIIIIIIIIIIIIIIII	0
562618	1	-	EF115541	668	TGTGAGCATTACGTTCGTGCAT	IIIIIIIIIIIIIIIIIIIIII	0
950470	1	-	EF115541	668	TGTGAGCATTACGTTCG	IIIIIIIIIIIIIIIII	0
448885	1	-	EF115541	669	GTGAGCATTACGTTCGTGCATTACTT	IIIIIIIIIIIIIIIIIIIIIIIIII	0
900897	4	-	EF115541	669	GTGAGCATTACGTTCGTGCAT	IIIIIIIIIIIIIIIIIIIII	0
273034	2	-	EF115541	670	TGAGCATTACGTTCGTGCAT	IIIIIIIIIIIIIIIIIIII	0
709906	1	-	EF115541	671	GAGCATTACGTTCGTGCAT	IIIIIIIIIIIIIIIIIII	0
733790	1	-	EF115541	671	GAGCATTACGTTCGTGCATT	IIIIIIIIIIIIIIIIIIII	0
402939	1	-	EF115541	676	TTACGTTCGTGCATTACTTCCAT	IIIIIIIIIIIIIIIIIIIIIII	0
338100	1	-	EF115541	678	TCTTTCGTGCATTACTTCCATAC	IIIIIIIIIIIIIIIIIIIIIII	0	20:G>T,22:A>T
780307	1	-	EF115541	678	ACGTTCGTGCATTACTTCCAT	IIIIIIIIIIIIIIIIIIIII	0
554578	1	-	EF115541	679	CGTTCGTGCATTACTTCCATA	IIIIIIIIIIIIIIIIIIIII	0
731191	1	-	EF115541	680	GTTCGTGCATTACTTCCAT	IIIIIIIIIIIIIIIIIII	0
964768	2	-	EF115541	680	GTTCGTGCATTACTTCCATA	IIIIIIIIIIIIIIIIIIII	0
743515	1	-	EF115541	681	TTCGTGCATTACTTCCATA	IIIIIIIIIIIIIIIIIII	0
676364	1	-	EF115541	683	CGTGCATTACTTCCATACCA	IIIIIIIIIIIIIIIIIIII	0
406947	1	-	EF115541	698	TACCAAGGTTAGCACGGTTGAT	IIIIIIIIIIIIIIIIIIIIII	0
833670	1	-	EF115541	700	CCAAGGTTAGCACGGTTGATGAT	IIIIIIIIIIIIIIIIIIIIIII	0
971250	1	-	EF115541	703	AGGTTAGCACGGTTGATG	IIIIIIIIIIIIIIIIII	0
89340	1	-	EF115541	708	AGCACGGTTGATGATAT	IIIIIIIIIIIIIIIII	0
374476	1	-	EF115541	711	ACGGTTGATGATATCAGCCCAA	IIIIIIIIIIIIIIIIIIIIII	0
141739	1	-	EF115541	713	GGTTGATGATATCAGCCCAAGTAT	IIIIIIIIIIIIIIIIIIIIIIII	0
948449	1	-	EF115541	713	GGTTGATGATATCAGCCCAAGT	IIIIIIIIIIIIIIIIIIIIII	0
148863	1	-	EF115541	714	GTTGATGATATCAGCCCAAGTA	IIIIIIIIIIIIIIIIIIIIII	0
265119	1	-	EF115541	714	GTTGATGATATCAGCCCAAGTATT	IIIIIIIIIIIIIIIIIIIIIIII	0
812600	1	-	EF115541	714	GGTGATGATATCAGCCCAAGTAT	IIIIIIIIIIIIIIIIIIIIIII	0	21:T>G
812645	1	-	EF115541	714	GTTGATGATATCAGCCCAAGTAT	IIIIIIIIIIIIIIIIIIIIIII	0
620928	2	-	EF115541	715	TTGATGATATCAGCCCAAGTA	IIIIIIIIIIIIIIIIIIIII	0
770466	1	-	EF115541	715	TTGATGATATCAGCCCAAGTAT	IIIIIIIIIIIIIIIIIIIIII	0
933703	3	-	EF115541	715	TTGATGATATCAGCCCAA	IIIIIIIIIIIIIIIIII	0
274906	1	-	EF115541	716	TGATGATATCAGCCCAAG	IIIIIIIIIIIIIIIIII	0
6907	1	-	EF115541	717	GATGATATCAGCCCAAGTATTAA	IIIIIIIIIIIIIIIIIIIIIII	0
224069	1	-	EF115541	717	GATGATATCAGCCCAAGTA	IIIIIIIIIIIIIIIIIII	0
976592	2	-	EF115541	717	GATGATATCAGCCCAAGTATT	IIIIIIIIIIIIIIIIIIIII	0
103567	2	-	EF115541	718	ATGATATCAGCCCAAGTATTA	IIIIIIIIIIIIIIIIIIIII	0
381849	1	-	EF115541	718	ATGATATCAGCCCAAGTATTAA	IIIIIIIIIIIIIIIIIIIIII	0
762578	1	-	EF115541	718	ATGATATCAGCCCAAGTAT	IIIIIIIIIIIIIIIIIII	0
786482	3	-	EF115541	718	ATGATATCAGCCCAAGTATT	IIIIIIIIIIIIIIIIIIII	0
879985	1	-	EF115541	718	ATGATATCAGCCCAAGTA	IIIIIIIIIIIIIIIIII	0
6585	3	-	EF115541	719	TGATATCAGCCCAAGTA	IIIIIIIIIIIIIIIII	0
220527	1	-	EF115541	719	TGATATCAGCCCAAGTATTAATA	IIIIIIIIIIIIIIIIIIIIIII	0
660871	1	-	EF115541	719	TGATATCAGCCCAAGTATTAA	IIIIIIIIIIIIIIIIIIIII	0
15444	1	-	EF115541	720	GATATCAGCCCAAGTATTAAT	IIIIIIIIIIIIIIIIIIIII	0
45631	2	-	EF115541	720	GATATCAGCCCAAGTATT	IIIIIIIIIIIIIIIIII	0
144702	4	-	EF115541	720	GATATCAGCCCAAGTAT	IIIIIIIIIIIIIIIII	0
935763	1	-	EF115541	720	GATATCAGCCCAAGTATTAA	IIIIIIIIIIIIIIIIIIII	0
415190	5	-	EF115541	721	ATATCAGCCCAAGTATT	IIIIIIIIIIIIIIIII	0
486736	1	-	EF115541	721	ATATCAGCCCAAGTATTAA	IIIIIIIIIIIIIIIIIII	0
510398	3	-	EF115541	721	ATATCAGCCCAAGTATTAAT	IIIIIIIIIIIIIIIIIIII	0
819437	1	-	EF115541	721	ATATCAGCCCAAGTATTA	IIIIIIIIIIIIIIIIII	0
313926	1	-	EF115541	722	TATCAGCCCAAGTATTAAT	IIIIIIIIIIIIIIIIIII	0
446723	4	-	EF115541	722	TATCAGCCCAAGTATTAATAACG	IIIIIIIIIIIIIIIIIIIIIII	0
685102	1	-	EF115541	722	TATCAGCCCAAGTATTA	IIIIIIIIIIIIIIIII	0
854985	1	-	EF115541	722	TTTCAGCCCAAGTATTAATAA	IIIIIIIIIIIIIIIIIIIII	0	19:A>T
186634	1	-	EF115541	723	ATCAGCCCAAGTATTAATAA	IIIIIIIIIIIIIIIIIIII	0
286155	1	-	EF115541	723	ATCAGCCCAAGTATTAAT	IIIIIIIIIIIIIIIIII	0
385328	2	-	EF115541	723	ATCAGCCCAAGTATTAA	IIIIIIIIIIIIIIIII	0
676935	1	-	EF115541	723	ACCAGCCCAAGTATTAATAAC	IIIIIIIIIIIIIIIIIIIII	0	19:T>C
683926	3	-	EF115541	723	ATCAGCCCAAGTATTAATAACG	IIIIIIIIIIIIIIIIIIIIII	0
943312	1	-	EF115541	723	ATCAGCCCAAGTATTAATA	IIIIIIIIIIIIIIIIIII	0
8834	4	-	EF115541	724	TCAGCCCAAGTATTAATAACGC	IIIIIIIIIIIIIIIIIIIIII	0
297445	3	-	EF115541	724	TCAGCCCAAGTATTAATAAC	IIIIIIIIIIIIIIIIIIII	0
327902	4	-	EF115541	724	TCAGCCCAAGTATTAAT	IIIIIIIIIIIIIIIII	0
399169	5	-	EF115541	724	TCAGCCCAAGTATTAATAA	IIIIIIIIIIIIIIIIIII	0
617623	6	-	EF115541	724	TCAGCCCAAGTATTAATAACG	IIIIIIIIIIIIIIIIIIIII	0
732342	1	-	EF115541	724	TCAGCCCAAGTATTAATA	IIIIIIIIIIIIIIIIII	0
212058	1	-	EF115541	725	CAGCCCAAGTATTAATAACGC	IIIIIIIIIIIIIIIIIIIII	0
380755	12	-	EF115541	725	CAGCCCAAGTATTAATAACG	IIIIIIIIIIIIIIIIIIII	0
480117	10	-	EF115541	725	CAGCCCAAGTATTAATA	IIIIIIIIIIIIIIIII	0
839634	7	-	EF115541	725	CAGCCCAAGTATTAATAAC	IIIIIIIIIIIIIIIIIII	0
879177	2	-	EF115541	725	CAGCCCAAGTATTAATAACGCG	IIIIIIIIIIIIIIIIIIIIII	0
884891	5	-	EF115541	725	CAGCCCAAGTATTAATAA	IIIIIIIIIIIIIIIIII	0
965191	2	-	EF115541	727	GCCCAAGTATTAATAACG	IIIIIIIIIIIIIIIIII	0
28771	1	-	EF115541	728	CCCAAGTATTAATAACGC	IIIIIIIIIIIIIIIIII	0
786944	1	-	EF115541	730	CAAGTATTAATAACGCG	IIIIIIIIIIIIIIIII	0
230683	1	-	EF115541	732	AGTATTAATAACGCGACCTTGA	IIIIIIIIIIIIIIIIIIIIII	0
82824	1	-	EF115541	733	GTATTAATAACGCGACCTTG	IIIIIIIIIIIIIIIIIIII	0
118142	1	-	EF115541	734	TATTAATAACGCGACCTTGA	IIIIIIIIIIIIIIIIIIII	0
499165	1	-	EF115541	734	TATTAATAACGCGACCTTGACTA	IIIIIIIIIIIIIIIIIIIIIII	0
758060	1	-	EF115541	734	TATTAATAACGCGACCTTGACT	IIIIIIIIIIIIIIIIIIIIII	0
939208	1	-	EF115541	734	TATTAATAACGCGACCTTGAC	IIIIIIIIIIIIIIIIIIIII	0
503099	1	-	EF115541	735	ATTAATAACGCGACCTTGA	IIIIIIIIIIIIIIIIIII	0
836474	2	-	EF115541	735	ATTAATAACGCGACCTTG	IIIIIIIIIIIIIIIIII	0
342230	1	-	EF115541	736	TTAATAACGCGACCTTGACTAT	IIIIIIIIIIIIIIIIIIIIII	0
568799	1	-	EF115541	736	TTAATAACGCGACCTTGA	IIIIIIIIIIIIIIIIII	0
304570	2	-	EF115541	737	TAATAACGCGACCTTGA	IIIIIIIIIIIIIIIII	0
915158	1	-	EF115541	737	TAATAACGCGACCTTGACTAT	IIIIIIIIIIIIIIIIIIIII	0
208451	1	-	EF115541	740	TAACGCGACCTTGACTATCA	IIIIIIIIIIIIIIIIIIII	0
450578	1	-	EF115541	740	TAACGCGACCTTGACTA	IIIIIIIIIIIIIIIII	0
286839	1	-	EF115541	741	AACGCGACCTTGACTAT	IIIIIIIIIIIIIIIII	0
377862	1	-	EF115541	741	AACGCGACCTTGACTATCA	IIIIIIIIIIIIIIIIIII	0
418117	1	-	EF115541	742	ACGCGACCTTGACTATCAAC	IIIIIIIIIIIIIIIIIIII	0
418126	1	-	EF115541	742	CCGCGACCTTGACTATCAAC	IIIIIIIIIIIIIIIIIIII	0	19:A>C
918146	1	-	EF115541	744	GCGACCTTGACTATCAACTACAG	IIIIIIIIIIIIIIIIIIIIIII	0
216199	1	-	EF115541	745	CGACCTTGACTATCAACTACAGA	IIIIIIIIIIIIIIIIIIIIIII	0
308221	3	-	EF115541	747	ACCTTGACTATCAACTACAGAT	IIIIIIIIIIIIIIIIIIIIII	0
972335	1	-	EF115541	747	ACCTTGACTATCAACTACAGATT	IIIIIIIIIIIIIIIIIIIIIII	0
445479	1	-	EF115541	748	CCTTGACTATCAACTACA	IIIIIIIIIIIIIIIIII	0
116590	1	-	EF115541	750	TTGACTATCAACTACAG	IIIIIIIIIIIIIIIII	0
416899	1	-	EF115541	750	TTGACTATCAACTACAGATTG	IIIIIIIIIIIIIIIIIIIII	0
540307	3	-	EF115541	750	TTGACTATCAACTACAGATTGGTT	IIIIIIIIIIIIIIIIIIIIIIII	0
352653	1	-	EF115541	751	TGACTATCAACTACAGAT	IIIIIIIIIIIIIIIIII	0
452126	1	-	EF115541	751	TGACTATCAACTACAGA	IIIIIIIIIIIIIIIII	0
580585	3	-	EF115541	751	TGACTATCAACTACAGATTGGTT	IIIIIIIIIIIIIIIIIIIIIII	0
906887	3	-	EF115541	751	TGACTATCAACTACAGATTGGT	IIIIIIIIIIIIIIIIIIIIII	0
127753	2	-	EF115541	752	GACTATCAACTACAGAT	IIIIIIIIIIIIIIIII	0
219303	1	-	EF115541	753	ACTATCAACTACAGATTGG	IIIIIIIIIIIIIIIIIII	0
242976	1	-	EF115541	753	ACTATCAACTACAGATTGGT	IIIIIIIIIIIIIIIIIIII	0
971877	1	-	EF115541	753	ACTATCAACTACAGATTGGTT	IIIIIIIIIIIIIIIIIIIII	0
978662	2	-	EF115541	753	ACTATCAACTACAGATTGGTTG	IIIIIIIIIIIIIIIIIIIIII	0
94752	1	-	EF115541	761	CTACAGATTGGTTGAAATTGAAA	IIIIIIIIIIIIIIIIIIIIIII	0
85740	1	-	EF115541	766	GATTGGTTGAAATTGAAACCAT	IIIIIIIIIIIIIIIIIIIIII	0
725747	3	-	EF115541	767	ATTGGTTGAAATTGAAACCATT	IIIIIIIIIIIIIIIIIIIIII	0
937739	1	-	EF115541	768	TTGGTTGAAATTGAAACCATT	IIIIIIIIIIIIIIIIIIIII	0
497902	1	-	EF115541	769	TGGTTGAAATTGAAACCATT	IIIIIIIIIIIIIIIIIIII	0
464132	1	-	EF115541	789	TAGGTTGAAAGCCATAG	IIIIIIIIIIIIIIIII	0
266375	1	-	EF115541	791	GGTTGAAAGCCATAGTACT	IIIIIIIIIIIIIIIIIII	0
499982	1	-	EF115541	791	GGTTGAAAGCCATAGTACTA	IIIIIIIIIIIIIIIIIIII	0
395860	3	-	EF115541	792	GTTGAAAGCCATAGTACTAATAC	IIIIIIIIIIIIIIIIIIIIIII	0
508508	1	-	EF115541	792	GTTGAAAGCCATAGTACTAAT	IIIIIIIIIIIIIIIIIIIII	0
870191	1	-	EF115541	792	GTTGAAAGCCATAGTACT	IIIIIIIIIIIIIIIIII	0
454217	2	-	EF115541	796	AAAGCCATAGTACTAATACCT	IIIIIIIIIIIIIIIIIIIII	0
458115	1	-	EF115541	796	AAAGCCATAGTACTAAT	IIIIIIIIIIIIIIIII	0
523926	1	-	EF115541	805	GTACTAATACCTAAAGCAGTGA	IIIIIIIIIIIIIIIIIIIIII	0
915319	1	-	EF115541	805	GTACTAATACCTAAAGCAGT	IIIIIIIIIIIIIIIIIIII	0
965552	1	-	EF115541	806	TACTAATACCTAAAGCAGTG	IIIIIIIIIIIIIIIIIIII	0
548840	1	-	EF115541	818	AAGCAGTGAACCAGATTCCTACTAC	IIIIIIIIIIIIIIIIIIIIIIIII	0
306138	1	-	EF115541	820	GCAGTGAACCAGATTCCTA	IIIIIIIIIIIIIIIIIII	0
541063	1	-	EF115541	821	CAGTGAACCAGATTCCT	IIIIIIIIIIIIIIIII	0
983326	1	-	EF115541	824	TGAACCAGATTCCTACTACAGG	IIIIIIIIIIIIIIIIIIIIII	0
81224	1	-	EF115541	826	AACCAGATTCCTACTACAGG	IIIIIIIIIIIIIIIIIIII	0
539124	1	-	EF115541	826	AACCAGATTCCTACTACAG	IIIIIIIIIIIIIIIIIII	0
888024	1	-	EF115541	826	AACCGGATTCCTACTACAGGCCAA	IIIIIIIIIIIIIIIIIIIIIIII	0	19:A>G
156156	1	-	EF115541	827	ACCAGATTCCTACTACAGGC	IIIIIIIIIIIIIIIIIIII	0
270394	1	-	EF115541	828	CCAGATTCCTACTACAGGC	IIIIIIIIIIIIIIIIIII	0
315564	1	-	EF115541	828	CCAGATTCCTACTACAGG	IIIIIIIIIIIIIIIIII	0
177487	1	-	EF115541	830	AGATTCCTACTACAGGCCAA	IIIIIIIIIIIIIIIIIIII	0
218490	1	-	EF115541	830	AGATTCCTACTACAGGCCAAGC	IIIIIIIIIIIIIIIIIIIIII	0
497397	2	-	EF115541	830	AGATTCCTACTACAGGCCAAG	IIIIIIIIIIIIIIIIIIIII	0
618966	1	-	EF115541	830	AGATTCCTACTACAGGCCAAGCA	IIIIIIIIIIIIIIIIIIIIIII	0
933975	1	-	EF115541	830	AGATTCCTACTACAGGCCA	IIIIIIIIIIIIIIIIIII	0
155444	1	-	EF115541	831	GATTCCTACTACAGGCCAAGC	IIIIIIIIIIIIIIIIIIIII	0
324073	1	-	EF115541	831	GATTCCTACTACAGGCCAAG	IIIIIIIIIIIIIIIIIIII	0
379829	1	-	EF115541	831	GATTCCTACTACAGGCC	IIIIIIIIIIIIIIIII	0
451413	5	-	EF115541	831	GATTCCTACTACAGGCCAA	IIIIIIIIIIIIIIIIIII	0
636188	4	-	EF115541	831	GATTCCTACTACAGGCCAAGCAG	IIIIIIIIIIIIIIIIIIIIIII	0
784444	4	-	EF115541	831	GATTCCTACTACAGGCCA	IIIIIIIIIIIIIIIIII	0
4448	3	-	EF115541	832	ATTCCTACTACAGGCCAAGCAGCC	IIIIIIIIIIIIIIIIIIIIIIII	0
355008	2	-	EF115541	832	ATTCCTACTACAGGCCAAGC	IIIIIIIIIIIIIIIIIIII	0
364781	2	-	EF115541	832	ATTCCTACTACAGGCCA	IIIIIIIIIIIIIIIII	0
456698	6	-	EF115541	832	ATTCCTACTACAGGCCAAG	IIIIIIIIIIIIIIIIIII	0
661991	5	-	EF115541	832	ATTCCTACTACAGGCCAAGCA	IIIIIIIIIIIIIIIIIIIII	0
668807	3	-	EF115541	832	ATTCCTACTACAGGCCAAGCAG	IIIIIIIIIIIIIIIIIIIIII	0
769300	4	-	EF115541	832	ATTCCTACTACAGGCCAA	IIIIIIIIIIIIIIIIII	0
936927	3	-	EF115541	832	ATTCCTACTACAGGCCAAGCAGC	IIIIIIIIIIIIIIIIIIIIIII	0
273669	2	-	EF115541	833	TTCCTACTACAGGCCAAGCAGC	IIIIIIIIIIIIIIIIIIIIII	0
300287	3	-	EF115541	833	TTCCTACTACAGGCCAA	IIIIIIIIIIIIIIIII	0
329643	5	-	EF115541	833	TTCCTACTACAGGCCAAGC	IIIIIIIIIIIIIIIIIII	0
423313	1	-	EF115541	833	TTCCTACTACAGGCCAAGCAGCCA	IIIIIIIIIIIIIIIIIIIIIIII	0
563296	4	-	EF115541	833	TTCCTACTACAGGCCAAGCA	IIIIIIIIIIIIIIIIIIII	0
705493	5	-	EF115541	833	TTCCTACTACAGGCCAAG	IIIIIIIIIIIIIIIIII	0
872819	2	-	EF115541	833	TTCCTACTACAGGCCAAGCAGCC	IIIIIIIIIIIIIIIIIIIIIII	0
883444	1	-	EF115541	833	TGCCTACTACAGGCCAAGCAG	IIIIIIIIIIIIIIIIIIIII	0	19:T>G
883493	4	-	EF115541	833	TTCCTACTACAGGCCAAGCAG	IIIIIIIIIIIIIIIIIIIII	0
52763	1	-	EF115541	834	TCCTACTACAGGCCAAGCAGCCAAG	IIIIIIIIIIIIIIIIIIIIIIIII	0
59604	2	-	EF115541	834	TCCTACTACAGGCCAAGCAG	IIIIIIIIIIIIIIIIIIII	0
426398	3	-	EF115541	834	TCCTACTACAGGCCAAG	IIIIIIIIIIIIIIIII	0
517794	1	-	EF115541	834	TCCTACTACAGGCCAAGCA	IIIIIIIIIIIIIIIIIII	0
602555	2	-	EF115541	834	TCCTACTACAGGCCAAGCAGCC	IIIIIIIIIIIIIIIIIIIIII	0
881207	2	-	EF115541	834	TCCTACTACAGGCCAAGCAGC	IIIIIIIIIIIIIIIIIIIII	0
266871	1	-	EF115541	835	CCTACTACAGGCCAAGCAG	IIIIIIIIIIIIIIIIIII	0
327549	2	-	EF115541	835	CCTACTACAGGCCAAGCAGCC	IIIIIIIIIIIIIIIIIIIII	0
496419	1	-	EF115541	835	CCTACTACAGGCCAAGCAGC	IIIIIIIIIIIIIIIIIIII	0
606555	1	-	EF115541	835	CCTACTACAGGCCAAGCAGCCA	IIIIIIIIIIIIIIIIIIIIII	0
61001	1	-	EF115541	836	CTACTACAGGCCAAGCAG	IIIIIIIIIIIIIIIIII	0
674648	2	-	EF115541	836	CTACTACAGGCCAAGCAGC	IIIIIIIIIIIIIIIIIII	0
195901	1	-	EF115541	838	ACTACAGGCCAAGCAGC	IIIIIIIIIIIIIIIII	0
620349	1	-	EF115541	838	ACTACAGGCCAAGCAGCC	IIIIIIIIIIIIIIIIII	0
840883	1	-	EF115541	838	ACTACAGGCCAAGCAGCCAAG	IIIIIIIIIIIIIIIIIIIII	0
220605	2	-	EF115541	839	CTACAGGCCAAGCAGCC	IIIIIIIIIIIIIIIII	0
226646	1	-	EF115541	845	GCCAAGCAGCCAAGAAGAAGT	IIIIIIIIIIIIIIIIIIIII	0
946946	1	-	EF115541	845	GCCAAGCAGCCAAGAAGAA	IIIIIIIIIIIIIIIIIII	0
330633	1	-	EF115541	847	CAAGCAGCCAAGAAGAAGTG	IIIIIIIIIIIIIIIIIIII	0
91898	1	-	EF115541	849	AGCAGCCAAGAAGAAGTGT	IIIIIIIIIIIIIIIIIII	0
207906	2	-	EF115541	849	AGCAGCCAAGAAGAAGTG	IIIIIIIIIIIIIIIIII	0
792904	1	-	EF115541	849	AGCAGCCAAGAAGAAGT	IIIIIIIIIIIIIIIII	0
179622	1	-	EF115541	850	GCAGCCAAGAAGAAGTGTA	IIIIIIIIIIIIIIIIIII	0
467786	1	-	EF115541	850	GCAGCCAAGAAGAAGTGTAAAGA	IIIIIIIIIIIIIIIIIIIIIII	0
235470	1	-	EF115541	863	AGTGTAAAGAACGAGAGTTG	IIIIIIIIIIIIIIIIIIII	0
653548	1	-	EF115541	864	GTGTAAAGAACGAGAGT	IIIIIIIIIIIIIIIII	0
287016	1	-	EF115541	867	TAAAGAACGAGAGTTGTTGAAACT	IIIIIIIIIIIIIIIIIIIIIIII	0
241825	2	-	EF115541	870	AGAACGAGAGTTGTTGAAACT	IIIIIIIIIIIIIIIIIIIII	0
841121	1	-	EF115541	881	TGTTGAAACTAGCATATTGG	IIIIIIIIIIIIIIIIIIII	0
952579	1	-	EF115541	881	TGTTGAAACTAGCATATT	IIIIIIIIIIIIIIIIII	0
175309	2	-	EF115541	882	GTTGAAACTAGCATATTGG	IIIIIIIIIIIIIIIIIII	0
413368	2	-	EF115541	882	GTTGAAACTAGCATATT	IIIIIIIIIIIIIIIII	0
487910	1	-	EF115541	882	GTTGAAACTAGCATATTG	IIIIIIIIIIIIIIIIII	0
574891	1	-	EF115541	882	GTTGAAACTAGCATATTGGAAGAT	IIIIIIIIIIIIIIIIIIIIIIII	0
256400	1	-	EF115541	883	TTGAAACTAGCATATTGGAAG	IIIIIIIIIIIIIIIIIIIII	0
292812	1	-	EF115541	884	TGAAACTAGCATATTGGAAGAT	IIIIIIIIIIIIIIIIIIIIII	0
154396	1	-	EF115541	886	AAACTAGCATATTGGAAGATT	IIIIIIIIIIIIIIIIIIIII	0
240157	1	-	EF115541	889	CTAGCATATTGGAAGATTAA	IIIIIIIIIIIIIIIIIIII	0
582383	1	-	EF115541	904	ATTAATCGGCCAAAATAA	IIIIIIIIIIIIIIIIII	0
438477	1	-	EF115541	907	AATCGGCCAAAATAACCATG	IIIIIIIIIIIIIIIIIIII	0
149996	1	-	EF115541	918	ATAACCATGAGCAGCCACAATATT	IIIIIIIIIIIIIIIIIIIIIIII	0
594651	1	-	EF115541	922	CAATGAGCAGCCACAATATTA	IIIIIIIIIIIIIIIIIIIII	0	19:C>A
19905	2	-	EF115541	930	AGCCACAATATTATAAGTCTCT	IIIIIIIIIIIIIIIIIIIIII	0
860162	1	-	EF115541	930	AGCCACAATATTATAAGTCTC	IIIIIIIIIIIIIIIIIIIII	0
496766	1	-	EF115541	932	CCACAATATTATAAGTCTCTT	IIIIIIIIIIIIIIIIIIIII	0
64139	2	-	EF115541	934	ACAATATTATAAGTCTCTTCCT	IIIIIIIIIIIIIIIIIIIIII	0
331541	1	-	EF115541	934	ACAATATTATAAGTCTCTTCCTC	IIIIIIIIIIIIIIIIIIIIIII	0
41003	1	-	EF115541	935	CAATATTATAAGTCTCT	IIIIIIIIIIIIIIIII	0
523087	1	-	EF115541	935	AAATATTATAAGTCTCTTCCT	IIIIIIIIIIIIIIIIIIIII	0	20:C>A
523092	5	-	EF115541	935	CAATATTATAAGTCTCTTCCT	IIIIIIIIIIIIIIIIIIIII	0
555484	1	-	EF115541	935	CAATATTATAAGTCTCTTC	IIIIIIIIIIIIIIIIIII	0
577568	3	-	EF115541	935	CAATATTATAAGTCTCTTCCTCT	IIIIIIIIIIIIIIIIIIIIIII	0
904021	1	-	EF115541	935	CAATATTATAAGTCTCTTCCTC	IIIIIIIIIIIIIIIIIIIIII	0
104043	1	-	EF115541	936	AATATTATAAGTCTCTT	IIIIIIIIIIIIIIIII	0
159513	3	-	EF115541	936	AATATTATAAGTCTCTTCCTCTT	IIIIIIIIIIIIIIIIIIIIIII	0
528277	1	-	EF115541	936	AATATTATAAGTCTCTTC	IIIIIIIIIIIIIIIIII	0
666189	5	-	EF115541	936	AATATTATAAGTCTCTTCCTC	IIIIIIIIIIIIIIIIIIIII	0
816097	1	-	EF115541	936	AATATTATAAGTCTCTTCCTCT	IIIIIIIIIIIIIIIIIIIIII	0
835464	3	-	EF115541	936	AATATTATAAGTCTCTTCCT	IIIIIIIIIIIIIIIIIIII	0
589242	4	-	EF115541	937	ATATTATAAGTCTCTTCCTCT	IIIIIIIIIIIIIIIIIIIII	0
738862	1	-	EF115541	937	ATATTATAAGTCTCTTCCTCTT	IIIIIIIIIIIIIIIIIIIIII	0
851221	2	-	EF115541	937	ATATTATAAGTCTCTTCCTC	IIIIIIIIIIIIIIIIIIII	0
940814	1	-	EF115541	937	ATATTATAAGTCTCTTCCTCTTG	IIIIIIIIIIIIIIIIIIIIIII	0
952602	1	-	EF115541	937	ATATTATAAGTCTCTTCCT	IIIIIIIIIIIIIIIIIII	0
666626	1	-	EF115541	938	TATTATAAGTCTCTTCCTCT	IIIIIIIIIIIIIIIIIIII	0
974101	1	-	EF115541	938	TATTATAAGTCTCTTCCTC	IIIIIIIIIIIIIIIIIII	0
65514	3	-	EF115541	939	ATTATAAGTCTCTTCCTCTT	IIIIIIIIIIIIIIIIIIII	0
158166	1	-	EF115541	939	ATTATAAGTCTCTTCCTC	IIIIIIIIIIIIIIIIII	0
371771	9	-	EF115541	939	ATTATAAGTCTCTTCCTCT	IIIIIIIIIIIIIIIIIII	0
384641	1	-	EF115541	939	ATTATAAGTCTCTTCCTCTTG	IIIIIIIIIIIIIIIIIIIII	0
663642	2	-	EF115541	939	ATTATAAGTCTCTTCCTCTTGA	IIIIIIIIIIIIIIIIIIIIII	0
723675	1	-	EF115541	939	ATTATAAGTCTCTTCCT	IIIIIIIIIIIIIIIII	0
157106	2	-	EF115541	940	TTATAAGTCTCTTCCTCTTGAC	IIIIIIIIIIIIIIIIIIIIII	0
372369	15	-	EF115541	940	TTATAAGTCTCTTCCTCT	IIIIIIIIIIIIIIIIII	0
435233	5	-	EF115541	940	TTATAAGTCTCTTCCTCTTGA	IIIIIIIIIIIIIIIIIIIII	0
472274	4	-	EF115541	940	TTATAAGTCTCTTCCTC	IIIIIIIIIIIIIIIII	0
586922	2	-	EF115541	940	TTATAAGTCTCTTCCTCTT	IIIIIIIIIIIIIIIIIII	0
139340	12	-	EF115541	941	TATAAGTCTCTTCCTCT	IIIIIIIIIIIIIIIII	0
386073	1	-	EF115541	941	TATAAGTCTCTTCCTCTTG	IIIIIIIIIIIIIIIIIII	0
572774	1	-	EF115541	941	TATAAGTCTCTTCCTCTTGACCA	IIIIIIIIIIIIIIIIIIIIIII	0
698726	4	-	EF115541	941	TATAAGTCTCTTCCTCTT	IIIIIIIIIIIIIIIIII	0
119958	1	-	EF115541	942	TTAAGTCTCTTCCTCTTGAC	IIIIIIIIIIIIIIIIIIII	0	19:A>T
149279	5	-	EF115541	942	ATAAGTCTCTTCCTCTT	IIIIIIIIIIIIIIIII	0
554550	5	-	EF115541	942	ATAAGTCTCTTCCTCTTG	IIIIIIIIIIIIIIIIII	0
560869	1	-	EF115541	942	ATAAGTCTCTTCCTCTTGACCA	IIIIIIIIIIIIIIIIIIIIII	0
941072	1	-	EF115541	942	ATAAGTCTCTTCCTCTTGACC	IIIIIIIIIIIIIIIIIIIII	0
960921	1	-	EF115541	942	TTAAGTCTCTTCCTCTTGACCAA	IIIIIIIIIIIIIIIIIIIIIII	0	22:A>T
49030	8	-	EF115541	943	TAAGTCTCTTCCTCTTGA	IIIIIIIIIIIIIIIIII	0
208583	1	-	EF115541	943	TAAGTCTCTTCCTCTTGACCA	IIIIIIIIIIIIIIIIIIIII	0
228385	9	-	EF115541	943	TAAGTCTCTTCCTCTTGACCAAA	IIIIIIIIIIIIIIIIIIIIIII	0
487919	3	-	EF115541	943	TAAGTCTCTTCCTCTTGACCAA	IIIIIIIIIIIIIIIIIIIIII	0
634468	2	-	EF115541	943	TAAGTCTCTTCCTCTTG	IIIIIIIIIIIIIIIII	0
892456	1	-	EF115541	943	TAAGTCTCTTCCTCTTGACC	IIIIIIIIIIIIIIIIIIII	0
302204	5	-	EF115541	944	AAGTCTCTTCCTCTTGACCAA	IIIIIIIIIIIIIIIIIIIII	0
372443	1	-	EF115541	944	AAGTCTCTTCCTCTTGA	IIIIIIIIIIIIIIIII	0
581203	13	-	EF115541	944	AAGTCTCTTCCTCTTGACCAAA	IIIIIIIIIIIIIIIIIIIIII	0
796931	1	-	EF115541	944	AAGTCTCTTCCTCTTGAC	IIIIIIIIIIIIIIIIII	0
41449	1	-	EF115541	945	AGTCTCTTCCTCTTGACCA	IIIIIIIIIIIIIIIIIII	0
274569	1	-	EF115541	945	AGTCTCTTCCTCTTGACCAA	IIIIIIIIIIIIIIIIIIII	0
186328	1	-	EF115541	947	TCTCTTCCTCTTGACCAAAT	IIIIIIIIIIIIIIIIIIII	0
255241	2	-	EF115541	947	TCTCTTCCTCTTGACCAAATT	IIIIIIIIIIIIIIIIIIIII	0
493587	2	-	EF115541	947	TCTCTTCCTCTTGACCAAA	IIIIIIIIIIIIIIIIIII	0
826467	1	-	EF115541	947	TCTCTTCCTCTTGACCAA	IIIIIIIIIIIIIIIIII	0
47138	1	-	EF115541	948	CTCTTCCTCTTGACCAA	IIIIIIIIIIIIIIIII	0
257300	1	-	EF115541	949	TCTTCCTCTTGACCAAATTTG	IIIIIIIIIIIIIIIIIIIII	0
460730	2	-	EF115541	949	TCTTCCTCTTGACCAAA	IIIIIIIIIIIIIIIII	0
415037	1	-	EF115541	950	CTTCCTCTTGACCAAAT	IIIIIIIIIIIIIIIII	0
799665	1	-	EF115541	950	CTTCCTCTTGACCAAATTTGT	IIIIIIIIIIIIIIIIIIIII	0
215968	1	-	EF115541	951	TTCCTCTTGACCAAATTTGT	IIIIIIIIIIIIIIIIIIII	0
836081	1	-	EF115541	951	TTCCTCTTGACCAAATTT	IIIIIIIIIIIIIIIIII	0
100779	1	-	EF115541	952	TCCTCTTGACCAAATTT	IIIIIIIIIIIIIIIII	0
388707	1	-	EF115541	952	TCCTCTTGACCAAATTTGT	IIIIIIIIIIIIIIIIIII	0
505657	1	-	EF115541	952	TCCTCTTGACCAAATTTG	IIIIIIIIIIIIIIIIII	0
294789	1	-	EF115541	955	TCTTGACCAAATTTGTAACCCTCAT	IIIIIIIIIIIIIIIIIIIIIIIII	0
714075	1	-	EF115541	955	TCTTGACCAAATTTGTA	IIIIIIIIIIIIIIIII	0
769449	1	-	EF115541	957	TTGACCAAATTTGTAACC	IIIIIIIIIIIIIIIIII	0
552563	1	-	EF115541	960	ACCAAATTTGTAACCCTCAT	IIIIIIIIIIIIIIIIIIII	0
271430	1	-	EF115541	961	CCAAATTTGTAACCCTC	IIIIIIIIIIIIIIIII	0
583064	1	-	EF115541	961	CCAAATTTGTAACCCTCATT	IIIIIIIIIIIIIIIIIIII	0
423041	1	-	EF115541	963	AAATTTGTAACCCTCATT	IIIIIIIIIIIIIIIIII	0
461790	1	-	EF115541	966	TTTGTAACCCTCATTAGCA	IIIIIIIIIIIIIIIIIII	0
37455	1	-	EF115541	970	TAACCCTCATTAGCAGATTCA	IIIIIIIIIIIIIIIIIIIII	0
84335	1	-	EF115541	973	CCCTCATTAGCAGATTCATTTTC	IIIIIIIIIIIIIIIIIIIIIII	0
166802	2	-	EF115541	975	CTCATTAGCAGATTCATTTTCAG	IIIIIIIIIIIIIIIIIIIIIII	0
666850	1	-	EF115541	979	TTAGCAGATTCATTTTCAG	IIIIIIIIIIIIIIIIIII	0
790200	1	-	EF115541	979	TTAGCAGATTCATTTTCAGTAGTT	IIIIIIIIIIIIIIIIIIIIIIII	0
85032	1	-	EF115541	980	TAGCAGATTCATTTTCAGTAGT	IIIIIIIIIIIIIIIIIIIIII	0
497775	1	-	EF115541	981	AGCAGATTCATTTTCAGTA	IIIIIIIIIIIIIIIIIII	0
68497	1	-	EF115541	982	GCAGATTCATTTTCAGT	IIIIIIIIIIIIIIIII	0
472815	1	-	EF115541	982	GCAGATTCATTTTCAGTA	IIIIIIIIIIIIIIIIII	0
480326	1	-	EF115541	983	CAGATTCATTTTCAGTAGTTT	IIIIIIIIIIIIIIIIIIIII	0
215111	2	-	EF115541	985	GATTCATTTTCAGTAGTTT	IIIIIIIIIIIIIIIIIII	0
332136	1	-	EF115541	985	GATTCATTTTCAGTAGTT	IIIIIIIIIIIIIIIIII	0
431430	2	-	EF115541	985	GATTCATTTTCAGTAGT	IIIIIIIIIIIIIIIII	0
95147	2	-	EF115541	986	ATTCATTTTCAGTAGTTTCCCT	IIIIIIIIIIIIIIIIIIIIII	0
591398	5	-	EF115541	986	ATTCATTTTCAGTAGTTT	IIIIIIIIIIIIIIIIII	0
690241	3	-	EF115541	986	ATTCATTTTCAGTAGTT	IIIIIIIIIIIIIIIII	0
512803	4	-	EF115541	987	TTCATTTTCAGTAGTTTCCCT	IIIIIIIIIIIIIIIIIIIII	0
470975	1	-	EF115541	988	TCATTTTCAGTAGTTTCCC	IIIIIIIIIIIIIIIIIII	0
53718	1	-	EF115541	992	TTTCAGTAGTTTCCCTGATC	IIIIIIIIIIIIIIIIIIII	0
814157	1	-	EF115541	992	TTTCAGTAGTTTCCCTGAT	IIIIIIIIIIIIIIIIIII	0
461879	1	-	EF115541	993	TTCAGTAGTTTCCCTGAT	IIIIIIIIIIIIIIIIII	0
856565	1	-	EF115541	995	CAGTAGTTTCCCTGATCAAA	IIIIIIIIIIIIIIIIIIII	0
586271	1	-	EF115541	997	GTAGTTTCCCTGATCAAAC	IIIIIIIIIIIIIIIIIII	0
50081	2	-	EF115541	998	TAGTTTCCCTGATCAAAC	IIIIIIIIIIIIIIIIII	0
486685	1	-	EF115541	998	AAGTTTCCCTGATCAAACTAG	IIIIIIIIIIIIIIIIIIIII	0	20:T>A
923366	4	-	EF115541	998	TAGTTTCCCTGATCAAACT	IIIIIIIIIIIIIIIIIII	0
60819	2	-	EF115541	999	AGTTTCCCTGATCAAACT	IIIIIIIIIIIIIIIIII	0
590026	1	-	EF115541	999	AGTTTCCCTGATCAAACTAG	IIIIIIIIIIIIIIIIIIII	0
96889	1	-	EF115541	1000	GTTTCCCTGATCAAACTA	IIIIIIIIIIIIIIIIII	0
681907	1	-	EF115541	1000	GTTTCCCTGATCAAACT	IIIIIIIIIIIIIIIII	0
773845	1	-	EF115541	1000	GTTTCCCTGATCAAACTAG	IIIIIIIIIIIIIIIIIII	0
212437	1	-	EF115541	1001	TTTCCCTGATCAAACTAGA	IIIIIIIIIIIIIIIIIII	0
545852	1	-	EF115541	1001	TTTCCCTGATCAAACTAG	IIIIIIIIIIIIIIIIII	0
193134	2	-	EF115541	1002	TTCCCTGATCAAACTAGAG	IIIIIIIIIIIIIIIIIII	0
836898	2	-	EF115541	1002	TTCCCTGATCAAACTAGA	IIIIIIIIIIIIIIIIII	0
31949	1	-	EF115541	1003	TCCCTGATCAAACTAGAGGTTA	IIIIIIIIIIIIIIIIIIIIII	0
742558	1	-	EF115541	1003	TACCTGATCAAACTAGAGGTT	IIIIIIIIIIIIIIIIIIIII	0	19:C>A
866233	1	-	EF115541	1007	TGATCAAACTAGAGGTTACCAA	IIIIIIIIIIIIIIIIIIIIII	0
62507	2	-	EF115541	1009	ATCAAACTAGAGGTTACCAAGGAA	IIIIIIIIIIIIIIIIIIIIIIII	0
180469	1	-	EF115541	1009	ATCAAACTAGAGGTTACCAAGGA	IIIIIIIIIIIIIIIIIIIIIII	0
980401	1	-	EF115541	1010	TCAAACTAGAGGTTACCAAGGAA	IIIIIIIIIIIIIIIIIIIIIII	0
281219	1	-	EF115541	1021	GTTACCAAGGAACCATGCATAG	IIIIIIIIIIIIIIIIIIIIII	0
125221	1	-	EF115541	1022	TTACCAAGGAACCATGCATA	IIIIIIIIIIIIIIIIIIII	0
353878	2	-	EF115541	1023	TACCAAGGAACCATGCATA	IIIIIIIIIIIIIIIIIII	0
237995	1	+	EF115541	1024	ACCAAGGAACCATGCATAGCAAA	IIIIIIIIIIIIIIIIIIIIIII	0	21:C>A,22:T>A
549953	1	+	EF115541	1024	ACCAAGGAACCATGCATAGCAA	IIIIIIIIIIIIIIIIIIIIII	0	21:C>A
206093	1	-	EF115541	1027	AAGGAACCATGCATAGCA	IIIIIIIIIIIIIIIIII	0
427456	1	+	EF115541	1028	AGGAACCATGCATAGCACTGAA	IIIIIIIIIIIIIIIIIIIIII	0
530453	1	-	EF115541	1028	AGGAACCATGCATAGCACTGAAT	IIIIIIIIIIIIIIIIIIIIIII	0
900965	1	-	EF115541	1030	GAACCATGCATAGCACTGAATAG	IIIIIIIIIIIIIIIIIIIIIII	0
837555	1	-	EF115541	1033	CCATGCATAGCACTGAATA	IIIIIIIIIIIIIIIIIII	0
117916	2	+	EF115541	1039	ATAGCACTGAATAGGGAACCGCC	IIIIIIIIIIIIIIIIIIIIIII	0
165176	1	+	EF115541	1041	AGCACTGAATAGGGAACCGCC	IIIIIIIIIIIIIIIIIIIII	0
924169	1	-	EF115541	1048	AATAGGGAACCGCCGAATA	IIIIIIIIIIIIIIIIIII	0
373718	1	-	EF115541	1050	TAGGGAACCGCCGAATACACCA	IIIIIIIIIIIIIIIIIIIIII	0
561576	1	-	EF115541	1051	AGGGAACCGCCGAATACAC	IIIIIIIIIIIIIIIIIII	0
606677	1	-	EF115541	1051	AGGGAACCGCCGAATACA	IIIIIIIIIIIIIIIIII	0
766444	2	-	EF115541	1051	AGGGAACCGCCGAATACACCA	IIIIIIIIIIIIIIIIIIIII	0
462546	1	-	EF115541	1055	AACCGCCGAATACACCA	IIIIIIIIIIIIIIIII	0
868159	2	-	EF115541	1055	AACCGCCGAATACACCAG	IIIIIIIIIIIIIIIIII	0
517203	1	-	EF115541	1056	ACCGCCGAATACACCAG	IIIIIIIIIIIIIIIII	0
587219	2	-	EF115541	1060	CCGAATACACCAGCTACACCTA	IIIIIIIIIIIIIIIIIIIIII	0
30146	1	-	EF115541	1061	CGAATACACCAGCTACACCT	IIIIIIIIIIIIIIIIIIII	0
223929	3	-	EF115541	1061	CGAATACACCAGCTACACCTAAC	IIIIIIIIIIIIIIIIIIIIIII	0
288345	1	-	EF115541	1061	CGAATACACCAGCTACA	IIIIIIIIIIIIIIIII	0
336852	1	-	EF115541	1061	CGAATACACCAGCTACACC	IIIIIIIIIIIIIIIIIII	0
619456	1	-	EF115541	1061	CGAATACACCAGCTACACCTAACAT	IIIIIIIIIIIIIIIIIIIIIIIII	0
667242	2	-	EF115541	1061	CGAATACACCAGCTACACCTA	IIIIIIIIIIIIIIIIIIIII	0
712796	2	-	EF115541	1061	CGAATACACCAGCTACAC	IIIIIIIIIIIIIIIIII	0
764927	1	-	EF115541	1061	CGAATACACCAGCTACACCTAACA	IIIIIIIIIIIIIIIIIIIIIIII	0
946512	2	-	EF115541	1061	CGAATACACCAGCTACACCTAA	IIIIIIIIIIIIIIIIIIIIII	0
322061	1	-	EF115541	1062	GAATACACCAGCTACACCTAACA	IIIIIIIIIIIIIIIIIIIIIII	0
581226	3	-	EF115541	1062	GAATACACCAGCTACACCTAAC	IIIIIIIIIIIIIIIIIIIIII	0
764320	2	-	EF115541	1062	GAATACACCAGCTACACCTAACAT	IIIIIIIIIIIIIIIIIIIIIIII	0
105437	5	-	EF115541	1063	AATACACCAGCTACACCTAACA	IIIIIIIIIIIIIIIIIIIIII	0
423032	3	-	EF115541	1063	AATACACCAGCTACACCTAACATG	IIIIIIIIIIIIIIIIIIIIIIII	0
751562	1	-	EF115541	1063	AATACACCAGCTACACCTA	IIIIIIIIIIIIIIIIIII	0
768986	4	-	EF115541	1063	AATACACCAGCTACACCTAACAT	IIIIIIIIIIIIIIIIIIIIIII	0
13155	2	-	EF115541	1064	ATACACCAGCTACACCTAACATG	IIIIIIIIIIIIIIIIIIIIIII	0
445771	1	-	EF115541	1064	ATACACCAGCTACACCTAA	IIIIIIIIIIIIIIIIIII	0
674875	1	-	EF115541	1064	ATACACCAGCTACACCTAAC	IIIIIIIIIIIIIIIIIIII	0
778755	1	-	EF115541	1064	ATACACCAGCTACACCTA	IIIIIIIIIIIIIIIIII	0
800536	6	-	EF115541	1064	ATACACCAGCTACACCTAACAT	IIIIIIIIIIIIIIIIIIIIII	0
981735	2	-	EF115541	1064	ATACACCAGCTACACCTAACA	IIIIIIIIIIIIIIIIIIIII	0
247152	4	-	EF115541	1065	TACACCAGCTACACCTAA	IIIIIIIIIIIIIIIIII	0
514552	14	-	EF115541	1065	TACACCAGCTACACCTAACATGT	IIIIIIIIIIIIIIIIIIIIIII	0
833399	6	-	EF115541	1065	TACACCAGCTACACCTA	IIIIIIIIIIIIIIIII	0
833677	12	-	EF115541	1065	TACACCAGCTACACCTAACAT	IIIIIIIIIIIIIIIIIIIII	0
840835	9	-	EF115541	1065	TACACCAGCTACACCTAACATG	IIIIIIIIIIIIIIIIIIIIII	0
862053	3	-	EF115541	1065	TACACCAGCTACACCTAAC	IIIIIIIIIIIIIIIIIII	0
90169	3	-	EF115541	1066	ACACCAGCTACACCTAACAT	IIIIIIIIIIIIIIIIIIII	0
228304	4	-	EF115541	1066	ACACCAGCTACACCTAACATGT	IIIIIIIIIIIIIIIIIIIIII	0
409666	2	-	EF115541	1066	ACACCAGCTACACCTAACATG	IIIIIIIIIIIIIIIIIIIII	0
430297	1	-	EF115541	1066	ACACCAGCTACACCTAACATGTG	IIIIIIIIIIIIIIIIIIIIIII	0
634457	1	-	EF115541	1067	CACCAGCTACACCTAACATGT	IIIIIIIIIIIIIIIIIIIII	0
735683	2	-	EF115541	1067	CACCAGCTACACCTAAC	IIIIIIIIIIIIIIIII	0
896401	2	-	EF115541	1067	CACCAGCTACACCTAACATG	IIIIIIIIIIIIIIIIIIII	0
696819	1	-	EF115541	1070	CAGCTACACCTAACATGT	IIIIIIIIIIIIIIIIII	0
38576	1	-	EF115541	1072	GCTACACCTAACATGTG	IIIIIIIIIIIIIIIII	0
288471	1	-	EF115541	1083	TTTGTGGAATGGATGCATAAGG	IIIIIIIIIIIIIIIIIIIIII	0	20:A>T,21:C>T
53405	1	-	EF115541	1085	TGTGGAATGGATGCATAAGGATGT	IIIIIIIIIIIIIIIIIIIIIIII	0
400571	1	-	EF115541	1085	TGTGGAATGGATGCATAAG	IIIIIIIIIIIIIIIIIII	0
580105	3	-	EF115541	1085	TGTGGAATGGATGCATAAGGA	IIIIIIIIIIIIIIIIIIIII	0
44518	1	-	EF115541	1086	GTGGAATGGATGCATAAGGAT	IIIIIIIIIIIIIIIIIIIII	0
54314	1	-	EF115541	1086	GTGGAATGGATGCATAAG	IIIIIIIIIIIIIIIIII	0
826689	2	-	EF115541	1086	TTGGAATGGATGCATAAGGATGTT	IIIIIIIIIIIIIIIIIIIIIIII	0	23:G>T
202359	2	-	EF115541	1087	TGGAATGGATGCATAAG	IIIIIIIIIIIIIIIII	0
274667	1	-	EF115541	1087	TGGAATGGATGCATAAGGA	IIIIIIIIIIIIIIIIIII	0
618541	1	-	EF115541	1087	TGGAATGGATGCATAAGGATG	IIIIIIIIIIIIIIIIIIIII	0
854676	1	-	EF115541	1088	GGAATGGATGCATAAGGATGT	IIIIIIIIIIIIIIIIIIIII	0
527461	1	-	EF115541	1089	GAATGGATGCATAAGGATGTTG	IIIIIIIIIIIIIIIIIIIIII	0
675585	2	-	EF115541	1090	AATGGATGCATAAGGATGTTG	IIIIIIIIIIIIIIIIIIIII	0
779382	1	-	EF115541	1090	AATGGATGCATAAGGATG	IIIIIIIIIIIIIIIIII	0
810860	1	-	EF115541	1093	GGATGCATAAGGATGTTGT	IIIIIIIIIIIIIIIIIII	0
119450	1	-	EF115541	1101	AAGGATGTTGTGCTCTGCCTGGA	IIIIIIIIIIIIIIIIIIIIIII	0
377914	1	-	EF115541	1101	AAGGATGTTGTGCTCTGCCTGG	IIIIIIIIIIIIIIIIIIIIII	0
381857	1	-	EF115541	1101	AAGGATGTTGTGCTCTGCCT	IIIIIIIIIIIIIIIIIIII	0
701920	2	-	EF115541	1101	AAGGATGTTGTGCTCTGCCTG	IIIIIIIIIIIIIIIIIIIII	0
81474	1	-	EF115541	1103	GGATGTTGTGCTCTGCCTG	IIIIIIIIIIIIIIIIIII	0
208090	1	-	EF115541	1103	GGATGTTGTGCTCTGCCTGGAA	IIIIIIIIIIIIIIIIIIIIII	0
551063	1	-	EF115541	1105	ATGTTGTGCTCTGCCTG	IIIIIIIIIIIIIIIII	0
595137	1	-	EF115541	1105	ATGTTGTGCTCTGCCTGGAAT	IIIIIIIIIIIIIIIIIIIII	0
51688	1	-	EF115541	1106	TGTTGTGCTCTGCCTGG	IIIIIIIIIIIIIIIII	0
204910	1	-	EF115541	1107	GTTGTGCTCTGCCTGGAA	IIIIIIIIIIIIIIIIII	0
169197	1	-	EF115541	1108	TTGTGCTCTGCCTGGAATA	IIIIIIIIIIIIIIIIIII	0
43109	1	-	EF115541	1109	TGTGCTCTGCCTGGAATACA	IIIIIIIIIIIIIIIIIIII	0
318054	1	-	EF115541	1109	TGTGCTCTGCCTGGAATACAATCA	IIIIIIIIIIIIIIIIIIIIIIII	0
767097	1	-	EF115541	1109	TGTGCTCTGCCTGGAATACAATC	IIIIIIIIIIIIIIIIIIIIIII	0
831684	1	-	EF115541	1109	TGTGCTCTGCCTGGAATACAATCAT	IIIIIIIIIIIIIIIIIIIIIIIII	0
189921	6	-	EF115541	1110	GTGCTCTGCCTGGAATACAATCA	IIIIIIIIIIIIIIIIIIIIIII	0
632472	1	-	EF115541	1110	ATGCTCTGCCTGGAATACAATCAT	IIIIIIIIIIIIIIIIIIIIIIII	0	23:G>A
632482	2	-	EF115541	1110	GTGCTCTGCCTGGAATACAATCAT	IIIIIIIIIIIIIIIIIIIIIIII	0
360172	14	-	EF115541	1111	TGCTCTGCCTGGAATACAATCAT	IIIIIIIIIIIIIIIIIIIIIII	0
407646	1	-	EF115541	1111	TGCTCTGCCTGGAATACAATC	IIIIIIIIIIIIIIIIIIIII	0
552541	1	-	EF115541	1111	TGCTCTGCCTGGAATACAA	IIIIIIIIIIIIIIIIIII	0
576323	1	-	EF115541	1111	TGCTCTGCCTGGAATACAAT	IIIIIIIIIIIIIIIIIIII	0
686215	1	-	EF115541	1111	GGCTCTGCCTGGAATACAATCA	IIIIIIIIIIIIIIIIIIIIII	0	21:T>G
686216	14	-	EF115541	1111	TGCTCTGCCTGGAATACAATCA	IIIIIIIIIIIIIIIIIIIIII	0
901621	9	-	EF115541	1111	TGCTCTGCCTGGAATACAATCATA	IIIIIIIIIIIIIIIIIIIIIIII	0
138322	3	-	EF115541	1112	GCTCTGCCTGGAATACAATCAT	IIIIIIIIIIIIIIIIIIIIII	0
319155	5	-	EF115541	1112	GCTCTGCCTGGAATACAATCA	IIIIIIIIIIIIIIIIIIIII	0
869457	2	-	EF115541	1112	GCTCTGCCTGGAATACAATCATA	IIIIIIIIIIIIIIIIIIIIIII	0
304070	1	-	EF115541	1113	CTCTGCCTGGAATACAATCATA	IIIIIIIIIIIIIIIIIIIIII	0
684328	3	-	EF115541	1113	CTCTGCCTGGAATACAATCAT	IIIIIIIIIIIIIIIIIIIII	0
19299	3	-	EF115541	1114	TCTGCCTGGAATACAATCA	IIIIIIIIIIIIIIIIIII	0
42950	2	-	EF115541	1114	TCTGCCTGGAATACAATCAT	IIIIIIIIIIIIIIIIIIII	0
349371	2	-	EF115541	1114	TCTGCCTGGAATACAATCATA	IIIIIIIIIIIIIIIIIIIII	0
628401	3	-	EF115541	1114	TCTGCCTGGAATACAATCATAA	IIIIIIIIIIIIIIIIIIIIII	0
917910	1	-	EF115541	1114	TCTGCCTGGAATACAAT	IIIIIIIIIIIIIIIII	0
168328	7	-	EF115541	1115	CTGCCTGGAATACAATCATAA	IIIIIIIIIIIIIIIIIIIII	0
617941	4	-	EF115541	1115	CTGCCTGGAATACAATCAT	IIIIIIIIIIIIIIIIIII	0
648849	1	-	EF115541	1115	CTGCCTGGAATACAATCATAAAG	IIIIIIIIIIIIIIIIIIIIIII	0
777742	2	-	EF115541	1115	CTGCCTGGAATACAATCATAAA	IIIIIIIIIIIIIIIIIIIIII	0
851644	3	-	EF115541	1115	CTGCCTGGAATACAATCATA	IIIIIIIIIIIIIIIIIIII	0
80229	10	-	EF115541	1116	TGCCTGGAATACAATCATA	IIIIIIIIIIIIIIIIIII	0
313341	6	-	EF115541	1116	TGCCTGGAATACAATCATAA	IIIIIIIIIIIIIIIIIIII	0
412953	5	-	EF115541	1116	TGCCTGGAATACAATCAT	IIIIIIIIIIIIIIIIII	0
512307	4	-	EF115541	1116	TGCCTGGAATACAATCA	IIIIIIIIIIIIIIIII	0
627233	4	-	EF115541	1116	TGCCTGGAATACAATCATAAAG	IIIIIIIIIIIIIIIIIIIIII	0
960275	2	-	EF115541	1116	TGCCTGGAATACAATCATAAAGT	IIIIIIIIIIIIIIIIIIIIIII	0
2601	1	-	EF115541	1117	GCCTGGAATACAATCATA	IIIIIIIIIIIIIIIIII	0
587557	3	-	EF115541	1117	GCCTGGAATACAATCAT	IIIIIIIIIIIIIIIII	0
658760	1	-	EF115541	1117	GCCTGGAATACAATCATAA	IIIIIIIIIIIIIIIIIII	0
517271	1	-	EF115541	1120	TGGAATACAATCATAAA	IIIIIIIIIIIIIIIII	0
344727	2	-	EF115541	1121	GGAATACAATCATAAAGT	IIIIIIIIIIIIIIIIII	0
444143	3	-	EF115541	1121	GGAATACAATCATAAAG	IIIIIIIIIIIIIIIII	0
223067	2	-	EF115541	1122	GAATACAATCATAAAGT	IIIIIIIIIIIIIIIII	0
703891	1	-	EF115541	1122	GAATACAATCATAAAGTTGA	IIIIIIIIIIIIIIIIIIII	0
783056	1	-	EF115541	1122	GAATACAATCATAAAGTT	IIIIIIIIIIIIIIIIII	0
926798	1	-	EF115541	1125	TACAATCATAAAGTTGAAAG	IIIIIIIIIIIIIIIIIIII	0
210384	1	-	EF115541	1126	ACAATCATAAAGTTGAAAGTA	IIIIIIIIIIIIIIIIIIIII	0
571609	1	-	EF115541	1134	AAAGTTGAAAGTACCAGAGAT	IIIIIIIIIIIIIIIIIIIII	0
415804	1	-	EF115541	1136	AGTTGAAAGTACCAGAG	IIIIIIIIIIIIIIIII	0
47098	1	-	EF115541	1137	GTTGAAAGTACCAGAGA	IIIIIIIIIIIIIIIII	0
60223	1	-	EF115541	1137	GTTGAAAGTACCAGAGATTC	IIIIIIIIIIIIIIIIIIII	0
699909	1	-	EF115541	1137	GTTGAAAGTACCAGAGATTCCT	IIIIIIIIIIIIIIIIIIIIII	0
820501	1	-	EF115541	1137	GTTGAAAGTACCAGAGATT	IIIIIIIIIIIIIIIIIII	0
937435	2	-	EF115541	1137	GTTGAAAGTACCAGAGAT	IIIIIIIIIIIIIIIIII	0
340430	1	-	EF115541	1140	GAAAGTACCAGAGATTCCT	IIIIIIIIIIIIIIIIIII	0
632317	1	-	EF115541	1142	AAGTACCAGAGATTCCTAAAGG	IIIIIIIIIIIIIIIIIIIIII	0
534019	1	-	EF115541	1144	GTACCAGAGATTCCTAAAG	IIIIIIIIIIIIIIIIIII	0
756994	1	-	EF115541	1145	TACCAGAGATTCCTAAAGG	IIIIIIIIIIIIIIIIIII	0
277751	1	-	EF115541	1149	AGAGATTCCTAAAGGCATACCATC	IIIIIIIIIIIIIIIIIIIIIIII	0
232781	2	-	EF115541	1151	AGATTCCTAAAGGCATACCAT	IIIIIIIIIIIIIIIIIIIII	0
944716	1	-	EF115541	1151	AGATTCCTAAAGGCATACCATC	IIIIIIIIIIIIIIIIIIIIII	0
530241	1	-	EF115541	1152	GATTCCTAAAGGCATACCATC	IIIIIIIIIIIIIIIIIIIII	0
530475	1	-	EF115541	1152	GCTTCCTAAAGGCATACCATC	IIIIIIIIIIIIIIIIIIIII	0	19:A>C
248285	2	-	EF115541	1153	ATTCCTAAAGGCATACCATCA	IIIIIIIIIIIIIIIIIIIII	0
702516	1	-	EF115541	1153	ATTCCTAAAGGCATACCAT	IIIIIIIIIIIIIIIIIII	0
819201	1	-	EF115541	1153	ATTCCTAAAGGCATACCA	IIIIIIIIIIIIIIIIII	0
932037	2	-	EF115541	1153	ATTCCTAAAGGCATACCATC	IIIIIIIIIIIIIIIIIIII	0
216825	2	-	EF115541	1154	TTCCTAAAGGCATACCA	IIIIIIIIIIIIIIIII	0
7775	1	-	EF115541	1155	TCCTAAAGGCATACCATCAGA	IIIIIIIIIIIIIIIIIIIII	0
285851	1	-	EF115541	1155	TCCTAAAGGCATACCATCAGAA	IIIIIIIIIIIIIIIIIIIIII	0
813250	2	-	EF115541	1156	CCTAAAGGCATACCATC	IIIIIIIIIIIIIIIII	0
780707	1	-	EF115541	1157	CTAAAGGCATACCATCAGA	IIIIIIIIIIIIIIIIIII	0
890200	1	-	EF115541	1158	TAAAGGCATACCATCAGAAAAGC	IIIIIIIIIIIIIIIIIIIIIII	0
519567	2	-	EF115541	1159	AAAGGCATACCATCAGAAAA	IIIIIIIIIIIIIIIIIIII	0
619150	2	-	EF115541	1159	AAAGGCATACCATCAGAA	IIIIIIIIIIIIIIIIII	0
80315	2	-	EF115541	1161	AGGCATACCATCAGAAAAGCT	IIIIIIIIIIIIIIIIIIIII	0
229444	1	-	EF115541	1161	AGGCATACCATCAGAAAAGCTT	IIIIIIIIIIIIIIIIIIIIII	0
183479	1	-	EF115541	1162	GGCATACCATCAGAAAA	IIIIIIIIIIIIIIIII	0
203559	1	-	EF115541	1163	GCATACCATCAGAAAAGCTTCCT	IIIIIIIIIIIIIIIIIIIIIII	0
105472	1	-	EF115541	1164	CATACCATCAGAAAAGCTTCCTT	IIIIIIIIIIIIIIIIIIIIIII	0
551942	1	-	EF115541	1164	CATACCATCAGAAAAGCTT	IIIIIIIIIIIIIIIIIII	0
612549	1	-	EF115541	1164	CATACCATCAGAAAAGCTTCC	IIIIIIIIIIIIIIIIIIIII	0
45361	3	-	EF115541	1165	ATACCATCAGAAAAGCTTCCT	IIIIIIIIIIIIIIIIIIIII	0
453374	1	-	EF115541	1165	ATACCATCAGAAAAGCTT	IIIIIIIIIIIIIIIIII	0
854399	1	-	EF115541	1165	ATACCATCAGAAAAGCTTCCTT	IIIIIIIIIIIIIIIIIIIIII	0
425848	2	-	EF115541	1166	TACCATCAGAAAAGCTTCCT	IIIIIIIIIIIIIIIIIIII	0
732895	1	-	EF115541	1166	TACCATCAGAAAAGCTTCC	IIIIIIIIIIIIIIIIIII	0
902579	2	-	EF115541	1166	TACCATCAGAAAAGCTTCCTTGA	IIIIIIIIIIIIIIIIIIIIIII	0
731475	1	-	EF115541	1169	CATCAGAAAAGCTTCCT	IIIIIIIIIIIIIIIII	0
976340	1	-	EF115541	1174	GAAAAGCTTCCTTGACCAATAG	IIIIIIIIIIIIIIIIIIIIII	0
51999	1	-	EF115541	1175	AAAAGCTTCCTTGACCAATA	IIIIIIIIIIIIIIIIIIII	0
5413	2	-	EF115541	1177	AAGCTTCCTTGACCAAT	IIIIIIIIIIIIIIIII	0
502191	2	-	EF115541	1178	AGCTTCCTTGACCAATA	IIIIIIIIIIIIIIIII	0
806472	1	-	EF115541	1181	TTCCTTGACCAATAGGG	IIIIIIIIIIIIIIIII	0
173992	2	-	EF115541	1196	GGTAAATCAAGAAAACAG	IIIIIIIIIIIIIIIIII	0
584866	1	-	EF115541	1199	AAATCAAGAAAACAGCAGTAG	IIIIIIIIIIIIIIIIIIIII	0
307093	1	-	EF115541	1202	TCAAGAAAACAGCAGTA	IIIIIIIIIIIIIIIII	0
418731	1	-	EF115541	1219	GCAGCTGCAACAGGAGCTGAAT	IIIIIIIIIIIIIIIIIIIIII	0
978482	1	-	EF115541	1238	AATATGCAACAGCAATCCA	IIIIIIIIIIIIIIIIIII	0
232278	1	-	EF115541	1239	ATATGCAACAGCAATCCA	IIIIIIIIIIIIIIIIII	0
292261	1	-	EF115541	1239	ATATGCAACAGCAATCCAAGGACG	IIIIIIIIIIIIIIIIIIIIIIII	0
751047	1	-	EF115541	1239	ATATGCAACAGCAATCCAAGG	IIIIIIIIIIIIIIIIIIIII	0
317450	1	-	EF115541	1240	TATGCAACAGCAATCCAAGGACG	IIIIIIIIIIIIIIIIIIIIIII	0
394006	1	-	EF115541	1240	TATGCAACAGCAATCCAAGGA	IIIIIIIIIIIIIIIIIIIII	0
545566	1	-	EF115541	1240	TATGCAACAGCAATCCAAG	IIIIIIIIIIIIIIIIIII	0
605454	3	-	EF115541	1241	ATGCAACAGCAATCCAAGGACG	IIIIIIIIIIIIIIIIIIIIII	0
123133	1	-	EF115541	1242	TGCAACAGCAATCCAAGGACGC	IIIIIIIIIIIIIIIIIIIIII	0
516351	1	-	EF115541	1242	TGCAACAGCAATCCAAGG	IIIIIIIIIIIIIIIIII	0
706510	1	+	EF115541	1244	CAACAGCAATCCAAGGACGCAT	IIIIIIIIIIIIIIIIIIIIII	0
988907	1	-	EF115541	1244	CAACAGCAATCCAAGGACG	IIIIIIIIIIIIIIIIIII	0
40678	1	+	EF115541	1245	AACAGCAATCCAAGGACGCAT	IIIIIIIIIIIIIIIIIIIII	0
40683	1	+	EF115541	1245	AACAGCAATCCAAGGACGCAG	IIIIIIIIIIIIIIIIIIIII	0	20:T>G
619660	2	+	EF115541	1245	AACAGCAATCCAAGGACGCATA	IIIIIIIIIIIIIIIIIIIIII	0
469930	2	+	EF115541	1246	ACAGCAATCCAAGGACGCATA	IIIIIIIIIIIIIIIIIIIII	0
485758	1	-	EF115541	1246	ACAGCAATCCAAGGACG	IIIIIIIIIIIIIIIII	0
600172	1	-	EF115541	1250	CAATCCAAGGACGCATA	IIIIIIIIIIIIIIIII	0
878072	4	-	EF115541	1250	CAATCCAAGGACGCATACCC	IIIIIIIIIIIIIIIIIIII	0
979061	1	-	EF115541	1250	CAATCCAAGGACGCATACC	IIIIIIIIIIIIIIIIIII	0
200508	1	-	EF115541	1251	AATCCAAGGACGCATACC	IIIIIIIIIIIIIIIIII	0
639543	1	+	EF115541	1252	ATCCAAGGACGCATACCCAGAC	IIIIIIIIIIIIIIIIIIIIII	0
385175	1	+	EF115541	1253	TCCAAGGACGCATACCCAGAAC	IIIIIIIIIIIIIIIIIIIIII	0	20:C>A,21:G>C
413639	1	-	EF115541	1254	CCAAGGACGCATACCCAGACGG	IIIIIIIIIIIIIIIIIIIIII	0
630	1	-	EF115541	1255	CAAGGACGCATACCCAGACGGAA	IIIIIIIIIIIIIIIIIIIIIII	0
494740	1	-	EF115541	1255	CAAGGACGCATACCCAGA	IIIIIIIIIIIIIIIIII	0
956827	1	-	EF115541	1256	AAGGACGCATACCCAGACGG	IIIIIIIIIIIIIIIIIIII	0
613439	1	-	EF115541	1257	AGGACGCATACCCAGACGGAA	IIIIIIIIIIIIIIIIIIIII	0
732212	1	-	EF115541	1257	AGGACGCATACCCAGACGG	IIIIIIIIIIIIIIIIIII	0
682768	1	-	EF115541	1258	GGACGCATACCCAGACGG	IIIIIIIIIIIIIIIIII	0
732914	1	-	EF115541	1267	CCCAGACGGAAACTAAGTTC	IIIIIIIIIIIIIIIIIIII	0
338453	1	-	EF115541	1274	GGAAACTAAGTTCCCACTCACG	IIIIIIIIIIIIIIIIIIIIII	0
124146	1	-	EF115541	1282	AGTTCCCACTCACGACCCA	IIIIIIIIIIIIIIIIIII	0
390948	1	-	EF115541	1285	TCCCACTCACGACCCATATAAC	IIIIIIIIIIIIIIIIIIIIII	0
500741	1	-	EF115541	1285	TCCCACTCACGACCCAT	IIIIIIIIIIIIIIIII	0
669255	1	-	EF115541	1285	TCCCACTCACGACCCATATAA	IIIIIIIIIIIIIIIIIIIII	0
831586	1	-	EF115541	1285	TCCCACTCACGACCCATATAACAAG	IIIIIIIIIIIIIIIIIIIIIIIII	0
868777	1	-	EF115541	1287	CCACTCACGACCCATATAAC	IIIIIIIIIIIIIIIIIIII	0
959799	1	-	EF115541	1289	ACTCACGACCCATATAA	IIIIIIIIIIIIIIIII	0
795299	1	-	EF115541	1292	CACGACCCATATAACAAGC	IIIIIIIIIIIIIIIIIII	0
233438	1	-	EF115541	1297	CCCATATAACAAGCTACACCAA	IIIIIIIIIIIIIIIIIIIIII	0
563053	1	-	EF115541	1300	ATATAACAAGCTACACCAAGTA	IIIIIIIIIIIIIIIIIIIIII	0
327837	1	-	EF115541	1301	TATAACAAGCTACACCAAGTAA	IIIIIIIIIIIIIIIIIIIIII	0
947432	1	-	EF115541	1301	TATAACAAGCTACACCA	IIIIIIIIIIIIIIIII	0
469444	1	-	EF115541	1302	ATAACAAGCTACACCAAG	IIIIIIIIIIIIIIIIII	0
900334	1	-	EF115541	1302	ATAACAAGCTACACCAAGTAAG	IIIIIIIIIIIIIIIIIIIIII	0
848797	1	-	EF115541	1303	TAACAAGCTACACCAAGTA	IIIIIIIIIIIIIIIIIII	0
111915	1	-	EF115541	1304	AACAAGCTACACCAAGTA	IIIIIIIIIIIIIIIIII	0
449522	1	-	EF115541	1305	ACAAGCTACACCAAGTA	IIIIIIIIIIIIIIIII	0
596455	1	-	EF115541	1307	AAGCTACACCAAGTAAGAA	IIIIIIIIIIIIIIIIIII	0
377252	1	-	EF115541	1309	GCTACACCAAGTAAGAAGTG	IIIIIIIIIIIIIIIIIIII	0
474067	1	-	EF115541	1312	TTACCAAGTAAGAAGTGTAGAA	IIIIIIIIIIIIIIIIIIIIII	0	20:C>T,21:A>T
359303	1	-	EF115541	1319	GTAAGAAGTGTAGAACAATTAG	IIIIIIIIIIIIIIIIIIIIII	0
693002	1	-	EF115541	1322	AGAAGTGTAGAACAATTA	IIIIIIIIIIIIIIIIII	0
905113	1	-	EF115541	1334	CAATTAGCTCATAAGGACCACC	IIIIIIIIIIIIIIIIIIIIII	0
181109	1	-	EF115541	1336	ATTAGCTCATAAGGACCA	IIIIIIIIIIIIIIIIII	0
340987	1	-	EF115541	1336	ATTAGCTCATAAGGACCACCA	IIIIIIIIIIIIIIIIIIIII	0
794991	1	-	EF115541	1336	ATTAGCTCATAAGGACCAC	IIIIIIIIIIIIIIIIIII	0
814206	1	-	EF115541	1338	TAGCTCATAAGGACCACCATT	IIIIIIIIIIIIIIIIIIIII	0
712708	1	-	EF115541	1342	TCATAAGGACCACCATTGTATA	IIIIIIIIIIIIIIIIIIIIII	0
502401	1	-	EF115541	1343	CATAAGGACCACCATTGTAT	IIIIIIIIIIIIIIIIIIII	0
666695	2	-	EF115541	1346	AAGGACCACCATTGTAT	IIIIIIIIIIIIIIIII	0
270107	1	-	EF115541	1354	CCATTGTATAACCACTCATCA	IIIIIIIIIIIIIIIIIIIII	0
698384	1	-	EF115541	1354	CCATTGTATAACCACTCATCAACA	IIIIIIIIIIIIIIIIIIIIIIII	0
750288	1	-	EF115541	1355	CATTGTATAACCACTCATCAACAG	IIIIIIIIIIIIIIIIIIIIIIII	0
470	1	-	EF115541	1356	ATTGTATAACCACTCATCAACAGA	IIIIIIIIIIIIIIIIIIIIIIII	0
137187	2	-	EF115541	1356	ATTGTATAACCACTCATCAA	IIIIIIIIIIIIIIIIIIII	0
893894	1	-	EF115541	1356	ATTGTATAACCACTCATCA	IIIIIIIIIIIIIIIIIII	0
512669	1	-	EF115541	1358	TGTATAACCACTCATCAACA	IIIIIIIIIIIIIIIIIIII	0
132585	1	-	EF115541	1359	GTATAACCACTCATCAACA	IIIIIIIIIIIIIIIIIII	0
311816	1	-	EF115541	1359	GTATAACCACTCATCAACAGA	IIIIIIIIIIIIIIIIIIIII	0
215695	2	-	EF115541	1360	TATAACCACTCATCAACAGAT	IIIIIIIIIIIIIIIIIIIII	0
556808	1	-	EF115541	1360	TATAACCACTCATCAACA	IIIIIIIIIIIIIIIIII	0
315215	2	-	EF115541	1361	ATAACCACTCATCAACA	IIIIIIIIIIIIIIIII	0
720387	1	-	EF115541	1361	ATAACCACTCATCAACAG	IIIIIIIIIIIIIIIIII	0
931103	1	-	EF115541	1365	CCACTCATCAACAGATGCAGCT	IIIIIIIIIIIIIIIIIIIIII	0
166690	2	-	EF115541	1371	ATCAACAGATGCAGCTTCCCA	IIIIIIIIIIIIIIIIIIIII	0
445318	1	-	EF115541	1371	ATCAACAGATGCAGCTTCCCAA	IIIIIIIIIIIIIIIIIIIIII	0
35193	3	-	EF115541	1372	TCAACAGATGCAGCTTCCCAA	IIIIIIIIIIIIIIIIIIIII	0
153758	1	-	EF115541	1372	TCAACAGATGCAGCTTCCC	IIIIIIIIIIIIIIIIIII	0
386877	4	-	EF115541	1372	TCAACAGATGCAGCTTCCCA	IIIIIIIIIIIIIIIIIIII	0
275460	1	-	EF115541	1373	CAACAGATGCAGCTTCCCAAAT	IIIIIIIIIIIIIIIIIIIIII	0
456464	1	-	EF115541	1373	CAACAGATGCAGCTTCCCAAA	IIIIIIIIIIIIIIIIIIIII	0
575484	2	-	EF115541	1373	CAACAGATGCAGCTTCCCA	IIIIIIIIIIIIIIIIIII	0
808797	1	-	EF115541	1373	CAACAGATGCAGCTTCCCAA	IIIIIIIIIIIIIIIIIIII	0
908868	2	-	EF115541	1373	CAACAGATGCAGCTTCCC	IIIIIIIIIIIIIIIIII	0
142152	4	-	EF115541	1374	AACAGATGCAGCTTCCCAA	IIIIIIIIIIIIIIIIIII	0
444716	1	-	EF115541	1374	AACAGATGCAGCTTCCCAAAT	IIIIIIIIIIIIIIIIIIIII	0
444727	1	-	EF115541	1374	TACAGATGCAGCTTCCCAAAT	IIIIIIIIIIIIIIIIIIIII	0	20:A>T
445093	2	-	EF115541	1374	TTCAGATGCAGCTTCCCAAAT	IIIIIIIIIIIIIIIIIIIII	0	19:A>T,20:A>T
465458	2	-	EF115541	1374	AACAGATGCAGCTTCCCAAATTG	IIIIIIIIIIIIIIIIIIIIIII	0
475290	12	-	EF115541	1374	AACAGATGCAGCTTCCCA	IIIIIIIIIIIIIIIIII	0
146105	1	-	EF115541	1375	ACAGATGCAGCTTCCCAAATT	IIIIIIIIIIIIIIIIIIIII	0
312738	11	-	EF115541	1375	ACAGATGCAGCTTCCCA	IIIIIIIIIIIIIIIII	0
717084	4	-	EF115541	1375	ACAGATGCAGCTTCCCAA	IIIIIIIIIIIIIIIIII	0
812152	1	-	EF115541	1375	ACAGATGCAGCTTCCCAAATTG	IIIIIIIIIIIIIIIIIIIIII	0
383757	1	-	EF115541	1376	CAGATGCAGCTTCCCAA	IIIIIIIIIIIIIIIII	0
671525	1	-	EF115541	1376	CAGATGCAGCTTCCCAAAT	IIIIIIIIIIIIIIIIIII	0
644942	3	-	EF115541	1378	GATGCAGCTTCCCAAATTG	IIIIIIIIIIIIIIIIIII	0
189218	1	-	EF115541	1379	ATGCAGCTTCCCAAATT	IIIIIIIIIIIIIIIII	0
594574	1	-	EF115541	1379	ATGCAGCTTCCCAAATTG	IIIIIIIIIIIIIIIIII	0
780060	1	-	EF115541	1393	ATTGGGTAAAAGTGCAATCCGATC	IIIIIIIIIIIIIIIIIIIIIIII	0
147213	1	-	EF115541	1395	TGGGTAAAAGTGCAATCCG	IIIIIIIIIIIIIIIIIII	0
366090	1	-	EF115541	1396	GGGTAAAAGTGCAATCCGATC	IIIIIIIIIIIIIIIIIIIII	0
202048	1	-	EF115541	1398	GTAAAAGTGCAATCCGATCG	IIIIIIIIIIIIIIIIIIII	0
202051	1	-	EF115541	1398	TTAAAAGTGCAATCCGATCG	IIIIIIIIIIIIIIIIIIII	0	19:G>T
472294	2	-	EF115541	1401	AAAGTGCAATCCGATCGCCG	IIIIIIIIIIIIIIIIIIII	0
582295	1	-	EF115541	1401	AAAGTGCAATCCGATCGCCGCA	IIIIIIIIIIIIIIIIIIIIII	0
240975	1	-	EF115541	1402	AAGTGCAATCCGATCGCCGCA	IIIIIIIIIIIIIIIIIIIII	0
241361	1	-	EF115541	1402	TTGTGCAATCCGATCGCCGCA	IIIIIIIIIIIIIIIIIIIII	0	19:A>T,20:A>T
694902	1	-	EF115541	1402	AAGTGCAATCCGATCGCCG	IIIIIIIIIIIIIIIIIII	0
924661	1	-	EF115541	1402	AAGTGCAATCCGATCGCCGC	IIIIIIIIIIIIIIIIIIII	0
155785	5	-	EF115541	1403	AGTGCAATCCGATCGCCGCA	IIIIIIIIIIIIIIIIIIII	0
155796	1	-	EF115541	1403	TGTGCAATCCGATCGCCGCA	IIIIIIIIIIIIIIIIIIII	0	19:A>T
298020	2	-	EF115541	1403	AGTGCAATCCGATCGCCG	IIIIIIIIIIIIIIIIII	0
475730	1	-	EF115541	1403	AGTGCAATCCGATCGCCGCAG	IIIIIIIIIIIIIIIIIIIII	0
495613	1	-	EF115541	1403	AGTGCAATCCGATCGCCGCAGAA	IIIIIIIIIIIIIIIIIIIIIII	0
912599	1	-	EF115541	1403	AGTGCAATCCGATCGCCGC	IIIIIIIIIIIIIIIIIII	0
79292	10	-	EF115541	1404	GTGCAATCCGATCGCCGCA	IIIIIIIIIIIIIIIIIII	0
408110	1	-	EF115541	1404	GGGCAATCCGATCGCCGCAGAAG	IIIIIIIIIIIIIIIIIIIIIII	0	21:T>G
412012	4	-	EF115541	1404	GTGCAATCCGATCGCCGC	IIIIIIIIIIIIIIIIII	0
917707	1	-	EF115541	1404	GTGCAATCCGATCGCCGCAGA	IIIIIIIIIIIIIIIIIIIII	0
246067	2	-	EF115541	1405	TGCAATCCGATCGCCGC	IIIIIIIIIIIIIIIII	0
338265	1	-	EF115541	1405	TGCAATCCGATCGCCGCAG	IIIIIIIIIIIIIIIIIII	0
651042	5	-	EF115541	1405	TGCAATCCGATCGCCGCA	IIIIIIIIIIIIIIIIII	0
7324	1	-	EF115541	1406	GCAATCCGATCGCCGCAGAAGT	IIIIIIIIIIIIIIIIIIIIII	0
552469	2	-	EF115541	1406	GCAATCCGATCGCCGCA	IIIIIIIIIIIIIIIII	0
624541	3	-	EF115541	1406	GCAATCCGATCGCCGCAGA	IIIIIIIIIIIIIIIIIII	0
847351	1	-	EF115541	1406	TCAATCCGATCGCCGCAGAAG	IIIIIIIIIIIIIIIIIIIII	0	20:G>T
858277	3	-	EF115541	1406	GCAATCCGATCGCCGCAGAA	IIIIIIIIIIIIIIIIIIII	0
957590	1	-	EF115541	1406	GCAATCCGATCGCCGCAG	IIIIIIIIIIIIIIIIII	0
113123	1	-	EF115541	1407	CAATCCGATCGCCGCAGAAGTAGG	IIIIIIIIIIIIIIIIIIIIIIII	0
295878	2	-	EF115541	1407	CAATCCGATCGCCGCAG	IIIIIIIIIIIIIIIII	0
700250	3	-	EF115541	1407	CAATCCGATCGCCGCAGA	IIIIIIIIIIIIIIIIII	0
899500	1	-	EF115541	1407	CAATCCGATCGCCGCAGAAG	IIIIIIIIIIIIIIIIIIII	0
968498	2	-	EF115541	1407	CAATCCGATCGCCGCAGAAGT	IIIIIIIIIIIIIIIIIIIII	0
9366	1	-	EF115541	1408	AATCCGATCGCCGCAGAAGT	IIIIIIIIIIIIIIIIIIII	0
223599	3	-	EF115541	1408	AATCCGATCGCCGCAGA	IIIIIIIIIIIIIIIII	0
315717	4	-	EF115541	1408	AATCCGATCGCCGCAGAAG	IIIIIIIIIIIIIIIIIII	0
322535	1	-	EF115541	1408	AATCCGATCGCCGCAGAAGTAG	IIIIIIIIIIIIIIIIIIIIII	0
628376	3	-	EF115541	1408	AATCCGATCGCCGCAGAA	IIIIIIIIIIIIIIIIII	0
197054	2	-	EF115541	1409	ATCCGATCGCCGCAGAAGTAGG	IIIIIIIIIIIIIIIIIIIIII	0
338153	1	-	EF115541	1409	ATCCGATCGCCGCAGAA	IIIIIIIIIIIIIIIII	0
743412	3	-	EF115541	1409	ATCCGATCGCCGCAGAAG	IIIIIIIIIIIIIIIIII	0
957635	3	-	EF115541	1409	ATCCGATCGCCGCAGAAGT	IIIIIIIIIIIIIIIIIII	0
44539	1	-	EF115541	1410	TCCGATCGCCGCAGAAG	IIIIIIIIIIIIIIIII	0
143471	1	-	EF115541	1410	TCCGATCGCCGCAGAAGTAG	IIIIIIIIIIIIIIIIIIII	0
206276	2	+	EF115541	1410	TCCGATCGCCGCAGAAGTAGGA	IIIIIIIIIIIIIIIIIIIIII	0
934924	1	-	EF115541	1410	TCCGATCGCCGCAGAAGT	IIIIIIIIIIIIIIIIII	0
684511	2	-	EF115541	1411	CCGATCGCCGCAGAAGTAG	IIIIIIIIIIIIIIIIIII	0
882262	2	-	EF115541	1416	CGCCGCAGAAGTAGGAATAAT	IIIIIIIIIIIIIIIIIIIII	0
96849	1	-	EF115541	1417	TCCGCAGAAGTAGGAATAATAG	IIIIIIIIIIIIIIIIIIIIII	0	21:G>T
677364	1	-	EF115541	1417	GCCGCAGAAGTAGGAAT	IIIIIIIIIIIIIIIII	0
581657	1	-	EF115541	1419	CGCAGAAGTAGGAATAATAGCA	IIIIIIIIIIIIIIIIIIIIII	0
154608	1	-	EF115541	1428	AGGAATAATAGCACCAGAG	IIIIIIIIIIIIIIIIIII	0
684204	1	-	EF115541	1429	GGAATAATAGCACCAGAGAT	IIIIIIIIIIIIIIIIIIII	0
329451	1	-	EF115541	1430	GAATAATAGCACCAGAG	IIIIIIIIIIIIIIIII	0
570726	1	-	EF115541	1434	AATAGCACCAGAGATAAT	IIIIIIIIIIIIIIIIII	0
165086	2	-	EF115541	1436	TAGCACCAGAGATAATATTGT	IIIIIIIIIIIIIIIIIIIII	0
554037	1	-	EF115541	1436	TAGCACCAGAGATAATATT	IIIIIIIIIIIIIIIIIII	0
632199	1	-	EF115541	1439	CACCAGAGATAATATTGT	IIIIIIIIIIIIIIIIII	0
895875	1	-	EF115541	1443	AGAGATAATATTGTTTCCAT	IIIIIIIIIIIIIIIIIIII	0
325166	1	-	EF115541	1444	GAGATAATATTGTTTCCATAAAG	IIIIIIIIIIIIIIIIIIIIIII	0
587484	2	-	EF115541	1445	AGATAATATTGTTTCCA	IIIIIIIIIIIIIIIII	0
500710	1	-	EF115541	1448	TAATATTGTTTCCATAAAG	IIIIIIIIIIIIIIIIIII	0
422178	4	-	EF115541	1452	ATTGTTTCCATAAAGTA	IIIIIIIIIIIIIIIII	0
598597	1	-	EF115541	1457	TTCCATAAAGTAAAGAACCAGAAA	IIIIIIIIIIIIIIIIIIIIIIII	0
725841	2	+	EF115541	1463	AAAGTAAAGAACCAGAAACAGGC	IIIIIIIIIIIIIIIIIIIIIII	0
638206	1	+	EF115541	1465	AGTAAAGAACCAGAAACAGGCT	IIIIIIIIIIIIIIIIIIIIII	0
422807	1	+	EF115541	1468	AAAGAACCAGAAACAGG	IIIIIIIIIIIIIIIII	0
608731	3	+	EF115541	1468	AAAGAACCAGAAACAGGC	IIIIIIIIIIIIIIIIII	0
947431	1	+	EF115541	1468	AAAGAACCAGAAACAGGCTCGCA	IIIIIIIIIIIIIIIIIIIIIII	0	22:G>A
838252	1	-	EF115541	1470	TGAACCAGAAACAGGCTCGC	IIIIIIIIIIIIIIIIIIII	0	19:A>T
54120	1	+	EF115541	1475	CAGAAACAGGCTCGCGAA	IIIIIIIIIIIIIIIIII	0
554823	1	-	EF115541	1475	CAGAAACAGGCTCGCGAATACC	IIIIIIIIIIIIIIIIIIIIII	0
66986	1	-	EF115541	1477	GAAACAGGCTCGCGAATACCATCA	IIIIIIIIIIIIIIIIIIIIIIII	0
184979	2	-	EF115541	1477	GAAACAGGCTCGCGAATACCATC	IIIIIIIIIIIIIIIIIIIIIII	0
694190	1	-	EF115541	1479	AACAGGCTCGCGAATACCATC	IIIIIIIIIIIIIIIIIIIII	0
714241	1	-	EF115541	1479	AACAGGCTCGCGAATACCATCAA	IIIIIIIIIIIIIIIIIIIIIII	0
839658	1	-	EF115541	1479	AACAGGCTCGCGAATACCA	IIIIIIIIIIIIIIIIIII	0
639891	1	-	EF115541	1480	ACAGGCTCGCGAATACCATCAA	IIIIIIIIIIIIIIIIIIIIII	0
713278	2	-	EF115541	1480	ACAGGCTCGCGAATACCATC	IIIIIIIIIIIIIIIIIIII	0
814804	2	-	EF115541	1480	ACAGGCTCGCGAATACCAT	IIIIIIIIIIIIIIIIIII	0
100035	4	-	EF115541	1481	CAGGCTCGCGAATACCAT	IIIIIIIIIIIIIIIIII	0
713778	2	-	EF115541	1481	CAGGCTCGCGAATACCATC	IIIIIIIIIIIIIIIIIII	0
947385	1	-	EF115541	1481	CAGGCTCGCGAATACCATCA	IIIIIIIIIIIIIIIIIIII	0
172772	1	-	EF115541	1482	AGGCTCGCGAATACCAT	IIIIIIIIIIIIIIIII	0
792066	2	-	EF115541	1490	GAATACCATCAATATCTACTGG	IIIIIIIIIIIIIIIIIIIIII	0
796013	2	-	EF115541	1490	GAATACCATCAATATCTACT	IIIIIIIIIIIIIIIIIIII	0
301215	1	-	EF115541	1491	AATACCATCAATATCTACT	IIIIIIIIIIIIIIIIIII	0
441695	2	-	EF115541	1491	AATACCATCAATATCTACTGGA	IIIIIIIIIIIIIIIIIIIIII	0
833270	4	-	EF115541	1491	AATACCATCAATATCTACTG	IIIIIIIIIIIIIIIIIIII	0
376504	1	-	EF115541	1492	ATACCATCAATATCTACTGG	IIIIIIIIIIIIIIIIIIII	0
683499	2	-	EF115541	1492	ATACCATCAATATCTACTGGA	IIIIIIIIIIIIIIIIIIIII	0
690365	1	-	EF115541	1492	ATACCATCAATATCTACTGGAG	IIIIIIIIIIIIIIIIIIIIII	0
835461	2	-	EF115541	1492	ATACCATCAATATCTACTG	IIIIIIIIIIIIIIIIIII	0
206786	3	-	EF115541	1493	TACCATCAATATCTACTG	IIIIIIIIIIIIIIIIII	0
553723	8	-	EF115541	1493	TACCATCAATATCTACTGG	IIIIIIIIIIIIIIIIIII	0
783067	3	-	EF115541	1493	TACCATCAATATCTACTGGAGG	IIIIIIIIIIIIIIIIIIIIII	0
787043	2	-	EF115541	1493	TACCATCAATATCTACTGGA	IIIIIIIIIIIIIIIIIIII	0
791763	2	-	EF115541	1493	TACCATCAATATCTACT	IIIIIIIIIIIIIIIII	0
133837	2	-	EF115541	1494	ACCATCAATATCTACTG	IIIIIIIIIIIIIIIII	0
205410	2	-	EF115541	1494	ACCATCAATATCTACTGGA	IIIIIIIIIIIIIIIIIII	0
726453	1	-	EF115541	1494	ACCATCAATATCTACTGGAGG	IIIIIIIIIIIIIIIIIIIII	0
733412	1	-	EF115541	1494	ACCATCAATATCTACTGGAGGG	IIIIIIIIIIIIIIIIIIIIII	0
239904	1	-	EF115541	1495	CCATCAATATCTACTGG	IIIIIIIIIIIIIIIII	0
644736	1	-	EF115541	1495	CCATCAATATCTACTGGA	IIIIIIIIIIIIIIIIII	0
853261	1	-	EF115541	1495	CCATCAATATCTACTGGAGGG	IIIIIIIIIIIIIIIIIIIII	0
864164	2	-	EF115541	1495	CCATCAATATCTACTGGAGG	IIIIIIIIIIIIIIIIIIII	0
431488	1	-	EF115541	1496	CATCAATATCTACTGGAGG	IIIIIIIIIIIIIIIIIII	0
51342	1	-	EF115541	1497	ATCAATATCTACTGGAGGG	IIIIIIIIIIIIIIIIIII	0
889192	1	-	EF115541	1500	AATATCTACTGGAGGGGCAGC	IIIIIIIIIIIIIIIIIIIII	0
448968	1	-	EF115541	1504	TCTACTGGAGGGGCAGCGATG	IIIIIIIIIIIIIIIIIIIII	0
691623	1	-	EF115541	1507	ACTGGAGGGGCAGCGATG	IIIIIIIIIIIIIIIIII	0
27252	1	+	EF115541	1511	GAGGGGCAGCGATGAAGGCGAT	IIIIIIIIIIIIIIIIIIIIII	0
409278	1	-	EF115541	1518	AGCGATGAAGGCGATAAT	IIIIIIIIIIIIIIIIII	0
808734	2	-	EF115541	1523	TGAAGGCGATAATAAAT	IIIIIIIIIIIIIIIII	0
440406	1	-	EF115541	1528	GCGATAATAAATACAGAA	IIIIIIIIIIIIIIIIII	0
141811	1	-	EF115541	1529	CGATAATAAATACAGAAGTTGCG	IIIIIIIIIIIIIIIIIIIIIII	0
173315	1	-	EF115541	1530	GATAATAAATACAGAAGTTGCGG	IIIIIIIIIIIIIIIIIIIIIII	0
707783	1	-	EF115541	1530	GATAATAAATACAGAAGT	IIIIIIIIIIIIIIIIII	0
111195	1	-	EF115541	1537	AATACAGAAGTTGCGGT	IIIIIIIIIIIIIIIII	0
178669	1	-	EF115541	1537	AATACAGAAGTTGCGGTCAATAAG	IIIIIIIIIIIIIIIIIIIIIIII	0
558002	1	-	EF115541	1538	ATACAGAAGTTGCGGTCAATAAG	IIIIIIIIIIIIIIIIIIIIIII	0
760291	1	-	EF115541	1538	ATACAGAAGTTGCGGTCAAT	IIIIIIIIIIIIIIIIIIII	0
335463	1	+	EF115541	1539	TACAGAAGTTGCGGTCAATAAG	IIIIIIIIIIIIIIIIIIIIII	0
352156	1	-	EF115541	1539	TACAGAAGTTGCGGTCAATA	IIIIIIIIIIIIIIIIIIII	0
786676	1	-	EF115541	1540	ACAGAAGTTGCGGTCAATAA	IIIIIIIIIIIIIIIIIIII	0
503036	1	-	EF115541	1541	CAGAAGTTGCGGTCAATAAGG	IIIIIIIIIIIIIIIIIIIII	0
570130	2	-	EF115541	1541	CAGAAGTTGCGGTCAAT	IIIIIIIIIIIIIIIII	0
652878	1	-	EF115541	1541	CAGAAGTTGCGGTCAATAAGGT	IIIIIIIIIIIIIIIIIIIIII	0
974580	1	-	EF115541	1541	CAGAAGTTGCGGTCAATA	IIIIIIIIIIIIIIIIII	0
694845	1	-	EF115541	1544	AAGTTGCGGTCAATAAGGT	IIIIIIIIIIIIIIIIIII	0
509093	1	-	EF115541	1546	GTTGCGGTCAATAAGGT	IIIIIIIIIIIIIIIII	0
913773	2	-	EF115541	1546	GTTGCGGTCAATAAGGTA	IIIIIIIIIIIIIIIIII	0
134818	1	-	EF115541	1547	TTGCGGTCAATAAGGTA	IIIIIIIIIIIIIIIII	0
406671	1	-	EF115541	1549	GCGGTCAATAAGGTAGGGA	IIIIIIIIIIIIIIIIIII	0
418156	1	-	EF115541	1553	TCAATAAGGTAGGGATCA	IIIIIIIIIIIIIIIIII	0
632407	1	-	EF115541	1553	TCAATAAGGTAGGGATCAT	IIIIIIIIIIIIIIIIIII	0
110919	1	-	EF115541	1556	ATAAGGTAGGGATCATCA	IIIIIIIIIIIIIIIIII	0
126130	1	+	EF115541	1558	AAGGTAGGGATCATCAAAACAA	IIIIIIIIIIIIIIIIIIIIII	0	21:C>A
372776	1	-	EF115541	1558	AAGGTAGGGATCATCAAAACA	IIIIIIIIIIIIIIIIIIIII	0
980851	1	-	EF115541	1562	TAGGGATCATCAAAACACCGA	IIIIIIIIIIIIIIIIIIIII	0
199324	1	-	EF115541	1563	AGGGATCATCAAAACACCGAA	IIIIIIIIIIIIIIIIIIIII	0
228631	1	-	EF115541	1565	GGATCATCAAAACACCG	IIIIIIIIIIIIIIIII	0
300065	1	-	EF115541	1565	GGATCATCAAAACACCGAA	IIIIIIIIIIIIIIIIIII	0
892810	1	-	EF115541	1566	GATCATCAAAACACCGAACCAT	IIIIIIIIIIIIIIIIIIIIII	0
204406	1	-	EF115541	1568	TCATCAAAACACCGAACCATC	IIIIIIIIIIIIIIIIIIIII	0
247549	1	-	EF115541	1570	ATCAAAACACCGAACCATCCG	IIIIIIIIIIIIIIIIIIIII	0
90778	4	-	EF115541	1571	TCAAAACACCGAACCATCCGA	IIIIIIIIIIIIIIIIIIIII	0
236378	4	-	EF115541	1572	CAAAACACCGAACCATCCG	IIIIIIIIIIIIIIIIIII	0
455631	1	-	EF115541	1572	CAAAACACCGAACCATC	IIIIIIIIIIIIIIIII	0
470212	1	-	EF115541	1572	AAAAACACCGAACCATCCGA	IIIIIIIIIIIIIIIIIIII	0	19:C>A
470221	4	-	EF115541	1572	CAAAACACCGAACCATCCGA	IIIIIIIIIIIIIIIIIIII	0
539372	1	-	EF115541	1572	CAAAACACCGAACCATCCGAT	IIIIIIIIIIIIIIIIIIIII	0
524356	1	-	EF115541	1573	AAAACACCGAACCATCCGATGTA	IIIIIIIIIIIIIIIIIIIIIII	0
620694	1	-	EF115541	1573	AAAACACCGAACCATCCGA	IIIIIIIIIIIIIIIIIII	0
953798	1	-	EF115541	1573	AAAACACCGAACCATCCG	IIIIIIIIIIIIIIIIII	0
84455	1	-	EF115541	1574	AAACACCGAACCATCCGAT	IIIIIIIIIIIIIIIIIII	0
353926	1	-	EF115541	1574	AAACACCGAACCATCCGATGT	IIIIIIIIIIIIIIIIIIIII	0
455369	1	-	EF115541	1574	AAACACCGAACCATCCG	IIIIIIIIIIIIIIIII	0
615848	1	-	EF115541	1574	AAACACCGAACCATCCGATG	IIIIIIIIIIIIIIIIIIII	0
860335	3	-	EF115541	1574	AAACACCGAACCATCCGA	IIIIIIIIIIIIIIIIII	0
159558	3	-	EF115541	1575	AACACCGAACCATCCGATGT	IIIIIIIIIIIIIIIIIIII	0
466186	1	-	EF115541	1575	AACACCGAACCATCCGATGTA	IIIIIIIIIIIIIIIIIIIII	0
466379	6	-	EF115541	1575	AACACCGAACCATCCGATG	IIIIIIIIIIIIIIIIIII	0
778826	5	-	EF115541	1575	AACACCGAACCATCCGAT	IIIIIIIIIIIIIIIIII	0
878965	5	-	EF115541	1575	AACACCGAACCATCCGA	IIIIIIIIIIIIIIIII	0
311334	3	-	EF115541	1576	ACACCGAACCATCCGAT	IIIIIIIIIIIIIIIII	0
481033	1	-	EF115541	1576	ACACCGAACCATCCGATGTAA	IIIIIIIIIIIIIIIIIIIII	0
716418	5	-	EF115541	1576	ACACCGAACCATCCGATG	IIIIIIIIIIIIIIIIII	0
827950	1	-	EF115541	1577	CACCGAACCATCCGATGT	IIIIIIIIIIIIIIIIII	0
927419	5	-	EF115541	1577	CACCGAACCATCCGATG	IIIIIIIIIIIIIIIII	0
153730	1	-	EF115541	1578	ACCGAACCATCCGATGTA	IIIIIIIIIIIIIIIIII	0
321881	1	-	EF115541	1578	ACCGAACCATCCGATGTAAAGA	IIIIIIIIIIIIIIIIIIIIII	0
739256	2	-	EF115541	1578	ACCGAACCATCCGATGT	IIIIIIIIIIIIIIIII	0
167570	1	-	EF115541	1580	CGAACCATCCGATGTAAAG	IIIIIIIIIIIIIIIIIII	0
238900	1	-	EF115541	1580	CGAACCATCCGATGTAAAGACG	IIIIIIIIIIIIIIIIIIIIII	0
400768	1	-	EF115541	1580	CGAACCATCCGATGTAAAGA	IIIIIIIIIIIIIIIIIIII	0
153244	1	-	EF115541	1581	GAACCATCCGATGTAAAG	IIIIIIIIIIIIIIIIII	0
809997	1	-	EF115541	1581	GAACCATCCGATGTAAAGA	IIIIIIIIIIIIIIIIIII	0
381310	1	-	EF115541	1582	AACCATCCGATGTAAAGACGAT	IIIIIIIIIIIIIIIIIIIIII	0
381317	1	-	EF115541	1582	TACCATCCGATGTAAAGACGAT	IIIIIIIIIIIIIIIIIIIIII	0	21:A>T
562927	1	-	EF115541	1582	AACCATCCGATGTAAAGACGA	IIIIIIIIIIIIIIIIIIIII	0
759189	1	-	EF115541	1582	AACCATCCGATGTAAAGA	IIIIIIIIIIIIIIIIII	0
598497	2	-	EF115541	1583	ACCATCCGATGTAAAGA	IIIIIIIIIIIIIIIII	0
681596	1	-	EF115541	1583	ACCATCCGATGTAAAGACGAT	IIIIIIIIIIIIIIIIIIIII	0
831696	3	-	EF115541	1583	ACCATCCGATGTAAAGACGATT	IIIIIIIIIIIIIIIIIIIIII	0
223563	1	-	EF115541	1584	CCATCCGATGTAAAGAC	IIIIIIIIIIIIIIIII	0
295756	1	-	EF115541	1584	CCATCCGATGTAAAGACGA	IIIIIIIIIIIIIIIIIII	0
978843	1	-	EF115541	1584	CCATCCGATGTAAAGACGAT	IIIIIIIIIIIIIIIIIIII	0
551125	1	-	EF115541	1585	CATCCGATGTAAAGACGA	IIIIIIIIIIIIIIIIII	0
765084	10	-	EF115541	1585	CATCCGATGTAAAGACGAT	IIIIIIIIIIIIIIIIIII	0
211689	3	-	EF115541	1586	ATCCGATGTAAAGACGATTTT	IIIIIIIIIIIIIIIIIIIII	0
320789	1	-	EF115541	1586	ATGCGATGTAAAGACGATTTTCAG	IIIIIIIIIIIIIIIIIIIIIIII	0	21:C>G
473831	1	-	EF115541	1586	ATCCGATGTAAAGACGATTT	IIIIIIIIIIIIIIIIIIII	0
566710	2	-	EF115541	1586	ATCCGATGTAAAGACGAT	IIIIIIIIIIIIIIIIII	0
923833	2	-	EF115541	1586	ATCCGATGTAAAGACGATTTTC	IIIIIIIIIIIIIIIIIIIIII	0
188525	1	-	EF115541	1587	TCCGATGTAAAGACGATTTTC	IIIIIIIIIIIIIIIIIIIII	0
333386	1	-	EF115541	1587	TCCGATGTAAAGACGATTT	IIIIIIIIIIIIIIIIIII	0
450091	2	-	EF115541	1587	TCCGATGTAAAGACGATT	IIIIIIIIIIIIIIIIII	0
467380	1	-	EF115541	1587	TCCGATGTAAAGACGATTTTCA	IIIIIIIIIIIIIIIIIIIIII	0
549464	5	-	EF115541	1587	TCCGATGTAAAGACGAT	IIIIIIIIIIIIIIIII	0
668996	1	-	EF115541	1587	TCCGATGTAAAGACGATTTTCAG	IIIIIIIIIIIIIIIIIIIIIII	0
56869	2	-	EF115541	1588	CCGATGTAAAGACGATTTTCA	IIIIIIIIIIIIIIIIIIIII	0
627389	1	-	EF115541	1588	CCGATGTAAAGACGATTT	IIIIIIIIIIIIIIIIII	0
726716	1	-	EF115541	1588	CCGATGTAAAGACGATT	IIIIIIIIIIIIIIIII	0
387041	2	-	EF115541	1590	GATGTAAAGACGATTTTCAG	IIIIIIIIIIIIIIIIIIII	0
400435	1	-	EF115541	1590	GATGTAAAGACGATTTTCAGTGC	IIIIIIIIIIIIIIIIIIIIIII	0
514937	1	-	EF115541	1590	GATGTAAAGACGATTTTCA	IIIIIIIIIIIIIIIIIII	0
791707	1	-	EF115541	1590	GATGTAAAGACGATTTTCAGTG	IIIIIIIIIIIIIIIIIIIIII	0
324205	1	-	EF115541	1591	ATGTAAAGACGATTTTC	IIIIIIIIIIIIIIIII	0
728631	3	-	EF115541	1591	ATGTAAAGACGATTTTCA	IIIIIIIIIIIIIIIIII	0
98279	1	-	EF115541	1592	TGTAAAGACGATTTTCAG	IIIIIIIIIIIIIIIIII	0
512902	2	-	EF115541	1592	TGTAAAGACGATTTTCAGTG	IIIIIIIIIIIIIIIIIIII	0
682515	1	-	EF115541	1592	TGTAAAGACGATTTTCA	IIIIIIIIIIIIIIIII	0
373855	1	-	EF115541	1593	GGAAAGACGATTTTCAGTGCTAGT	IIIIIIIIIIIIIIIIIIIIIIII	0	22:T>G
473778	2	-	EF115541	1593	GTAAAGACGATTTTCAGTG	IIIIIIIIIIIIIIIIIII	0
886134	1	-	EF115541	1593	GTAAAGACGATTTTCAG	IIIIIIIIIIIIIIIII	0
922133	2	-	EF115541	1593	GTAAAGACGATTTTCAGTGCTAG	IIIIIIIIIIIIIIIIIIIIIII	0
525172	1	-	EF115541	1594	TAAAGACGATTTTCAGT	IIIIIIIIIIIIIIIII	0
885425	2	-	EF115541	1594	TAAAGACGATTTTCAGTGCTA	IIIIIIIIIIIIIIIIIIIII	0
401900	1	-	EF115541	1595	AAAGACGATTTTCAGTG	IIIIIIIIIIIIIIIII	0
709513	1	-	EF115541	1595	AAAGACGATTTTCAGTGCT	IIIIIIIIIIIIIIIIIII	0
755616	1	-	EF115541	1595	AAAGACGATTTTCAGTGCTAGTT	IIIIIIIIIIIIIIIIIIIIIII	0
759139	1	+	EF115541	1595	AAAGACGATTTTCAGTGCTAGT	IIIIIIIIIIIIIIIIIIIIII	0
943091	1	-	EF115541	1595	AAAGACGATTTTCAGTGCTA	IIIIIIIIIIIIIIIIIIII	0
476555	2	-	EF115541	1596	AAGACGATTTTCAGTGCTA	IIIIIIIIIIIIIIIIIII	0
608754	1	-	EF115541	1596	AAGACGATTTTCAGTGCTAGTTATCC	IIIIIIIIIIIIIIIIIIIIIIIIII	0
809348	3	-	EF115541	1596	AAGACGATTTTCAGTGCT	IIIIIIIIIIIIIIIIII	0
896649	2	-	EF115541	1596	AAGACGATTTTCAGTGCTAGTT	IIIIIIIIIIIIIIIIIIIIII	0
897046	1	-	EF115541	1596	TTGACGATTTTCAGTGCTAGTT	IIIIIIIIIIIIIIIIIIIIII	0	20:A>T,21:A>T
566603	1	-	EF115541	1597	AGACGATTTTCAGTGCTAGTTAT	IIIIIIIIIIIIIIIIIIIIIII	0
613863	1	-	EF115541	1597	AGACGATTTTCAGTGCTAGTT	IIIIIIIIIIIIIIIIIIIII	0
922576	1	-	EF115541	1598	GACGATTTTCAGTGCTAGTTAT	IIIIIIIIIIIIIIIIIIIIII	0
335369	1	-	EF115541	1599	ACGATTTTCAGTGCTAGTTATCCA	IIIIIIIIIIIIIIIIIIIIIIII	0
795006	1	-	EF115541	1599	ACGATTTTCAGTGCTAGTTAT	IIIIIIIIIIIIIIIIIIIII	0
111609	1	-	EF115541	1600	CGATTTTCAGTGCTAGTTATC	IIIIIIIIIIIIIIIIIIIII	0
232786	1	-	EF115541	1600	CGATTTTCAGTGCTAGTTATCCA	IIIIIIIIIIIIIIIIIIIIIII	0
806175	1	-	EF115541	1601	GATTTTCAGTGCTAGTTAT	IIIIIIIIIIIIIIIIIII	0
557275	1	-	EF115541	1602	ATTTTCAGTGCTAGTTATCCAGT	IIIIIIIIIIIIIIIIIIIIIII	0
17558	2	-	EF115541	1603	TTTTCAGTGCTAGTTATCCAG	IIIIIIIIIIIIIIIIIIIII	0
405299	1	-	EF115541	1603	TTTTCAGTGCTAGTTAT	IIIIIIIIIIIIIIIII	0
499942	2	-	EF115541	1603	TTTTCAGTGCTAGTTATCCAGTT	IIIIIIIIIIIIIIIIIIIIIII	0
686873	1	-	EF115541	1603	TTTTCAGTGCTAGTTATCCA	IIIIIIIIIIIIIIIIIIII	0
825970	1	-	EF115541	1603	TTTTCAGTGCTAGTTATCCAGT	IIIIIIIIIIIIIIIIIIIIII	0
174488	4	-	EF115541	1604	TTTCAGTGCTAGTTATCCAGT	IIIIIIIIIIIIIIIIIIIII	0
435793	3	-	EF115541	1604	TTTCAGTGCTAGTTATCCAG	IIIIIIIIIIIIIIIIIIII	0
526081	2	-	EF115541	1604	TTTCAGTGCTAGTTATCCAGTTG	IIIIIIIIIIIIIIIIIIIIIII	0
894666	2	-	EF115541	1604	TTTCAGTGCTAGTTATCCA	IIIIIIIIIIIIIIIIIII	0
175769	1	-	EF115541	1605	TTCAGTGCTAGTTATCCAGTTG	IIIIIIIIIIIIIIIIIIIIII	0
430087	3	-	EF115541	1605	TTCAGTGCTAGTTATCCAGT	IIIIIIIIIIIIIIIIIIII	0
737177	1	-	EF115541	1605	TTCAGTGCTAGTTATCCAG	IIIIIIIIIIIIIIIIIII	0
213219	7	-	EF115541	1606	TCAGTGCTAGTTATCCA	IIIIIIIIIIIIIIIII	0
525964	3	-	EF115541	1606	TCAGTGCTAGTTATCCAGTT	IIIIIIIIIIIIIIIIIIII	0
618843	15	-	EF115541	1606	TCAGTGCTAGTTATCCAG	IIIIIIIIIIIIIIIIII	0
833087	24	-	EF115541	1606	TCAGTGCTAGTTATCCAGT	IIIIIIIIIIIIIIIIIII	0
967562	3	-	EF115541	1606	TCAGTGCTAGTTATCCAGTTGCA	IIIIIIIIIIIIIIIIIIIIIII	0
111820	1	-	EF115541	1607	CAGTGCTAGTTATCCAGTTG	IIIIIIIIIIIIIIIIIIII	0
355520	4	-	EF115541	1607	CAGTGCTAGTTATCCAGT	IIIIIIIIIIIIIIIIII	0
423639	1	-	EF115541	1607	CAGTGCTAGTTATCCAGTTGCAG	IIIIIIIIIIIIIIIIIIIIIII	0
156940	1	-	EF115541	1608	AGTGCTAGTTATCCAGTTGC	IIIIIIIIIIIIIIIIIIII	0
333673	1	-	EF115541	1609	GTGCTAGTTATCCAGTTGCA	IIIIIIIIIIIIIIIIIIII	0
445847	1	-	EF115541	1610	TGCTAGTTATCCAGTTGCA	IIIIIIIIIIIIIIIIIII	0
778845	1	-	EF115541	1610	TGCTAGTTATCCAGTTGC	IIIIIIIIIIIIIIIIII	0
530689	1	-	EF115541	1611	GCTAGTTATCCAGTTGCAGA	IIIIIIIIIIIIIIIIIIII	0
46901	1	-	EF115541	1613	TAGTTATCCAGTTGCAGAA	IIIIIIIIIIIIIIIIIII	0
682931	1	-	EF115541	1614	AGTTATCCAGTTGCAGAAGCG	IIIIIIIIIIIIIIIIIIIII	0
702861	1	-	EF115541	1617	TATCCAGTTGCAGAAGCG	IIIIIIIIIIIIIIIIII	0
704141	1	-	EF115541	1618	ATCCAGTTGCAGAAGCGACCCC	IIIIIIIIIIIIIIIIIIIIII	0
246570	1	-	EF115541	1620	CCAGTTGCAGAAGCGACCCCAC	IIIIIIIIIIIIIIIIIIIIII	0
687871	1	-	EF115541	1621	CAGTTGCAGAAGCGACCCCAC	IIIIIIIIIIIIIIIIIIIII	0
905492	1	-	EF115541	1625	TGCAGAAGCGACCCCACAGG	IIIIIIIIIIIIIIIIIIII	0
666637	1	-	EF115541	1626	GCAGAAGCGACCCCACAGG	IIIIIIIIIIIIIIIIIII	0
265000	1	-	EF115541	1627	CAGAAGCGACCCCACAGG	IIIIIIIIIIIIIIIIII	0
305092	1	-	EF115541	1629	GAAGCGACCCCACAGGCTTG	IIIIIIIIIIIIIIIIIIII	0
447235	1	-	EF115541	1630	AAGCGACCCCACAGGCTTGT	IIIIIIIIIIIIIIIIIIII	0
754247	1	-	EF115541	1630	AAGCGACCCCACAGGCTTG	IIIIIIIIIIIIIIIIIII	0
428257	2	-	EF115541	1631	AGCGACCCCACAGGCTTGT	IIIIIIIIIIIIIIIIIII	0
975903	1	-	EF115541	1631	AGCGACCCCACAGGCTTGTACTT	IIIIIIIIIIIIIIIIIIIIIII	0
342201	1	-	EF115541	1633	CGACCCCACAGGCTTGT	IIIIIIIIIIIIIIIII	0
746300	2	-	EF115541	1634	GACCCCACAGGCTTGTACT	IIIIIIIIIIIIIIIIIII	0
221624	1	-	EF115541	1635	ACCCCACAGGCTTGTACTTTCGCG	IIIIIIIIIIIIIIIIIIIIIIII	0
768735	1	-	EF115541	1635	ACCCCACAGGCTTGTACTT	IIIIIIIIIIIIIIIIIII	0
583750	1	-	EF115541	1637	CCCACAGGCTTGTACTTTCGCG	IIIIIIIIIIIIIIIIIIIIII	0
589679	1	-	EF115541	1637	CCCACAGGCTTGTACTTT	IIIIIIIIIIIIIIIIII	0
466526	1	-	EF115541	1639	CACAGGCTTGTACTTTCGCG	IIIIIIIIIIIIIIIIIIII	0
535960	1	-	EF115541	1639	CACAGGCTTGTACTTTCGCGT	IIIIIIIIIIIIIIIIIIIII	0
590468	1	-	EF115541	1639	CACAGGCTTGTACTTTCGCGTCT	IIIIIIIIIIIIIIIIIIIIIII	0
916681	2	-	EF115541	1639	CACAGGCTTGTACTTTCGCGTC	IIIIIIIIIIIIIIIIIIIIII	0
269241	1	-	EF115541	1640	ACAGGCTTGTACTTTCGCG	IIIIIIIIIIIIIIIIIII	0
120288	1	-	EF115541	1641	CAGGCTTGTACTTTCGCGTC	IIIIIIIIIIIIIIIIIIII	0
300706	1	-	EF115541	1641	CAGGCTTGTACTTTCGCGTCTCTC	IIIIIIIIIIIIIIIIIIIIIIII	0
848830	1	-	EF115541	1641	CAGGCTTGTACTTTCGCGTCT	IIIIIIIIIIIIIIIIIIIII	0
328022	1	-	EF115541	1644	GCTTGTACTTTCGCGTCTCT	IIIIIIIIIIIIIIIIIIII	0
968480	1	-	EF115541	1644	GCTTGTACTTTCGCGTCTCTCT	IIIIIIIIIIIIIIIIIIIIII	0
160804	1	-	EF115541	1645	CTTGTACTTTCGCGTCTCTCTA	IIIIIIIIIIIIIIIIIIIIII	0
541001	1	-	EF115541	1645	CTTGTACTTTCGCGTCTCTCT	IIIIIIIIIIIIIIIIIIIII	0
482245	2	-	EF115541	1646	TTGTACTTTCGCGTCTCTCTAAA	IIIIIIIIIIIIIIIIIIIIIII	0
845264	1	-	EF115541	1647	TGTACTTTCGCGTCTCTCTAAA	IIIIIIIIIIIIIIIIIIIIII	0
499234	2	-	EF115541	1649	TACTTTCGCGTCTCTCT	IIIIIIIIIIIIIIIII	0
570489	1	-	EF115541	1649	TACTTTCGCGTCTCTCTAA	IIIIIIIIIIIIIIIIIII	0
1049	3	-	EF115541	1652	TTTCGCGTCTCTCTAAA	IIIIIIIIIIIIIIIII	0
287989	1	-	EF115541	1652	TTTCGCGTCTCTCTAAAAT	IIIIIIIIIIIIIIIIIII	0
221571	1	-	EF115541	1653	TTCGCGTCTCTCTAAAATT	IIIIIIIIIIIIIIIIIII	0
338445	2	-	EF115541	1653	TTCGCGTCTCTCTAAAAT	IIIIIIIIIIIIIIIIII	0
437814	1	-	EF115541	1653	TTCGCGTCTCTCTAAAA	IIIIIIIIIIIIIIIII	0
584914	1	-	EF115541	1653	TTCGCGTCTCTCTAAAATTGC	IIIIIIIIIIIIIIIIIIIII	0
753570	1	-	EF115541	1653	TTCGCGTCTCTCTAAAATTG	IIIIIIIIIIIIIIIIIIII	0
901847	1	-	EF115541	1654	TCGCGTCTCTCTAAAATTGC	IIIIIIIIIIIIIIIIIIII	0
159059	1	-	EF115541	1655	CGCGTCTCTCTAAAATT	IIIIIIIIIIIIIIIII	0
192425	3	-	EF115541	1656	GCGTCTCTCTAAAATTGCAGTCA	IIIIIIIIIIIIIIIIIIIIIII	0
459846	2	-	EF115541	1656	GCGTCTCTCTAAAATTGCA	IIIIIIIIIIIIIIIIIII	0
635013	1	-	EF115541	1656	GCGTCTCTCTAAAATTGCAGTCAT	IIIIIIIIIIIIIIIIIIIIIIII	0
792906	1	-	EF115541	1656	GCGTCTCTCTAAAATTGC	IIIIIIIIIIIIIIIIII	0
339846	1	-	EF115541	1657	CGTCTCTCTAAAATTGCAG	IIIIIIIIIIIIIIIIIII	0
460863	1	-	EF115541	1657	CGTCTCTCTAAAATTGCAGTCATG	IIIIIIIIIIIIIIIIIIIIIIII	0
474090	7	-	EF115541	1657	CGTCTCTCTAAAATTGCAGTCA	IIIIIIIIIIIIIIIIIIIIII	0
806856	1	-	EF115541	1657	CGTCTCTCTAAAATTGCAGTCAT	IIIIIIIIIIIIIIIIIIIIIII	0
468005	2	-	EF115541	1658	GTCTCTCTAAAATTGCAG	IIIIIIIIIIIIIIIIII	0
706134	5	-	EF115541	1658	GTCTCTCTAAAATTGCAGTCAT	IIIIIIIIIIIIIIIIIIIIII	0
887923	3	-	EF115541	1658	GTCTCTCTAAAATTGCAGTCA	IIIIIIIIIIIIIIIIIIIII	0
908341	2	-	EF115541	1658	GTCTCTCTAAAATTGCAGTCATG	IIIIIIIIIIIIIIIIIIIIIII	0
485935	1	-	EF115541	1659	TCTCTCTAAAATTGCAGTCATGG	IIIIIIIIIIIIIIIIIIIIIII	0
486055	1	-	EF115541	1659	TTTCTCTAAAATTGCAGTCATGG	IIIIIIIIIIIIIIIIIIIIIII	0	21:C>T
561485	1	-	EF115541	1660	CTCTCTAAAATTGCAGTCAT	IIIIIIIIIIIIIIIIIIII	0
204929	1	-	EF115541	1661	TCTCTAAAATTGCAGTCATGGTA	IIIIIIIIIIIIIIIIIIIIIII	0
569662	1	-	EF115541	1661	TCTCTAAAATTGCAGTCA	IIIIIIIIIIIIIIIIII	0
645505	3	-	EF115541	1661	TCTCTAAAATTGCAGTCATGG	IIIIIIIIIIIIIIIIIIIII	0
349455	1	-	EF115541	1662	CTCTAAAATTGCAGTCATGG	IIIIIIIIIIIIIIIIIIII	0
560838	1	-	EF115541	1662	CTCTAAAATTGCAGTCA	IIIIIIIIIIIIIIIII	0
11669	2	-	EF115541	1663	TCTAAAATTGCAGTCATGGTA	IIIIIIIIIIIIIIIIIIIII	0
289721	2	-	EF115541	1663	TCTAAAATTGCAGTCATGGTAA	IIIIIIIIIIIIIIIIIIIIII	0
982900	1	-	EF115541	1663	TCTAAAATTGCAGTCATG	IIIIIIIIIIIIIIIIII	0
85929	1	-	EF115541	1664	CTAAAATTGCAGTCATGGT	IIIIIIIIIIIIIIIIIII	0
456193	2	-	EF115541	1664	CTAAAATTGCAGTCATG	IIIIIIIIIIIIIIIII	0
626019	1	-	EF115541	1664	CTAAAATTGCAGTCATGGTAA	IIIIIIIIIIIIIIIIIIIII	0
861827	1	-	EF115541	1664	CTAAAATTGCAGTCATGG	IIIIIIIIIIIIIIIIII	0
202243	1	-	EF115541	1665	TAAAATTGCAGTCATGGTAAGA	IIIIIIIIIIIIIIIIIIIIII	0
593958	1	-	EF115541	1665	TAAAATTGCAGTCATGGTAA	IIIIIIIIIIIIIIIIIIII	0
693095	1	-	EF115541	1665	TAAAATTGCAGTCATGGT	IIIIIIIIIIIIIIIIII	0
64247	1	-	EF115541	1666	AAAATTGCAGTCATGGTA	IIIIIIIIIIIIIIIIII	0
719026	1	-	EF115541	1666	AAAATTGCAGTCATGGTAAGAT	IIIIIIIIIIIIIIIIIIIIII	0
900545	1	-	EF115541	1666	AAAATTGCAGTCATGGTAAGA	IIIIIIIIIIIIIIIIIIIII	0
447826	1	-	EF115541	1667	AAATTGCAGTCATGGTAAGAT	IIIIIIIIIIIIIIIIIIIII	0
709474	2	-	EF115541	1667	AAATTGCAGTCATGGTAAGA	IIIIIIIIIIIIIIIIIIII	0
486901	2	-	EF115541	1669	ATTGCAGTCATGGTAAG	IIIIIIIIIIIIIIIII	0
891558	1	-	EF115541	1669	ATTGCAGTCATGGTAAGA	IIIIIIIIIIIIIIIIII	0
736789	1	-	EF115541	1670	ACGCAGTCATGGTAAGATCTTG	IIIIIIIIIIIIIIIIIIIIII	0	20:T>C,21:T>A
783860	3	-	EF115541	1670	TTGCAGTCATGGTAAGA	IIIIIIIIIIIIIIIII	0
107262	3	-	EF115541	1671	TGCAGTCATGGTAAGATCTTGGT	IIIIIIIIIIIIIIIIIIIIIII	0
436304	1	-	EF115541	1671	TGCAGTCATGGTAAGAT	IIIIIIIIIIIIIIIII	0
756893	3	-	EF115541	1671	TGCAGTCATGGTAAGATCTTG	IIIIIIIIIIIIIIIIIIIII	0
763811	2	-	EF115541	1671	TGCAGTCATGGTAAGATCTTGG	IIIIIIIIIIIIIIIIIIIIII	0
861172	3	-	EF115541	1671	TGCAGTCATGGTAAGATC	IIIIIIIIIIIIIIIIII	0
3172	1	-	EF115541	1672	GCAGTCATGGTAAGATCTTG	IIIIIIIIIIIIIIIIIIII	0
800254	1	-	EF115541	1672	GCAGTCATGGTAAGATCTTGGT	IIIIIIIIIIIIIIIIIIIIII	0
916998	3	-	EF115541	1672	GCAGTCATGGTAAGATCTTGGTTT	IIIIIIIIIIIIIIIIIIIIIIII	0
981468	1	-	EF115541	1672	GCAGTCATGGTAAGATCTTGG	IIIIIIIIIIIIIIIIIIIII	0
88917	1	-	EF115541	1673	CAGTCATGGTAAGATCTTGGT	IIIIIIIIIIIIIIIIIIIII	0
131208	1	-	EF115541	1673	CAGTCATGGTAAGATCTT	IIIIIIIIIIIIIIIIII	0
237977	1	-	EF115541	1673	CAGTCATGGTAAGATCTTGGTT	IIIIIIIIIIIIIIIIIIIIII	0
452941	2	-	EF115541	1673	CAGTCATGGTAAGATCTTGGTTTA	IIIIIIIIIIIIIIIIIIIIIIII	0
808334	2	-	EF115541	1673	CAGTCATGGTAAGATCTTG	IIIIIIIIIIIIIIIIIII	0
250957	2	-	EF115541	1674	AGTCATGGTAAGATCTTGGTTT	IIIIIIIIIIIIIIIIIIIIII	0
436682	1	-	EF115541	1675	GTCATGGTAAGATCTTGGT	IIIIIIIIIIIIIIIIIII	0
910583	1	-	EF115541	1676	TCATGGTAAGATCTTGGTTT	IIIIIIIIIIIIIIIIIIII	0
797605	1	-	EF115541	1678	ATGGTAAGATCTTGGTTTATTCA	IIIIIIIIIIIIIIIIIIIIIII	0
581995	1	-	EF115541	1679	TGGTAAGATCTTGGTTTA	IIIIIIIIIIIIIIIIII	0
35245	1	-	EF115541	1681	GTAAGATCTTGGTTTAT	IIIIIIIIIIIIIIIII	0
822680	1	-	EF115541	1682	TAAGATCTTGGTTTATTCA	IIIIIIIIIIIIIIIIIII	0
14520	1	-	EF115541	1692	GTTTATTCAAATTGCAAG	IIIIIIIIIIIIIIIIII	0
510126	2	-	EF115541	1693	TTTATTCAAATTGCAAG	IIIIIIIIIIIIIIIII	0
582166	1	-	EF115541	1693	TTTATTCAAATTGCAAGGA	IIIIIIIIIIIIIIIIIII	0
252559	1	+	EF115541	1700	AAATTGCAAGGACTCCCAAGCACA	IIIIIIIIIIIIIIIIIIIIIIII	0
600111	1	+	EF115541	1706	CAAGGACTCCCAAGCACACGT	IIIIIIIIIIIIIIIIIIIII	0
142550	4	+	EF115541	1707	AAGGACTCCCAAGCACACGTA	IIIIIIIIIIIIIIIIIIIII	0
437752	1	-	EF115541	1707	AAGGACTCCCAAGCACACGTAT	IIIIIIIIIIIIIIIIIIIIII	0
482876	2	+	EF115541	1707	AAGGACTCCCAAGCACACGTAT	IIIIIIIIIIIIIIIIIIIIII	0
663639	1	+	EF115541	1708	AGGACTCCCAAGCACACGTAT	IIIIIIIIIIIIIIIIIIIII	0
964090	1	-	EF115541	1709	GGACTCCCAAGCACACGTATTAAC	IIIIIIIIIIIIIIIIIIIIIIII	0
594354	1	-	EF115541	1712	CTCCCAAGCACACGTATTAACTAG	IIIIIIIIIIIIIIIIIIIIIIII	0
53386	1	-	EF115541	1714	CCCAAGCACACGTATTAACTAG	IIIIIIIIIIIIIIIIIIIIII	0
212813	1	-	EF115541	1715	CCAAGCACACGTATTAAC	IIIIIIIIIIIIIIIIII	0
948531	1	-	EF115541	1733	TAGAATATAGATAATAGAAGGC	IIIIIIIIIIIIIIIIIIIIII	0
549454	2	-	EF115541	1737	TTATAGATAATAGAAGGCTTGTT	IIIIIIIIIIIIIIIIIIIIIII	0	22:A>T
939839	4	+	EF115541	1737	ATATAGATAATAGAAGGCTTGT	IIIIIIIIIIIIIIIIIIIIII	0
548622	2	-	EF115541	1738	TATAGATAATAGAAGGCTTGT	IIIIIIIIIIIIIIIIIIIII	0
698123	2	-	EF115541	1738	TATAGATAATAGAAGGCTTGTT	IIIIIIIIIIIIIIIIIIIIII	0
182330	1	-	EF115541	1739	ATAGATAATAGAAGGCT	IIIIIIIIIIIIIIIII	0
191581	1	-	EF115541	1739	ATAGATAATAGAAGGCTTGTT	IIIIIIIIIIIIIIIIIIIII	0
429350	1	-	EF115541	1739	ATAGATAATAGAAGGCTTG	IIIIIIIIIIIIIIIIIII	0
539149	1	+	EF115541	1739	ATAGATAATAGAAGGCTTGTTA	IIIIIIIIIIIIIIIIIIIIII	0
87423	5	-	EF115541	1740	TAGATAATAGAAGGCTTG	IIIIIIIIIIIIIIIIII	0
301083	1	-	EF115541	1740	TAGATAATAGAAGGCTTGT	IIIIIIIIIIIIIIIIIII	0
984134	4	-	EF115541	1740	TAGATAATAGAAGGCTTGTT	IIIIIIIIIIIIIIIIIIII	0
638452	1	-	EF115541	1742	GATAATAGAAGGCTTGTT	IIIIIIIIIIIIIIIIII	0
668469	5	-	EF115541	1743	ATAATAGAAGGCTTGTT	IIIIIIIIIIIIIIIII	0
812866	1	+	EF115541	1744	TAATAGAAGGCTTGTTATTTAA	IIIIIIIIIIIIIIIIIIIIII	0
176847	1	+	EF115541	1750	AAGGCTTGTTATTTAACAGTAT	IIIIIIIIIIIIIIIIIIIIII	0
560522	1	-	EF115541	1752	GGCTTGTTATTTAACAGTATA	IIIIIIIIIIIIIIIIIIIII	0
561151	1	-	EF115541	1753	GCTTGTTATTTAACAGTAT	IIIIIIIIIIIIIIIIIII	0
161612	1	-	EF115541	1769	TATAACATAGACTATATACC	IIIIIIIIIIIIIIIIIIII	0
218030	1	-	EF115541	1780	CTATATACCAATGTCAACCAA	IIIIIIIIIIIIIIIIIIIII	0
421865	1	+	EF115541	1789	AATGTCAACCAAGTCAGCCCA	IIIIIIIIIIIIIIIIIIIII	0
468346	1	-	EF115541	1793	TCAACCAAGTCAGCCCAAAGAT	IIIIIIIIIIIIIIIIIIIIII	0
800723	1	-	EF115541	1793	TCAACCAAGTCAGCCCAAA	IIIIIIIIIIIIIIIIIII	0
961266	1	-	EF115541	1796	ACCAAGTCAGCCCAAAGATTGGCT	IIIIIIIIIIIIIIIIIIIIIIII	0
958667	1	+	EF115541	1826	ATAAATAAATTAACCAAACCAA	IIIIIIIIIIIIIIIIIIIIII	0
685374	1	-	EF115541	1887	ACTTTGATGGGTCTTTTCTAT	IIIIIIIIIIIIIIIIIIIII	0
818952	1	-	EF115541	1888	CTTTGATGGGTCTTTTCTAT	IIIIIIIIIIIIIIIIIIII	0
31600	21	-	EF115541	1906	TGGTGGGTTGCCCGGGACTCGAAC	IIIIIIIIIIIIIIIIIIIIIIII	0	21:A>G,22:T>G,23:A>T
203671	1	-	EF115541	1906	TGGTTGGTTGCCCGGGACTCGAAC	IIIIIIIIIIIIIIIIIIIIIIII	0	19:G>T,21:A>G,22:T>G,23:A>T
233207	9	-	EF115541	1906	TGGTGGGTTGCCCGGGACTCGA	IIIIIIIIIIIIIIIIIIIIII	0	19:A>G,20:T>G,21:A>T
470214	1	-	EF115541	1906	TGGTGGGTTGCCCGGGACTCGAACC	IIIIIIIIIIIIIIIIIIIIIIIII	0	22:A>G,23:T>G,24:A>T
927090	1	-	EF115541	1906	GGGGGGGTTGCCCGGGACTCGAA	IIIIIIIIIIIIIIIIIIIIIII	0	19:T>G,20:A>G,21:T>G,22:A>G
964554	13	-	EF115541	1906	TGGTGGGTTGCCCGGGACTCGAA	IIIIIIIIIIIIIIIIIIIIIII	0	20:A>G,21:T>G,22:A>T
427485	1	-	EF115541	1908	GTGGGTTGCCCGGGACTCGAAC	IIIIIIIIIIIIIIIIIIIIII	0	21:A>G
12497	2	-	EF115541	1913	TTGCCCGGGACTCGAAC	IIIIIIIIIIIIIIIII	0
537869	4	-	EF115541	1914	TGCCCGGGACTCGAACCCGGAACTA	IIIIIIIIIIIIIIIIIIIIIIIII	0
590906	1	-	EF115541	1914	TGCCCGGGACTCGAACCCGGA	IIIIIIIIIIIIIIIIIIIII	0
630539	17	-	EF115541	1914	TGCCCGGGACTCGAACC	IIIIIIIIIIIIIIIII	0
50063	1	-	EF115541	1915	GCCCGGGACTCGAACCCGGA	IIIIIIIIIIIIIIIIIIII	0
78579	2	-	EF115541	1915	GCCCGGGACTCGAACCCGGAAC	IIIIIIIIIIIIIIIIIIIIII	0
356438	4	-	EF115541	1915	GCCCGGGACTCGAACCCGGAA	IIIIIIIIIIIIIIIIIIIII	0
459696	1	-	EF115541	1915	GCCCGGGACTCGAACCCG	IIIIIIIIIIIIIIIIII	0
138131	2	-	EF115541	1916	CCCGGGACTCGAACCCGGAA	IIIIIIIIIIIIIIIIIIII	0
138132	2	-	EF115541	1916	TCCGGGACTCGAACCCGGAA	IIIIIIIIIIIIIIIIIIII	0	19:C>T
163559	3	-	EF115541	1916	CCCGGGACTCGAACCCG	IIIIIIIIIIIIIIIII	0
173217	1	-	EF115541	1916	CCCGGGACTCGAACCCGGAACTAG	IIIIIIIIIIIIIIIIIIIIIIII	0
894874	2	-	EF115541	1916	CCCGGGACTCGAACCCGGA	IIIIIIIIIIIIIIIIIII	0
226527	2	-	EF115541	1917	CCGGGACTCGAACCCGGAA	IIIIIIIIIIIIIIIIIII	0
559984	1	-	EF115541	1917	CCGGGACTCGAACCCGGA	IIIIIIIIIIIIIIIIII	0
323372	1	-	EF115541	1924	TCGAACCCGGAACTAGTCGG	IIIIIIIIIIIIIIIIIIII	0
450757	1	-	EF115541	1924	TCGAACCCGGAACTAGTCG	IIIIIIIIIIIIIIIIIII	0
279635	1	-	EF115541	1948	TGGAGATAATTCTTCCTTGTTACA	IIIIIIIIIIIIIIIIIIIIIIII	0	21:T>G,23:A>T
842675	1	-	EF115541	1948	AATAGATAATTCTTCCTTGTT	IIIIIIIIIIIIIIIIIIIII	0	19:G>A
986481	1	-	EF115541	1950	TAGATAATTCTTCCTTGTTACA	IIIIIIIIIIIIIIIIIIIIII	0
52593	1	-	EF115541	1951	AGATAATTCTTCCTTGTTACA	IIIIIIIIIIIIIIIIIIIII	0
629247	1	-	EF115541	1952	GATAATTCTTCCTTGTTACA	IIIIIIIIIIIIIIIIIIII	0
380704	7	-	EF115541	1953	ATAATTCTTCCTTGTTACA	IIIIIIIIIIIIIIIIIII	0
714066	1	-	EF115541	1953	ATAATTCTTCCTTGTTAC	IIIIIIIIIIIIIIIIII	0
60806	1	+	EF115541	1982	ATCCCTCCCCAAATCGTGCTT	IIIIIIIIIIIIIIIIIIIII	0
35040	1	+	EF115541	1984	CCCTCCCCAAATCGTGCTTGCA	IIIIIIIIIIIIIIIIIIIIII	0
405503	2	-	EF115541	2033	GTAGAAATAGCCAATATTCTAT	IIIIIIIIIIIIIIIIIIIIII	0
55597	1	-	EF115541	2040	TAGCCAATATTCTATTCCAAAGA	IIIIIIIIIIIIIIIIIIIIIII	0
314342	2	-	EF115541	2040	TAGCCAATATTCTATTCCAAAG	IIIIIIIIIIIIIIIIIIIIII	0
271548	1	-	EF115541	2041	AGCCAATATTCTATTCCAAAGAGG	IIIIIIIIIIIIIIIIIIIIIIII	0
415886	2	-	EF115541	2041	AGCCAATATTCTATTCCAAAGA	IIIIIIIIIIIIIIIIIIIIII	0
573636	2	-	EF115541	2041	AGCCAATATTCTATTCCAA	IIIIIIIIIIIIIIIIIII	0
144293	2	-	EF115541	2042	GCCAATATTCTATTCCAAAGAGGA	IIIIIIIIIIIIIIIIIIIIIIII	0
391188	1	-	EF115541	2042	GACAATATTCTATTCCAAAGAG	IIIIIIIIIIIIIIIIIIIIII	0	20:C>A
715386	3	-	EF115541	2042	GCCAATATTCTATTCCAAAGA	IIIIIIIIIIIIIIIIIIIII	0
885816	1	+	EF115541	2081	TTAATTAGTAAGTTGATTCACC	IIIIIIIIIIIIIIIIIIIIII	0
980155	1	-	EF115541	2094	TGATTCACCTACTCTTTA	IIIIIIIIIIIIIIIIII	0
46739	1	-	EF115541	2117	ATAAAAGGAACATTTCAGAATG	IIIIIIIIIIIIIIIIIIIIII	0
46751	4	-	EF115541	2117	TTAAAAGGAACATTTCAGAATG	IIIIIIIIIIIIIIIIIIIIII	0	21:A>T
671051	2	-	EF115541	2118	TAAAAGGAACATTTCAGAATG	IIIIIIIIIIIIIIIIIIIII	0
31157	2	-	EF115541	2119	AAAAGGAACATTTCAGAATG	IIIIIIIIIIIIIIIIIIII	0
915903	1	-	EF115541	2120	AAAGGAACATTTCAGAATG	IIIIIIIIIIIIIIIIIII	0
877029	2	-	EF115541	2122	AGGAACATTTCAGAATG	IIIIIIIIIIIIIIIII	0
800416	1	-	EF115541	2151	GTTTTTTCTTGATCATTTA	IIIIIIIIIIIIIIIIIII	0
37090	1	-	EF115541	2166	TTTATCAACCCTTTCCTGTTT	IIIIIIIIIIIIIIIIIIIII	0
738598	1	-	EF115541	2199	TAATGATTAATTAAGAGGGTTGA	IIIIIIIIIIIIIIIIIIIIIII	0
422835	1	+	EF115541	2316	AAAAACTTGCTCTTCTTCCGT	IIIIIIIIIIIIIIIIIIIII	0
581302	2	-	EF115541	2316	AAAAACTTGCTCTTCTTCCGTA	IIIIIIIIIIIIIIIIIIIIII	0
965063	1	-	EF115541	2317	AAAACTTGCTCTTCTTCCGTA	IIIIIIIIIIIIIIIIIIIII	0
315465	1	-	EF115541	2319	AACTTGCTCTTCTTCCGTA	IIIIIIIIIIIIIIIIIII	0
551214	1	-	EF115541	2321	AATGCTCTTCTTCCGTAAAAA	IIIIIIIIIIIIIIIIIIIII	0	19:T>A,20:C>A
551610	1	-	EF115541	2321	CTTGCTCTTCTTCCGTAAAAA	IIIIIIIIIIIIIIIIIIIII	0
270031	1	-	EF115541	2343	TTCTTCTAAAAATGCCG	IIIIIIIIIIIIIIIII	0
570709	1	-	EF115541	2343	TTCTTCTAAAAATGCCGAAC	IIIIIIIIIIIIIIIIIIII	0
293190	1	-	EF115541	2349	TAAAAATGCCGAACCCAATCG	IIIIIIIIIIIIIIIIIIIII	0
418653	1	-	EF115541	2355	TGCCGAACCCAATCGTTGCATA	IIIIIIIIIIIIIIIIIIIIII	0
982626	1	-	EF115541	2372	GCATAAAAGTTCGTACCGTGCTT	IIIIIIIIIIIIIIIIIIIIIII	0
978489	1	-	EF115541	2376	AAAAGTTCGTACCGTGCTTT	IIIIIIIIIIIIIIIIIIII	0
178965	1	-	EF115541	2377	AAAGTTCGTACCGTGCTT	IIIIIIIIIIIIIIIIII	0
555237	1	-	EF115541	2378	AAGTTCGTACCGTGCTTTTATG	IIIIIIIIIIIIIIIIIIIIII	0
792345	1	-	EF115541	2378	AAGTTCGTACCGTGCTT	IIIIIIIIIIIIIIIII	0
755824	1	+	EF115541	2403	ACGAGCTAAAGTTCTAGCGCA	IIIIIIIIIIIIIIIIIIIII	0
283334	1	-	EF115541	2418	AGCGCATGAAAGTCGAAGTAT	IIIIIIIIIIIIIIIIIIIII	0
714583	1	-	EF115541	2455	AAAGTCCGTTTTTTCGAA	IIIIIIIIIIIIIIIIII	0
754506	1	-	EF115541	2455	AAAGTCCGTTTTTTCGAAGATC	IIIIIIIIIIIIIIIIIIIIII	0
615326	1	-	EF115541	2460	CCGTTTTTTCGAAGATCCACTA	IIIIIIIIIIIIIIIIIIIIII	0
540902	1	-	EF115541	2461	TTTTTTTTCGAAGATCCACTAT	IIIIIIIIIIIIIIIIIIIIII	0	20:G>T,21:C>T
877862	1	-	EF115541	2466	TTTCGAAGATCCACTATGATA	IIIIIIIIIIIIIIIIIIIII	0
610936	1	-	EF115541	2467	TTCGAAGATCCACTATGATAA	IIIIIIIIIIIIIIIIIIIII	0
913699	1	-	EF115541	2468	TCGAAGATCCACTATGATAATG	IIIIIIIIIIIIIIIIIIIIII	0
583468	1	-	EF115541	2497	TTTCTACATATCCGACCAA	IIIIIIIIIIIIIIIIIII	0
113216	1	-	EF115541	2498	TTCTACATATCCGACCAAAT	IIIIIIIIIIIIIIIIIIII	0
320553	1	-	EF115541	2503	CATATCCGACCAAATCGATCAA	IIIIIIIIIIIIIIIIIIIIII	0
942784	1	-	EF115541	2505	TATCCGACCAAATCGATCAAG	IIIIIIIIIIIIIIIIIIIII	0
157616	1	-	EF115541	2506	ATCCGACCAAATCGATCAAGAA	IIIIIIIIIIIIIIIIIIIIII	0
226288	1	-	EF115541	2506	ATCCGACCAAATCGATCAAGAATAT	IIIIIIIIIIIIIIIIIIIIIIIII	0
362911	1	-	EF115541	2506	ATCCGACCAAATCGATCA	IIIIIIIIIIIIIIIIII	0
400354	1	-	EF115541	2507	TCCGACCAAATCGATCAAG	IIIIIIIIIIIIIIIIIII	0
940748	4	-	EF115541	2507	TCCGACCAAATCGATCAAGAA	IIIIIIIIIIIIIIIIIIIII	0
416081	1	-	EF115541	2509	TTACCAAATCGATCAAGAATAT	IIIIIIIIIIIIIIIIIIIIII	0	20:G>T,21:C>T
258526	1	-	EF115541	2511	ACCAAATCGATCAAGAA	IIIIIIIIIIIIIIIII	0
852131	1	-	EF115541	2528	TATCCCAATCTGATAAATCCG	IIIIIIIIIIIIIIIIIIIII	0
619968	1	-	EF115541	2530	TCCCAATCTGATAAATCCGTC	IIIIIIIIIIIIIIIIIIIII	0
723005	1	-	EF115541	2534	AATCTGATAAATCCGTCCAAAT	IIIIIIIIIIIIIIIIIIIIII	0
348512	1	-	EF115541	2541	TAAATCCGTCCAAATGG	IIIIIIIIIIIIIIIII	0
630719	1	-	EF115541	2543	AATCCGTCCAAATGGGTTT	IIIIIIIIIIIIIIIIIII	0
769316	1	-	EF115541	2545	TCCGTCCAAATGGGTTTACTAATAGG	IIIIIIIIIIIIIIIIIIIIIIIIII	0
727388	1	-	EF115541	2567	TAGGATGCCCCGATCCA	IIIIIIIIIIIIIIIII	0
163625	1	-	EF115541	2570	GATGCCCCGATCCAGTAC	IIIIIIIIIIIIIIIIII	0
980089	1	-	EF115541	2570	GATGCCCCGATCCAGTACAAAA	IIIIIIIIIIIIIIIIIIIIII	0
556043	1	+	EF115541	2609	ATCCTATGAGGAGAGTAGCGGAA	IIIIIIIIIIIIIIIIIIIIIII	0	21:G>A,22:G>A
358784	1	+	EF115541	2611	CCTATGAGGAGAGTAGCGGG	IIIIIIIIIIIIIIIIIIII	0
158670	1	+	EF115541	2617	AGGAGAGTAGCGGGGACT	IIIIIIIIIIIIIIIIII	0
247269	1	+	EF115541	2627	CGGGGACTATGGTATCGAAA	IIIIIIIIIIIIIIIIIIII	0	19:T>A
34228	1	-	EF115541	2664	TATGAGAAATGAATTCTCCAGCAT	IIIIIIIIIIIIIIIIIIIIIIII	0
719956	1	-	EF115541	2667	GAGAAATGAATTCTCCAGCAT	IIIIIIIIIIIIIIIIIIIII	0
978572	1	-	EF115541	2677	TTCTCCAGCATTTGATTCCTT	IIIIIIIIIIIIIIIIIIIII	0
683545	1	+	EF115541	2700	CAACAAAGGACTTTTTGGTACAT	IIIIIIIIIIIIIIIIIIIIIII	0	22:C>T
54540	1	-	EF115541	2756	TTGCTAATTGGTTTATATGGAT	IIIIIIIIIIIIIIIIIIIIII	0
97348	1	+	EF115541	2766	GTTTATATGGATTCTTCGCGGC	IIIIIIIIIIIIIIIIIIIIII	0
244561	2	-	EF115541	2788	TGAGTCCAAAAAAAGAAATAA	IIIIIIIIIIIIIIIIIIIII	0
629092	1	+	EF115541	2798	AAAAGAAATAATATTGCCAGA	IIIIIIIIIIIIIIIIIIIII	0
124843	3	-	EF115541	2870	ATGCAAGAATTGCCTTTCCTTG	IIIIIIIIIIIIIIIIIIIIII	0
717779	1	-	EF115541	2872	ATAAGAATTGCCTTTCCTTGA	IIIIIIIIIIIIIIIIIIIII	0	19:C>T,20:G>A
709186	1	+	EF115541	2911	AGAGGATCCATAAAGAACCATA	IIIIIIIIIIIIIIIIIIIIII	0
878585	1	+	EF115541	2945	AAAAACCAGGGTACATTATTCCCTG	IIIIIIIIIIIIIIIIIIIIIIIII	0	19:C>T,22:A>C,23:A>T,24:A>G
952567	1	-	EF115541	2961	TATCCCAAAATGTTCCATCT	IIIIIIIIIIIIIIIIIIII	0
571076	3	-	EF115541	2963	TCCCAAAATGTTCCATCTTCCT	IIIIIIIIIIIIIIIIIIIIII	0
986325	1	-	EF115541	2964	CCCAAAATGTTCCATCTTCCT	IIIIIIIIIIIIIIIIIIIII	0
465898	3	-	EF115541	2965	CCAAAATGTTCCATCTTCCTA	IIIIIIIIIIIIIIIIIIIII	0
70023	3	-	EF115541	2966	CAAAATGTTCCATCTTCCTAGA	IIIIIIIIIIIIIIIIIIIIII	0
248141	1	-	EF115541	2968	AAATGTTCCATCTTCCTAGA	IIIIIIIIIIIIIIIIIIII	0
103194	2	-	EF115541	2969	AATGTTCCATCTTCCTAGA	IIIIIIIIIIIIIIIIIII	0
113557	1	-	EF115541	2970	ATGTTCCATCTTCCTAGAAAAGT	IIIIIIIIIIIIIIIIIIIIIII	0
876128	1	-	EF115541	2971	TGTTCCATCTTCCTAGAAAAGT	IIIIIIIIIIIIIIIIIIIIII	0
218357	1	-	EF115541	2972	GTTCCATCTTCCTAGAAAAGT	IIIIIIIIIIIIIIIIIIIII	0
695416	1	-	EF115541	3011	TTCCAGAATATGCTAATG	IIIIIIIIIIIIIIIIII	0
174140	1	+	EF115541	3035	AAGAAGATTGTTTACGAAGAAA	IIIIIIIIIIIIIIIIIIIIII	0
466298	1	+	EF115541	3035	AAGAAGATTGTTTACGAAGAAAC	IIIIIIIIIIIIIIIIIIIIIII	0
788664	1	+	EF115541	3036	AGAAGATTGTTTACGAAGAGAA	IIIIIIIIIIIIIIIIIIIIII	0	19:A>G,21:C>A
792251	1	+	EF115541	3036	AGAAGATTGTTTACGAAGAAAC	IIIIIIIIIIIIIIIIIIIIII	0
183434	1	+	EF115541	3081	TACATAAGAGTTATATAGGAAT	IIIIIIIIIIIIIIIIIIIIII	0
607661	1	+	EF115541	3173	TCGAATAGTAGTTGAGAAAGAATC	IIIIIIIIIIIIIIIIIIIIIIII	0
590215	1	+	EF115541	3200	ATAAATGCAAAGATGGAACAT	IIIIIIIIIIIIIIIIIIIII	0
194302	1	+	EF115541	3212	ATGGAACATCTTGGATACGG	IIIIIIIIIIIIIIIIIIII	0
772693	1	+	EF115541	3212	ATGGAACATCTTGGATACGGG	IIIIIIIIIIIIIIIIIIIII	0	20:T>G
973647	1	+	EF115541	3212	ATGGAACATCTTGGATACGGTATT	IIIIIIIIIIIIIIIIIIIIIIII	0
402112	2	+	EF115541	3213	TGGAACATCTTGGATACGGTA	IIIIIIIIIIIIIIIIIIIII	0
703469	1	+	EF115541	3213	TGGAACATCTTGGATACGGT	IIIIIIIIIIIIIIIIIIII	0
941994	2	+	EF115541	3213	TGGAACATCTTGGATACGGTAT	IIIIIIIIIIIIIIIIIIIIII	0
89206	1	+	EF115541	3217	ACATCTTGGATACGGTATTAAT	IIIIIIIIIIIIIIIIIIIIII	0	19:G>A,21:A>T
537512	1	+	EF115541	3222	TTGGATACGGTATTGAAGGAGT	IIIIIIIIIIIIIIIIIIIIII	0
39925	1	+	EF115541	3223	TGGATACGGTATTGAAGGAG	IIIIIIIIIIIIIIIIIIII	0
58189	1	+	EF115541	3226	ATACGGTATTGAAGGAGTTGA	IIIIIIIIIIIIIIIIIIIII	0
987556	1	+	EF115541	3238	AGGAGTTGAACCAAGAT	IIIIIIIIIIIIIIIII	0
1315	1	+	EF115541	3257	CCAAATGGATAGGATAGGGTAT	IIIIIIIIIIIIIIIIIIIIII	0
5284	1	+	EF115541	3259	AAATGGATAGGATAGGGTAT	IIIIIIIIIIIIIIIIIIII	0
167952	1	+	EF115541	3261	ATGGATAGGATAGGGTATTTC	IIIIIIIIIIIIIIIIIIIII	0
864297	1	-	EF115541	3288	TGATAGATAATCCAAATGCAA	IIIIIIIIIIIIIIIIIIIII	0
266727	1	-	EF115541	3303	ATGCAAAAATTTGTCTTCTAAA	IIIIIIIIIIIIIIIIIIIIII	0
829522	1	-	EF115541	3304	TGCAAAAATTTGTCTTCTAAAA	IIIIIIIIIIIIIIIIIIIIII	0
49558	1	+	EF115541	3367	GGTATTTCTTTTTCTTTCGGAC	IIIIIIIIIIIIIIIIIIIIII	0
910716	2	+	EF115541	3369	TATTTCTTTTTCTTTCGGACA	IIIIIIIIIIIIIIIIIIIII	0
630247	1	+	EF115541	3372	TTCTTTTTCTTTCGGACAAGA	IIIIIIIIIIIIIIIIIIIII	0
961587	1	+	EF115541	3376	TTTTCTTTCGGACAAGATAAT	IIIIIIIIIIIIIIIIIIIII	0
612429	1	+	EF115541	3395	ATTCCCGTAGCGAGAATGGGA	IIIIIIIIIIIIIIIIIIIII	0
158020	1	-	EF115541	3417	TTCCACAACAATCGCAAACCCC	IIIIIIIIIIIIIIIIIIIIII	0
538719	1	-	EF115541	3418	TCCACAACAATCGCAAACCCCTC	IIIIIIIIIIIIIIIIIIIIIII	0
435904	1	-	EF115541	3420	CACAACAATCGCAAACCC	IIIIIIIIIIIIIIIIII	0
534261	1	-	EF115541	3478	ATTTTGTAATCCAATAATCGAT	IIIIIIIIIIIIIIIIIIIIII	0
598227	1	-	EF115541	3481	TTGTAATCCAATAATCGATCTT	IIIIIIIIIIIIIIIIIIIIII	0
506230	2	-	EF115541	3483	GTAATCCAATAATCGATCTTGA	IIIIIIIIIIIIIIIIIIIIII	0
506233	1	-	EF115541	3483	TTAATCCAATAATCGATCTTGA	IIIIIIIIIIIIIIIIIIIIII	0	21:G>T
887166	1	-	EF115541	3483	GTAATCCAATAATCGATCTTG	IIIIIIIIIIIIIIIIIIIII	0
611307	1	-	EF115541	3484	TAATCCAATAATCGATCTTGAT	IIIIIIIIIIIIIIIIIIIIII	0
729618	2	-	EF115541	3484	TAATCCAATAATCGATCT	IIIIIIIIIIIIIIIIII	0
16359	1	-	EF115541	3486	ATCCAATAATCGATCTTG	IIIIIIIIIIIIIIIIII	0
713702	3	-	EF115541	3486	ATCCAATAATCGATCTTGATTA	IIIIIIIIIIIIIIIIIIIIII	0
249083	2	-	EF115541	3496	CGATCTTGATTAGGATGATTAA	IIIIIIIIIIIIIIIIIIIIII	0
127439	2	-	EF115541	3513	ATTAACCGAGTTATCCAAAAA	IIIIIIIIIIIIIIIIIIIII	0
661141	1	-	EF115541	3514	TTAACCGAGTTATCCAAAAAAT	IIIIIIIIIIIIIIIIIIIIII	0
842707	1	-	EF115541	3514	TTAACCGAGTTATCCAAAAAA	IIIIIIIIIIIIIIIIIIIII	0
56262	1	-	EF115541	3516	AACCGAGTTATCCAAAAAATTCTG	IIIIIIIIIIIIIIIIIIIIIIII	0
197367	1	-	EF115541	3518	CCGAGTTATCCAAAAAATTCTG	IIIIIIIIIIIIIIIIIIIIII	0
66546	2	-	EF115541	3523	TTATCCAAAAAATTCTGCTGAT	IIIIIIIIIIIIIIIIIIIIII	0
652394	1	-	EF115541	3525	ATCCAAAAAATTCTGCTGATA	IIIIIIIIIIIIIIIIIIIII	0
850852	1	+	EF115541	3531	AAAATTCTGCTGATACATTCGA	IIIIIIIIIIIIIIIIIIIIII	0
166873	1	-	EF115541	3538	TGCTGATACATTCGAATAATTAAA	IIIIIIIIIIIIIIIIIIIIIIII	0
821505	2	-	EF115541	3594	ATTCCAACTAACTATTT	IIIIIIIIIIIIIIIII	0
934910	1	-	EF115541	3594	ATTCCAACTAACTATTTCCAC	IIIIIIIIIIIIIIIIIIIII	0
683658	1	-	EF115541	3596	TCCAACTAACTATTTCCA	IIIIIIIIIIIIIIIIII	0
432550	1	-	EF115541	3601	CTAACTATTTCCACAGGTTCA	IIIIIIIIIIIIIIIIIIIII	0
17862	1	-	EF115541	3603	AACTATTTCCACAGGTTCAGAA	IIIIIIIIIIIIIIIIIIIIII	0
909721	1	-	EF115541	3609	TTCCACAGGTTCAGAACCGTTT	IIIIIIIIIIIIIIIIIIIIII	0
719076	1	-	EF115541	3613	ACAGGTTCAGAACCGTT	IIIIIIIIIIIIIIIII	0
455415	1	-	EF115541	3624	ACCGTTTAATCCATAATCATGA	IIIIIIIIIIIIIIIIIIIIII	0
455425	1	-	EF115541	3624	TCCGTTTAATCCATAATCATGA	IIIIIIIIIIIIIIIIIIIIII	0	21:A>T
726728	2	-	EF115541	3625	CCGTTTAATCCATAATCATGA	IIIIIIIIIIIIIIIIIIIII	0
633848	1	-	EF115541	3649	AATGCATAAATATACTCCTGAA	IIIIIIIIIIIIIIIIIIIIII	0
171971	1	+	EF115541	3664	TCCTGAAAGAGAAGTGGGTAA	IIIIIIIIIIIIIIIIIIIII	0	20:G>A
291370	2	+	EF115541	3664	TCCTGAAAGAGAAGTGGGTA	IIIIIIIIIIIIIIIIIIII	0
954210	2	+	EF115541	3667	TGAAAGAGAAGTGGGTAGACAA	IIIIIIIIIIIIIIIIIIIIII	0
104985	1	+	EF115541	3671	AGAGAAGTGGGTAGACAAAGTA	IIIIIIIIIIIIIIIIIIIIII	0
293751	1	+	EF115541	3672	GAGAAGTGGGTAGACAAAGTAT	IIIIIIIIIIIIIIIIIIIIII	0
563213	1	+	EF115541	3672	GAGAAGTGGGTAGACAAAGTATT	IIIIIIIIIIIIIIIIIIIIIII	0
294987	1	+	EF115541	3673	AGAAGTGGGTAGACAAAGTATT	IIIIIIIIIIIIIIIIIIIIII	0
692240	2	-	EF115541	3690	GTATTGTTGACGAGATTTCTGTTT	IIIIIIIIIIIIIIIIIIIIIIII	0
235148	2	-	EF115541	3698	GACGAGATTTCTGTTTTTCTGA	IIIIIIIIIIIIIIIIIIIIII	0
654460	1	-	EF115541	3703	GATTTCTGTTTTTCTGA	IIIIIIIIIIIIIIIII	0
111121	1	-	EF115541	3720	ATACCCTTCGAATTTTTCCATT	IIIIIIIIIIIIIIIIIIIIII	0
85514	1	-	EF115541	3721	TACCCTTCGAATTTTTC	IIIIIIIIIIIIIIIII	0
928678	1	-	EF115541	3721	TACCCTTCGAATTTTTCCATT	IIIIIIIIIIIIIIIIIIIII	0
663543	1	-	EF115541	3725	CTTCGAATTTTTCCATTTG	IIIIIIIIIIIIIIIIIII	0
106875	5	-	EF115541	3741	TTGTATTTCTACTTGAATCAGA	IIIIIIIIIIIIIIIIIIIIII	0
353721	1	-	EF115541	3742	TGTATTTCTACTTGAATCAGA	IIIIIIIIIIIIIIIIIIIII	0
865156	1	-	EF115541	3743	GTATTTCTACTTGAATCAGAGA	IIIIIIIIIIIIIIIIIIIIII	0
980666	3	-	EF115541	3745	ATTTCTACTTGAATCAGAGAGA	IIIIIIIIIIIIIIIIIIIIII	0
530738	1	-	EF115541	3746	TTTCTACTTGAATCAGAGAGA	IIIIIIIIIIIIIIIIIIIII	0
163482	3	-	EF115541	3747	TTCTACTTGAATCAGAGAGAA	IIIIIIIIIIIIIIIIIIIII	0
979443	1	-	EF115541	3749	CTACTTGAATCAGAGAGAAGA	IIIIIIIIIIIIIIIIIIIII	0
876466	1	-	EF115541	3754	TGAATCAGAGAGAAGAAGCATT	IIIIIIIIIIIIIIIIIIIIII	0
526713	1	+	EF115541	3810	ATGGTCAGAACAGGGTGTTGCA	IIIIIIIIIIIIIIIIIIIIII	0
149269	1	-	EF115541	3863	TCTAATCCACGGATCTTTT	IIIIIIIIIIIIIIIIIII	0
158734	1	-	EF115541	3880	TTCCCGCTCCTTTTCTACCGAA	IIIIIIIIIIIIIIIIIIIIII	0	19:T>C
162441	4	-	EF115541	3880	TTTCCGCTCCTTTTCTACCGAA	IIIIIIIIIIIIIIIIIIIIII	0
826053	1	-	EF115541	3880	ATTCCGCTCCTTTTCTACCGAAT	IIIIIIIIIIIIIIIIIIIIIII	0	22:T>A
409138	2	-	EF115541	3881	TTCCGCTCCTTTTCTACCGAA	IIIIIIIIIIIIIIIIIIIII	0
282672	2	-	EF115541	3882	TCCGCTCCTTTTCTACCGAAT	IIIIIIIIIIIIIIIIIIIII	0
644271	1	-	EF115541	3882	TCCGCTCCTTTTCTACCG	IIIIIIIIIIIIIIIIII	0
193593	1	-	EF115541	3883	CCGCTCCTTTTCTACCGAATT	IIIIIIIIIIIIIIIIIIIII	0
431358	1	-	EF115541	3883	CCGCTCCTTTTCTACCGAA	IIIIIIIIIIIIIIIIIII	0
109716	1	-	EF115541	3886	CTCCTTTTCTACCGAATTAGT	IIIIIIIIIIIIIIIIIIIII	0
64509	1	-	EF115541	3944	TTTTTTTATTTTTGCAGGCCAATC	IIIIIIIIIIIIIIIIIIIIIIII	0	23:G>T
227085	3	-	EF115541	3946	TTTTTATTTTTGCAGGCCAAT	IIIIIIIIIIIIIIIIIIIII	0
41282	1	-	EF115541	3983	GAATACAGCCTCTTTATCA	IIIIIIIIIIIIIIIIIII	0
526028	2	+	EF115541	4003	TATACTGCTTCTTTTACACAT	IIIIIIIIIIIIIIIIIIIII	0
88340	1	+	EF115541	4004	ATACTGCTTCTTTTACACATTC	IIIIIIIIIIIIIIIIIIIIII	0
644036	1	-	EF115541	4005	TACTGCTTCTTTTACACATTC	IIIIIIIIIIIIIIIIIIIII	0
421950	1	-	EF115541	4026	AATCCATAACATCCCTTATTCA	IIIIIIIIIIIIIIIIIIIIII	0
708994	1	-	EF115541	4028	TCCATAACATCCCTTATTCA	IIIIIIIIIIIIIIIIIIII	0
512092	1	-	EF115541	4031	ATAACATCCCTTATTCAATCCA	IIIIIIIIIIIIIIIIIIIIII	0
899685	1	-	EF115541	4032	TAACATCCCTTATTCAATCCAT	IIIIIIIIIIIIIIIIIIIIII	0
800040	1	-	EF115541	4034	ACATCCCTTATTCAATCCATAAT	IIIIIIIIIIIIIIIIIIIIIII	0
847886	2	-	EF115541	4034	ACATCCCTTATTCAATCCATA	IIIIIIIIIIIIIIIIIIIII	0
205179	1	-	EF115541	4035	CATCCCTTATTCAATCCATAA	IIIIIIIIIIIIIIIIIIIII	0
241961	1	-	EF115541	4037	TCCCTTATTCAATCCATAA	IIIIIIIIIIIIIIIIIII	0
375900	2	-	EF115541	4037	TCCCTTATTCAATCCATAATCA	IIIIIIIIIIIIIIIIIIIIII	0
502766	3	-	EF115541	4038	CCCTTATTCAATCCATAATCAAG	IIIIIIIIIIIIIIIIIIIIIII	0
[truncated: 43,510 more rows]

## Sheet: GP(TaDREB3)_chloroplast
Read ID (GP(TaDREB3))	Read count	Strand	Reference	Position	Read sequence	Pair-wise	Mismatch
162898	3	-	EF115541	0	GGGGCGAACGACGGGAATTGA	IIIIIIIIIIIIIIIIIIIII	1	20:T>G
332397	1	-	EF115541	0	TGGGCGAACGACGGGAATTG	IIIIIIIIIIIIIIIIIIII	1
22679	1	-	EF115541	1	GGGCGAACGACGGGAATT	IIIIIIIIIIIIIIIIII	1
187075	2	-	EF115541	1	GGGCGAACGACGGGAATTG	IIIIIIIIIIIIIIIIIII	1
357252	2	-	EF115541	2	GGCGAACGACGGGAATTGAA	IIIIIIIIIIIIIIIIIIII	1
197200	1	-	EF115541	4	CGAACGACGGGAATTGAA	IIIIIIIIIIIIIIIIII	1
89729	1	-	EF115541	5	GAACGACGGGAATTGAAC	IIIIIIIIIIIIIIIIII	1
153448	2	-	EF115541	5	GAACGACGGGAATTGAA	IIIIIIIIIIIIIIIII	1
41030	1	-	EF115541	7	TTTGCGGGAATTGAACCCGCGCATGG	IIIIIIIIIIIIIIIIIIIIIIIIII	1	22:A>G,23:G>T,24:C>T,25:A>T
83876	31	-	EF115541	7	ACGACGGGAATTGAACCCGCGCAT	IIIIIIIIIIIIIIIIIIIIIIII	1
83893	1	-	EF115541	7	GCGACGGGAATTGAACCCGCGCAT	IIIIIIIIIIIIIIIIIIIIIIII	1	23:A>G
303264	1	-	EF115541	7	GCGCCGGGAATTGAACCCGCGCAT	IIIIIIIIIIIIIIIIIIIIIIII	1	20:A>C,23:A>G
411118	1	-	EF115541	7	ACGAAGGGAATTGAACCCGCGCAT	IIIIIIIIIIIIIIIIIIIIIIII	1	19:C>A
2058	7	-	EF115541	8	CGACGGGAATTGAACCCGCGCAT	IIIIIIIIIIIIIIIIIIIIIII	1
2060	1	-	EF115541	8	TGACGGGAATTGAACCCGCGCAT	IIIIIIIIIIIIIIIIIIIIIII	1	22:C>T
228115	1	-	EF115541	8	CGAAGGGAATTGAACCCGCGCAT	IIIIIIIIIIIIIIIIIIIIIII	1	19:C>A
278417	2	-	EF115541	8	CGACGGGAATTGAACCCGCGCATGG	IIIIIIIIIIIIIIIIIIIIIIIII	1
334267	2	-	EF115541	9	GACGGGAATTGAACCCGCGCA	IIIIIIIIIIIIIIIIIIIII	1
369751	1	-	EF115541	10	ACGGGAATTGAACCCGCGCAT	IIIIIIIIIIIIIIIIIIIII	1
193574	1	-	EF115541	11	CGGGAATTGAACCCGCGCAT	IIIIIIIIIIIIIIIIIIII	1
69423	1	-	EF115541	13	GGAATTGAACCCGCGCAT	IIIIIIIIIIIIIIIIII	1
439802	1	-	EF115541	18	TGAACCCGCGCATGGTGGATT	IIIIIIIIIIIIIIIIIIIII	1
122618	1	-	EF115541	21	ACCCGCGCATGGTGGATTC	IIIIIIIIIIIIIIIIIII	1
169099	1	-	EF115541	23	CCGCGCATGGTGGATTCACAATCCA	IIIIIIIIIIIIIIIIIIIIIIIII	1
111557	1	-	EF115541	25	GCGCATGGTGGATTCACA	IIIIIIIIIIIIIIIIII	1
239074	1	-	EF115541	30	TGGTGGATTCACAATCCACTGCCTTG	IIIIIIIIIIIIIIIIIIIIIIIIII	1
95762	1	+	EF115541	33	TGGATTCACAATCCACTGCCTT	IIIIIIIIIIIIIIIIIIIIII	1
154305	2	-	EF115541	33	TGGATTCACAATCCACTGCCTT	IIIIIIIIIIIIIIIIIIIIII	1
320468	1	-	EF115541	33	TGGATTCACAATCCACT	IIIIIIIIIIIIIIIII	1
81	2	-	EF115541	34	GGATTCACAATCCACTGCCTT	IIIIIIIIIIIIIIIIIIIII	1
153772	4	-	EF115541	34	GGATTCACAATCCACTGCCTTG	IIIIIIIIIIIIIIIIIIIIII	1
366686	1	-	EF115541	34	GGATTCACAATCCACTGCCTTGA	IIIIIIIIIIIIIIIIIIIIIII	1
383022	8	-	EF115541	34	GGATTCACAATCCACTGCCT	IIIIIIIIIIIIIIIIIIII	1
383024	1	-	EF115541	34	TGATTCACAATCCACTGCCT	IIIIIIIIIIIIIIIIIIII	1	19:G>T
255544	28	-	EF115541	35	GATTCACAATCCACTGCCT	IIIIIIIIIIIIIIIIIII	1
267002	14	-	EF115541	35	GATTCACAATCCACTGCCTTG	IIIIIIIIIIIIIIIIIIIII	1
267003	1	-	EF115541	35	TATTCACAATCCACTGCCTTG	IIIIIIIIIIIIIIIIIIIII	1	20:G>T
277178	2	-	EF115541	35	GATTCACAATCCACTGCCTT	IIIIIIIIIIIIIIIIIIII	1
361406	2	-	EF115541	35	GATTCACAATCCACTGCC	IIIIIIIIIIIIIIIIII	1
371252	3	-	EF115541	35	GATTCACAATCCACTGCCTTGA	IIIIIIIIIIIIIIIIIIIIII	1
425155	1	-	EF115541	35	GATTCACAATCCACTGC	IIIIIIIIIIIIIIIII	1
54411	1	-	EF115541	36	ATTCACAATCCACTGCC	IIIIIIIIIIIIIIIII	1
305259	5	-	EF115541	36	ATTCACAATCCACTGCCTT	IIIIIIIIIIIIIIIIIII	1
337955	9	-	EF115541	36	ATTCACAATCCACTGCCTTG	IIIIIIIIIIIIIIIIIIII	1
410902	7	-	EF115541	36	ATTCACAATCCACTGCCT	IIIIIIIIIIIIIIIIII	1
129977	4	-	EF115541	37	TTCACAATCCACTGCCTTGA	IIIIIIIIIIIIIIIIIIII	1
200832	2	-	EF115541	37	TTCACAATCCACTGCCTT	IIIIIIIIIIIIIIIIII	1
290025	6	-	EF115541	37	TTCACAATCCACTGCCT	IIIIIIIIIIIIIIIII	1
339425	2	-	EF115541	37	TTCACAATCCACTGCCTTGAT	IIIIIIIIIIIIIIIIIIIII	1
365612	2	-	EF115541	37	TTCACAATCCACTGCCTTG	IIIIIIIIIIIIIIIIIII	1
64290	2	-	EF115541	38	TCACAATCCACTGCCTTG	IIIIIIIIIIIIIIIIII	1
145218	2	-	EF115541	38	TCACAATCCACTGCCTT	IIIIIIIIIIIIIIIII	1
210100	20	-	EF115541	38	TCACAATCCACTGCCTTGA	IIIIIIIIIIIIIIIIIII	1
379110	2	-	EF115541	38	TCACAATCCACTGCCTTGAT	IIIIIIIIIIIIIIIIIIII	1
49376	52	-	EF115541	39	CACAATCCACTGCCTTGA	IIIIIIIIIIIIIIIIII	1
131087	32	-	EF115541	39	CACAATCCACTGCCTTG	IIIIIIIIIIIIIIIII	1
150758	1	-	EF115541	39	AACAATCCACTGCCTTGATC	IIIIIIIIIIIIIIIIIIII	1	19:C>A
150762	15	-	EF115541	39	CACAATCCACTGCCTTGATC	IIIIIIIIIIIIIIIIIIII	1
249398	3	-	EF115541	39	CACAATCCACTGCCTTGATCCA	IIIIIIIIIIIIIIIIIIIIII	1
389868	9	-	EF115541	39	CACAATCCACTGCCTTGAT	IIIIIIIIIIIIIIIIIII	1
444565	6	-	EF115541	39	CACAATCCACTGCCTTGATCC	IIIIIIIIIIIIIIIIIIIII	1
86134	9	-	EF115541	40	ACAATCCACTGCCTTGATCC	IIIIIIIIIIIIIIIIIIII	1
217752	10	-	EF115541	40	ACAATCCACTGCCTTGAT	IIIIIIIIIIIIIIIIII	1
258562	1	-	EF115541	40	TCAATCCACTGCCTTGATCCAC	IIIIIIIIIIIIIIIIIIIIII	1	21:A>T
307281	24	-	EF115541	40	ACAATCCACTGCCTTGA	IIIIIIIIIIIIIIIII	1
325178	16	-	EF115541	40	ACAATCCACTGCCTTGATC	IIIIIIIIIIIIIIIIIII	1
362472	8	-	EF115541	40	ACAATCCACTGCCTTGATCCA	IIIIIIIIIIIIIIIIIIIII	1
54301	9	-	EF115541	41	CAATCCACTGCCTTGATCCA	IIIIIIIIIIIIIIIIIIII	1
182549	9	-	EF115541	41	CAATCCACTGCCTTGATC	IIIIIIIIIIIIIIIIII	1
184747	1	-	EF115541	41	CAATCCACTGCCTTGATCCACT	IIIIIIIIIIIIIIIIIIIIII	1
246074	10	-	EF115541	41	CAATCCACTGCCTTGAT	IIIIIIIIIIIIIIIII	1
289634	4	-	EF115541	41	CAATCCACTGCCTTGATCC	IIIIIIIIIIIIIIIIIII	1
348128	1	-	EF115541	41	AAATCCACTGCCTTGATCCAC	IIIIIIIIIIIIIIIIIIIII	1	20:C>A
348143	3	-	EF115541	41	CAATCCACTGCCTTGATCCAC	IIIIIIIIIIIIIIIIIIIII	1
5072	2	-	EF115541	42	AATCCACTGCCTTGATCCACTT	IIIIIIIIIIIIIIIIIIIIII	1
105638	3	-	EF115541	42	AATCCACTGCCTTGATCCAC	IIIIIIIIIIIIIIIIIIII	1
115450	3	-	EF115541	42	AATCCACTGCCTTGATC	IIIIIIIIIIIIIIIII	1
168455	1	-	EF115541	42	AATCCACTGCCTTGATCCACT	IIIIIIIIIIIIIIIIIIIII	1
197517	4	-	EF115541	42	AATCCACTGCCTTGATCCA	IIIIIIIIIIIIIIIIIII	1
19137	2	-	EF115541	43	ATCCACTGCCTTGATCCACTT	IIIIIIIIIIIIIIIIIIIII	1
126216	2	-	EF115541	43	ATCCACTGCCTTGATCCA	IIIIIIIIIIIIIIIIII	1
232883	2	-	EF115541	43	ATCCACTGCCTTGATCCAC	IIIIIIIIIIIIIIIIIII	1
402142	1	-	EF115541	43	ATCCACTGCCTTGATCCACT	IIIIIIIIIIIIIIIIIIII	1
70679	3	-	EF115541	44	TCCACTGCCTTGATCCA	IIIIIIIIIIIIIIIII	1
160751	1	-	EF115541	44	TCCACTGCCTTGATCCACTTGGC	IIIIIIIIIIIIIIIIIIIIIII	1
347219	2	-	EF115541	44	TCCACTGCCTTGATCCACT	IIIIIIIIIIIIIIIIIII	1
358861	1	-	EF115541	44	TCCACTGCCTTGATCCACTTG	IIIIIIIIIIIIIIIIIIIII	1
369252	2	-	EF115541	44	TCCACTGCCTTGATCCACTT	IIIIIIIIIIIIIIIIIIII	1
11098	1	-	EF115541	45	CCACTGCCTTGATCCACTT	IIIIIIIIIIIIIIIIIII	1
116651	1	-	EF115541	45	CCACTGCCTTGATCCACT	IIIIIIIIIIIIIIIIII	1
124699	1	-	EF115541	46	CACTGCCTTGATCCACTTG	IIIIIIIIIIIIIIIIIII	1
131976	1	-	EF115541	50	CATACGATCCACTTGGCTACATCCGC	IIIIIIIIIIIIIIIIIIIIIIIIII	1	21:T>C,22:T>A,23:C>T,24:C>A,25:G>C
384877	1	-	EF115541	50	AGCCGCATCCACTTGGCTACATCCGC	IIIIIIIIIIIIIIIIIIIIIIIIII	1	20:G>C,21:T>G,22:T>C,24:C>G,25:G>A
34710	1	-	EF115541	51	AACCCATCCACTTGGCTACATCCGC	IIIIIIIIIIIIIIIIIIIIIIIII	1	20:G>C,21:T>C,22:T>C,23:C>A,24:C>A
39372	1	-	EF115541	51	AATACGACCACTTGGCTACATCCGCC	IIIIIIIIIIIIIIIIIIIIIIIIII	1	19:T>A,20:A>G,21:G>C,22:T>A,24:C>A,25:C>A
39383	1	-	EF115541	51	TATACGACCACTTGGCTACATCCGCC	IIIIIIIIIIIIIIIIIIIIIIIIII	1	19:T>A,20:A>G,21:G>C,22:T>A,24:C>A,25:C>T
39790	1	-	EF115541	51	GCCGGATCCACTTGGCTACATCCGCC	IIIIIIIIIIIIIIIIIIIIIIIIII	1	22:T>G,23:T>C,25:C>G
47317	1	-	EF115541	51	AACCCGTCCACTTGGCTACATCCGCC	IIIIIIIIIIIIIIIIIIIIIIIIII	1	20:A>G,21:G>C,22:T>C,23:T>C,24:C>A,25:C>A
47564	1	-	EF115541	51	GCCCCGTCCACTTGGCTACATCCGCC	IIIIIIIIIIIIIIIIIIIIIIIIII	1	20:A>G,21:G>C,22:T>C,23:T>C,25:C>G
49946	1	-	EF115541	51	TGCGTTTCCACTTGGCTACATCCGCC	IIIIIIIIIIIIIIIIIIIIIIIIII	1	20:A>T,21:G>T,22:T>G,23:T>C,24:C>G,25:C>T
50870	1	-	EF115541	51	GGTCCGTCCACTTGGCTACATCCGCC	IIIIIIIIIIIIIIIIIIIIIIIIII	1	20:A>G,21:G>C,22:T>C,24:C>G,25:C>G
82826	1	-	EF115541	51	CCATAATCCACTTGGCTACATCCGCC	IIIIIIIIIIIIIIIIIIIIIIIIII	1	21:G>A,23:T>A
87003	1	-	EF115541	51	TTTTTTTCCACTTGGCTACATCCGCC	IIIIIIIIIIIIIIIIIIIIIIIIII	1	20:A>T,21:G>T,24:C>T,25:C>T
99881	1	-	EF115541	51	CAACCATCCACTTGGCTACATCCGCC	IIIIIIIIIIIIIIIIIIIIIIIIII	1	21:G>C,22:T>C,23:T>A,24:C>A
109502	1	-	EF115541	51	CGGCCATCCACTTGGCTACATCCGCC	IIIIIIIIIIIIIIIIIIIIIIIIII	1	21:G>C,22:T>C,23:T>G,24:C>G
109560	1	-	EF115541	51	TTGCCATCCACTTGGCTACATCCGCC	IIIIIIIIIIIIIIIIIIIIIIIIII	1	21:G>C,22:T>C,23:T>G,24:C>T,25:C>T
115198	1	-	EF115541	51	GCCGCGTCCACTTGGCTACATCCGCC	IIIIIIIIIIIIIIIIIIIIIIIIII	1	20:A>G,21:G>C,22:T>G,23:T>C,25:C>G
121150	1	-	EF115541	51	GGCCGGACCACTTGGCTACATCCGCC	IIIIIIIIIIIIIIIIIIIIIIIIII	1	19:T>A,20:A>G,22:T>C,23:T>C,24:C>G,25:C>G
131124	1	-	EF115541	51	TGTCTATCCACTTGGCTACATCCGCC	IIIIIIIIIIIIIIIIIIIIIIIIII	1	21:G>T,22:T>C,24:C>G,25:C>T
137964	1	-	EF115541	51	CCGGTGTCCACTTGGCTACATCCGCC	IIIIIIIIIIIIIIIIIIIIIIIIII	1	20:A>G,21:G>T,22:T>G,23:T>G
147235	1	-	EF115541	51	CGTCCGCCCACTTGGCTACATCCGCC	IIIIIIIIIIIIIIIIIIIIIIIIII	1	19:T>C,20:A>G,21:G>C,22:T>C,24:C>G
160778	1	-	EF115541	51	GTAGACTCCACTTGGCTACATCCGCC	IIIIIIIIIIIIIIIIIIIIIIIIII	1	20:A>C,21:G>A,22:T>G,23:T>A,24:C>T,25:C>G
167851	1	-	EF115541	51	ACCGACTCCACTTGGCTACATCCGCC	IIIIIIIIIIIIIIIIIIIIIIIIII	1	20:A>C,21:G>A,22:T>G,23:T>C,25:C>A
173720	1	-	EF115541	51	ATACGAACCACTTGGCTACATCCGCC	IIIIIIIIIIIIIIIIIIIIIIIIII	1	19:T>A,22:T>C,23:T>A,24:C>T,25:C>A
183830	1	-	EF115541	51	ATTCGAACCACTTGGCTACATCCGCC	IIIIIIIIIIIIIIIIIIIIIIIIII	1	19:T>A,22:T>C,24:C>T,25:C>A
194470	2	-	EF115541	51	GCATACTCCACTTGGCTACATCCGCC	IIIIIIIIIIIIIIIIIIIIIIIIII	1	20:A>C,21:G>A,23:T>A,25:C>G
197419	1	-	EF115541	51	CCGGTATCCACTTGGCTACATCCGCC	IIIIIIIIIIIIIIIIIIIIIIIIII	1	21:G>T,22:T>G,23:T>G
201492	1	-	EF115541	51	CATAGATCCACTTGGCTACATCCGCC	IIIIIIIIIIIIIIIIIIIIIIIIII	1	22:T>A,24:C>A
210685	8	-	EF115541	51	ACGATTTCCACTTGGCTACATCCGCC	IIIIIIIIIIIIIIIIIIIIIIIIII	1	20:A>T,21:G>T,22:T>A,23:T>G,25:C>A
211754	1	-	EF115541	51	ACTATTTCCACTTGGCTACATCCGCC	IIIIIIIIIIIIIIIIIIIIIIIIII	1	20:A>T,21:G>T,22:T>A,25:C>A
220894	1	-	EF115541	51	CCGCCCTCCACTTGGCTACATCCGCC	IIIIIIIIIIIIIIIIIIIIIIIIII	1	20:A>C,21:G>C,22:T>C,23:T>G
255665	1	-	EF115541	51	AGCCCGACCACTTGGCTACATCCGCC	IIIIIIIIIIIIIIIIIIIIIIIIII	1	19:T>A,20:A>G,21:G>C,22:T>C,23:T>C,24:C>G,25:C>A
274457	1	-	EF115541	51	CCGCGTTCCACTTGGCTACATCCGCC	IIIIIIIIIIIIIIIIIIIIIIIIII	1	20:A>T,22:T>C,23:T>G
275617	1	-	EF115541	51	GGTCGTTCCACTTGGCTACATCCGCC	IIIIIIIIIIIIIIIIIIIIIIIIII	1	20:A>T,22:T>C,24:C>G,25:C>G
292097	1	-	EF115541	51	GCTCATTCCACTTGGCTACATCCGCC	IIIIIIIIIIIIIIIIIIIIIIIIII	1	20:A>T,21:G>A,22:T>C,25:C>G
295050	1	-	EF115541	51	CCTTTTACCACTTGGCTACATCCGCC	IIIIIIIIIIIIIIIIIIIIIIIIII	1	19:T>A,20:A>T,21:G>T
312041	1	-	EF115541	51	CGTCACACCACTTGGCTACATCCGCC	IIIIIIIIIIIIIIIIIIIIIIIIII	1	19:T>A,20:A>C,21:G>A,22:T>C,24:C>G
338482	3	-	EF115541	51	ATACGATCCACTTGGCTACATCCGC	IIIIIIIIIIIIIIIIIIIIIIIII	1	21:T>C,22:T>A,23:C>T,24:C>A
345675	1	-	EF115541	51	CGCCGATCCACTTGGCTACATCCGC	IIIIIIIIIIIIIIIIIIIIIIIII	1	21:T>C,22:T>C,23:C>G
345702	1	-	EF115541	51	ATCCGATCCACTTGGCTACATCCGC	IIIIIIIIIIIIIIIIIIIIIIIII	1	21:T>C,22:T>C,23:C>T,24:C>A
349444	1	-	EF115541	51	GTGAGGACCACTTGGCTACATCCGCC	IIIIIIIIIIIIIIIIIIIIIIIIII	1	19:T>A,20:A>G,22:T>A,23:T>G,24:C>T,25:C>G
351417	1	-	EF115541	51	TGACGGTCCACTTGGCTACATCCGCC	IIIIIIIIIIIIIIIIIIIIIIIIII	1	20:A>G,22:T>C,23:T>A,24:C>G,25:C>T
354069	1	-	EF115541	51	GGCATATCCACTTGGCTACATCCGCC	IIIIIIIIIIIIIIIIIIIIIIIIII	1	21:G>T,22:T>A,23:T>C,24:C>G,25:C>G
356443	1	-	EF115541	51	TACGATTCCACTTGGCTACATCCGCC	IIIIIIIIIIIIIIIIIIIIIIIIII	1	20:A>T,21:G>A,22:T>G,23:T>C,24:C>A,25:C>T
358265	1	-	EF115541	51	GACCGGTCCACTTGGCTACATCCGCC	IIIIIIIIIIIIIIIIIIIIIIIIII	1	20:A>G,22:T>C,23:T>C,24:C>A,25:C>G
367799	1	-	EF115541	51	GCACAGTCCACTTGGCTACATCCGCC	IIIIIIIIIIIIIIIIIIIIIIIIII	1	20:A>G,21:G>A,22:T>C,23:T>A,25:C>G
372445	1	-	EF115541	51	CCGACGCCCACTTGGCTACATCCGCC	IIIIIIIIIIIIIIIIIIIIIIIIII	1	19:T>C,20:A>G,21:G>C,22:T>A,23:T>G
373369	1	-	EF115541	51	CATACGCCCACTTGGCTACATCCGCC	IIIIIIIIIIIIIIIIIIIIIIIIII	1	19:T>C,20:A>G,21:G>C,22:T>A,24:C>A
390514	1	-	EF115541	51	GCCTATTCCACTTGGCTACATCCGCC	IIIIIIIIIIIIIIIIIIIIIIIIII	1	20:A>T,21:G>A,23:T>C,25:C>G
402939	2	-	EF115541	51	GCATACACCACTTGGCTACATCCGCC	IIIIIIIIIIIIIIIIIIIIIIIIII	1	19:T>A,20:A>C,21:G>A,23:T>A,25:C>G
407754	1	-	EF115541	51	AGCCCTTCCACTTGGCTACATCCGCC	IIIIIIIIIIIIIIIIIIIIIIIIII	1	20:A>T,21:G>C,22:T>C,23:T>C,24:C>G,25:C>A
410805	2	-	EF115541	51	AAACGATCCACTTGGCTACATCCGCC	IIIIIIIIIIIIIIIIIIIIIIIIII	1	22:T>C,23:T>A,24:C>A,25:C>A
411099	1	-	EF115541	51	AGACGATCCACTTGGCTACATCCGCC	IIIIIIIIIIIIIIIIIIIIIIIIII	1	22:T>C,23:T>A,24:C>G,25:C>A
411122	1	-	EF115541	51	TGACGATCCACTTGGCTACATCCGCC	IIIIIIIIIIIIIIIIIIIIIIIIII	1	22:T>C,23:T>A,24:C>G,25:C>T
411160	53	-	EF115541	51	ATACGATCCACTTGGCTACATCCGCC	IIIIIIIIIIIIIIIIIIIIIIIIII	1	22:T>C,23:T>A,24:C>T,25:C>A
411168	2	-	EF115541	51	CTACGATCCACTTGGCTACATCCGCC	IIIIIIIIIIIIIIIIIIIIIIIIII	1	22:T>C,23:T>A,24:C>T
417979	2	-	EF115541	51	CACCGATCCACTTGGCTACATCCGCC	IIIIIIIIIIIIIIIIIIIIIIIIII	1	22:T>C,23:T>C,24:C>A
418285	1	-	EF115541	51	AGCCGATCCACTTGGCTACATCCGCC	IIIIIIIIIIIIIIIIIIIIIIIIII	1	22:T>C,23:T>C,24:C>G,25:C>A
418301	1	-	EF115541	51	GGCCGATCCACTTGGCTACATCCGCC	IIIIIIIIIIIIIIIIIIIIIIIIII	1	22:T>C,23:T>C,24:C>G,25:C>G
418339	1	-	EF115541	51	CTCCGATCCACTTGGCTACATCCGCC	IIIIIIIIIIIIIIIIIIIIIIIIII	1	22:T>C,23:T>C,24:C>T
420499	1	-	EF115541	51	ATGCGATCCACTTGGCTACATCCGCC	IIIIIIIIIIIIIIIIIIIIIIIIII	1	22:T>C,23:T>G,24:C>T,25:C>A
421522	1	-	EF115541	51	CCTCGATCCACTTGGCTACATCCGCC	IIIIIIIIIIIIIIIIIIIIIIIIII	1	22:T>C
426094	1	-	EF115541	51	GCCGGGTCCACTTGGCTACATCCGCC	IIIIIIIIIIIIIIIIIIIIIIIIII	1	20:A>G,22:T>G,23:T>C,25:C>G
434500	1	-	EF115541	51	TGCCAATCCACTTGGCTACATCCGCC	IIIIIIIIIIIIIIIIIIIIIIIIII	1	21:G>A,22:T>C,23:T>C,24:C>G,25:C>T
442364	1	-	EF115541	51	GGCGAGTCCACTTGGCTACATCCGCC	IIIIIIIIIIIIIIIIIIIIIIIIII	1	20:A>G,21:G>A,22:T>G,23:T>C,24:C>G,25:C>G
442400	1	-	EF115541	51	GTCGAGTCCACTTGGCTACATCCGCC	IIIIIIIIIIIIIIIIIIIIIIIIII	1	20:A>G,21:G>A,22:T>G,23:T>C,24:C>T,25:C>G
89527	2	-	EF115541	52	GCCATTCCACTTGGCTACATCCGCC	IIIIIIIIIIIIIIIIIIIIIIIII	1	20:A>T,21:G>A,22:T>C,23:T>C,24:C>G
91704	1	-	EF115541	52	ACGATTCCACTTGGCTACATCCGCC	IIIIIIIIIIIIIIIIIIIIIIIII	1	20:A>T,21:G>A,22:T>G,23:T>C,24:C>A
92861	1	-	EF115541	52	GGACCCCCACTTGGCTACATCCGCC	IIIIIIIIIIIIIIIIIIIIIIIII	1	19:T>C,20:A>C,21:G>C,22:T>A,23:T>G,24:C>G
145046	6	-	EF115541	52	ATACGACCACTTGGCTACATCCGCC	IIIIIIIIIIIIIIIIIIIIIIIII	1	19:T>A,20:A>G,21:G>C,22:T>A,24:C>A
151726	1	-	EF115541	52	TACCGACCACTTGGCTACATCCGCC	IIIIIIIIIIIIIIIIIIIIIIIII	1	19:T>A,20:A>G,21:G>C,22:T>C,23:T>A,24:C>T
153638	1	-	EF115541	52	ACCCGTCCACTTGGCTACATCCGCC	IIIIIIIIIIIIIIIIIIIIIIIII	1	20:A>G,21:G>C,22:T>C,23:T>C,24:C>A
153703	1	-	EF115541	52	AGCCGTCCACTTGGCTACATCCGCC	IIIIIIIIIIIIIIIIIIIIIIIII	1	20:A>G,21:G>C,22:T>C,23:T>G,24:C>A
153716	1	-	EF115541	52	GGCCGTCCACTTGGCTACATCCGCC	IIIIIIIIIIIIIIIIIIIIIIIII	1	20:A>G,21:G>C,22:T>C,23:T>G,24:C>G
155868	1	-	EF115541	52	TGGCGTCCACTTGGCTACATCCGCC	IIIIIIIIIIIIIIIIIIIIIIIII	1	20:A>G,21:G>C,22:T>G,23:T>G,24:C>T
156649	1	-	EF115541	52	GATCGTCCACTTGGCTACATCCGCC	IIIIIIIIIIIIIIIIIIIIIIIII	1	20:A>G,21:G>C,23:T>A,24:C>G
156944	1	-	EF115541	52	GGTCGTCCACTTGGCTACATCCGCC	IIIIIIIIIIIIIIIIIIIIIIIII	1	20:A>G,21:G>C,23:T>G,24:C>G
168453	1	-	EF115541	52	TGCCAACCACTTGGCTACATCCGCC	IIIIIIIIIIIIIIIIIIIIIIIII	1	19:T>A,21:G>C,22:T>C,23:T>G,24:C>T
169838	1	-	EF115541	52	AACCATCCACTTGGCTACATCCGCC	IIIIIIIIIIIIIIIIIIIIIIIII	1	21:G>C,22:T>C,23:T>A,24:C>A
170114	1	-	EF115541	52	AGCCATCCACTTGGCTACATCCGCC	IIIIIIIIIIIIIIIIIIIIIIIII	1	21:G>C,22:T>C,23:T>G,24:C>A
170127	1	-	EF115541	52	TGCCATCCACTTGGCTACATCCGCC	IIIIIIIIIIIIIIIIIIIIIIIII	1	21:G>C,22:T>C,23:T>G,24:C>T
173449	1	-	EF115541	52	TGTCATCCACTTGGCTACATCCGCC	IIIIIIIIIIIIIIIIIIIIIIIII	1	21:G>C,23:T>G,24:C>T
189995	1	-	EF115541	52	GCGGTCCCACTTGGCTACATCCGCC	IIIIIIIIIIIIIIIIIIIIIIIII	1	19:T>C,20:A>T,22:T>G,23:T>C,24:C>G
220809	1	-	EF115541	52	GACGGTCCACTTGGCTACATCCGCC	IIIIIIIIIIIIIIIIIIIIIIIII	1	20:A>G,22:T>C,23:T>A,24:C>G
221028	1	-	EF115541	52	GCCGGTCCACTTGGCTACATCCGCC	IIIIIIIIIIIIIIIIIIIIIIIII	1	20:A>G,22:T>C,23:T>C,24:C>G
221029	1	-	EF115541	52	TCCGGTCCACTTGGCTACATCCGCC	IIIIIIIIIIIIIIIIIIIIIIIII	1	20:A>G,22:T>C,23:T>C,24:C>T
235436	1	-	EF115541	52	GCCGAACCACTTGGCTACATCCGCC	IIIIIIIIIIIIIIIIIIIIIIIII	1	19:T>A,22:T>C,23:T>C,24:C>G
236687	1	-	EF115541	52	ACCGATCCACTTGGCTACATCCG	IIIIIIIIIIIIIIIIIIIIIII	1	20:T>C,21:T>C,22:C>A
236996	21	-	EF115541	52	TACGATCCACTTGGCTACATCCGCC	IIIIIIIIIIIIIIIIIIIIIIIII	1	22:T>C,23:T>A,24:C>T
237225	1	-	EF115541	52	ACCGATCCACTTGGCTACATCCGCC	IIIIIIIIIIIIIIIIIIIIIIIII	1	22:T>C,23:T>C,24:C>A
237232	1	-	EF115541	52	CCCGATCCACTTGGCTACATCCGCC	IIIIIIIIIIIIIIIIIIIIIIIII	1	22:T>C,23:T>C
240212	1	-	EF115541	52	AATGATCCACTTGGCTACATCCGCC	IIIIIIIIIIIIIIIIIIIIIIIII	1	23:T>A,24:C>A
240524	2	-	EF115541	52	CTTGATCCACTTGGCTACATCCGCC	IIIIIIIIIIIIIIIIIIIIIIIII	1
255448	1	-	EF115541	52	TGCCAGCCACTTGGCTACATCCGCC	IIIIIIIIIIIIIIIIIIIIIIIII	1	19:T>G,21:G>C,22:T>C,23:T>G,24:C>T
291831	1	-	EF115541	52	GTTCCTCCACTTGGCTACATCCGCC	IIIIIIIIIIIIIIIIIIIIIIIII	1	20:A>C,21:G>C,24:C>G
309256	1	-	EF115541	52	AGCCTTCCACTTGGCTACATCCGCC	IIIIIIIIIIIIIIIIIIIIIIIII	1	20:A>T,21:G>C,22:T>C,23:T>G,24:C>A
309266	2	-	EF115541	52	GGCCTTCCACTTGGCTACATCCGCC	IIIIIIIIIIIIIIIIIIIIIIIII	1	20:A>T,21:G>C,22:T>C,23:T>G,24:C>G
310769	1	-	EF115541	52	TGTCTACCACTTGGCTACATCCGCC	IIIIIIIIIIIIIIIIIIIIIIIII	1	19:T>A,20:A>T,21:G>C,23:T>G,24:C>T
342679	2	-	EF115541	52	GGTCCTCCACTTGGCTACATCCGC	IIIIIIIIIIIIIIIIIIIIIIII	1	19:A>C,20:G>C,22:T>G,23:C>G
342760	1	-	EF115541	52	TGGTGGCCACTTGGCTACATCCGCC	IIIIIIIIIIIIIIIIIIIIIIIII	1	19:T>G,20:A>G,21:G>T,22:T>G,23:T>G,24:C>T
354516	1	-	EF115541	52	ACCGCACCACTTGGCTACATCCGCC	IIIIIIIIIIIIIIIIIIIIIIIII	1	19:T>A,20:A>C,22:T>C,23:T>C,24:C>A
369799	1	-	EF115541	52	GCAGTTCCACTTGGCTACATCCGCC	IIIIIIIIIIIIIIIIIIIIIIIII	1	20:A>T,22:T>A,23:T>C,24:C>G
372825	1	-	EF115541	52	AAAAGTCCACTTGGCTACATCCGCC	IIIIIIIIIIIIIIIIIIIIIIIII	1	20:A>G,21:G>A,22:T>A,23:T>A,24:C>A
373097	5	-	EF115541	52	ACAAGTCCACTTGGCTACATCCGCC	IIIIIIIIIIIIIIIIIIIIIIIII	1	20:A>G,21:G>A,22:T>A,23:T>C,24:C>A
387688	1	-	EF115541	52	CGAAAACCACTTGGCTACATCCGCC	IIIIIIIIIIIIIIIIIIIIIIIII	1	19:T>A,21:G>A,22:T>A,23:T>G
398599	1	-	EF115541	52	CGGAATCCACTTGGCTACATCCGCC	IIIIIIIIIIIIIIIIIIIIIIIII	1	21:G>A,22:T>G,23:T>G
403522	2	-	EF115541	52	CGATTTCCACTTGGCTACATCCGCC	IIIIIIIIIIIIIIIIIIIIIIIII	1	20:A>T,21:G>T,22:T>A,23:T>G
410654	1	-	EF115541	52	GTCTTTCCACTTGGCTACATCCGCC	IIIIIIIIIIIIIIIIIIIIIIIII	1	20:A>T,21:G>T,22:T>C,24:C>G
413963	2	-	EF115541	52	TTTTTTCCACTTGGCTACATCCGCC	IIIIIIIIIIIIIIIIIIIIIIIII	1	20:A>T,21:G>T,24:C>T
441932	1	-	EF115541	52	GCCGCGCCACTTGGCTACATCCGCC	IIIIIIIIIIIIIIIIIIIIIIIII	1	19:T>G,20:A>C,22:T>C,23:T>C,24:C>G
56571	1	-	EF115541	53	ATGATCCACTTGGCTACATCCGC	IIIIIIIIIIIIIIIIIIIIIII	1	22:T>A
56583	6	-	EF115541	53	TTGATCCACTTGGCTACATCCGC	IIIIIIIIIIIIIIIIIIIIIII	1
105799	1	-	EF115541	53	ACCATCCACTTGGCTACATCCGCC	IIIIIIIIIIIIIIIIIIIIIIII	1	21:G>C,22:T>C,23:T>A
105807	1	-	EF115541	53	GCCATCCACTTGGCTACATCCGCC	IIIIIIIIIIIIIIIIIIIIIIII	1	21:G>C,22:T>C,23:T>G
105810	2	-	EF115541	53	TCCATCCACTTGGCTACATCCGCC	IIIIIIIIIIIIIIIIIIIIIIII	1	21:G>C,22:T>C
105924	1	-	EF115541	53	TTCATCCACTTGGCTACATCCGCC	IIIIIIIIIIIIIIIIIIIIIIII	1	21:G>C
107739	1	-	EF115541	53	AAGATCCACTTGGCTACATCCGCC	IIIIIIIIIIIIIIIIIIIIIIII	1	22:T>A,23:T>A
107754	1	-	EF115541	53	GAGATCCACTTGGCTACATCCGCC	IIIIIIIIIIIIIIIIIIIIIIII	1	22:T>A,23:T>G
107978	41	-	EF115541	53	ACGATCCACTTGGCTACATCCGCC	IIIIIIIIIIIIIIIIIIIIIIII	1	22:T>C,23:T>A
107989	2	-	EF115541	53	CCGATCCACTTGGCTACATCCGCC	IIIIIIIIIIIIIIIIIIIIIIII	1	22:T>C,23:T>C
108094	31	-	EF115541	53	TTGATCCACTTGGCTACATCCGCC	IIIIIIIIIIIIIIIIIIIIIIII	1
109104	2	-	EF115541	53	CCTATCCACTTGGCTACATCCGCC	IIIIIIIIIIIIIIIIIIIIIIII	1	21:G>T,22:T>C,23:T>C
109213	1	-	EF115541	53	CTTATCCACTTGGCTACATCCGCC	IIIIIIIIIIIIIIIIIIIIIIII	1	21:G>T,23:T>C
109215	1	-	EF115541	53	TTTATCCACTTGGCTACATCCGCC	IIIIIIIIIIIIIIIIIIIIIIII	1	21:G>T
172231	1	-	EF115541	53	TGGCGCCACTTGGCTACATCCGCC	IIIIIIIIIIIIIIIIIIIIIIII	1	19:T>G,20:A>C,22:T>G
179163	1	-	EF115541	53	ATACACCACTTGGCTACATCCGCC	IIIIIIIIIIIIIIIIIIIIIIII	1	19:T>A,20:A>C,21:G>A,23:T>A
240089	1	-	EF115541	53	AATGGCCACTTGGCTACATCCGCC	IIIIIIIIIIIIIIIIIIIIIIII	1	19:T>G,20:A>G,21:G>T,22:T>A,23:T>A
246434	1	-	EF115541	53	CTAGACCACTTGGCTACATCCGCC	IIIIIIIIIIIIIIIIIIIIIIII	1	19:T>A,20:A>G,21:G>A,23:T>C
253196	3	-	EF115541	53	TACGACCACTTGGCTACATCCGCC	IIIIIIIIIIIIIIIIIIIIIIII	1	19:T>A,20:A>G,21:G>C,22:T>A
253407	2	-	EF115541	53	ACCGACCACTTGGCTACATCCGCC	IIIIIIIIIIIIIIIIIIIIIIII	1	19:T>A,20:A>G,21:G>C,22:T>C,23:T>A
261004	1	-	EF115541	53	TTGATCCACTTGGCTACATCCG	IIIIIIIIIIIIIIIIIIIIII	1
273531	1	-	EF115541	53	CTCCTCCACTTGGCTACATCCGC	IIIIIIIIIIIIIIIIIIIIIII	1	19:A>C,20:G>C,22:T>C
290680	1	-	EF115541	53	TTTTACCACTTGGCTACATCCGCC	IIIIIIIIIIIIIIIIIIIIIIII	1	19:T>A,20:A>T,21:G>T
304718	1	-	EF115541	53	GCCCCCCACTTGGCTACATCCGCC	IIIIIIIIIIIIIIIIIIIIIIII	1	19:T>C,20:A>C,21:G>C,22:T>C,23:T>G
318330	1	-	EF115541	53	AGACTCCACTTGGCTACATCCGCC	IIIIIIIIIIIIIIIIIIIIIIII	1	20:A>C,21:G>A,22:T>G,23:T>A
325099	1	-	EF115541	53	TACCTCCACTTGGCTACATCCGCC	IIIIIIIIIIIIIIIIIIIIIIII	1	20:A>C,21:G>C,22:T>A
325337	1	-	EF115541	53	CCCCTCCACTTGGCTACATCCGCC	IIIIIIIIIIIIIIIIIIIIIIII	1	20:A>C,21:G>C,22:T>C,23:T>C
325339	3	-	EF115541	53	GCCCTCCACTTGGCTACATCCGCC	IIIIIIIIIIIIIIIIIIIIIIII	1	20:A>C,21:G>C,22:T>C,23:T>G
325418	1	-	EF115541	53	AGCCTCCACTTGGCTACATCCGCC	IIIIIIIIIIIIIIIIIIIIIIII	1	20:A>C,21:G>C,22:T>G,23:T>A
327436	1	-	EF115541	53	ACGCTCCACTTGGCTACATCCGCC	IIIIIIIIIIIIIIIIIIIIIIII	1	20:A>C,22:T>C,23:T>A
327548	1	-	EF115541	53	TTGCTCCACTTGGCTACATCCGCC	IIIIIIIIIIIIIIIIIIIIIIII	1	20:A>C
328282	2	-	EF115541	53	GATCTCCACTTGGCTACATCCGCC	IIIIIIIIIIIIIIIIIIIIIIII	1	20:A>C,21:G>T,22:T>A,23:T>G
328546	1	-	EF115541	53	AGTCTCCACTTGGCTACATCCGCC	IIIIIIIIIIIIIIIIIIIIIIII	1	20:A>C,21:G>T,22:T>G,23:T>A
328590	1	-	EF115541	53	GTTCTCCACTTGGCTACATCCGCC	IIIIIIIIIIIIIIIIIIIIIIII	1	20:A>C,21:G>T,23:T>G
368342	1	-	EF115541	53	CGATTCCACTTGGCTACATCCGC	IIIIIIIIIIIIIIIIIIIIIII	1	19:A>T,20:G>A,21:T>G,22:T>C
378715	20	-	EF115541	53	TTTTTCCACTTGGCTACATCCGC	IIIIIIIIIIIIIIIIIIIIIII	1	19:A>T,20:G>T
388995	1	-	EF115541	53	AAAAGCCACTTGGCTACATCCGCC	IIIIIIIIIIIIIIIIIIIIIIII	1	19:T>G,21:G>A,22:T>A,23:T>A
392941	1	-	EF115541	53	ACCGTCCACTTGGCTACATCCGCC	IIIIIIIIIIIIIIIIIIIIIIII	1	20:A>G,21:G>C,22:T>C,23:T>A
392949	5	-	EF115541	53	GCCGTCCACTTGGCTACATCCGCC	IIIIIIIIIIIIIIIIIIIIIIII	1	20:A>G,21:G>C,22:T>C,23:T>G
392950	1	-	EF115541	53	TCCGTCCACTTGGCTACATCCGCC	IIIIIIIIIIIIIIIIIIIIIIII	1	20:A>G,21:G>C,22:T>C
393020	1	-	EF115541	53	GGCGTCCACTTGGCTACATCCGCC	IIIIIIIIIIIIIIIIIIIIIIII	1	20:A>G,21:G>C,22:T>G,23:T>G
393058	2	-	EF115541	53	GTCGTCCACTTGGCTACATCCGCC	IIIIIIIIIIIIIIIIIIIIIIII	1	20:A>G,21:G>C,23:T>G
395129	1	-	EF115541	53	ACGGTCCACTTGGCTACATCCGCC	IIIIIIIIIIIIIIIIIIIIIIII	1	20:A>G,22:T>C,23:T>A
395202	1	-	EF115541	53	CGGGTCCACTTGGCTACATCCGCC	IIIIIIIIIIIIIIIIIIIIIIII	1	20:A>G,22:T>G,23:T>C
395206	1	-	EF115541	53	TGGGTCCACTTGGCTACATCCGCC	IIIIIIIIIIIIIIIIIIIIIIII	1	20:A>G,22:T>G
395241	2	-	EF115541	53	TTGGTCCACTTGGCTACATCCGCC	IIIIIIIIIIIIIIIIIIIIIIII	1	20:A>G
396207	1	-	EF115541	53	TCTGTCCACTTGGCTACATCCGCC	IIIIIIIIIIIIIIIIIIIIIIII	1	20:A>G,21:G>T,22:T>C
396313	1	-	EF115541	53	TTTGTCCACTTGGCTACATCCGCC	IIIIIIIIIIIIIIIIIIIIIIII	1	20:A>G,21:G>T
409569	1	-	EF115541	53	TTTTCCCACTTGGCTACATCCGCC	IIIIIIIIIIIIIIIIIIIIIIII	1	19:T>C,20:A>T,21:G>T
419754	1	-	EF115541	53	TCATTCCACTTGGCTACATCCGCC	IIIIIIIIIIIIIIIIIIIIIIII	1	20:A>T,21:G>A,22:T>C
426736	1	-	EF115541	53	ACCTTCCACTTGGCTACATCCGCC	IIIIIIIIIIIIIIIIIIIIIIII	1	20:A>T,21:G>C,22:T>C,23:T>A
426742	1	-	EF115541	53	CCCTTCCACTTGGCTACATCCGCC	IIIIIIIIIIIIIIIIIIIIIIII	1	20:A>T,21:G>C,22:T>C,23:T>C
426746	1	-	EF115541	53	TCCTTCCACTTGGCTACATCCGCC	IIIIIIIIIIIIIIIIIIIIIIII	1	20:A>T,21:G>C,22:T>C
426845	2	-	EF115541	53	GTCTTCCACTTGGCTACATCCGCC	IIIIIIIIIIIIIIIIIIIIIIII	1	20:A>T,21:G>C,23:T>G
426849	1	-	EF115541	53	TTCTTCCACTTGGCTACATCCGCC	IIIIIIIIIIIIIIIIIIIIIIII	1	20:A>T,21:G>C
428888	1	-	EF115541	53	ACGTTCCACTTGGCTACATCCGCC	IIIIIIIIIIIIIIIIIIIIIIII	1	20:A>T,22:T>C,23:T>A
428902	1	-	EF115541	53	CCGTTCCACTTGGCTACATCCGCC	IIIIIIIIIIIIIIIIIIIIIIII	1	20:A>T,22:T>C,23:T>C
428972	1	-	EF115541	53	CGGTTCCACTTGGCTACATCCGCC	IIIIIIIIIIIIIIIIIIIIIIII	1	20:A>T,22:T>G,23:T>C
429007	1	-	EF115541	53	GTGTTCCACTTGGCTACATCCGCC	IIIIIIIIIIIIIIIIIIIIIIII	1	20:A>T,23:T>G
429008	1	-	EF115541	53	TTGTTCCACTTGGCTACATCCGCC	IIIIIIIIIIIIIIIIIIIIIIII	1	20:A>T
429775	4	-	EF115541	53	GATTTCCACTTGGCTACATCCGCC	IIIIIIIIIIIIIIIIIIIIIIII	1	20:A>T,21:G>T,22:T>A,23:T>G
430015	1	-	EF115541	53	TCTTTCCACTTGGCTACATCCGCC	IIIIIIIIIIIIIIIIIIIIIIII	1	20:A>T,21:G>T,22:T>C
430080	1	-	EF115541	53	TGTTTCCACTTGGCTACATCCGCC	IIIIIIIIIIIIIIIIIIIIIIII	1	20:A>T,21:G>T,22:T>G
430120	2	-	EF115541	53	GTTTTCCACTTGGCTACATCCGCC	IIIIIIIIIIIIIIIIIIIIIIII	1	20:A>T,21:G>T,23:T>G
430123	203	-	EF115541	53	TTTTTCCACTTGGCTACATCCGCC	IIIIIIIIIIIIIIIIIIIIIIII	1	20:A>T,21:G>T
19793	1	-	EF115541	54	GCCACCACTTGGCTACATCCGCC	IIIIIIIIIIIIIIIIIIIIIII	1	19:T>A,20:A>C,21:G>C,22:T>G
19795	1	-	EF115541	54	TCCACCACTTGGCTACATCCGCC	IIIIIIIIIIIIIIIIIIIIIII	1	19:T>A,20:A>C,21:G>C
19894	1	-	EF115541	54	TTCACCACTTGGCTACATCCGCC	IIIIIIIIIIIIIIIIIIIIIII	1	19:T>A,20:A>C,21:G>T
21956	9	-	EF115541	54	ACGACCACTTGGCTACATCCGCC	IIIIIIIIIIIIIIIIIIIIIII	1	19:T>A,20:A>G,21:G>C,22:T>A
22063	1	-	EF115541	54	TTGACCACTTGGCTACATCCGCC	IIIIIIIIIIIIIIIIIIIIIII	1	19:T>A,20:A>G,21:G>T
23114	1	-	EF115541	54	ATTACCACTTGGCTACATCCGCC	IIIIIIIIIIIIIIIIIIIIIII	1	19:T>A,20:A>T,21:G>T,22:T>A
92122	1	-	EF115541	54	CAATCCACTTGGCTACATCCGC	IIIIIIIIIIIIIIIIIIIIII	1	20:G>A,21:T>C
92123	1	-	EF115541	54	TAATCCACTTGGCTACATCCGC	IIIIIIIIIIIIIIIIIIIIII	1	20:G>A
92358	5	-	EF115541	54	TCATCCACTTGGCTACATCCGC	IIIIIIIIIIIIIIIIIIIIII	1	20:G>C
92428	2	-	EF115541	54	CGATCCACTTGGCTACATCCGC	IIIIIIIIIIIIIIIIIIIIII	1	21:T>C
92430	19	-	EF115541	54	TGATCCACTTGGCTACATCCGC	IIIIIIIIIIIIIIIIIIIIII	1
92459	2	-	EF115541	54	CTATCCACTTGGCTACATCCGC	IIIIIIIIIIIIIIIIIIIIII	1	20:G>T,21:T>C
92465	2	-	EF115541	54	TTATCCACTTGGCTACATCCGC	IIIIIIIIIIIIIIIIIIIIII	1	20:G>T
99501	1	-	EF115541	54	GCCTCCACTTGGCTACATCCGC	IIIIIIIIIIIIIIIIIIIIII	1	19:A>C,20:G>C,21:T>G
102872	2	-	EF115541	54	ATTTCCACTTGGCTACATCCGC	IIIIIIIIIIIIIIIIIIIIII	1	19:A>T,20:G>T,21:T>A
102881	1	-	EF115541	54	CTTTCCACTTGGCTACATCCGC	IIIIIIIIIIIIIIIIIIIIII	1	19:A>T,20:G>T,21:T>C
102884	1	-	EF115541	54	GTTTCCACTTGGCTACATCCGC	IIIIIIIIIIIIIIIIIIIIII	1	19:A>T,20:G>T,21:T>G
102889	29	-	EF115541	54	TTTTCCACTTGGCTACATCCGC	IIIIIIIIIIIIIIIIIIIIII	1	19:A>T,20:G>T
231893	1	-	EF115541	54	TGACCCACTTGGCTACATCCGCC	IIIIIIIIIIIIIIIIIIIIIII	1	19:T>C
238667	1	-	EF115541	54	AACCCCACTTGGCTACATCCGCC	IIIIIIIIIIIIIIIIIIIIIII	1	19:T>C,20:A>C,21:G>A,22:T>A
238898	1	-	EF115541	54	GCCCCCACTTGGCTACATCCGCC	IIIIIIIIIIIIIIIIIIIIIII	1	19:T>C,20:A>C,21:G>C,22:T>G
241124	1	-	EF115541	54	TTGCCCACTTGGCTACATCCGCC	IIIIIIIIIIIIIIIIIIIIIII	1	19:T>C,20:A>G,21:G>T
241907	1	-	EF115541	54	CATCCCACTTGGCTACATCCGCC	IIIIIIIIIIIIIIIIIIIIIII	1	19:T>C,20:A>T,21:G>A,22:T>C
241910	1	-	EF115541	54	GATCCCACTTGGCTACATCCGCC	IIIIIIIIIIIIIIIIIIIIIII	1	19:T>C,20:A>T,21:G>A,22:T>G
242239	1	-	EF115541	54	GTTCCCACTTGGCTACATCCGCC	IIIIIIIIIIIIIIIIIIIIIII	1	19:T>C,20:A>T,21:G>T,22:T>G
242240	4	-	EF115541	54	TTTCCCACTTGGCTACATCCGCC	IIIIIIIIIIIIIIIIIIIIIII	1	19:T>C,20:A>T,21:G>T
299303	1	-	EF115541	54	GAAGCCACTTGGCTACATCCGCC	IIIIIIIIIIIIIIIIIIIIIII	1	19:T>G,21:G>A,22:T>G
306528	1	-	EF115541	54	GACGCCACTTGGCTACATCCGCC	IIIIIIIIIIIIIIIIIIIIIII	1	19:T>G,20:A>C,21:G>A,22:T>G
306810	1	-	EF115541	54	CGCGCCACTTGGCTACATCCGCC	IIIIIIIIIIIIIIIIIIIIIII	1	19:T>G,20:A>C,22:T>C
310215	1	-	EF115541	54	TTTGCCACTTGGCTACATCCGCC	IIIIIIIIIIIIIIIIIIIIIII	1	19:T>G,20:A>T,21:G>T
333019	1	-	EF115541	54	TAATCCACTTGGCTACATCCGCC	IIIIIIIIIIIIIIIIIIIIIII	1	21:G>A
333237	1	-	EF115541	54	TCATCCACTTGGCTACATCCGCC	IIIIIIIIIIIIIIIIIIIIIII	1	21:G>C
333303	1	-	EF115541	54	AGATCCACTTGGCTACATCCGCC	IIIIIIIIIIIIIIIIIIIIIII	1	22:T>A
333308	15	-	EF115541	54	CGATCCACTTGGCTACATCCGCC	IIIIIIIIIIIIIIIIIIIIIII	1	22:T>C
333310	51	-	EF115541	54	TGATCCACTTGGCTACATCCGCC	IIIIIIIIIIIIIIIIIIIIIII	1
333337	1	-	EF115541	54	ATATCCACTTGGCTACATCCGCC	IIIIIIIIIIIIIIIIIIIIIII	1	21:G>T,22:T>A
333350	8	-	EF115541	54	TTATCCACTTGGCTACATCCGCC	IIIIIIIIIIIIIIIIIIIIIII	1	21:G>T
340025	1	-	EF115541	54	GACTCCACTTGGCTACATCCGCC	IIIIIIIIIIIIIIIIIIIIIII	1	20:A>C,21:G>A,22:T>G
340267	1	-	EF115541	54	TCCTCCACTTGGCTACATCCGCC	IIIIIIIIIIIIIIIIIIIIIII	1	20:A>C,21:G>C
340330	2	-	EF115541	54	CGCTCCACTTGGCTACATCCGCC	IIIIIIIIIIIIIIIIIIIIIII	1	20:A>C,22:T>C
340333	1	-	EF115541	54	TGCTCCACTTGGCTACATCCGCC	IIIIIIIIIIIIIIIIIIIIIII	1	20:A>C
340357	5	-	EF115541	54	TTCTCCACTTGGCTACATCCGCC	IIIIIIIIIIIIIIIIIIIIIII	1	20:A>C,21:G>T
342297	1	-	EF115541	54	CAGTCCACTTGGCTACATCCGCC	IIIIIIIIIIIIIIIIIIIIIII	1	20:A>G,21:G>A,22:T>C
342536	1	-	EF115541	54	CCGTCCACTTGGCTACATCCGCC	IIIIIIIIIIIIIIIIIIIIIII	1	20:A>G,21:G>C,22:T>C
342539	1	-	EF115541	54	TCGTCCACTTGGCTACATCCGCC	IIIIIIIIIIIIIIIIIIIIIII	1	20:A>G,21:G>C
342610	1	-	EF115541	54	GGGTCCACTTGGCTACATCCGCC	IIIIIIIIIIIIIIIIIIIIIII	1	20:A>G,22:T>G
342652	3	-	EF115541	54	TTGTCCACTTGGCTACATCCGCC	IIIIIIIIIIIIIIIIIIIIIII	1	20:A>G,21:G>T
343441	1	-	EF115541	54	AATTCCACTTGGCTACATCCGCC	IIIIIIIIIIIIIIIIIIIIIII	1	20:A>T,21:G>A,22:T>A
343448	4	-	EF115541	54	GATTCCACTTGGCTACATCCGCC	IIIIIIIIIIIIIIIIIIIIIII	1	20:A>T,21:G>A,22:T>G
343450	1	-	EF115541	54	TATTCCACTTGGCTACATCCGCC	IIIIIIIIIIIIIIIIIIIIIII	1	20:A>T,21:G>A
343720	1	-	EF115541	54	CGTTCCACTTGGCTACATCCGCC	IIIIIIIIIIIIIIIIIIIIIII	1	20:A>T,22:T>C
343724	3	-	EF115541	54	TGTTCCACTTGGCTACATCCGCC	IIIIIIIIIIIIIIIIIIIIIII	1	20:A>T
343757	14	-	EF115541	54	ATTTCCACTTGGCTACATCCGCC	IIIIIIIIIIIIIIIIIIIIIII	1	20:A>T,21:G>T,22:T>A
343768	7	-	EF115541	54	CTTTCCACTTGGCTACATCCGCC	IIIIIIIIIIIIIIIIIIIIIII	1	20:A>T,21:G>T,22:T>C
343774	3	-	EF115541	54	GTTTCCACTTGGCTACATCCGCC	IIIIIIIIIIIIIIIIIIIIIII	1	20:A>T,21:G>T,22:T>G
343776	505	-	EF115541	54	TTTTCCACTTGGCTACATCCGCC	IIIIIIIIIIIIIIIIIIIIIII	1	20:A>T,21:G>T
385026	1	-	EF115541	54	TGATCCACTTGGCTACATCCGCCC	IIIIIIIIIIIIIIIIIIIIIIII	1
123936	1	-	EF115541	55	CAACCACTTGGCTACATCCGCC	IIIIIIIIIIIIIIIIIIIIII	1	19:T>A,21:G>C
124178	1	-	EF115541	55	ACACCACTTGGCTACATCCGCC	IIIIIIIIIIIIIIIIIIIIII	1	19:T>A,20:A>C,21:G>A
124187	1	-	EF115541	55	TCACCACTTGGCTACATCCGCC	IIIIIIIIIIIIIIIIIIIIII	1	19:T>A,20:A>C,21:G>T
124257	1	-	EF115541	55	CGACCACTTGGCTACATCCGCC	IIIIIIIIIIIIIIIIIIIIII	1	19:T>A,20:A>G,21:G>C
124264	1	-	EF115541	55	TGACCACTTGGCTACATCCGCC	IIIIIIIIIIIIIIIIIIIIII	1	19:T>A,20:A>G,21:G>T
124296	22	-	EF115541	55	CTACCACTTGGCTACATCCGCC	IIIIIIIIIIIIIIIIIIIIII	1	19:T>A,20:A>T,21:G>C
124301	102	-	EF115541	55	TTACCACTTGGCTACATCCGCC	IIIIIIIIIIIIIIIIIIIIII	1	19:T>A,20:A>T,21:G>T
131002	2	-	EF115541	55	GACCCACTTGGCTACATCCGCC	IIIIIIIIIIIIIIIIIIIIII	1	19:T>C
131003	2	-	EF115541	55	TACCCACTTGGCTACATCCGCC	IIIIIIIIIIIIIIIIIIIIII	1	19:T>C,21:G>T
131242	2	-	EF115541	55	TCCCCACTTGGCTACATCCGCC	IIIIIIIIIIIIIIIIIIIIII	1	19:T>C,20:A>C,21:G>T
131310	2	-	EF115541	55	TGCCCACTTGGCTACATCCGCC	IIIIIIIIIIIIIIIIIIIIII	1	19:T>C,20:A>G,21:G>T
131345	2	-	EF115541	55	ATCCCACTTGGCTACATCCGCC	IIIIIIIIIIIIIIIIIIIIII	1	19:T>C,20:A>T,21:G>A
131354	2	-	EF115541	55	CTCCCACTTGGCTACATCCGCC	IIIIIIIIIIIIIIIIIIIIII	1	19:T>C,20:A>T,21:G>C
131359	3	-	EF115541	55	GTCCCACTTGGCTACATCCGCC	IIIIIIIIIIIIIIIIIIIIII	1	19:T>C,20:A>T
131362	304	-	EF115541	55	TTCCCACTTGGCTACATCCGCC	IIIIIIIIIIIIIIIIIIIIII	1	19:T>C,20:A>T,21:G>T
133174	1	-	EF115541	55	AAGCCACTTGGCTACATCCGCC	IIIIIIIIIIIIIIIIIIIIII	1	19:T>G,21:G>A
133183	1	-	EF115541	55	TAGCCACTTGGCTACATCCGCC	IIIIIIIIIIIIIIIIIIIIII	1	19:T>G,21:G>T
133408	2	-	EF115541	55	TCGCCACTTGGCTACATCCGCC	IIIIIIIIIIIIIIIIIIIIII	1	19:T>G,20:A>C,21:G>T
133491	1	-	EF115541	55	GGGCCACTTGGCTACATCCGCC	IIIIIIIIIIIIIIIIIIIIII	1	19:T>G,20:A>G
133492	3	-	EF115541	55	TGGCCACTTGGCTACATCCGCC	IIIIIIIIIIIIIIIIIIIIII	1	19:T>G,20:A>G,21:G>T
133526	1	-	EF115541	55	CTGCCACTTGGCTACATCCGCC	IIIIIIIIIIIIIIIIIIIIII	1	19:T>G,20:A>T,21:G>C
133529	8	-	EF115541	55	GTGCCACTTGGCTACATCCGCC	IIIIIIIIIIIIIIIIIIIIII	1	19:T>G,20:A>T
133531	89	-	EF115541	55	TTGCCACTTGGCTACATCCGCC	IIIIIIIIIIIIIIIIIIIIII	1	19:T>G,20:A>T,21:G>T
134285	6	-	EF115541	55	AATCCACTTGGCTACATCCGCC	IIIIIIIIIIIIIIIIIIIIII	1	21:G>A
134289	1	-	EF115541	55	CATCCACTTGGCTACATCCGCC	IIIIIIIIIIIIIIIIIIIIII	1	21:G>C
134293	110	-	EF115541	55	GATCCACTTGGCTACATCCGCC	IIIIIIIIIIIIIIIIIIIIII	1
134294	110	-	EF115541	55	TATCCACTTGGCTACATCCGCC	IIIIIIIIIIIIIIIIIIIIII	1	21:G>T
134497	9	-	EF115541	55	ACTCCACTTGGCTACATCCGCC	IIIIIIIIIIIIIIIIIIIIII	1	20:A>C,21:G>A
134509	1	-	EF115541	55	CCTCCACTTGGCTACATCCGCC	IIIIIIIIIIIIIIIIIIIIII	1	20:A>C,21:G>C
134515	1	-	EF115541	55	GCTCCACTTGGCTACATCCGCC	IIIIIIIIIIIIIIIIIIIIII	1	20:A>C
134517	46	-	EF115541	55	TCTCCACTTGGCTACATCCGCC	IIIIIIIIIIIIIIIIIIIIII	1	20:A>C,21:G>T
134601	5	-	EF115541	55	CGTCCACTTGGCTACATCCGCC	IIIIIIIIIIIIIIIIIIIIII	1	20:A>G,21:G>C
134604	7	-	EF115541	55	GGTCCACTTGGCTACATCCGCC	IIIIIIIIIIIIIIIIIIIIII	1	20:A>G
134605	79	-	EF115541	55	TGTCCACTTGGCTACATCCGCC	IIIIIIIIIIIIIIIIIIIIII	1	20:A>G,21:G>T
134631	45	-	EF115541	55	ATTCCACTTGGCTACATCCGCC	IIIIIIIIIIIIIIIIIIIIII	1	20:A>T,21:G>A
134637	99	-	EF115541	55	CTTCCACTTGGCTACATCCGCC	IIIIIIIIIIIIIIIIIIIIII	1	20:A>T,21:G>C
134639	251	-	EF115541	55	GTTCCACTTGGCTACATCCGCC	IIIIIIIIIIIIIIIIIIIIII	1	20:A>T
134640	74285	-	EF115541	55	TTTCCACTTGGCTACATCCGCC	IIIIIIIIIIIIIIIIIIIIII	1	20:A>T,21:G>T
237259	19	-	EF115541	55	GATCCACTTGGCTACATCCGC	IIIIIIIIIIIIIIIIIIIII	1
237260	5	-	EF115541	55	TATCCACTTGGCTACATCCGC	IIIIIIIIIIIIIIIIIIIII	1	20:G>T
237488	4	-	EF115541	55	TCTCCACTTGGCTACATCCGC	IIIIIIIIIIIIIIIIIIIII	1	19:A>C,20:G>T
237591	2	-	EF115541	55	ATTCCACTTGGCTACATCCGC	IIIIIIIIIIIIIIIIIIIII	1	19:A>T,20:G>A
237599	1	-	EF115541	55	GTTCCACTTGGCTACATCCGC	IIIIIIIIIIIIIIIIIIIII	1	19:A>T
237604	2583	-	EF115541	55	TTTCCACTTGGCTACATCCGC	IIIIIIIIIIIIIIIIIIIII	1	19:A>T,20:G>T
375769	6	-	EF115541	55	TTTCCACTTGGCTACATCCGCCC	IIIIIIIIIIIIIIIIIIIIIII	1	21:A>T,22:G>T
203958	9	-	EF115541	56	AACCACTTGGCTACATCCGCC	IIIIIIIIIIIIIIIIIIIII	1	19:T>A
203964	9	-	EF115541	56	CACCACTTGGCTACATCCGCC	IIIIIIIIIIIIIIIIIIIII	1	19:T>A,20:A>C
203966	8	-	EF115541	56	GACCACTTGGCTACATCCGCC	IIIIIIIIIIIIIIIIIIIII	1	19:T>A,20:A>G
203968	72	-	EF115541	56	TACCACTTGGCTACATCCGCC	IIIIIIIIIIIIIIIIIIIII	1	19:T>A,20:A>T
204170	16	-	EF115541	56	ACCCACTTGGCTACATCCGCC	IIIIIIIIIIIIIIIIIIIII	1	19:T>C
204172	11	-	EF115541	56	CCCCACTTGGCTACATCCGCC	IIIIIIIIIIIIIIIIIIIII	1	19:T>C,20:A>C
204174	2	-	EF115541	56	GCCCACTTGGCTACATCCGCC	IIIIIIIIIIIIIIIIIIIII	1	19:T>C,20:A>G
204175	180	-	EF115541	56	TCCCACTTGGCTACATCCGCC	IIIIIIIIIIIIIIIIIIIII	1	19:T>C,20:A>T
204226	6	-	EF115541	56	AGCCACTTGGCTACATCCGCC	IIIIIIIIIIIIIIIIIIIII	1	19:T>G
204229	1	-	EF115541	56	CGCCACTTGGCTACATCCGCC	IIIIIIIIIIIIIIIIIIIII	1	19:T>G,20:A>C
204233	1	-	EF115541	56	GGCCACTTGGCTACATCCGCC	IIIIIIIIIIIIIIIIIIIII	1	19:T>G,20:A>G
204236	88	-	EF115541	56	TGCCACTTGGCTACATCCGCC	IIIIIIIIIIIIIIIIIIIII	1	19:T>G,20:A>T
204274	2682	-	EF115541	56	ATCCACTTGGCTACATCCGCC	IIIIIIIIIIIIIIIIIIIII	1
204284	1269	-	EF115541	56	CTCCACTTGGCTACATCCGCC	IIIIIIIIIIIIIIIIIIIII	1	20:A>C
204288	229	-	EF115541	56	GTCCACTTGGCTACATCCGCC	IIIIIIIIIIIIIIIIIIIII	1	20:A>G
204291	67883	-	EF115541	56	TTCCACTTGGCTACATCCGCC	IIIIIIIIIIIIIIIIIIIII	1	20:A>T
283334	1	-	EF115541	56	ATCCACTTGGCTACATCC	IIIIIIIIIIIIIIIIII	1
356355	127	-	EF115541	56	ATCCACTTGGCTACATCCGC	IIIIIIIIIIIIIIIIIIII	1
356367	48	-	EF115541	56	CTCCACTTGGCTACATCCGC	IIIIIIIIIIIIIIIIIIII	1	19:A>C
356370	6	-	EF115541	56	GTCCACTTGGCTACATCCGC	IIIIIIIIIIIIIIIIIIII	1	19:A>G
356373	1438	-	EF115541	56	TTCCACTTGGCTACATCCGC	IIIIIIIIIIIIIIIIIIII	1	19:A>T
399807	1	-	EF115541	56	ATCCACTTGGCTACATCCGCCC	IIIIIIIIIIIIIIIIIIIIII	1
399822	29	-	EF115541	56	TTCCACTTGGCTACATCCGCCC	IIIIIIIIIIIIIIIIIIIIII	1	21:A>T
3613	356	-	EF115541	57	TCCACTTGGCTACATCCG	IIIIIIIIIIIIIIIIII	1
62180	1	-	EF115541	57	TCCACTTGGCTACATCCGCCCC	IIIIIIIIIIIIIIIIIIIIII	1
84376	493	-	EF115541	57	TCCACTTGGCTACATCC	IIIIIIIIIIIIIIIII	1
110805	43242	-	EF115541	57	TCCACTTGGCTACATCCGC	IIIIIIIIIIIIIIIIIII	1
165687	4	-	EF115541	57	CCCACTTGGCTACATCCGCCC	IIIIIIIIIIIIIIIIIIIII	1	20:T>C
165689	1	-	EF115541	57	GCCACTTGGCTACATCCGCCC	IIIIIIIIIIIIIIIIIIIII	1	20:T>G
165693	628	-	EF115541	57	TCCACTTGGCTACATCCGCCC	IIIIIIIIIIIIIIIIIIIII	1
317539	4769	-	EF115541	57	ACCACTTGGCTACATCCGCC	IIIIIIIIIIIIIIIIIIII	1	19:T>A
317547	10022	-	EF115541	57	CCCACTTGGCTACATCCGCC	IIIIIIIIIIIIIIIIIIII	1	19:T>C
317552	2143	-	EF115541	57	GCCACTTGGCTACATCCGCC	IIIIIIIIIIIIIIIIIIII	1	19:T>G
317553	2541990	-	EF115541	57	TCCACTTGGCTACATCCGCC	IIIIIIIIIIIIIIIIIIII	1
111603	1	-	EF115541	58	CCACTTGGCTACATCCGCCCCT	IIIIIIIIIIIIIIIIIIIIII	1
112835	7133	-	EF115541	58	CCACTTGGCTACATCCGC	IIIIIIIIIIIIIIIIII	1
176430	59	-	EF115541	58	CCACTTGGCTACATCCG	IIIIIIIIIIIIIIIII	1
219694	254976	-	EF115541	58	CCACTTGGCTACATCCGCC	IIIIIIIIIIIIIIIIIII	1
426848	1	-	EF115541	58	ACACTTGGCTACATCCGCCC	IIIIIIIIIIIIIIIIIIII	1	19:C>A
426853	262	-	EF115541	58	CCACTTGGCTACATCCGCCC	IIIIIIIIIIIIIIIIIIII	1
426857	2	-	EF115541	58	TCACTTGGCTACATCCGCCC	IIIIIIIIIIIIIIIIIIII	1	19:C>T
44532	2689	-	EF115541	59	CACTTGGCTACATCCGCC	IIIIIIIIIIIIIIIIII	1
108255	64	-	EF115541	59	CACTTGGCTACATCCGC	IIIIIIIIIIIIIIIII	1
151682	2	-	EF115541	59	CACTTGGCTACATCCGCCC	IIIIIIIIIIIIIIIIIII	1
62217	1789	-	EF115541	60	ACTTGGCTACATCCGCC	IIIIIIIIIIIIIIIII	1
8469	3	-	EF115541	61	CTTGGCTACATCCGCCC	IIIIIIIIIIIIIIIII	1
272151	1	-	EF115541	61	CTTGGCTACATCCGCCCCTTAT	IIIIIIIIIIIIIIIIIIIIII	1
435985	1	-	EF115541	61	CTTGGCTACATCCGCCCCTTA	IIIIIIIIIIIIIIIIIIIII	1
307280	1	-	EF115541	103	TTTTTTCCGTTGATCATTATTCT	IIIIIIIIIIIIIIIIIIIIIII	1
5497	1	-	EF115541	105	TTTTCCGTTGATCATTATTCTA	IIIIIIIIIIIIIIIIIIIIII	1
47692	3	-	EF115541	106	TTTCCGTTGATCATTATTCTAT	IIIIIIIIIIIIIIIIIIIIII	1
299572	1	-	EF115541	106	TTTCCGTTGATCATTATTCTATTT	IIIIIIIIIIIIIIIIIIIIIIII	1
340871	1	-	EF115541	106	TTTCCGTTGATCATTAT	IIIIIIIIIIIIIIIII	1
358203	4	-	EF115541	106	TTTCCGTTGATCATTATTCTA	IIIIIIIIIIIIIIIIIIIII	1
101895	1	-	EF115541	107	TTCCGTTGATCATTATTCT	IIIIIIIIIIIIIIIIIII	1
211465	3	-	EF115541	107	TTCCGTTGATCATTATTCTATT	IIIIIIIIIIIIIIIIIIIIII	1
312198	1	-	EF115541	107	TTCCGTTGATCATTATTCTA	IIIIIIIIIIIIIIIIIIII	1
375101	7	-	EF115541	107	TTCCGTTGATCATTATTCTAT	IIIIIIIIIIIIIIIIIIIII	1
63471	2	-	EF115541	108	TCCGTTGATCATTATTCTATTT	IIIIIIIIIIIIIIIIIIIIII	1
226499	1	-	EF115541	108	TACGTTGATCATTATTCTATT	IIIIIIIIIIIIIIIIIIIII	1	19:C>A
226720	3	-	EF115541	108	TCCGTTGATCATTATTCTATT	IIIIIIIIIIIIIIIIIIIII	1
295027	1	-	EF115541	108	TCCGTTGATCATTATTCT	IIIIIIIIIIIIIIIIII	1
384663	1	-	EF115541	108	TCCGTTGATCATTATTC	IIIIIIIIIIIIIIIII	1
193566	1	-	EF115541	109	CCGTTGATCATTATTCTATTTATT	IIIIIIIIIIIIIIIIIIIIIIII	1
283202	5	-	EF115541	109	CCGTTGATCATTATTCTATTT	IIIIIIIIIIIIIIIIIIIII	1
387461	1	-	EF115541	109	CCGTTGATCATTATTCTATTTA	IIIIIIIIIIIIIIIIIIIIII	1
441664	1	-	EF115541	131	TTCTGACCTCCGTACTTCGAT	IIIIIIIIIIIIIIIIIIIII	1
144022	1	-	EF115541	132	TCTGACCTCCGTACTTCG	IIIIIIIIIIIIIIIIII	1
313521	1	-	EF115541	132	TCTGACCTCCGTACTTCGATCG	IIIIIIIIIIIIIIIIIIIIII	1
234852	2	-	EF115541	134	TGACCTCCGTACTTCGATCGA	IIIIIIIIIIIIIIIIIIIII	1
389191	1	-	EF115541	134	TGACCTCCGTACTTCGATCGAG	IIIIIIIIIIIIIIIIIIIIII	1
389223	1	-	EF115541	134	TTACCTCCGTACTTCGATCGAG	IIIIIIIIIIIIIIIIIIIIII	1	20:G>T
40486	1	-	EF115541	135	GACCTCCGTACTTCGATCGAG	IIIIIIIIIIIIIIIIIIIII	1
237731	1	-	EF115541	136	ACCTCCGTACTTCGATCGAGA	IIIIIIIIIIIIIIIIIIIII	1
373688	2	-	EF115541	136	ACCTCCGTACTTCGATCGAGAT	IIIIIIIIIIIIIIIIIIIIII	1
174839	1	-	EF115541	137	CCTCCGTACTTCGATCGAG	IIIIIIIIIIIIIIIIIII	1
252601	1	-	EF115541	137	CCTCCGTACTTCGATCGAGATA	IIIIIIIIIIIIIIIIIIIIII	1
259380	1	-	EF115541	139	TCCGTACTTCGATCGAGATAT	IIIIIIIIIIIIIIIIIIIII	1
279732	1	-	EF115541	140	CCGTACTTCGATCGAGATATT	IIIIIIIIIIIIIIIIIIIII	1
114344	1	+	EF115541	144	ACTTCGATCGAGATATTGGAC	IIIIIIIIIIIIIIIIIIIII	1
286346	1	+	EF115541	146	TTCGATCGAGATATTGGACATA	IIIIIIIIIIIIIIIIIIIIII	1
35768	2	+	EF115541	147	TCGATCGAGATATTGGACATA	IIIIIIIIIIIIIIIIIIIII	1
127037	1	+	EF115541	147	TCGATCGAGATATTGGACATGAA	IIIIIIIIIIIIIIIIIIIIIII	1	20:A>G,21:G>A
266950	1	+	EF115541	151	TCGAGATATTGGACATAGAAC	IIIIIIIIIIIIIIIIIIIII	1	20:T>C
39903	1	-	EF115541	163	ACATAGAATGCCACTCTTTAAA	IIIIIIIIIIIIIIIIIIIIII	1
391883	4	-	EF115541	165	ATAGAATGCCACTCTTTA	IIIIIIIIIIIIIIIIII	1
141998	2	-	EF115541	200	AACCAGCTGTGACACGAAAAAA	IIIIIIIIIIIIIIIIIIIIII	1	19:T>C
2079	1	-	EF115541	222	AACGAATCCTTTTGTAGCTCAT	IIIIIIIIIIIIIIIIIIIIII	1
80437	1	+	EF115541	248	TATTGGCAAAGATAGAAAAGGT	IIIIIIIIIIIIIIIIIIIIII	1
274965	2	+	EF115541	249	ATTGGCAAAGATAGAAAAGGT	IIIIIIIIIIIIIIIIIIIII	1
27770	1	+	EF115541	265	AAGGTCAATATGAAGGAGGAG	IIIIIIIIIIIIIIIIIIIII	1
186246	1	+	EF115541	277	AAGGAGGAGAAAGAAACAACAA	IIIIIIIIIIIIIIIIIIIIII	1	19:T>C,21:G>A
130662	1	+	EF115541	279	GGAGGAGAAAGAAACAATAG	IIIIIIIIIIIIIIIIIIII	1
285985	1	+	EF115541	281	AGGAGAAAGAAACAATAGT	IIIIIIIIIIIIIIIIIII	1
95534	2	+	EF115541	295	ATAGTAACGTGGTCCCGGGCA	IIIIIIIIIIIIIIIIIIIII	1
76711	1	+	EF115541	297	AGTAACGTGGTCCCGGGCATCT	IIIIIIIIIIIIIIIIIIIIII	1
270729	1	-	EF115541	338	ATGGCCATACAATTGCGATTCA	IIIIIIIIIIIIIIIIIIIIII	1	21:T>A
270741	2	-	EF115541	338	TTGGCCATACAATTGCGATTCA	IIIIIIIIIIIIIIIIIIIIII	1
233549	2	-	EF115541	340	GGCCATACAATTGCGATTCAT	IIIIIIIIIIIIIIIIIIIII	1
428733	3	-	EF115541	341	GCCATACAATTGCGATTCATAA	IIIIIIIIIIIIIIIIIIIIII	1
280409	1	-	EF115541	345	TACAATTGCGATTCATAAT	IIIIIIIIIIIIIIIIIII	1
23852	1	+	EF115541	346	ACAATTGCGATTCATAAT	IIIIIIIIIIIIIIIIII	1
141422	2	+	EF115541	361	AATGGAAAGGAACATATACCTAAT	IIIIIIIIIIIIIIIIIIIIIIII	1	22:T>A
194230	1	+	EF115541	361	AATGGAAAGGAACATATACC	IIIIIIIIIIIIIIIIIIII	1
224697	1	+	EF115541	363	TGGAAAGGAACATATACCTAT	IIIIIIIIIIIIIIIIIIIII	1
375446	1	-	EF115541	384	TTACATAACAAATCCTAT	IIIIIIIIIIIIIIIIII	1
308339	1	-	EF115541	388	ATAACAAATCCTATGGTAG	IIIIIIIIIIIIIIIIIII	1
21129	1	-	EF115541	415	TTGGGAGAATTCGTGCCTACT	IIIIIIIIIIIIIIIIIIIII	1
140033	1	-	EF115541	420	AGAATTCGTGCCTACTCG	IIIIIIIIIIIIIIIIII	1
8180	4	+	EF115541	466	AAGGATACTAAATCTCGTCGT	IIIIIIIIIIIIIIIIIIIII	1
273974	3	+	EF115541	466	AAGGATACTAAATCTCGTCGTT	IIIIIIIIIIIIIIIIIIIIII	1
139200	1	+	EF115541	467	AGGATACTAAATCTCGTCGTT	IIIIIIIIIIIIIIIIIIIII	1
391327	1	+	EF115541	467	AGGATACTAAATCTCGTCGT	IIIIIIIIIIIIIIIIIIII	1
76057	1	-	EF115541	480	TCGTCGTTAACTGAATTCTGA	IIIIIIIIIIIIIIIIIIIII	1
285905	1	-	EF115541	485	GTTAACTGAATTCTGAATAGA	IIIIIIIIIIIIIIIIIIIII	1
333751	1	-	EF115541	487	TAACTGAATTCTGAATAGA	IIIIIIIIIIIIIIIIIII	1
360976	1	+	EF115541	489	ACTGAATTCTGAATAGAAAGAT	IIIIIIIIIIIIIIIIIIIIII	1
178839	1	-	EF115541	508	TTTTAAGAAGAAAAAAAAGATT	IIIIIIIIIIIIIIIIIIIIII	1	20:A>T,21:G>T
318227	1	-	EF115541	524	AAGATTCAAAATACCCA	IIIIIIIIIIIIIIIII	0
54485	1	-	EF115541	526	GTTTCAAAATACCCAATATCT	IIIIIIIIIIIIIIIIIIIII	0	19:A>T
73029	1	-	EF115541	526	TTTTCAAAATACCCAATATCTTG	IIIIIIIIIIIIIIIIIIIIIII	0	21:A>T,22:G>T
141071	1	-	EF115541	526	TTTTCAAAATACCCAATATCTTGCT	IIIIIIIIIIIIIIIIIIIIIIIII	0	23:A>T,24:G>T
106490	1	-	EF115541	527	TGTCAAAATACCCAATATCTTG	IIIIIIIIIIIIIIIIIIIIII	0	20:T>G,21:A>T
106530	1	-	EF115541	527	GTTCAAAATACCCAATATCTTG	IIIIIIIIIIIIIIIIIIIIII	0	21:A>G
106531	6	-	EF115541	527	TTTCAAAATACCCAATATCTTG	IIIIIIIIIIIIIIIIIIIIII	0	21:A>T
188475	2	-	EF115541	527	TTTCAAAATACCCAATATCT	IIIIIIIIIIIIIIIIIIII	0	19:A>T
300049	2	-	EF115541	527	GTTCAAAATACCCAATATCTTGCT	IIIIIIIIIIIIIIIIIIIIIIII	0	23:A>G
300051	4	-	EF115541	527	TTTCAAAATACCCAATATCTTGCT	IIIIIIIIIIIIIIIIIIIIIIII	0	23:A>T
347461	11	-	EF115541	527	TTTCAAAATACCCAATATCTTGC	IIIIIIIIIIIIIIIIIIIIIII	0	22:A>T
398546	3	-	EF115541	527	TTTCAAAATACCCAATATCTT	IIIIIIIIIIIIIIIIIIIII	0	20:A>T
7600	1	-	EF115541	528	TGCAAAATACCCAATATCTTG	IIIIIIIIIIIIIIIIIIIII	0	19:T>G
7636	2	-	EF115541	528	GTCAAAATACCCAATATCTTG	IIIIIIIIIIIIIIIIIIIII	0	20:T>G
7642	36	-	EF115541	528	TTCAAAATACCCAATATCTTG	IIIIIIIIIIIIIIIIIIIII	0
49489	1	-	EF115541	528	GTAAAAATACCCAATATCTTGCT	IIIIIIIIIIIIIIIIIIIIIII	0	20:C>A,22:T>G
49492	10	-	EF115541	528	TTAAAAATACCCAATATCTTGCT	IIIIIIIIIIIIIIIIIIIIIII	0	20:C>A
56215	1	-	EF115541	528	TACAAAATACCCAATATCTTGCT	IIIIIIIIIIIIIIIIIIIIIII	0	21:T>A
56518	1	-	EF115541	528	TGCAAAATACCCAATATCTTGCT	IIIIIIIIIIIIIIIIIIIIIII	0	21:T>G
56552	2	-	EF115541	528	GTCAAAATACCCAATATCTTGCT	IIIIIIIIIIIIIIIIIIIIIII	0	22:T>G
56555	94	-	EF115541	528	TTCAAAATACCCAATATCTTGCT	IIIIIIIIIIIIIIIIIIIIIII	0
165022	1	-	EF115541	528	GTCAAAATACCCAATATCTT	IIIIIIIIIIIIIIIIIIII	0	19:T>G
165025	20	-	EF115541	528	TTCAAAATACCCAATATCTT	IIIIIIIIIIIIIIIIIIII	0
312492	3	-	EF115541	528	TTCAAAATACCCAATAT	IIIIIIIIIIIIIIIII	0
342393	1	-	EF115541	528	TAAAAAATACCCAATATCTTGC	IIIIIIIIIIIIIIIIIIIIII	0	19:C>A,20:T>A
342735	1	-	EF115541	528	GTAAAAATACCCAATATCTTGC	IIIIIIIIIIIIIIIIIIIIII	0	19:C>A,21:T>G
342737	9	-	EF115541	528	TTAAAAATACCCAATATCTTGC	IIIIIIIIIIIIIIIIIIIIII	0	19:C>A
349982	3	-	EF115541	528	GTCAAAATACCCAATATCTTGC	IIIIIIIIIIIIIIIIIIIIII	0	21:T>G
349985	88	-	EF115541	528	TTCAAAATACCCAATATCTTGC	IIIIIIIIIIIIIIIIIIIIII	0
353364	3	-	EF115541	528	TTTAAAATACCCAATATCTTGC	IIIIIIIIIIIIIIIIIIIIII	0	19:C>T
442066	10	-	EF115541	528	TTCAAAATACCCAATATCT	IIIIIIIIIIIIIIIIIII	0
38558	12	-	EF115541	529	TAAAAATACCCAATATCTTGCT	IIIIIIIIIIIIIIIIIIIIII	0	20:C>A
38794	125	-	EF115541	529	TCAAAATACCCAATATCTTGCT	IIIIIIIIIIIIIIIIIIIIII	0
38902	1	-	EF115541	529	TTAAAATACCCAATATCTTGCT	IIIIIIIIIIIIIIIIIIIIII	0	20:C>T
127981	2	-	EF115541	529	TCAAAATACCCAATATCT	IIIIIIIIIIIIIIIIII	0
201857	2	-	EF115541	529	TAAAAATACCCAATATCTTGC	IIIIIIIIIIIIIIIIIIIII	0	19:C>A
202095	31	-	EF115541	529	TCAAAATACCCAATATCTTGC	IIIIIIIIIIIIIIIIIIIII	0
202199	6	-	EF115541	529	TTAAAATACCCAATATCTTGC	IIIIIIIIIIIIIIIIIIIII	0	19:C>T
251213	1	-	EF115541	529	TCAAAATACCCAATATCTTGCTA	IIIIIIIIIIIIIIIIIIIIIII	0
321180	17	-	EF115541	529	TCAAAATACCCAATATCTT	IIIIIIIIIIIIIIIIIII	0
354106	10	-	EF115541	529	TCAAAATACCCAATATCTTG	IIIIIIIIIIIIIIIIIIII	0
287094	2	-	EF115541	530	CAAAATACCCAATATCTT	IIIIIIIIIIIIIIIIII	0
360083	4	-	EF115541	530	CAAAATACCCAATATCTTGC	IIIIIIIIIIIIIIIIIIII	0
360085	1	-	EF115541	530	TAAAATACCCAATATCTTGC	IIIIIIIIIIIIIIIIIIII	0	19:C>T
422983	2	-	EF115541	530	AAAAATACCCAATATCTTGCT	IIIIIIIIIIIIIIIIIIIII	0	20:C>A
422995	18	-	EF115541	530	CAAAATACCCAATATCTTGCT	IIIIIIIIIIIIIIIIIIIII	0
423002	1	-	EF115541	530	TAAAATACCCAATATCTTGCT	IIIIIIIIIIIIIIIIIIIII	0	20:C>T
439521	1	-	EF115541	531	AAAATACCCAATATCTTGCT	IIIIIIIIIIIIIIIIIIII	0
214471	1	-	EF115541	532	AAATACCCAATATCTTGCT	IIIIIIIIIIIIIIIIIII	0
400139	1	-	EF115541	534	ATACCCAATATCTTGCTAG	IIIIIIIIIIIIIIIIIII	0
428638	1	-	EF115541	540	AATATCTTGCTAGAACAAGATAT	IIIIIIIIIIIIIIIIIIIIIII	0
314990	1	-	EF115541	544	TCTTGCTAGAACAAGAT	IIIIIIIIIIIIIIIII	0
19511	1	-	EF115541	550	TAGAACAAGATATTGGGTATTT	IIIIIIIIIIIIIIIIIIIIII	0
366274	1	-	EF115541	552	GAACAAGATATTGGGTAT	IIIIIIIIIIIIIIIIII	0
150656	1	-	EF115541	553	AACAAGATATTGGGTAT	IIIIIIIIIIIIIIIII	0
636	2	+	EF115541	555	CAAGATATTGGGTATTTTTAA	IIIIIIIIIIIIIIIIIIIII	0	19:G>A,20:T>A
332524	1	+	EF115541	555	CAAGATATTGGGTATTTTTAAA	IIIIIIIIIIIIIIIIIIIIII	0	19:G>A,20:T>A,21:C>A
353884	1	+	EF115541	555	CAAGATATTGGGTATTTTTA	IIIIIIIIIIIIIIIIIIII	0	19:G>A
400353	1	+	EF115541	555	CAAGATATTGGGTATTTTTAAAA	IIIIIIIIIIIIIIIIIIIIIII	0	19:G>A,20:T>A,21:C>A,22:T>A
431611	1	-	EF115541	564	GGGTATTTTTGTCTTTTCTTT	IIIIIIIIIIIIIIIIIIIII	0
203242	1	-	EF115541	572	TTGTCTTTTCTTTCTTCAAA	IIIIIIIIIIIIIIIIIIII	0
71021	1	-	EF115541	573	TGTCTTTTCTTTCTTCAAAAA	IIIIIIIIIIIIIIIIIIIII	0
8568	1	-	EF115541	577	TTTTCTTTCTTCAAAAATTCTTA	IIIIIIIIIIIIIIIIIIIIIII	0
106899	1	-	EF115541	578	TTTCTTTCTTCAAAAATTCTT	IIIIIIIIIIIIIIIIIIIII	0
210638	2	-	EF115541	578	TTTCTTTCTTCAAAAATTCTTA	IIIIIIIIIIIIIIIIIIIIII	0
49266	2	-	EF115541	579	TTCTTTCTTCAAAAATTCTTAT	IIIIIIIIIIIIIIIIIIIIII	0
83574	1	-	EF115541	579	TTCTTTCTTCAAAAATTCTT	IIIIIIIIIIIIIIIIIIII	0
63622	1	-	EF115541	580	TCTTTCTTCAAAAATTCTT	IIIIIIIIIIIIIIIIIII	0
273473	2	-	EF115541	580	TCTTTCTTCAAAAATTCTTA	IIIIIIIIIIIIIIIIIIII	0
104076	2	-	EF115541	581	CTTTCTTCAAAAATTCTTATATG	IIIIIIIIIIIIIIIIIIIIIII	0
232957	2	-	EF115541	581	CTTTCTTCAAAAATTCTTA	IIIIIIIIIIIIIIIIIII	0
102762	1	-	EF115541	582	TTTCTTCAAAAATTCTTATA	IIIIIIIIIIIIIIIIIIII	0
312632	1	-	EF115541	582	TTTCTTCAAAAATTCTTATAT	IIIIIIIIIIIIIIIIIIIII	0
319332	1	-	EF115541	582	TTTCTTCAAAAATTCTTATATG	IIIIIIIIIIIIIIIIIIIIII	0
338018	1	-	EF115541	582	TTTCTTCAAAAATTCTTAT	IIIIIIIIIIIIIIIIIII	0
373806	1	-	EF115541	583	TTCTTCAAAAATTCTTATATG	IIIIIIIIIIIIIIIIIIIII	0
92716	1	-	EF115541	584	TCTTCAAAAATTCTTATATG	IIIIIIIIIIIIIIIIIIII	0
352028	1	-	EF115541	584	TCTTCAAAAATTCTTATATGTTA	IIIIIIIIIIIIIIIIIIIIIII	0
39641	1	-	EF115541	585	CTTCAAAAATTCTTATAT	IIIIIIIIIIIIIIIIII	0
373281	1	-	EF115541	585	TTTCAAAAATTCTTATATGT	IIIIIIIIIIIIIIIIIIII	0	19:C>T
218605	1	-	EF115541	586	TTCAAAAATTCTTATATGTT	IIIIIIIIIIIIIIIIIIII	0
34011	1	-	EF115541	587	TCAAAAATTCTTATATGT	IIIIIIIIIIIIIIIIII	0
123523	2	-	EF115541	587	TCAAAAATTCTTATATG	IIIIIIIIIIIIIIIII	0
201483	1	-	EF115541	596	CTTATATGTTAGCAGAAAA	IIIIIIIIIIIIIIIIIII	0
278626	1	-	EF115541	603	GTTAGCAGAAAAACCTTA	IIIIIIIIIIIIIIIIII	0
380434	1	-	EF115541	603	GTTAGCAGAAAAACCTTATC	IIIIIIIIIIIIIIIIIIII	0
188	1	-	EF115541	605	TAGCAGAAAAACCTTATCCATT	IIIIIIIIIIIIIIIIIIIIII	0
121907	1	-	EF115541	619	TATCCATTAATAGCTGGAACTT	IIIIIIIIIIIIIIIIIIIIII	0
27790	1	-	EF115541	624	ATTAATAGCTGGAACTTCAA	IIIIIIIIIIIIIIIIIIII	0
263117	1	-	EF115541	624	ATTAATAGCTGGAACTTCA	IIIIIIIIIIIIIIIIIII	0
137887	1	+	EF115541	632	CTGGAACTTCAACAGCAGCT	IIIIIIIIIIIIIIIIIIII	0
219637	1	+	EF115541	633	TGGAACTTCAACAGCAGCTAA	IIIIIIIIIIIIIIIIIIIII	0
444398	1	-	EF115541	639	TTCAACAGCAGCTAAGTCTAG	IIIIIIIIIIIIIIIIIIIII	0
347908	1	-	EF115541	640	TCAACAGCAGCTAAGTCTAGAG	IIIIIIIIIIIIIIIIIIIIII	0
66999	1	-	EF115541	641	CAACAGCAGCTAAGTCTA	IIIIIIIIIIIIIIIIII	0
148679	1	-	EF115541	641	CAACAGCAGCTAAGTCT	IIIIIIIIIIIIIIIII	0
231343	1	-	EF115541	641	CAACAGCAGCTAAGTCTAG	IIIIIIIIIIIIIIIIIII	0
285952	1	-	EF115541	642	AACAGCAGCTAAGTCTAGAGG	IIIIIIIIIIIIIIIIIIIII	0
193245	1	+	EF115541	655	TCTAGAGGGAAGTTGTGAGCA	IIIIIIIIIIIIIIIIIIIII	0
18913	1	+	EF115541	657	TAGAGGGAAGTTGTGAGCATT	IIIIIIIIIIIIIIIIIIIII	0
4009	1	-	EF115541	666	GTTGTGAGCATTACGTTCGT	IIIIIIIIIIIIIIIIIIII	0
385221	1	-	EF115541	667	TTGTGAGCATTACGTTCGTGCATT	IIIIIIIIIIIIIIIIIIIIIIII	0
365216	2	-	EF115541	669	GTGAGCATTACGTTCGTGCAT	IIIIIIIIIIIIIIIIIIIII	0
390966	1	-	EF115541	669	GTGAGCATTACGTTCGTGC	IIIIIIIIIIIIIIIIIII	0
245936	3	-	EF115541	670	TGAGCATTACGTTCGTGCAT	IIIIIIIIIIIIIIIIIIII	0
235554	1	-	EF115541	672	AGCATTACGTTCGTGCAT	IIIIIIIIIIIIIIIIII	0
414074	2	-	EF115541	674	CATTACGTTCGTGCATTACTT	IIIIIIIIIIIIIIIIIIIII	0
29534	1	+	EF115541	676	TTACGTTCGTGCATTACTTCCA	IIIIIIIIIIIIIIIIIIIIII	0
116855	2	-	EF115541	677	TACGTTCGTGCATTACTTCCAT	IIIIIIIIIIIIIIIIIIIIII	0
224914	1	-	EF115541	677	TACGTTCGTGCATTACT	IIIIIIIIIIIIIIIII	0
427250	1	-	EF115541	677	TACGTTCGTGCATTACTTCCA	IIIIIIIIIIIIIIIIIIIII	0
62224	1	-	EF115541	678	ACGTTCGTGCATTACTTCCATA	IIIIIIIIIIIIIIIIIIIIII	0
194332	1	-	EF115541	678	ACGTTCGTGCATTACTTCCA	IIIIIIIIIIIIIIIIIIII	0
256860	4	-	EF115541	678	ACGTTCGTGCATTACTTCCAT	IIIIIIIIIIIIIIIIIIIII	0
222797	1	-	EF115541	679	CGTTCGTGCATTACTTCCAT	IIIIIIIIIIIIIIIIIIII	0
212911	3	-	EF115541	680	GTTCGTGCATTACTTCCAT	IIIIIIIIIIIIIIIIIII	0
423453	1	-	EF115541	680	GTTCGTGCATTACTTCCATA	IIIIIIIIIIIIIIIIIIII	0
291872	1	-	EF115541	683	CGTGCATTACTTCCATAC	IIIIIIIIIIIIIIIIII	0
125145	1	-	EF115541	684	GTGCATTACTTCCATACCA	IIIIIIIIIIIIIIIIIII	0
125844	1	-	EF115541	713	GGTTGATGATATCAGCCCAAG	IIIIIIIIIIIIIIIIIIIII	0
408186	2	-	EF115541	713	GGTTGATGATATCAGCCCAAGT	IIIIIIIIIIIIIIIIIIIIII	0
286184	1	-	EF115541	714	GTTGATGATATCAGCCCAAGTAT	IIIIIIIIIIIIIIIIIIIIIII	0
113172	1	-	EF115541	715	TTGATGATATCAGCCCAAGTA	IIIIIIIIIIIIIIIIIIIII	0
114055	1	-	EF115541	715	TTGATGATATCAGCCCAAG	IIIIIIIIIIIIIIIIIII	0
248098	2	-	EF115541	715	TTGATGATATCAGCCCAAGTAT	IIIIIIIIIIIIIIIIIIIIII	0
282405	2	-	EF115541	715	TTGATGATATCAGCCCAAGT	IIIIIIIIIIIIIIIIIIII	0
116985	1	-	EF115541	716	TGATGATATCAGCCCAAGTAT	IIIIIIIIIIIIIIIIIIIII	0
142696	2	-	EF115541	716	TGATGATATCAGCCCAAGT	IIIIIIIIIIIIIIIIIII	0
247726	1	-	EF115541	716	TGATGATATCAGCCCAAG	IIIIIIIIIIIIIIIIII	0
328780	1	-	EF115541	716	TGATGATATCAGCCCAA	IIIIIIIIIIIIIIIII	0
91500	1	-	EF115541	717	GATGATATCAGCCCAAGTATTA	IIIIIIIIIIIIIIIIIIIIII	0
201881	1	-	EF115541	717	GATGATATCAGCCCAAGTA	IIIIIIIIIIIIIIIIIII	0
223457	1	-	EF115541	717	GATGATATCAGCCCAAGTAT	IIIIIIIIIIIIIIIIIIII	0
433608	1	-	EF115541	717	GATGATATCAGCCCAAGTATT	IIIIIIIIIIIIIIIIIIIII	0
240644	2	-	EF115541	718	ATGATATCAGCCCAAGTAT	IIIIIIIIIIIIIIIIIII	0
428244	1	-	EF115541	718	ATGATATCAGCCCAAGT	IIIIIIIIIIIIIIIII	0
40816	1	-	EF115541	720	GATATCAGCCCAAGTATT	IIIIIIIIIIIIIIIIII	0
178729	1	-	EF115541	720	GATATCAGCCCAAGTATTAATAA	IIIIIIIIIIIIIIIIIIIIIII	0
13923	1	-	EF115541	721	ATATCAGCCCAAGTATTAAT	IIIIIIIIIIIIIIIIIIII	0
289757	1	-	EF115541	721	ATATCAGCCCAAGTATTAATA	IIIIIIIIIIIIIIIIIIIII	0
323288	1	-	EF115541	721	ATATCAGCCCAAGTATTAATAACG	IIIIIIIIIIIIIIIIIIIIIIII	0
373862	1	-	EF115541	721	ATATCAGCCCAAGTATT	IIIIIIIIIIIIIIIII	0
393906	1	-	EF115541	721	ATATCAGCCCAAGTATTAATAA	IIIIIIIIIIIIIIIIIIIIII	0
437871	1	-	EF115541	721	ATATCAGCCCAAGTATTAA	IIIIIIIIIIIIIIIIIII	0
219981	1	-	EF115541	722	TATCAGCCCAAGTATTAATAAC	IIIIIIIIIIIIIIIIIIIIII	0
402264	1	-	EF115541	722	TATCAGCCCAAGTATTAATAACG	IIIIIIIIIIIIIIIIIIIIIII	0
168616	1	-	EF115541	723	ATCAGCCCAAGTATTAATAA	IIIIIIIIIIIIIIIIIIII	0
170512	3	-	EF115541	723	ATCAGCCCAAGTATTAATAACG	IIIIIIIIIIIIIIIIIIIIII	0
347554	1	-	EF115541	723	ATCAGCCCAAGTATTAA	IIIIIIIIIIIIIIIII	0
411665	1	-	EF115541	723	ATCAGCCCAAGTATTAATAACGC	IIIIIIIIIIIIIIIIIIIIIII	0
7237	1	-	EF115541	724	TCAGCCCAAGTATTAATAACGC	IIIIIIIIIIIIIIIIIIIIII	0
110752	1	-	EF115541	724	TCAGCCCAAGTATTAATAACG	IIIIIIIIIIIIIIIIIIIII	0
213949	3	-	EF115541	724	TCAGCCCAAGTATTAATA	IIIIIIIIIIIIIIIIII	0
267740	1	-	EF115541	724	TCAGCCCAAGTATTAATAAC	IIIIIIIIIIIIIIIIIIII	0
295475	2	-	EF115541	724	TCAGCCCAAGTATTAAT	IIIIIIIIIIIIIIIII	0
191415	1	-	EF115541	725	CAGCCCAAGTATTAATAACGC	IIIIIIIIIIIIIIIIIIIII	0
343252	7	-	EF115541	725	CAGCCCAAGTATTAATAACG	IIIIIIIIIIIIIIIIIIII	0
345215	1	-	EF115541	725	CAGCCCAAGTATTAATAACGCG	IIIIIIIIIIIIIIIIIIIIII	0
432108	4	-	EF115541	725	CAGCCCAAGTATTAATA	IIIIIIIIIIIIIIIII	0
120748	1	-	EF115541	726	AGCCCAAGTATTAATAACGCG	IIIIIIIIIIIIIIIIIIIII	0
370113	2	-	EF115541	726	AGCCCAAGTATTAATAACG	IIIIIIIIIIIIIIIIIII	0
58450	2	-	EF115541	727	GCCCAAGTATTAATAAC	IIIIIIIIIIIIIIIII	0
89155	1	-	EF115541	728	CCCAAGTATTAATAACG	IIIIIIIIIIIIIIIII	0
259390	1	-	EF115541	730	CAAGTATTAATAACGCGACCT	IIIIIIIIIIIIIIIIIIIII	0
277918	2	-	EF115541	730	CAAGTATTAATAACGCGACCTTG	IIIIIIIIIIIIIIIIIIIIIII	0
247404	1	-	EF115541	731	AAGTATTAATAACGCGACCT	IIIIIIIIIIIIIIIIIIII	0
29966	1	-	EF115541	734	TATTAATAACGCGACCTT	IIIIIIIIIIIIIIIIII	0
213962	1	-	EF115541	735	ATTAATAACGCGACCTTGAC	IIIIIIIIIIIIIIIIIIII	0
66381	1	-	EF115541	736	TTAATAACGCGACCTTGA	IIIIIIIIIIIIIIIIII	0
195328	1	-	EF115541	736	TTAATAACGCGACCTTGACT	IIIIIIIIIIIIIIIIIIII	0
210620	1	-	EF115541	737	TAATAACGCGACCTTGAC	IIIIIIIIIIIIIIIIII	0
378405	1	-	EF115541	737	TAATAACGCGACCTTGACTAT	IIIIIIIIIIIIIIIIIIIII	0
18551	1	-	EF115541	740	TAACGCGACCTTGACTATCAA	IIIIIIIIIIIIIIIIIIIII	0
316522	2	-	EF115541	740	TAACGCGACCTTGACTAT	IIIIIIIIIIIIIIIIII	0
405922	1	-	EF115541	740	TAACGCGACCTTGACTA	IIIIIIIIIIIIIIIII	0
258131	1	-	EF115541	741	AACGCGACCTTGACTAT	IIIIIIIIIIIIIIIII	0
423051	1	-	EF115541	747	ACATTGACTATCAACTACAGATT	IIIIIIIIIIIIIIIIIIIIIII	0	20:C>A
170665	3	-	EF115541	749	CTTGACTATCAACTACAGAT	IIIIIIIIIIIIIIIIIIII	0
88462	1	-	EF115541	750	TTGACTATCAACTACAGATTGGT	IIIIIIIIIIIIIIIIIIIIIII	0
336914	1	-	EF115541	752	GACTATCAACTACAGATTG	IIIIIIIIIIIIIIIIIII	0
432992	1	-	EF115541	752	GACTATCAACTACAGATTGGT	IIIIIIIIIIIIIIIIIIIII	0
197480	1	-	EF115541	753	ACTATCAACTACAGATTGG	IIIIIIIIIIIIIIIIIII	0
331448	1	-	EF115541	753	ACTATCAACTACAGATTG	IIIIIIIIIIIIIIIIII	0
435872	2	-	EF115541	753	ACTATCAACTACAGATTGGTTG	IIIIIIIIIIIIIIIIIIIIII	0
85074	1	-	EF115541	761	CTACAGATTGGTTGAAATTGAAA	IIIIIIIIIIIIIIIIIIIIIII	0
7987	1	-	EF115541	790	AGGTTGAAAGCCATAGTACTA	IIIIIIIIIIIIIIIIIIIII	0
110826	1	-	EF115541	791	GGTTGAAAGCCATAGTA	IIIIIIIIIIIIIIIII	0
337216	2	-	EF115541	792	GTTGAAAGCCATAGTACT	IIIIIIIIIIIIIIIIII	0
283263	2	-	EF115541	793	TTGAAAGCCATAGTACTA	IIIIIIIIIIIIIIIIII	0
365272	1	-	EF115541	793	TTGAAAGCCATAGTACT	IIIIIIIIIIIIIIIII	0
409488	2	-	EF115541	796	AAAGCCATAGTACTAATACCT	IIIIIIIIIIIIIIIIIIIII	0
10000	1	-	EF115541	798	AGACATAGTACTAATACCTAAAG	IIIIIIIIIIIIIIIIIIIIIII	0	20:C>A
22159	1	-	EF115541	799	GCCATAGTACTAATACCT	IIIIIIIIIIIIIIIIII	0
78293	2	-	EF115541	801	CATAGTACTAATACCTA	IIIIIIIIIIIIIIIII	0
144784	1	-	EF115541	811	ATACCTAAAGCAGTGAACCAGA	IIIIIIIIIIIIIIIIIIIIII	0
341689	1	-	EF115541	815	CTAAAGCAGTGAACCAGATTC	IIIIIIIIIIIIIIIIIIIII	0
391050	1	-	EF115541	815	CTAAAGCAGTGAACCAGATTCCT	IIIIIIIIIIIIIIIIIIIIIII	0
326697	1	-	EF115541	817	AAAGCAGTGAACCAGATTCCT	IIIIIIIIIIIIIIIIIIIII	0
430700	1	-	EF115541	817	AAAGCAGTGAACCAGATTCCTA	IIIIIIIIIIIIIIIIIIIIII	0
325974	2	-	EF115541	818	AAGCAGTGAACCAGATTCCT	IIIIIIIIIIIIIIIIIIII	0
17154	1	-	EF115541	822	AGTGAACCAGATTCCTACT	IIIIIIIIIIIIIIIIIII	0
139500	1	-	EF115541	823	GTGAACCAGATTCCTACTACAGG	IIIIIIIIIIIIIIIIIIIIIII	0
439992	3	-	EF115541	824	TGAACCAGATTCCTACTACAGG	IIIIIIIIIIIIIIIIIIIIII	0
71224	1	-	EF115541	825	GAACCAGATTCCTACTACAG	IIIIIIIIIIIIIIIIIIII	0
72547	1	-	EF115541	826	AACCAGATTCCTACTACAGG	IIIIIIIIIIIIIIIIIIII	0
68137	1	-	EF115541	827	ACCAGATTCCTACTACAG	IIIIIIIIIIIIIIIIII	0
379942	3	-	EF115541	827	ACCAGATTCCTACTACAGG	IIIIIIIIIIIIIIIIIII	0
104668	1	-	EF115541	829	CAGATTCCTACTACAGGCCA	IIIIIIIIIIIIIIIIIIII	0
296466	1	-	EF115541	829	CAGATTCCTACTACAGG	IIIIIIIIIIIIIIIII	0
2064	2	-	EF115541	830	AGATTCCTACTACAGGCCAAG	IIIIIIIIIIIIIIIIIIIII	0
197392	2	-	EF115541	830	AGATTCCTACTACAGGCCAAGC	IIIIIIIIIIIIIIIIIIIIII	0
127451	2	-	EF115541	831	GATTCCTACTACAGGCCAAGCAG	IIIIIIIIIIIIIIIIIIIIIII	0
127456	1	-	EF115541	831	TATTCCTACTACAGGCCAAGCAG	IIIIIIIIIIIIIIIIIIIIIII	0	22:G>T
127786	1	-	EF115541	831	TTTTCCTACTACAGGCCAAGCAG	IIIIIIIIIIIIIIIIIIIIIII	0	21:A>T,22:G>T
140458	1	-	EF115541	831	GATTCCTACTACAGGCCAAGC	IIIIIIIIIIIIIIIIIIIII	0
178755	1	-	EF115541	831	GATTCCTACTACAGGCCAAGCAGC	IIIIIIIIIIIIIIIIIIIIIIII	0
260192	2	-	EF115541	831	GATTCCTACTACAGGCCA	IIIIIIIIIIIIIIIIII	0
292018	6	-	EF115541	831	GATTCCTACTACAGGCCAAG	IIIIIIIIIIIIIIIIIIII	0
406393	1	-	EF115541	831	GATTCCTACTACAGGCCAA	IIIIIIIIIIIIIIIIIII	0
150238	1	-	EF115541	832	ATTCCTACTACAGGCCAAGCA	IIIIIIIIIIIIIIIIIIIII	0
156931	3	-	EF115541	832	ATTCCTACTACAGGCCAAGCAG	IIIIIIIIIIIIIIIIIIIIII	0
246947	1	-	EF115541	832	ATTCCTACTACAGGCCAA	IIIIIIIIIIIIIIIIII	0
319918	1	-	EF115541	832	ATTCCTACTACAGGCCAAGC	IIIIIIIIIIIIIIIIIIII	0
328737	4	-	EF115541	832	ATTCCTACTACAGGCCA	IIIIIIIIIIIIIIIII	0
398167	3	-	EF115541	832	ATTCCTACTACAGGCCAAGCAGC	IIIIIIIIIIIIIIIIIIIIIII	0
411954	7	-	EF115541	832	ATTCCTACTACAGGCCAAG	IIIIIIIIIIIIIIIIIII	0
61226	4	-	EF115541	833	TTCCTACTACAGGCCAAGCA	IIIIIIIIIIIIIIIIIIII	0
189516	7	-	EF115541	833	TTCCTACTACAGGCCAAG	IIIIIIIIIIIIIIIIII	0
245952	6	-	EF115541	833	TTCCTACTACAGGCCAAGCAGC	IIIIIIIIIIIIIIIIIIIIII	0
270098	1	-	EF115541	833	TTCCTACTACAGGCCAA	IIIIIIIIIIIIIIIII	0
296584	3	-	EF115541	833	TTCCTACTACAGGCCAAGC	IIIIIIIIIIIIIIIIIII	0
339965	2	-	EF115541	833	TTCCTACTACAGGCCAAGCAGCC	IIIIIIIIIIIIIIIIIIIIIII	0
349628	6	-	EF115541	833	TTCCTACTACAGGCCAAGCAG	IIIIIIIIIIIIIIIIIIIII	0
53408	3	-	EF115541	834	TCCTACTACAGGCCAAGCAG	IIIIIIIIIIIIIIIIIIII	0
96885	1	-	EF115541	834	ACCTACTACAGGCCAAGCAGCC	IIIIIIIIIIIIIIIIIIIIII	0	21:T>A
96899	6	-	EF115541	834	TCCTACTACAGGCCAAGCAGCC	IIIIIIIIIIIIIIIIIIIIII	0
320511	1	-	EF115541	834	TCCTACTACAGGCCAAGC	IIIIIIIIIIIIIIIIII	0
347236	2	-	EF115541	834	TCCTACTACAGGCCAAGCAGC	IIIIIIIIIIIIIIIIIIIII	0
384233	3	-	EF115541	834	TCCTACTACAGGCCAAG	IIIIIIIIIIIIIIIII	0
157355	1	-	EF115541	835	CCTACTACAGGCCAAGC	IIIIIIIIIIIIIIIII	0
240097	1	-	EF115541	835	CCTACTACAGGCCAAGCAG	IIIIIIIIIIIIIIIIIII	0
54522	2	-	EF115541	836	CTACTACAGGCCAAGCAG	IIIIIIIIIIIIIIIIII	0
161635	1	-	EF115541	836	CTACTACAGGCCAAGCAGC	IIIIIIIIIIIIIIIIIII	0
368676	3	-	EF115541	836	CTACTACAGGCCAAGCAGCC	IIIIIIIIIIIIIIIIIIII	0
176445	1	-	EF115541	838	ACTACAGGCCAAGCAGC	IIIIIIIIIIIIIIIII	0
198639	1	-	EF115541	839	CTACAGGCCAAGCAGCC	IIIIIIIIIIIIIIIII	0
187513	1	-	EF115541	849	AGCAGCCAAGAAGAAGTG	IIIIIIIIIIIIIIIIII	0
385534	1	-	EF115541	862	AAGTGTAAAGAACGAGAGTT	IIIIIIIIIIIIIIIIIIII	0
243675	1	-	EF115541	873	ACGAGAGTTGTTGAAACTAGCAT	IIIIIIIIIIIIIIIIIIIIIII	0
349087	1	-	EF115541	873	ACGAGAGTTGTTGAAAC	IIIIIIIIIIIIIIIII	0
372925	1	-	EF115541	882	GTTGAAACTAGCATATT	IIIIIIIIIIIIIIIII	0
438971	1	-	EF115541	882	GTTGAAACTAGCATATTG	IIIIIIIIIIIIIIIIII	0
144190	1	+	EF115541	901	AAGATTAATCGGCCAAAATAA	IIIIIIIIIIIIIIIIIIIII	0
77516	1	-	EF115541	919	TAACCATGAGCAGCCACAATAT	IIIIIIIIIIIIIIIIIIIIII	0
195345	1	-	EF115541	924	ATGAGCAGCCACAATAT	IIIIIIIIIIIIIIIII	0
218185	1	-	EF115541	925	TGAGCAGCCACAATATTA	IIIIIIIIIIIIIIIIII	0
1738	3	-	EF115541	932	CCACAATATTATAAGTCTCTT	IIIIIIIIIIIIIIIIIIIII	0
26105	2	-	EF115541	933	CACAATATTATAAGTCTCTTCCT	IIIIIIIIIIIIIIIIIIIIIII	0
57367	1	-	EF115541	934	ACAATATTATAAGTCTCTTCCT	IIIIIIIIIIIIIIIIIIIIII	0
25481	31	-	EF115541	935	CAATATTATAAGTCTCTTCCT	IIIIIIIIIIIIIIIIIIIII	0
74356	2	-	EF115541	935	CAATATTATAAGTCTCTTCCTCT	IIIIIIIIIIIIIIIIIIIIIII	0
368050	11	-	EF115541	935	CAATATTATAAGTCTCTTCCTC	IIIIIIIIIIIIIIIIIIIIII	0
393323	1	-	EF115541	935	CAATATTATAAGTCTCTT	IIIIIIIIIIIIIIIIII	0
143352	1	-	EF115541	936	AATATTATAAGTCTCTTCCTCTT	IIIIIIIIIIIIIIIIIIIIIII	0
154199	3	-	EF115541	936	AATATTATAAGTCTCTTCCTC	IIIIIIIIIIIIIIIIIIIII	0
289388	7	-	EF115541	936	AATATTATAAGTCTCTTCCTCT	IIIIIIIIIIIIIIIIIIIIII	0
306072	4	-	EF115541	936	AATATTATAAGTCTCTTCCT	IIIIIIIIIIIIIIIIIIII	0
84544	4	-	EF115541	937	ATATTATAAGTCTCTTCCTCT	IIIIIIIIIIIIIIIIIIIII	0
320505	6	-	EF115541	937	ATATTATAAGTCTCTTCCTC	IIIIIIIIIIIIIIIIIIII	0
412587	6	-	EF115541	937	ATATTATAAGTCTCTTCCT	IIIIIIIIIIIIIIIIIII	0
154527	2	-	EF115541	938	TATTATAAGTCTCTTCCTCT	IIIIIIIIIIIIIIIIIIII	0
217149	2	-	EF115541	938	TATTATAAGTCTCTTCCTCTT	IIIIIIIIIIIIIIIIIIIII	0
217484	1	-	EF115541	938	ATTTATAAGTCTCTTCCTCTT	IIIIIIIIIIIIIIIIIIIII	0	19:A>T,20:T>A
324422	3	-	EF115541	938	TATTATAAGTCTCTTCCT	IIIIIIIIIIIIIIIIII	0
431721	3	-	EF115541	938	TATTATAAGTCTCTTCCTC	IIIIIIIIIIIIIIIIIII	0
58540	3	-	EF115541	939	ATTATAAGTCTCTTCCTCTT	IIIIIIIIIIIIIIIIIIII	0
142320	4	-	EF115541	939	ATTATAAGTCTCTTCCTC	IIIIIIIIIIIIIIIIII	0
152005	2	-	EF115541	939	ATTATAAGTCTCTTCCTCTTGA	IIIIIIIIIIIIIIIIIIIIII	0
205800	5	-	EF115541	939	ATTATAAGTCTCTTCCT	IIIIIIIIIIIIIIIII	0
335188	11	-	EF115541	939	ATTATAAGTCTCTTCCTCT	IIIIIIIIIIIIIIIIIII	0
346817	2	-	EF115541	939	ATTATAAGTCTCTTCCTCTTG	IIIIIIIIIIIIIIIIIIIII	0
116033	3	-	EF115541	940	TTATAAGTCTCTTCCTCTTG	IIIIIIIIIIIIIIIIIIII	0
141685	3	-	EF115541	940	TTATAAGTCTCTTCCTCTTGAC	IIIIIIIIIIIIIIIIIIIIII	0
335241	8	-	EF115541	940	TTATAAGTCTCTTCCTCT	IIIIIIIIIIIIIIIIII	0
425100	1	-	EF115541	940	TTATAAGTCTCTTCCTC	IIIIIIIIIIIIIIIII	0
112559	4	-	EF115541	941	TATAAGTCTCTTCCTCTTGA	IIIIIIIIIIIIIIIIIIII	0
125905	12	-	EF115541	941	TATAAGTCTCTTCCTCT	IIIIIIIIIIIIIIIII	0
183326	7	-	EF115541	941	TATAAGTCTCTTCCTCTT	IIIIIIIIIIIIIIIIII	0
347963	7	-	EF115541	941	TATAAGTCTCTTCCTCTTG	IIIIIIIIIIIIIIIIIII	0
406416	2	-	EF115541	941	TATAAGTCTCTTCCTCTTGAC	IIIIIIIIIIIIIIIIIIIII	0
53665	7	-	EF115541	942	ATAAGTCTCTTCCTCTTG	IIIIIIIIIIIIIIIIII	0
59514	2	-	EF115541	942	ATAAGTCTCTTCCTCTTGACCA	IIIIIIIIIIIIIIIIIIIIII	0
107633	4	-	EF115541	942	ATAAGTCTCTTCCTCTTGAC	IIIIIIIIIIIIIIIIIIII	0
134653	4	-	EF115541	942	ATAAGTCTCTTCCTCTT	IIIIIIIIIIIIIIIII	0
199505	10	-	EF115541	942	ATAAGTCTCTTCCTCTTGA	IIIIIIIIIIIIIIIIIII	0
313368	1	-	EF115541	942	ATAAGTCTCTTCCTCTTGACCAAA	IIIIIIIIIIIIIIIIIIIIIIII	0
419570	1	-	EF115541	942	TTAAGTCTCTTCCTCTTGACCAA	IIIIIIIIIIIIIIIIIIIIIII	0	22:A>T
43997	2	-	EF115541	943	TAAGTCTCTTCCTCTTGA	IIIIIIIIIIIIIIIIII	0
125712	2	-	EF115541	943	TAAGTCTCTTCCTCTTG	IIIIIIIIIIIIIIIII	0
151155	3	-	EF115541	943	TAAGTCTCTTCCTCTTGAC	IIIIIIIIIIIIIIIIIII	0
188199	3	-	EF115541	943	TAAGTCTCTTCCTCTTGACCA	IIIIIIIIIIIIIIIIIIIII	0
188529	1	-	EF115541	943	ATAGTCTCTTCCTCTTGACCA	IIIIIIIIIIIIIIIIIIIII	0	19:A>T,20:T>A
206059	2	-	EF115541	943	TAAGTCTCTTCCTCTTGACCAAA	IIIIIIIIIIIIIIIIIIIIIII	0
358112	1	-	EF115541	943	TAAGTCTCTTCCTCTTGACC	IIIIIIIIIIIIIIIIIIII	0
439262	1	-	EF115541	943	TAAGTCTCTTCCTCTTGACCAA	IIIIIIIIIIIIIIIIIIIIII	0
77531	5	-	EF115541	944	AAGTCTCTTCCTCTTGACCAAA	IIIIIIIIIIIIIIIIIIIIII	0
78582	1	-	EF115541	944	AATTCTCTTCCTCTTGACCAAA	IIIIIIIIIIIIIIIIIIIIII	0	19:G>T
229718	1	-	EF115541	944	AAGTCTCTTCCTCTTGACCAAAT	IIIIIIIIIIIIIIIIIIIIIII	0
272071	4	-	EF115541	944	AAGTCTCTTCCTCTTGACCAA	IIIIIIIIIIIIIIIIIIIII	0
442209	3	-	EF115541	944	AAGTCTCTTCCTCTTGACCA	IIIIIIIIIIIIIIIIIIII	0
36888	1	-	EF115541	945	AGTCTCTTCCTCTTGACCA	IIIIIIIIIIIIIIIIIII	0
376353	1	-	EF115541	945	AGTCTCTTCCTCTTGACCAAA	IIIIIIIIIIIIIIIIIIIII	0
419197	1	-	EF115541	946	GTCTCTTCCTCTTGACCAAA	IIIIIIIIIIIIIIIIIIII	0
444604	1	-	EF115541	947	TCTCTTCCTCTTGACCAAA	IIIIIIIIIIIIIIIIIII	0
220151	1	-	EF115541	949	TCTTCCTCTTGACCAAATT	IIIIIIIIIIIIIIIIIII	0
231520	1	-	EF115541	949	TCTTCCTCTTGACCAAATTTG	IIIIIIIIIIIIIIIIIIIII	0
64764	1	-	EF115541	950	CTTCCTCTTGACCAAATTTG	IIIIIIIIIIIIIIIIIIII	0
178920	1	-	EF115541	950	CTTCCTCTTGACCAAATTT	IIIIIIIIIIIIIIIIIII	0
274177	2	-	EF115541	950	CTTCCTCTTGACCAAATTTGT	IIIIIIIIIIIIIIIIIIIII	0
284150	1	-	EF115541	950	CTTCCTCTTGACCAAATT	IIIIIIIIIIIIIIIIII	0
292240	1	-	EF115541	950	CTTCCTCTTGACCAAATTTGTAA	IIIIIIIIIIIIIIIIIIIIIII	0
128944	1	-	EF115541	951	TTCCTCTTGACCAAATTTGTAA	IIIIIIIIIIIIIIIIIIIIII	0
90547	1	-	EF115541	952	TCCTCTTGACCAAATTT	IIIIIIIIIIIIIIIII	0
139537	1	-	EF115541	968	TGTAACCCTCATTAGCAG	IIIIIIIIIIIIIIIIII	0
431783	1	-	EF115541	971	AACCCTCATTAGCAGATTC	IIIIIIIIIIIIIIIIIII	0
443722	1	-	EF115541	973	CCCTCATTAGCAGATTCATTT	IIIIIIIIIIIIIIIIIIIII	0
56428	1	-	EF115541	974	CCTCATTAGCAGATTCATTT	IIIIIIIIIIIIIIIIIIII	0
315265	1	-	EF115541	975	CTCATTAGCAGATTCATTTT	IIIIIIIIIIIIIIIIIIII	0
313536	1	-	EF115541	979	TTAGCAGATTCATTTTCAGTAGT	IIIIIIIIIIIIIIIIIIIIIII	0
397093	1	-	EF115541	980	TAGCAGATTCATTTTCAGTA	IIIIIIIIIIIIIIIIIIII	0
313273	1	-	EF115541	982	GCAGATTCATTTTCAGTAGT	IIIIIIIIIIIIIIIIIIII	0
124556	1	-	EF115541	984	AGATTCATTTTCAGTAG	IIIIIIIIIIIIIIIII	0
299310	1	-	EF115541	985	GATTCATTTTCAGTAGTT	IIIIIIIIIIIIIIIIII	0
86469	2	-	EF115541	986	ATTCATTTTCAGTAGTTT	IIIIIIIIIIIIIIIIII	0
248291	2	-	EF115541	986	ATTCATTTTCAGTAGTTTCCC	IIIIIIIIIIIIIIIIIIIII	0
15924	3	-	EF115541	987	TTCATTTTCAGTAGTTTCCCT	IIIIIIIIIIIIIIIIIIIII	0
48436	3	-	EF115541	992	TTTCAGTAGTTTCCCTGATC	IIIIIIIIIIIIIIIIIIII	0
44999	1	-	EF115541	998	TAGTTTCCCTGATCAAAC	IIIIIIIIIIIIIIIIII	0
113722	1	-	EF115541	998	TAGTTTCCCTGATCAAACTAGAGG	IIIIIIIIIIIIIIIIIIIIIIII	0
46161	1	-	EF115541	1001	TTTCCCTGATCAAACTAG	IIIIIIIIIIIIIIIIII	0
174022	1	-	EF115541	1002	TTCCCTGATCAAACTAGAG	IIIIIIIIIIIIIIIIIII	0
160634	1	-	EF115541	1003	TCCCTGATCAAACTAGAGGT	IIIIIIIIIIIIIIIIIIII	0
306181	1	+	EF115541	1017	AGAGGTTACCAAGGAACCAAA	IIIIIIIIIIIIIIIIIIIII	0	19:T>A,20:G>A
309849	1	-	EF115541	1017	AGAGGTTACCAAGGAACCATGC	IIIIIIIIIIIIIIIIIIIIII	0
217556	1	-	EF115541	1025	CCAAGGAACCATGCATAG	IIIIIIIIIIIIIIIIII	0
401972	1	-	EF115541	1025	CCAAGGAACCATGCATAGCACTG	IIIIIIIIIIIIIIIIIIIIIII	0
142435	1	+	EF115541	1044	ACTGAATAGGGAACCGCCGAA	IIIIIIIIIIIIIIIIIIIII	0
237494	1	-	EF115541	1050	GAGGGAACCGCCGAATACAC	IIIIIIIIIIIIIIIIIIII	0	19:T>G
336489	1	-	EF115541	1050	TAGGGAACCGCCGAATACACCA	IIIIIIIIIIIIIIIIIIIIII	0
335615	2	-	EF115541	1055	AACCGCCGAATACACCAG	IIIIIIIIIIIIIIIIII	0
61308	1	-	EF115541	1056	ACCGCCGAATACACCAGCTA	IIIIIIIIIIIIIIIIIIII	0
83137	1	-	EF115541	1060	CCGAATACACCAGCTACACCTA	IIIIIIIIIIIIIIIIIIIIII	0
277634	1	-	EF115541	1060	CCGAATACACCAGCTACACCT	IIIIIIIIIIIIIIIIIIIII	0
26613	6	-	EF115541	1061	CGAATACACCAGCTACACCT	IIIIIIIIIIIIIIIIIIII	0
155650	1	-	EF115541	1061	CGAATACACCAGCTACACCTA	IIIIIIIIIIIIIIIIIIIII	0
196504	3	-	EF115541	1061	CGAATACACCAGCTACAC	IIIIIIIIIIIIIIIIII	0
201847	1	-	EF115541	1061	CGAATACACCAGCTACACCTAAC	IIIIIIIIIIIIIIIIIIIIIII	0
287384	1	-	EF115541	1062	GAATACACCAGCTACACCT	IIIIIIIIIIIIIIIIIII	0
328144	1	-	EF115541	1062	GAATACACCAGCTACACCTAA	IIIIIIIIIIIIIIIIIIIII	0
393201	1	-	EF115541	1062	GAATACACCAGCTACACC	IIIIIIIIIIIIIIIIII	0
85518	1	-	EF115541	1063	AATACACCAGCTACACCT	IIIIIIIIIIIIIIIIII	0
231087	1	-	EF115541	1063	AATACACCAGCTACACCTA	IIIIIIIIIIIIIIIIIII	0
246864	2	-	EF115541	1063	AATACACCAGCTACACCTAACAT	IIIIIIIIIIIIIIIIIIIIIII	0
11359	2	-	EF115541	1064	ATACACCAGCTACACCTAACATG	IIIIIIIIIIIIIIIIIIIIIII	0
162337	4	-	EF115541	1064	ATACACCAGCTACACCTAAC	IIIIIIIIIIIIIIIIIIII	0
274772	7	-	EF115541	1064	ATACACCAGCTACACCTAACAT	IIIIIIIIIIIIIIIIIIIIII	0
336792	2	-	EF115541	1064	ATACACCAGCTACACCT	IIIIIIIIIIIIIIIII	0
409805	1	-	EF115541	1064	ATACACCAGCTACACCTAACATGT	IIIIIIIIIIIIIIIIIIIIIIII	0
438540	2	-	EF115541	1064	ATACACCAGCTACACCTAACA	IIIIIIIIIIIIIIIIIIIII	0
94692	3	-	EF115541	1065	TACACCAGCTACACCTAACA	IIIIIIIIIIIIIIIIIIII	0
222856	1	-	EF115541	1065	TACACCAGCTACACCTAA	IIIIIIIIIIIIIIIIII	0
304410	7	-	EF115541	1065	TACACCAGCTACACCTAACAT	IIIIIIIIIIIIIIIIIIIII	0
304544	1	-	EF115541	1065	TACACCAGCTACACCTA	IIIIIIIIIIIIIIIII	0
311351	12	-	EF115541	1065	TACACCAGCTACACCTAACATG	IIIIIIIIIIIIIIIIIIIIII	0
330162	7	-	EF115541	1065	TACACCAGCTACACCTAAC	IIIIIIIIIIIIIIIIIII	0
59162	1	-	EF115541	1066	ACACCAGCTACACCTAACA	IIIIIIIIIIIIIIIIIII	0
80850	6	-	EF115541	1066	ACACCAGCTACACCTAACAT	IIIIIIIIIIIIIIIIIIII	0
205845	7	-	EF115541	1066	ACACCAGCTACACCTAACATGT	IIIIIIIIIIIIIIIIIIIIII	0
359212	1	-	EF115541	1066	ACACCAGCTACACCTAAC	IIIIIIIIIIIIIIIIII	0
369515	5	-	EF115541	1066	ACACCAGCTACACCTAACATG	IIIIIIIIIIIIIIIIIIIII	0
423000	1	-	EF115541	1066	ACACCAGCTACACCTAA	IIIIIIIIIIIIIIIII	0
29725	2	-	EF115541	1067	CACCAGCTACACCTAACAT	IIIIIIIIIIIIIIIIIII	0
125587	2	-	EF115541	1067	CACCAGCTACACCTAACATGT	IIIIIIIIIIIIIIIIIIIII	0
361512	3	-	EF115541	1067	CACCAGCTACACCTAACATG	IIIIIIIIIIIIIIIIIIII	0
49511	1	-	EF115541	1068	ACCAGCTACACCTAACATG	IIIIIIIIIIIIIIIIIII	0
227549	1	-	EF115541	1071	AGCTACACCTAACATGTGG	IIIIIIIIIIIIIIIIIII	0
268000	1	-	EF115541	1071	AGCTACACCTAACATGTGGAA	IIIIIIIIIIIIIIIIIIIII	0
412701	1	+	EF115541	1080	TAACATGTGGAATGGATGCAG	IIIIIIIIIIIIIIIIIIIII	0	20:T>G
129102	1	-	EF115541	1081	AACATGTGGAATGGATGCAT	IIIIIIIIIIIIIIIIIIII	0
238089	2	+	EF115541	1081	AACATGTGGAATGGATGCATA	IIIIIIIIIIIIIIIIIIIII	0
28491	2	+	EF115541	1082	ACATGTGGAATGGATGCATA	IIIIIIIIIIIIIIIIIIII	0
47909	1	-	EF115541	1085	TGTGGAATGGATGCATAAGGATGT	IIIIIIIIIIIIIIIIIIIIIIII	0
40271	1	-	EF115541	1086	GTGGAATGGATGCATAAGGAT	IIIIIIIIIIIIIIIIIIIII	0
166554	1	+	EF115541	1086	GTGGAATGGATGCATAAGG	IIIIIIIIIIIIIIIIIII	0
194051	1	-	EF115541	1086	GTGGAATGGATGCATAAGGATG	IIIIIIIIIIIIIIIIIIIIII	0
394117	1	-	EF115541	1087	TGGAATGGATGCATAAGGATGT	IIIIIIIIIIIIIIIIIIIIII	0
98963	1	+	EF115541	1091	ATGGATGCATAAGGATGTTG	IIIIIIIIIIIIIIIIIIII	0
245243	1	-	EF115541	1099	ATAAGGATGTTGTGCTCTG	IIIIIIIIIIIIIIIIIII	0
152945	1	-	EF115541	1100	TAAGGATGTTGTGCTCTGCCTG	IIIIIIIIIIIIIIIIIIIIII	0
107694	1	-	EF115541	1101	AAGGATGTTGTGCTCTGCCTGGA	IIIIIIIIIIIIIIIIIIIIIII	0
186812	1	-	EF115541	1101	AAGGATGTTGTGCTCTGCCTG	IIIIIIIIIIIIIIIIIIIII	0
278657	1	-	EF115541	1101	AAGGATGTTGTGCTCTG	IIIIIIIIIIIIIIIII	0
344091	1	-	EF115541	1101	AAGGATGTTGTGCTCTGCCT	IIIIIIIIIIIIIIIIIIII	0
19830	1	-	EF115541	1104	GATGTTGTGCTCTGCCTGGAA	IIIIIIIIIIIIIIIIIIIII	0
260059	1	-	EF115541	1104	GATGTTGTGCTCTGCCTG	IIIIIIIIIIIIIIIIII	0
50378	1	-	EF115541	1105	ATGTTGTGCTCTGCCTG	IIIIIIIIIIIIIIIII	0
415552	1	-	EF115541	1105	ATGTTGTGCTCTGCCTGG	IIIIIIIIIIIIIIIIII	0
111027	1	-	EF115541	1106	TGTTGTGCTCTGCCTGGAA	IIIIIIIIIIIIIIIIIII	0
305285	1	-	EF115541	1106	TGTTGTGCTCTGCCTGGAATAC	IIIIIIIIIIIIIIIIIIIIII	0
408835	1	-	EF115541	1106	TGTTGTGCTCTGCCTGGAATA	IIIIIIIIIIIIIIIIIIIII	0
266095	1	-	EF115541	1107	GTTGTGCTCTGCCTGGA	IIIIIIIIIIIIIIIII	0
123674	1	-	EF115541	1110	TTGCTCTGCCTGGAATACAATCAT	IIIIIIIIIIIIIIIIIIIIIIII	0	23:G>T
170937	2	-	EF115541	1110	GTGCTCTGCCTGGAATACAATCA	IIIIIIIIIIIIIIIIIIIIIII	0
172616	1	-	EF115541	1111	GGCTCTGCCTGGAATACAATCA	IIIIIIIIIIIIIIIIIIIIII	0	21:T>G
172618	8	-	EF115541	1111	TGCTCTGCCTGGAATACAATCA	IIIIIIIIIIIIIIIIIIIIII	0
324877	9	-	EF115541	1111	TGCTCTGCCTGGAATACAATCAT	IIIIIIIIIIIIIIIIIIIIIII	0
366075	2	-	EF115541	1111	TGCTCTGCCTGGAATACAATCATA	IIIIIIIIIIIIIIIIIIIIIIII	0
124398	13	-	EF115541	1112	GCTCTGCCTGGAATACAATCAT	IIIIIIIIIIIIIIIIIIIIII	0
287341	8	-	EF115541	1112	GCTCTGCCTGGAATACAATCA	IIIIIIIIIIIIIIIIIIIII	0
336652	3	-	EF115541	1112	GCTCTGCCTGGAATACAATCATA	IIIIIIIIIIIIIIIIIIIIIII	0
170569	3	-	EF115541	1113	CTCTGCCTGGAATACAATCAT	IIIIIIIIIIIIIIIIIIIII	0
273928	3	-	EF115541	1113	CTCTGCCTGGAATACAATCATA	IIIIIIIIIIIIIIIIIIIIII	0
406544	2	-	EF115541	1113	CTCTGCCTGGAATACAATCA	IIIIIIIIIIIIIIIIIIII	0
17170	4	-	EF115541	1114	TCTGCCTGGAATACAATCA	IIIIIIIIIIIIIIIIIII	0
38774	3	-	EF115541	1114	TCTGCCTGGAATACAATCAT	IIIIIIIIIIIIIIIIIIII	0
314915	2	-	EF115541	1114	TCTGCCTGGAATACAATCATA	IIIIIIIIIIIIIIIIIIIII	0
110798	5	-	EF115541	1115	CTGCCTGGAATACAATCAT	IIIIIIIIIIIIIIIIIII	0
138490	1	-	EF115541	1115	CTGCCTGGAATACAATCATAAAG	IIIIIIIIIIIIIIIIIIIIIII	0
151261	2	-	EF115541	1115	CTGCCTGGAATACAATCATAA	IIIIIIIIIIIIIIIIIIIII	0
320971	1	-	EF115541	1115	CTGCCTGGAATACAATCATA	IIIIIIIIIIIIIIIIIIII	0
72036	4	-	EF115541	1116	TGCCTGGAATACAATCATA	IIIIIIIIIIIIIIIIIII	0
119511	1	-	EF115541	1116	TGCCTGGAATACAATCATAAAG	IIIIIIIIIIIIIIIIIIIIII	0
199280	1	-	EF115541	1116	TGCATGGAATACAATCATAAAGT	IIIIIIIIIIIIIIIIIIIIIII	0	19:C>A
282008	3	-	EF115541	1116	TGCCTGGAATACAATCATAA	IIIIIIIIIIIIIIIIIIII	0
372232	4	-	EF115541	1116	TGCCTGGAATACAATCAT	IIIIIIIIIIIIIIIIII	0
419040	2	-	EF115541	1116	TGCCTGGAATACAATCATAAAGT	IIIIIIIIIIIIIIIIIIIIIII	0
2126	3	-	EF115541	1117	GCCTGGAATACAATCATA	IIIIIIIIIIIIIIIIII	0
110201	2	-	EF115541	1118	CCTGGAATACAATCATAA	IIIIIIIIIIIIIIIIII	0
96375	1	-	EF115541	1119	CTGGAATACAATCATAAAGT	IIIIIIIIIIIIIIIIIIII	0
290113	2	-	EF115541	1119	CTGGAATACAATCATAA	IIIIIIIIIIIIIIIII	0
384675	1	-	EF115541	1120	TGGAATACAATCATAAAG	IIIIIIIIIIIIIIIIII	0
205373	4	-	EF115541	1121	GGAATACAATCATAAAGTT	IIIIIIIIIIIIIIIIIII	0
400443	1	-	EF115541	1121	GGAATACAATCATAAAG	IIIIIIIIIIIIIIIII	0
201606	1	-	EF115541	1122	GAATACAATCATAAAGT	IIIIIIIIIIIIIIIII	0
319985	1	-	EF115541	1135	AAGTTGAAAGTACCAGAGATTC	IIIIIIIIIIIIIIIIIIIIII	0
360723	2	-	EF115541	1135	AAGTTGAAAGTACCAGAGAT	IIIIIIIIIIIIIIIIIIII	0
187382	2	-	EF115541	1136	AGTTGAAAGTACCAGAGAT	IIIIIIIIIIIIIIIIIII	0
42264	6	-	EF115541	1137	GTTGAAAGTACCAGAGA	IIIIIIIIIIIIIIIII	0
183575	1	-	EF115541	1137	GTGGAAAGTACCAGAGATTCCT	IIIIIIIIIIIIIIIIIIIIII	0	19:T>G
184695	3	-	EF115541	1137	GTTGAAAGTACCAGAGATTCCT	IIIIIIIIIIIIIIIIIIIIII	0
293027	2	-	EF115541	1137	GTTGAAAGTACCAGAGATT	IIIIIIIIIIIIIIIIIII	0
397624	1	-	EF115541	1137	GTTGAAAGTACCAGAGATTCCTA	IIIIIIIIIIIIIIIIIIIIIII	0
398790	3	-	EF115541	1137	GTTGAAAGTACCAGAGAT	IIIIIIIIIIIIIIIIII	0
20117	1	-	EF115541	1139	TGAAAGTACCAGAGATTCCT	IIIIIIIIIIIIIIIIIIII	0
124032	1	-	EF115541	1142	AAGTACCAGAGATTCCTAAAGG	IIIIIIIIIIIIIIIIIIIIII	0
110112	1	-	EF115541	1145	TTCCAGAGATTCCTAAAGGCAT	IIIIIIIIIIIIIIIIIIIIII	0	20:A>T
235517	1	-	EF115541	1145	TACCAGAGATTCCTAAAGG	IIIIIIIIIIIIIIIIIII	0
261418	1	-	EF115541	1147	TTAGAGATTCCTAAAGGCATAC	IIIIIIIIIIIIIIIIIIIIII	0	20:C>T,21:C>T
280091	1	-	EF115541	1148	CAGAGATTCCTAAAGGCAT	IIIIIIIIIIIIIIIIIII	0
405253	5	-	EF115541	1151	AGATTCCTAAAGGCATACCATC	IIIIIIIIIIIIIIIIIIIIII	0
144958	1	-	EF115541	1153	ATTCCTAAAGGCATACCATCAGA	IIIIIIIIIIIIIIIIIIIIIII	0
223966	1	-	EF115541	1153	ATTCCTAAAGGCATACCATCA	IIIIIIIIIIIIIIIIIIIII	0
393918	1	-	EF115541	1153	ATTCCTAAAGGCATACCATC	IIIIIIIIIIIIIIIIIIII	0
144872	1	-	EF115541	1155	TCCTAAAGGCATACCATC	IIIIIIIIIIIIIIIIII	0
208493	1	-	EF115541	1155	TCCTAAAGGCATACCAT	IIIIIIIIIIIIIIIII	0
257389	1	-	EF115541	1155	TCCTAAAGGCATACCATCAGAA	IIIIIIIIIIIIIIIIIIIIII	0
323553	1	-	EF115541	1155	TCCTAAAGGCATACCATCAG	IIIIIIIIIIIIIIIIIIII	0
138051	1	-	EF115541	1157	CTAAAGGCATACCATCAGAAAAG	IIIIIIIIIIIIIIIIIIIIIII	0
207055	1	-	EF115541	1161	AGGCATACCATCAGAAAAGCTT	IIIIIIIIIIIIIIIIIIIIII	0
40943	1	-	EF115541	1165	ATACCATCAGAAAAGCTTCCT	IIIIIIIIIIIIIIIIIIIII	0
212995	1	-	EF115541	1169	CATCAGAAAAGCTTCCT	IIIIIIIIIIIIIIIII	0
170765	1	-	EF115541	1175	AAAAGCTTCCTTGACCA	IIIIIIIIIIIIIIIII	0
156211	1	-	EF115541	1196	GGTAAATCAAGAAAACAG	IIIIIIIIIIIIIIIIII	0
333975	1	-	EF115541	1216	GTAGCAGCTGCAACAGG	IIIIIIIIIIIIIIIII	0
168130	1	-	EF115541	1221	AGCTGCAACAGGAGCTGAATAT	IIIIIIIIIIIIIIIIIIIIII	0
138248	1	-	EF115541	1237	GAATATGCAACAGCAATCCAA	IIIIIIIIIIIIIIIIIIIII	0
78729	2	-	EF115541	1240	TATGCAACAGCAATCCAAGG	IIIIIIIIIIIIIIIIIIII	0
286128	1	-	EF115541	1240	TATGCAACAGCAATCCAAGGACG	IIIIIIIIIIIIIIIIIIIIIII	0
99164	3	-	EF115541	1241	ATGCAACAGCAATCCAAGGACG	IIIIIIIIIIIIIIIIIIIIII	0
332541	2	-	EF115541	1241	ATGCAACAGCAATCCAAGG	IIIIIIIIIIIIIIIIIII	0
339900	1	-	EF115541	1241	ATGCAACAGCAATCCAAGGACGC	IIIIIIIIIIIIIIIIIIIIIII	0
27740	2	+	EF115541	1243	GCAACAGCAATCCAAGGACGCA	IIIIIIIIIIIIIIIIIIIIII	0
431642	1	+	EF115541	1243	GCAACAGCAATCCAAGGACGCAT	IIIIIIIIIIIIIIIIIIIIIII	0
112539	1	+	EF115541	1245	AACAGCAATCCAAGGACGCATA	IIIIIIIIIIIIIIIIIIIIII	0
423065	1	+	EF115541	1246	ACAGCAATCCAAGGACGCATA	IIIIIIIIIIIIIIIIIIIII	0
30462	1	-	EF115541	1250	CAATCCAAGGACGCATAC	IIIIIIIIIIIIIIIIII	0
94221	5	-	EF115541	1250	CAATCCAAGGACGCATA	IIIIIIIIIIIIIIIII	0
303082	1	+	EF115541	1250	CAATCCAAGGACGCATACCCA	IIIIIIIIIIIIIIIIIIIII	0
344338	2	-	EF115541	1250	CAATCCAAGGACGCATACCC	IIIIIIIIIIIIIIIIIIII	0
436483	1	-	EF115541	1250	CAATCCAAGGACGCATACC	IIIIIIIIIIIIIIIIIII	0
180585	4	-	EF115541	1251	AATCCAAGGACGCATACC	IIIIIIIIIIIIIIIIII	0
39534	1	-	EF115541	1252	ATCCAAGGACGCATACCCA	IIIIIIIIIIIIIIIIIII	0
293177	1	+	EF115541	1253	TCCAAGGACGCATACCCAGAC	IIIIIIIIIIIIIIIIIIIII	0
286633	1	-	EF115541	1254	CCAAGGACGCATACCCAGACGGA	IIIIIIIIIIIIIIIIIIIIIII	0
373164	1	-	EF115541	1254	CCAAGGACGCATACCCAGACGG	IIIIIIIIIIIIIIIIIIIIII	0
25163	1	+	EF115541	1255	CAAGGACGCATACCCAGACGG	IIIIIIIIIIIIIIIIIIIII	0
428065	1	-	EF115541	1255	CAAGGACGCATACCCAGACGG	IIIIIIIIIIIIIIIIIIIII	0
348389	2	+	EF115541	1256	AAGGACGCATACCCAGACGGA	IIIIIIIIIIIIIIIIIIIII	0
204243	1	-	EF115541	1263	CATACCCAGACGGAAACT	IIIIIIIIIIIIIIIIII	0
38520	1	-	EF115541	1284	TTCCCACTCACGACCCATA	IIIIIIIIIIIIIIIIIII	0
116874	1	-	EF115541	1285	TCCCACTCACGACCCATAT	IIIIIIIIIIIIIIIIIII	0
157236	1	-	EF115541	1285	TCCCACTCACGACCCATATAA	IIIIIIIIIIIIIIIIIIIII	0
354468	1	-	EF115541	1286	CCCACTCACGACCCATATAA	IIIIIIIIIIIIIIIIIIII	0
166533	1	-	EF115541	1287	CCACTCACGACCCATATAACA	IIIIIIIIIIIIIIIIIIIII	0
364020	1	-	EF115541	1287	CCACTCACGACCCATAT	IIIIIIIIIIIIIIIII	0
366587	1	-	EF115541	1290	CTCACGACCCATATAACAAG	IIIIIIIIIIIIIIIIIIII	0
270311	1	-	EF115541	1292	CACGACCCATATAACAAGC	IIIIIIIIIIIIIIIIIII	0
292228	1	-	EF115541	1292	CACGACCCATATAACAAGCT	IIIIIIIIIIIIIIIIIIII	0
305922	1	-	EF115541	1293	ACGACCCATATAACAAG	IIIIIIIIIIIIIIIII	0
435637	1	-	EF115541	1293	ACGACCCATATAACAAGCT	IIIIIIIIIIIIIIIIIII	0
290581	1	-	EF115541	1296	ACCCATATAACAAGCTACACC	IIIIIIIIIIIIIIIIIIIII	0
398512	1	-	EF115541	1298	CCATATAACAAGCTACACCAAGT	IIIIIIIIIIIIIIIIIIIIIII	0
381679	1	-	EF115541	1299	CATATAACAAGCTACACCAAGT	IIIIIIIIIIIIIIIIIIIIII	0
44124	1	-	EF115541	1301	TATAACAAGCTACACCAAGTA	IIIIIIIIIIIIIIIIIIIII	0
345263	1	-	EF115541	1312	ACACCAAGTAAGAAGTGTAG	IIIIIIIIIIIIIIIIIIII	0
332457	1	+	EF115541	1329	TAGAACAATTAGCTCATAAGGA	IIIIIIIIIIIIIIIIIIIIII	0
338870	1	-	EF115541	1339	AGCTCATAAGGACCACCATTGT	IIIIIIIIIIIIIIIIIIIIII	0
333336	1	-	EF115541	1353	ACCATTGTATAACCACTCATC	IIIIIIIIIIIIIIIIIIIII	0
206286	1	-	EF115541	1354	CCATTGTATAACCACTCAT	IIIIIIIIIIIIIIIIIII	0
123557	3	-	EF115541	1356	ATTGTATAACCACTCATCAA	IIIIIIIIIIIIIIIIIIII	0
276388	1	-	EF115541	1356	ATTGTATAACCACTCAT	IIIIIIIIIIIIIIIII	0
55630	1	-	EF115541	1360	TATAACCACTCATCAACA	IIIIIIIIIIIIIIIIII	0
149931	3	-	EF115541	1371	ATCAACAGATGCAGCTTCCCA	IIIIIIIIIIIIIIIIIIIII	0
319604	1	-	EF115541	1371	ATCAACAGATGCAGCTTCCC	IIIIIIIIIIIIIIIIIIII	0
400921	1	-	EF115541	1371	ATCAACAGATGCAGCTTCCCAA	IIIIIIIIIIIIIIIIIIIIII	0
31596	1	-	EF115541	1372	TCAACAGATGCAGCTTCCCAA	IIIIIIIIIIIIIIIIIIIII	0
138334	1	-	EF115541	1372	TCAACAGATGCAGCTTCCC	IIIIIIIIIIIIIIIIIII	0
282246	1	-	EF115541	1372	TCAACAGATGCAGCTTCCCAAA	IIIIIIIIIIIIIIIIIIIIII	0
348322	5	-	EF115541	1372	TCAACAGATGCAGCTTCCCA	IIIIIIIIIIIIIIIIIIII	0
72322	7	-	EF115541	1373	CAACAGATGCAGCTTCCCA	IIIIIIIIIIIIIIIIIII	0
282300	1	-	EF115541	1373	CAACAGATGCAGCTTCCCAA	IIIIIIIIIIIIIIIIIIII	0
372506	4	-	EF115541	1373	CAACAGATGCAGCTTCCC	IIIIIIIIIIIIIIIIII	0
400799	1	-	EF115541	1373	CAACAGATGCAGCTTCCCAAATT	IIIIIIIIIIIIIIIIIIIIIII	0
63591	2	-	EF115541	1374	AACAGATGCAGCTTCCC	IIIIIIIIIIIIIIIII	0
128035	1	-	EF115541	1374	AACAGATGCAGCTTCCCAA	IIIIIIIIIIIIIIIIIII	0
337866	3	-	EF115541	1374	AACAGATGCAGCTTCCCAAA	IIIIIIIIIIIIIIIIIIII	0
401040	3	-	EF115541	1374	AACAGATGCAGCTTCCCAAAT	IIIIIIIIIIIIIIIIIIIII	0
428003	12	-	EF115541	1374	AACAGATGCAGCTTCCCA	IIIIIIIIIIIIIIIIII	0
200272	3	-	EF115541	1375	ACAGATGCAGCTTCCCAA	IIIIIIIIIIIIIIIIII	0
281573	4	-	EF115541	1375	ACAGATGCAGCTTCCCA	IIIIIIIIIIIIIIIII	0
346017	1	-	EF115541	1375	ACAGATGCAGCTTCCCAAA	IIIIIIIIIIIIIIIIIII	0
158883	1	-	EF115541	1376	CAGATGCAGCTTCCCAAAT	IIIIIIIIIIIIIIIIIII	0
20209	2	-	EF115541	1377	AGATGCAGCTTCCCAAATT	IIIIIIIIIIIIIIIIIII	0
253615	2	-	EF115541	1379	ATGCAGCTTCCCAAATTGG	IIIIIIIIIIIIIIIIIII	0
286234	1	-	EF115541	1381	GCAGCTTCCCAAATTGG	IIIIIIIIIIIIIIIII	0
247875	1	-	EF115541	1393	ATTGGGTAAAAGTGCAATCCG	IIIIIIIIIIIIIIIIIIIII	0
228480	1	+	EF115541	1397	GGTAAAAGTGCAATCCGATCGCC	IIIIIIIIIIIIIIIIIIIIIII	0
217027	1	-	EF115541	1402	AAGTGCAATCCGATCGCCGCA	IIIIIIIIIIIIIIIIIIIII	0
223843	1	-	EF115541	1402	AAGTGCAATCCGATCGCCGCAG	IIIIIIIIIIIIIIIIIIIIII	0
268281	1	-	EF115541	1403	AGTGCAATCCGATCGCCG	IIIIIIIIIIIIIIIIII	0
435180	1	-	EF115541	1404	GTGCAATCCGATCGCCG	IIIIIIIIIIIIIIIII	0
140698	1	-	EF115541	1405	TGCAATCCGATCGCCGCA	IIIIIIIIIIIIIIIIII	0
266398	4	-	EF115541	1407	CAATCCGATCGCCGCAG	IIIIIIIIIIIIIIIII	0
120295	1	-	EF115541	1408	AATCCGATCGCCGCAGAA	IIIIIIIIIIIIIIIIII	0
201674	2	-	EF115541	1408	AATCCGATCGCCGCAGA	IIIIIIIIIIIIIIIII	0
200788	1	-	EF115541	1412	CGATCGCCGCAGAAGTAGGAAT	IIIIIIIIIIIIIIIIIIIIII	0
249916	1	+	EF115541	1415	TCGCCGCAGAAGTAGGAATAA	IIIIIIIIIIIIIIIIIIIII	0
153666	1	-	EF115541	1418	CCGCAGAAGTAGGAATAATAGC	IIIIIIIIIIIIIIIIIIIIII	0
299421	1	+	EF115541	1420	GCAGAAGTAGGAATAATAGCAC	IIIIIIIIIIIIIIIIIIIIII	0
45682	2	+	EF115541	1422	AGAAGTAGGAATAATAGCACCA	IIIIIIIIIIIIIIIIIIIIII	0
163403	1	+	EF115541	1422	AGAAGTAGGAATAATAGCACC	IIIIIIIIIIIIIIIIIIIII	0
7554	1	+	EF115541	1427	TAGGAATAATAGCACCAGAGAT	IIIIIIIIIIIIIIIIIIIIII	0
246287	1	-	EF115541	1428	AGGGATAATAGCACCAGAGATAATAT	IIIIIIIIIIIIIIIIIIIIIIIIII	0	22:A>G
364865	1	-	EF115541	1428	AGGAATAATAGCACCAGAGATA	IIIIIIIIIIIIIIIIIIIIII	0
27517	1	-	EF115541	1435	ATAGCACCAGAGATAATATTG	IIIIIIIIIIIIIIIIIIIII	0
158508	1	-	EF115541	1436	TAGCACCAGAGATAATAT	IIIIIIIIIIIIIIIIII	0
123512	1	-	EF115541	1439	CACCAGAGATAATATTGT	IIIIIIIIIIIIIIIIII	0
29480	1	+	EF115541	1442	CAGAGATAATATTGTTTCCAT	IIIIIIIIIIIIIIIIIIIII	0
71729	1	-	EF115541	1444	GAGATAATATTGTTTCCA	IIIIIIIIIIIIIIIIII	0
141408	1	-	EF115541	1445	AGATAATATTGTTTCCAT	IIIIIIIIIIIIIIIIII	0
298254	1	-	EF115541	1452	ATTGTTTCCATAAAGTAA	IIIIIIIIIIIIIIIIII	0
380080	3	-	EF115541	1452	ATTGTTTCCATAAAGTA	IIIIIIIIIIIIIIIII	0
153344	1	+	EF115541	1463	AAAGTAAAGAACCAGAAACAA	IIIIIIIIIIIIIIIIIIIII	0	20:G>A
380577	2	+	EF115541	1468	AAAGAACCAGAAACAGG	IIIIIIIIIIIIIIIII	0
395904	1	+	EF115541	1468	AAAGAACCAGAAACAGGCTCAC	IIIIIIIIIIIIIIIIIIIIII	0	20:G>A
113379	1	+	EF115541	1469	AAGAACCAGAAACAGGCTCGC	IIIIIIIIIIIIIIIIIIIII	0
7479	1	-	EF115541	1471	GAACCAGAAACAGGCTCG	IIIIIIIIIIIIIIIIII	0
107386	1	-	EF115541	1472	AACCAGAAACAGGCTCGCGAA	IIIIIIIIIIIIIIIIIIIII	0
411798	1	-	EF115541	1472	AACCAGAAACAGGCTCG	IIIIIIIIIIIIIIIII	0
334414	1	-	EF115541	1473	ACCAGAAACAGGCTCGCGA	IIIIIIIIIIIIIIIIIII	0
140119	1	-	EF115541	1476	AGAAACAGGCTCGCGAATACC	IIIIIIIIIIIIIIIIIIIII	0
331469	1	-	EF115541	1479	AACAGGCTCGCGAATACCAT	IIIIIIIIIIIIIIIIIIII	0
95297	1	-	EF115541	1480	ACAGGCTCGCGAATACCA	IIIIIIIIIIIIIIIIII	0
196687	3	-	EF115541	1480	ACAGGCTCGCGAATACCATC	IIIIIIIIIIIIIIIIIIII	0
288355	6	-	EF115541	1480	ACAGGCTCGCGAATACCAT	IIIIIIIIIIIIIIIIIII	0
89827	4	-	EF115541	1481	CAGGCTCGCGAATACCAT	IIIIIIIIIIIIIIIIII	0
197089	6	-	EF115541	1481	CAGGCTCGCGAATACCATC	IIIIIIIIIIIIIIIIIII	0
91769	1	-	EF115541	1482	AGGCTCGCGAATACCATC	IIIIIIIIIIIIIIIIII	0
193855	1	-	EF115541	1488	GCGAATACCATCAATATCTACT	IIIIIIIIIIIIIIIIIIIIII	0
152758	1	-	EF115541	1489	CGAATACCATCAATATCT	IIIIIIIIIIIIIIIIII	0
146935	1	-	EF115541	1491	AATACCATCAATATCTACTGG	IIIIIIIIIIIIIIIIIIIII	0
142184	1	-	EF115541	1492	ATACCATCAATATCTACT	IIIIIIIIIIIIIIIIII	0
306629	1	-	EF115541	1492	ATACCATCAATATCTACTG	IIIIIIIIIIIIIIIIIII	0
339243	1	-	EF115541	1492	ATACCATCAATATCTACTGG	IIIIIIIIIIIIIIIIIIII	0
52477	4	-	EF115541	1493	TACCATCAATATCTACTGG	IIIIIIIIIIIIIIIIIII	0
105443	1	-	EF115541	1493	TACCATCAATATCTACTGGAG	IIIIIIIIIIIIIIIIIIIII	0
39706	2	-	EF115541	1494	ACCATCAATATCTACTGG	IIIIIIIIIIIIIIIIII	0
120673	3	-	EF115541	1494	ACCATCAATATCTACTG	IIIIIIIIIIIIIIIII	0
185481	1	-	EF115541	1494	ACCATCAATATCTACTGGA	IIIIIIIIIIIIIIIIIII	0
208068	1	-	EF115541	1494	ACCATCAATATCTACTGGAGG	IIIIIIIIIIIIIIIIIIIII	0
218200	2	-	EF115541	1494	ACCATCAATATCTACTGGAG	IIIIIIIIIIIIIIIIIIII	0
404743	1	-	EF115541	1504	TCTACTGGAGGGGCAGCGATG	IIIIIIIIIIIIIIIIIIIII	0
47734	1	-	EF115541	1515	GGCAGCGATGAAGGCGAT	IIIIIIIIIIIIIIIIII	0
191345	1	-	EF115541	1530	GATAATAAATACAGAAGT	IIIIIIIIIIIIIIIIII	0
368228	1	-	EF115541	1535	TAAATACAGAAGTTGCGGTCA	IIIIIIIIIIIIIIIIIIIII	0
392197	1	-	EF115541	1537	AATACAGAAGTTGCGGTCAA	IIIIIIIIIIIIIIIIIIII	0
71421	1	-	EF115541	1538	ATACAGAAGTTGCGGTCA	IIIIIIIIIIIIIIIIII	0
173307	1	-	EF115541	1538	ATACAGAAGTTGCGGTCAATAA	IIIIIIIIIIIIIIIIIIIIII	0
217047	3	-	EF115541	1538	ATACAGAAGTTGCGGTCAA	IIIIIIIIIIIIIIIIIII	0
238702	1	-	EF115541	1538	ATACAGAAGTTGCGGTCAAT	IIIIIIIIIIIIIIIIIIII	0
386	2	-	EF115541	1539	TACAGAAGTTGCGGTCAATAA	IIIIIIIIIIIIIIIIIIIII	0
106828	1	-	EF115541	1539	TACAGAAGTTGCGGTCAAT	IIIIIIIIIIIIIIIIIII	0
335754	1	-	EF115541	1539	TACAGAAGTTGCGGTCAATAAGG	IIIIIIIIIIIIIIIIIIIIIII	0
52496	1	-	EF115541	1540	ACAGAAGTTGCGGTCAATA	IIIIIIIIIIIIIIIIIII	0
352599	6	-	EF115541	1540	ACAGAAGTTGCGGTCAAT	IIIIIIIIIIIIIIIIII	0
7075	1	-	EF115541	1541	CAGAAGTTGCGGTCAATAAGG	IIIIIIIIIIIIIIIIIIIII	0
67250	1	-	EF115541	1541	CAGAAGTTGCGGTCAAT	IIIIIIIIIIIIIIIII	0
142557	1	-	EF115541	1541	CAGAAGTTGCGGTCAATAAGGT	IIIIIIIIIIIIIIIIIIIIII	0
10607	1	-	EF115541	1548	TGCGGTCAATAAGGTAGGGAT	IIIIIIIIIIIIIIIIIIIII	0
9774	1	-	EF115541	1560	GGTAGGGATCATCAAAACA	IIIIIIIIIIIIIIIIIII	0
404199	1	-	EF115541	1561	GTAGGGATCATCAAAACACCG	IIIIIIIIIIIIIIIIIIIII	0
139446	1	-	EF115541	1563	AGGGATCATCAAAACACCG	IIIIIIIIIIIIIIIIIII	0
179859	1	-	EF115541	1563	AGGGATCATCAAAACACCGAA	IIIIIIIIIIIIIIIIIIIII	0
349516	1	-	EF115541	1563	AGGGATCATCAAAACACCGA	IIIIIIIIIIIIIIIIIIII	0
167364	1	-	EF115541	1568	TCATCAAAACACCGAACCA	IIIIIIIIIIIIIIIIIII	0
117758	2	-	EF115541	1569	CATCAAAACACCGAACCATCCG	IIIIIIIIIIIIIIIIIIIIII	0
354741	1	-	EF115541	1569	CATCAAAACACCGAACCAT	IIIIIIIIIIIIIIIIIII	0
223203	6	-	EF115541	1570	ATCAAAACACCGAACCATCCG	IIIIIIIIIIIIIIIIIIIII	0
365671	1	-	EF115541	1570	ATCAAAACACCGAACCAT	IIIIIIIIIIIIIIIIII	0
380852	1	-	EF115541	1570	ATCAAAACACCGAACCATCC	IIIIIIIIIIIIIIIIIIII	0
81313	4	-	EF115541	1571	TCAAAACACCGAACCATCCGA	IIIIIIIIIIIIIIIIIIIII	0
217912	1	-	EF115541	1571	TCAAAACACCGAACCATCC	IIIIIIIIIIIIIIIIIII	0
250661	1	-	EF115541	1571	TCAAAACACCGAACCATCCG	IIIIIIIIIIIIIIIIIIII	0
212915	2	-	EF115541	1572	CAAAACACCGAACCATCCG	IIIIIIIIIIIIIIIIIII	0
410977	1	-	EF115541	1572	CAAAACACCGAACCATC	IIIIIIIIIIIIIIIII	0
423451	1	-	EF115541	1572	AAAAACACCGAACCATCCGA	IIIIIIIIIIIIIIIIIIII	0	19:C>A
423456	1	-	EF115541	1572	CAAAACACCGAACCATCCGA	IIIIIIIIIIIIIIIIIIII	0
410338	1	-	EF115541	1574	AAACACCGAACCATCCG	IIIIIIIIIIIIIIIII	0
255591	4	-	EF115541	1575	AACACCGAACCATCCGAT	IIIIIIIIIIIIIIIIII	0
157026	1	-	EF115541	1576	ACACCGAACCATCCGATGTA	IIIIIIIIIIIIIIIIIIII	0
199351	1	-	EF115541	1576	ACACCGAACCATCCGATG	IIIIIIIIIIIIIIIIII	0
392779	1	-	EF115541	1576	ACACCGAACCATCCGATGT	IIIIIIIIIIIIIIIIIII	0
147358	2	-	EF115541	1577	CACCGAACCATCCGATGTA	IIIIIIIIIIIIIIIIIII	0
389721	2	-	EF115541	1577	CACCGAACCATCCGATG	IIIIIIIIIIIIIIIII	0
38802	2	-	EF115541	1578	ACCGAACCATCCGATGTAAAG	IIIIIIIIIIIIIIIIIIIII	0
49099	1	-	EF115541	1578	TCCGAACCATCCGATGTAAA	IIIIIIIIIIIIIIIIIIII	0	19:A>T
220175	2	-	EF115541	1578	ACCGAACCATCCGATGT	IIIIIIIIIIIIIIIII	0
218768	1	-	EF115541	1579	CCGAACCATCCGATGTAA	IIIIIIIIIIIIIIIIII	0
397812	1	-	EF115541	1579	CCGAACCATCCGATGTAAAG	IIIIIIIIIIIIIIIIIIII	0
150628	1	-	EF115541	1580	CGAACCATCCGATGTAAAG	IIIIIIIIIIIIIIIIIII	0
215488	2	-	EF115541	1580	CGAACCATCCGATGTAAAGACG	IIIIIIIIIIIIIIIIIIIIII	0
284494	1	-	EF115541	1580	CGAACCATCCGATGTAAA	IIIIIIIIIIIIIIIIII	0
237317	1	-	EF115541	1582	AACCATCCGATGTAAAGA	IIIIIIIIIIIIIIIIII	0
319241	1	-	EF115541	1582	AACCATCCGATGTAAAG	IIIIIIIIIIIIIIIII	0
92926	1	-	EF115541	1583	ACCATCCGATGTAAAGA	IIIIIIIIIIIIIIIII	0
168203	2	-	EF115541	1583	ACCATCCGATGTAAAGACGAT	IIIIIIIIIIIIIIIIIIIII	0
41711	1	-	EF115541	1584	CCATCCGATGTAAAGACGATTTT	IIIIIIIIIIIIIIIIIIIIIII	0
435773	1	-	EF115541	1584	ACATCCGATGTAAAGACGAT	IIIIIIIIIIIIIIIIIIII	0	19:C>A
435782	1	-	EF115541	1584	CCATCCGATGTAAAGACGAT	IIIIIIIIIIIIIIIIIIII	0
243222	2	-	EF115541	1585	CATCCGATGTAAAGACGAT	IIIIIIIIIIIIIIIIIII	0
64527	2	-	EF115541	1586	ATCCGATGTAAAGACGAT	IIIIIIIIIIIIIIIIII	0
153892	1	-	EF115541	1586	ATCCGATGTAAAGACGA	IIIIIIIIIIIIIIIII	0
404902	1	-	EF115541	1586	ATCCGATGTAAAGACGATT	IIIIIIIIIIIIIIIIIII	0
426752	1	-	EF115541	1586	ATCCGATGTAAAGACGATTT	IIIIIIIIIIIIIIIIIIII	0
156882	1	-	EF115541	1587	TCCGATGTAAAGACGATTTTCAG	IIIIIIIIIIIIIIIIIIIIIII	0
302061	1	-	EF115541	1589	CGATGTAAAGACGATTTTCAGTG	IIIIIIIIIIIIIIIIIIIIIII	0
317506	1	-	EF115541	1590	GATGTAAAGACGATTTTC	IIIIIIIIIIIIIIIIII	0
210182	1	-	EF115541	1591	ATGTAAAGACGATTTTCA	IIIIIIIIIIIIIIIIII	0
386377	4	-	EF115541	1591	ATGTAAAGACGATTTTCAGTG	IIIIIIIIIIIIIIIIIIIII	0
435291	1	-	EF115541	1591	ATGTAAAGACGATTTTCAGTGCT	IIIIIIIIIIIIIIIIIIIIIII	0
164613	1	-	EF115541	1594	TAAAGACGATTTTCAGTGCTAGTT	IIIIIIIIIIIIIIIIIIIIIIII	0
193248	3	-	EF115541	1595	AAAGACGATTTTCAGTGCT	IIIIIIIIIIIIIIIIIII	0
298582	2	-	EF115541	1595	AAAGACGATTTTCAGTGC	IIIIIIIIIIIIIIIIII	0
282917	2	-	EF115541	1596	AAGACGATTTTCAGTGCT	IIIIIIIIIIIIIIIIII	0
107368	1	-	EF115541	1597	AGACGATTTTCAGTGCTAGTT	IIIIIIIIIIIIIIIIIIIII	0
238206	2	-	EF115541	1597	AGACGATTTTCAGTGCT	IIIIIIIIIIIIIIIII	0
385136	1	-	EF115541	1598	GACGATTTTCAGTGCTAGTTAT	IIIIIIIIIIIIIIIIIIIIII	0
419598	1	-	EF115541	1598	GACGATTTTCAGTGCTAGTT	IIIIIIIIIIIIIIIIIIII	0
60423	1	-	EF115541	1599	ACGATTTTCAGTGCTAGTTA	IIIIIIIIIIIIIIIIIIII	0
41402	1	-	EF115541	1601	GATTTTCAGTGCTAGTTATC	IIIIIIIIIIIIIIIIIIII	0
140568	1	-	EF115541	1601	GATTTTCAGTGCTAGTTATCCA	IIIIIIIIIIIIIIIIIIIIII	0
280022	2	-	EF115541	1601	GATTTTCAGTGCTAGTTAT	IIIIIIIIIIIIIIIIIII	0
56197	1	-	EF115541	1602	TTTTTCAGTGCTAGTTATCCAGT	IIIIIIIIIIIIIIIIIIIIIII	0	22:A>T
141011	1	-	EF115541	1602	ATTTTCAGTGCTAGTTA	IIIIIIIIIIIIIIIII	0
195832	1	-	EF115541	1602	ATTTTCAGTGCTAGTTATCCA	IIIIIIIIIIIIIIIIIIIII	0
349617	2	-	EF115541	1602	ATTTTCAGTGCTAGTTATCCAG	IIIIIIIIIIIIIIIIIIIIII	0
349629	1	-	EF115541	1602	TTTTTCAGTGCTAGTTATCCAG	IIIIIIIIIIIIIIIIIIIIII	0	21:A>T
15694	6	-	EF115541	1603	TTTTCAGTGCTAGTTATCCAG	IIIIIIIIIIIIIIIIIIIII	0
297889	2	-	EF115541	1603	TTTTCAGTGCTAGTTATCCAGT	IIIIIIIIIIIIIIIIIIIIII	0
156645	4	-	EF115541	1604	TTTCAGTGCTAGTTATCCAGT	IIIIIIIIIIIIIIIIIIIII	0
392797	1	-	EF115541	1604	CTTCAGTGCTAGTTATCCAG	IIIIIIIIIIIIIIIIIIII	0	19:T>C
392799	5	-	EF115541	1604	TTTCAGTGCTAGTTATCCAG	IIIIIIIIIIIIIIIIIIII	0
53937	3	-	EF115541	1605	TTCAGTGCTAGTTATCCA	IIIIIIIIIIIIIIIIII	0
158015	1	-	EF115541	1605	TTCAGTGCTAGTTATCCAGTTG	IIIIIIIIIIIIIIIIIIIIII	0
218280	5	-	EF115541	1605	TTCAGTGCTAGTTATCCAG	IIIIIIIIIIIIIIIIIII	0
387453	4	-	EF115541	1605	TTCAGTGCTAGTTATCCAGT	IIIIIIIIIIIIIIIIIIII	0
399315	1	-	EF115541	1605	TTCAGTGCTAGTTATCCAGTTGC	IIIIIIIIIIIIIIIIIIIIIII	0
111435	17	-	EF115541	1606	TCAGTGCTAGTTATCCAG	IIIIIIIIIIIIIIIIII	0
212507	2	-	EF115541	1606	TCAGTGCTAGTTATCCAGTTGC	IIIIIIIIIIIIIIIIIIIIII	0
304500	16	-	EF115541	1606	TCAGTGCTAGTTATCCAGT	IIIIIIIIIIIIIIIIIII	0
67750	1	-	EF115541	1607	CAGTGCTAGTTATCCAGTT	IIIIIIIIIIIIIIIIIII	0
100718	3	-	EF115541	1607	CAGTGCTAGTTATCCAGTTG	IIIIIIIIIIIIIIIIIIII	0
320303	2	-	EF115541	1607	CAGTGCTAGTTATCCAGT	IIIIIIIIIIIIIIIIII	0
381685	1	-	EF115541	1607	CAGTGCTAGTTATCCAGTTGCAG	IIIIIIIIIIIIIIIIIIIIIII	0
394705	1	-	EF115541	1607	CAGTGCTAGTTATCCAGTTGC	IIIIIIIIIIIIIIIIIIIII	0
409743	1	-	EF115541	1607	CAGTGCTAGTTATCCAG	IIIIIIIIIIIIIIIII	0
417634	1	-	EF115541	1608	AGTGCTAGTTATCCAGTTGCA	IIIIIIIIIIIIIIIIIIIII	0
424386	1	-	EF115541	1608	AGTGCTAGTTATCCAGTTGCAG	IIIIIIIIIIIIIIIIIIIIII	0
95628	1	-	EF115541	1609	GTGCTAGTTATCCAGTTGCAGA	IIIIIIIIIIIIIIIIIIIIII	0
290286	1	-	EF115541	1609	GTGCTAGTTATCCAGTTGCAG	IIIIIIIIIIIIIIIIIIIII	0
429326	2	-	EF115541	1609	GTGCTAGTTATCCAGTTG	IIIIIIIIIIIIIIIIII	0
255119	2	-	EF115541	1610	TGCTAGTTATCCAGTTGC	IIIIIIIIIIIIIIIIII	0
286855	2	-	EF115541	1610	TGCTAGTTATCCAGTTGCAG	IIIIIIIIIIIIIIIIIIII	0
319157	1	-	EF115541	1610	TGCTAGTTATCCAGTTG	IIIIIIIIIIIIIIIII	0
401400	2	-	EF115541	1610	TGCTAGTTATCCAGTTGCA	IIIIIIIIIIIIIIIIIII	0
169695	1	-	EF115541	1614	AGTTATCCAGTTGCAGAAGCG	IIIIIIIIIIIIIIIIIIIII	0
215543	1	-	EF115541	1614	AGTTATCCAGTTGCAGAAGCGAC	IIIIIIIIIIIIIIIIIIIIIII	0
65186	1	-	EF115541	1615	GTTATCCAGTTGCAGAA	IIIIIIIIIIIIIIIII	0
124597	1	-	EF115541	1615	GTTATCCAGTTGCAGAAGCG	IIIIIIIIIIIIIIIIIIII	0
430302	1	-	EF115541	1615	GTTATCCAGTTGCAGAAG	IIIIIIIIIIIIIIIIII	0
187585	1	-	EF115541	1617	TATCCAGTTGCAGAAGCG	IIIIIIIIIIIIIIIIII	0
408368	1	-	EF115541	1626	GCAGAAGCGACCCCACAGGCTT	IIIIIIIIIIIIIIIIIIIIII	0
238212	2	-	EF115541	1627	CAGAAGCGACCCCACAGG	IIIIIIIIIIIIIIIIII	0
38988	1	-	EF115541	1629	GAAGCGACCCCACAGGCTTGT	IIIIIIIIIIIIIIIIIIIII	0
48754	1	-	EF115541	1629	GAAGCGACCCCACAGGCT	IIIIIIIIIIIIIIIIII	0
436948	1	-	EF115541	1629	GAAGCGACCCCACAGGC	IIIIIIIIIIIIIIIII	0
158511	1	-	EF115541	1630	AAGCGACCCCACAGGCT	IIIIIIIIIIIIIIIII	0
402712	1	-	EF115541	1630	AAGCGACCCCACAGGCTTGT	IIIIIIIIIIIIIIIIIIII	0
126059	1	-	EF115541	1631	AGCGACCCCACAGGCTT	IIIIIIIIIIIIIIIII	0
443758	1	-	EF115541	1631	AGCGACCCCACAGGCTTGTAC	IIIIIIIIIIIIIIIIIIIII	0
50267	1	-	EF115541	1633	CGACCCCACAGGCTTGTACTTTC	IIIIIIIIIIIIIIIIIIIIIII	0
355664	1	-	EF115541	1633	CGACCCCACAGGCTTGTACT	IIIIIIIIIIIIIIIIIIII	0
246298	1	-	EF115541	1635	ACCCCACAGGCTTGTACTT	IIIIIIIIIIIIIIIIIII	0
146815	1	-	EF115541	1636	CCCCACAGGCTTGTACTTT	IIIIIIIIIIIIIIIIIII	0
80026	1	-	EF115541	1637	CCCACAGGCTTGTACTTTCGCG	IIIIIIIIIIIIIIIIIIIIII	0
385907	1	-	EF115541	1638	CCACAGGCTTGTACTTTCG	IIIIIIIIIIIIIIIIIII	0
36889	3	-	EF115541	1639	CACAGGCTTGTACTTTCGCGT	IIIIIIIIIIIIIIIIIIIII	0
85764	4	-	EF115541	1639	CACAGGCTTGTACTTTCGCGTCT	IIIIIIIIIIIIIIIIIIIIIII	0
279443	1	-	EF115541	1639	CACAGGCTTGTACTTTCG	IIIIIIIIIIIIIIIIII	0
379330	1	-	EF115541	1639	CACAGGCTTGTACTTTCGCGTC	IIIIIIIIIIIIIIIIIIIIII	0
112457	1	-	EF115541	1640	ACAGGCTTGTACTTTCGCGTC	IIIIIIIIIIIIIIIIIIIII	0
394915	4	-	EF115541	1640	ACAGGCTTGTACTTTCGCGTCT	IIIIIIIIIIIIIIIIIIIIII	0
318104	1	-	EF115541	1641	CAGGCTTGTACTTTCGCGTCT	IIIIIIIIIIIIIIIIIIIII	0
61448	1	-	EF115541	1642	AGGCTTGTACTTTCGCGTCT	IIIIIIIIIIIIIIIIIIII	0
295312	2	-	EF115541	1644	GCTTGTACTTTCGCGTCTCT	IIIIIIIIIIIIIIIIIIII	0
221620	1	-	EF115541	1646	TTGTACTTTCGCGTCTCTCTAA	IIIIIIIIIIIIIIIIIIIIII	0
287402	1	-	EF115541	1646	TTGTACTTTCGCGTCTCTCT	IIIIIIIIIIIIIIIIIIII	0
64399	1	-	EF115541	1647	TGTACTTTCGCGTCTCTCTAA	IIIIIIIIIIIIIIIIIIIII	0
314	2	-	EF115541	1648	GTACTTTCGCGTCTCTCT	IIIIIIIIIIIIIIIIII	0
368030	3	-	EF115541	1649	TACTTTCGCGTCTCTCTA	IIIIIIIIIIIIIIIIII	0
242086	1	-	EF115541	1650	ACTTTCGCGTCTCTCTAAAAT	IIIIIIIIIIIIIIIIIIIII	0
350983	1	-	EF115541	1650	ACTTTCGCGTCTCTCTA	IIIIIIIIIIIIIIIII	0
329094	2	-	EF115541	1651	CTTTCGCGTCTCTCTAAA	IIIIIIIIIIIIIIIIII	0
270560	1	-	EF115541	1652	TTTCGCGTCTCTCTAAAATTG	IIIIIIIIIIIIIIIIIIIII	0
199762	1	-	EF115541	1653	TTCGCGTCTCTCTAAAATT	IIIIIIIIIIIIIIIIIII	0
169840	1	-	EF115541	1655	CGCGTCTCTCTAAAATTGC	IIIIIIIIIIIIIIIIIII	0
332197	1	-	EF115541	1656	GCGTCTCTCTAAAATTG	IIIIIIIIIIIIIIIII	0
280564	1	-	EF115541	1657	CGTCTCTCTAAAATTGCAGTCAT	IIIIIIIIIIIIIIIIIIIIIII	0
427412	2	-	EF115541	1657	CGTCTCTCTAAAATTGCAGTCA	IIIIIIIIIIIIIIIIIIIIII	0
190015	2	-	EF115541	1658	GTCTCTCTAAAATTGCAGTCAT	IIIIIIIIIIIIIIIIIIIIII	0
422000	1	-	EF115541	1658	GTCTCTCTAAAATTGCAG	IIIIIIIIIIIIIIIIII	0
135955	1	-	EF115541	1661	TCTCTAAAATTGCAGTCATGG	IIIIIIIIIIIIIIIIIIIII	0
259904	1	-	EF115541	1661	TCTCTAAAATTGCAGTCAT	IIIIIIIIIIIIIIIIIII	0
292916	1	-	EF115541	1661	TCTCTAAAATTGCAGTCATG	IIIIIIIIIIIIIIIIIIII	0
314732	1	-	EF115541	1662	CTCTAAAATTGCAGTCATGG	IIIIIIIIIIIIIIIIIIII	0
271453	1	-	EF115541	1664	CTAAAATTGCAGTCATGGTAAG	IIIIIIIIIIIIIIIIIIIIII	0
287454	1	-	EF115541	1664	CTAAAATTGCAGTCATGGTA	IIIIIIIIIIIIIIIIIIII	0
139254	1	-	EF115541	1666	AAAATTGCAGTCATGGT	IIIIIIIIIIIIIIIII	0
93690	1	-	EF115541	1669	ATTGCAGTCATGGTAAGATCTTG	IIIIIIIIIIIIIIIIIIIIIII	0
217834	3	-	EF115541	1670	TTGCAGTCATGGTAAGATCTTG	IIIIIIIIIIIIIIIIIIIIII	0
260305	3	-	EF115541	1670	TTGCAGTCATGGTAAGA	IIIIIIIIIIIIIIIII	0
352753	1	-	EF115541	1670	TTGCAGTCATGGTAAGATCTTGGT	IIIIIIIIIIIIIIIIIIIIIIII	0
48694	1	-	EF115541	1671	TGCAGTCATGGTAAGATCTTGGTT	IIIIIIIIIIIIIIIIIIIIIIII	0
48728	1	-	EF115541	1671	TTCAGTCATGGTAAGATCTTGGTT	IIIIIIIIIIIIIIIIIIIIIIII	0	22:G>T
235297	4	-	EF115541	1671	TGCAGTCATGGTAAGATCTTG	IIIIIIIIIIIIIIIIIIIII	0
245710	1	-	EF115541	1671	TGCAGTCATGGTAAGATCTT	IIIIIIIIIIIIIIIIIIII	0
329574	1	-	EF115541	1671	TGCAGTCATGGTAAGATC	IIIIIIIIIIIIIIIIII	0
393506	1	-	EF115541	1671	TGCAGTCATGGTAAGAT	IIIIIIIIIIIIIIIII	0
427219	1	-	EF115541	1672	GCAGTCATGGTAAGATCTTGGTT	IIIIIIIIIIIIIIIIIIIIIII	0
68617	1	-	EF115541	1673	CAGTCATGGTAAGATCTTGGTTT	IIIIIIIIIIIIIIIIIIIIIII	0
79594	3	-	EF115541	1673	CAGTCATGGTAAGATCTTGGT	IIIIIIIIIIIIIIIIIIIII	0
282411	1	-	EF115541	1673	CAGTCATGGTAAGATCTTG	IIIIIIIIIIIIIIIIIII	0
315602	4	-	EF115541	1673	CAGTCATGGTAAGATCTTGG	IIIIIIIIIIIIIIIIIIII	0
200499	1	-	EF115541	1675	GTCATGGTAAGATCTTGG	IIIIIIIIIIIIIIIIII	0
352302	1	-	EF115541	1676	TCATGGTAAGATCTTGGTT	IIIIIIIIIIIIIIIIIII	0
45964	1	-	EF115541	1687	TCTTGGTTTATTCAAATTGCAA	IIIIIIIIIIIIIIIIIIIIII	0
130628	1	-	EF115541	1688	CTTGGTTTATTCAAATTGCAA	IIIIIIIIIIIIIIIIIIIII	0
236694	1	-	EF115541	1688	CTTGGTTTATTCAAATTGC	IIIIIIIIIIIIIIIIIII	0
404612	1	-	EF115541	1691	GGTTTATTCAAATTGCAA	IIIIIIIIIIIIIIIIII	0
177051	1	-	EF115541	1692	GTTTATTCAAATTGCAAGG	IIIIIIIIIIIIIIIIIII	0
147922	1	-	EF115541	1702	ATTGCAAGGACTCCCAAG	IIIIIIIIIIIIIIIIII	0
94391	1	+	EF115541	1706	CAAGGACTCCCAAGCACACGT	IIIIIIIIIIIIIIIIIIIII	0
282051	1	+	EF115541	1706	CAAGGACTCCCAAGCACACGTA	IIIIIIIIIIIIIIIIIIIIII	0
128641	2	+	EF115541	1707	AAGGACTCCCAAGCACACGTA	IIIIIIIIIIIIIIIIIIIII	0
395290	1	-	EF115541	1707	TTGGACTCCCAAGCACACGTAT	IIIIIIIIIIIIIIIIIIIIII	0	20:A>T,21:A>T
434589	1	+	EF115541	1707	AAGGACTCCCAAGCACACGTTT	IIIIIIIIIIIIIIIIIIIIII	0	20:A>T
243677	1	-	EF115541	1711	ACTCCCAAGCACACGTAT	IIIIIIIIIIIIIIIIII	0
156258	1	-	EF115541	1743	ATAATAGAAGGCTTGTT	IIIIIIIIIIIIIIIII	0
372415	1	-	EF115541	1797	CCAAGTCAGCCCAAAGATTGGCT	IIIIIIIIIIIIIIIIIIIIIII	0
274960	1	-	EF115541	1887	ACTTTGATGGGTCTTTTCTATA	IIIIIIIIIIIIIIIIIIIIII	0
195747	1	-	EF115541	1890	TTGATGGGTCTTTTCTATATG	IIIIIIIIIIIIIIIIIIIII	0
290149	2	-	EF115541	1893	ATGGGTCTTTTCTATATGGGTT	IIIIIIIIIIIIIIIIIIIIII	0
28402	15	-	EF115541	1906	TGGTGGGTTGCCCGGGACTCGAAC	IIIIIIIIIIIIIIIIIIIIIIII	0	21:A>G,22:T>G,23:A>T
210010	15	-	EF115541	1906	TGGTGGGTTGCCCGGGACTCGA	IIIIIIIIIIIIIIIIIIIIII	0	19:A>G,20:T>G,21:A>T
423044	31	-	EF115541	1906	TGGTGGGTTGCCCGGGACTCGAA	IIIIIIIIIIIIIIIIIIIIIII	0	20:A>G,21:T>G,22:A>T
423586	1	-	EF115541	1906	TGGTGGGTTGCCCGGGACTCGAACC	IIIIIIIIIIIIIIIIIIIIIIIII	0	22:A>G,23:T>G,24:A>T
359722	1	-	EF115541	1908	GTGGGTTGCCCGGGACTCGA	IIIIIIIIIIIIIIIIIIII	0	19:A>G
42410	1	-	EF115541	1909	TGGGTTGCCCGGGACTC	IIIIIIIIIIIIIIIII	0
38253	3	-	EF115541	1914	TGCCCGGGACTCGAACCCGGAACTA	IIIIIIIIIIIIIIIIIIIIIIIII	0
122146	3	-	EF115541	1914	TGCCCGGGACTCGAACC	IIIIIIIIIIIIIIIII	0
383669	1	-	EF115541	1914	TGCCCGGGACTCGAACCCGGAACT	IIIIIIIIIIIIIIIIIIIIIIII	0
44834	1	-	EF115541	1915	GCCCGGGACTCGAACCCGGA	IIIIIIIIIIIIIIIIIIII	0
414662	1	-	EF115541	1915	GCCCGGGACTCGAACCCG	IIIIIIIIIIIIIIIIII	0
124112	1	-	EF115541	1916	TCCGGGACTCGAACCCGGAA	IIIIIIIIIIIIIIIIIIII	0	19:C>T
359636	1	-	EF115541	1916	CCCGGGACTCGAACCCGGA	IIIIIIIIIIIIIIIIIII	0
58207	1	-	EF115541	1917	CCGGGACTCGAACCCGGA	IIIIIIIIIIIIIIIIII	0
438998	1	-	EF115541	1920	GGACTCGAACCCGGAACT	IIIIIIIIIIIIIIIIII	0
370803	1	-	EF115541	1946	TTAGTAGATAATTCTTCCTTGT	IIIIIIIIIIIIIIIIIIIIII	0	20:G>T,21:G>T
78666	1	-	EF115541	1947	GAGTAGATAATTCTTCCTTGTT	IIIIIIIIIIIIIIIIIIIIII	0
117067	1	-	EF115541	1948	ACGAGATAATTCTTCCTTGTTA	IIIIIIIIIIIIIIIIIIIIII	0	19:T>G,20:G>C
121369	2	-	EF115541	1952	GATAATTCTTCCTTGTTACA	IIIIIIIIIIIIIIIIIIII	0
342826	1	-	EF115541	1953	ATAATTCTTCCTTGTTACA	IIIIIIIIIIIIIIIIIII	0
408044	1	-	EF115541	2016	CACACGACTTTCCCTATGTAG	IIIIIIIIIIIIIIIIIIIII	0
11604	1	-	EF115541	2039	TTAGCCAATATTCTATTCCAAA	IIIIIIIIIIIIIIIIIIIIII	0	21:A>T
353583	2	-	EF115541	2039	ATAGCCAATATTCTATTCCAA	IIIIIIIIIIIIIIIIIIIII	0
129218	1	-	EF115541	2040	TAGCCAATATTCTATTCCAAA	IIIIIIIIIIIIIIIIIIIII	0
374744	2	-	EF115541	2041	AGCCAATATTCTATTCCAAAGA	IIIIIIIIIIIIIIIIIIIIII	0
198950	2	-	EF115541	2042	GCCAATATTCTATTCCAAAGA	IIIIIIIIIIIIIIIIIIIII	0
352888	1	-	EF115541	2042	GCCAATATTCTATTCCAAAGAG	IIIIIIIIIIIIIIIIIIIIII	0
58904	1	+	EF115541	2090	AAGTTGATTCACCTACTCTTTAT	IIIIIIIIIIIIIIIIIIIIIII	0
17630	1	-	EF115541	2100	ACCTACTCTTTATTATAATAAA	IIIIIIIIIIIIIIIIIIIIII	0
298487	1	-	EF115541	2199	TAATGATTAATTAAGAGGGTT	IIIIIIIIIIIIIIIIIIIII	0
130815	1	-	EF115541	2257	TTACGCTCAGTGTGTGATCCACT	IIIIIIIIIIIIIIIIIIIIIII	0	22:A>T
77834	1	-	EF115541	2316	CTAAACTTGCTCTTCTTCCGTA	IIIIIIIIIIIIIIIIIIIIII	0	20:A>T,21:A>C
80982	1	-	EF115541	2317	AAAACTTGCTCTTCTTCCGTAA	IIIIIIIIIIIIIIIIIIIIII	0
146952	1	-	EF115541	2317	AAAACTTGCTCTTCTTCCGT	IIIIIIIIIIIIIIIIIIII	0
423194	2	-	EF115541	2317	AAAACTTGCTCTTCTTCCGTA	IIIIIIIIIIIIIIIIIIIII	0
12855	1	-	EF115541	2318	AAACTTGCTCTTCTTCCGTAAA	IIIIIIIIIIIIIIIIIIIIII	0
428363	1	-	EF115541	2319	AACTTGCTCTTCTTCCGTAAAA	IIIIIIIIIIIIIIIIIIIIII	0
436749	1	-	EF115541	2319	AACTTGCTCTTCTTCCGT	IIIIIIIIIIIIIIIIII	0
278311	1	-	EF115541	2320	ACTTGCTCTTCTTCCGTAA	IIIIIIIIIIIIIIIIIII	0
98372	2	-	EF115541	2323	TGCTCTTCTTCCGTAAAAAAT	IIIIIIIIIIIIIIIIIIIII	0
380882	2	-	EF115541	2323	TGCTCTTCTTCCGTAAAAAATT	IIIIIIIIIIIIIIIIIIIIII	0
277106	1	-	EF115541	2344	TCTTCTAAAAATGCCGAACCCA	IIIIIIIIIIIIIIIIIIIIII	0
305892	1	-	EF115541	2356	GCCGAACCCAATCGTTGCATAA	IIIIIIIIIIIIIIIIIIIIII	0
54325	2	+	EF115541	2370	TTGCATAAAAGTTCGTACCGTG	IIIIIIIIIIIIIIIIIIIIII	0
444817	1	-	EF115541	2373	CATAAAAGTTCGTACCGTGCTT	IIIIIIIIIIIIIIIIIIIIII	0
99954	1	-	EF115541	2375	TAAAAGTTCGTACCGTGCTT	IIIIIIIIIIIIIIIIIIII	0
160988	1	-	EF115541	2377	AAAGTTCGTACCGTGCTT	IIIIIIIIIIIIIIIIII	0
178674	1	-	EF115541	2379	AGTTCGTACCGTGCTTTT	IIIIIIIIIIIIIIIIII	0
234861	1	+	EF115541	2403	ACGAGCTAAAGTTCTAGCGCA	IIIIIIIIIIIIIIIIIIIII	0
412745	1	-	EF115541	2444	TTAGTCGATACAAAGTCCGT	IIIIIIIIIIIIIIIIIIII	0
222873	1	-	EF115541	2451	TTACAAAGTCCGTTTTTTCGAAG	IIIIIIIIIIIIIIIIIIIIIII	0	22:A>T
328351	1	-	EF115541	2456	AAGTCCGTTTTTTCGAAGATC	IIIIIIIIIIIIIIIIIIIII	0
258572	1	-	EF115541	2458	GTCCGTTTTTTCGAAGATCCAC	IIIIIIIIIIIIIIIIIIIIII	0
108414	1	-	EF115541	2460	CCGTTTTTTCGAAGATCCACTA	IIIIIIIIIIIIIIIIIIIIII	0
6239	1	-	EF115541	2462	GTTTTTTCGAAGATCCACT	IIIIIIIIIIIIIIIIIII	0
54050	1	-	EF115541	2497	TTTCTACATATCCGACCAAAT	IIIIIIIIIIIIIIIIIIIII	0
249017	1	-	EF115541	2497	TTTCTACATATCCGACCAAATC	IIIIIIIIIIIIIIIIIIIIII	0
431455	1	-	EF115541	2497	TTTCTACATATCCGACCAAATCG	IIIIIIIIIIIIIIIIIIIIIII	0
80232	1	-	EF115541	2498	TTCTACATATCCGACCAAA	IIIIIIIIIIIIIIIIIII	0
104025	1	-	EF115541	2498	TTCTACATATCCGACCAAATCG	IIIIIIIIIIIIIIIIIIIIII	0
36380	1	-	EF115541	2499	TCTACATATCCGACCAAATCGAT	IIIIIIIIIIIIIIIIIIIIIII	0
328103	1	-	EF115541	2499	TCTACATATCCGACCAAAT	IIIIIIIIIIIIIIIIIII	0
185386	1	-	EF115541	2523	AAGAATATCCCAATCTGAT	IIIIIIIIIIIIIIIIIII	0
17661	1	-	EF115541	2575	CCCGATCCAGTACAAAATT	IIIIIIIIIIIIIIIIIII	0
323291	1	+	EF115541	2611	CCTATGAGGAGAGTAGCGGA	IIIIIIIIIIIIIIIIIIII	0	19:G>A
174546	1	+	EF115541	2616	GAGGAGAGTAGCGGGGACTATA	IIIIIIIIIIIIIIIIIIIIII	0	21:G>A
277503	1	+	EF115541	2617	AGGAGAGTAGCGGGGACTATA	IIIIIIIIIIIIIIIIIIIII	0	20:G>A
394401	1	+	EF115541	2621	GAGTAGCGGGGACTATGGTAT	IIIIIIIIIIIIIIIIIIIII	0
250289	1	+	EF115541	2625	AGCGGGGACTATGGTATCGAA	IIIIIIIIIIIIIIIIIIIII	0
115260	1	+	EF115541	2628	GGGGACTATGGTATCGAA	IIIIIIIIIIIIIIIIII	0
38688	1	-	EF115541	2650	TTCATTCGAGTATCTATGAGAA	IIIIIIIIIIIIIIIIIIIIII	0
30904	1	-	EF115541	2664	TATGAGAAATGAATTCTCCAGCAT	IIIIIIIIIIIIIIIIIIIIIIII	0
435966	1	-	EF115541	2677	TTCTCCAGCATTTGATTCCTT	IIIIIIIIIIIIIIIIIIIII	0
262140	2	+	EF115541	2705	AAGGACTTTTTGGTACACTTGA	IIIIIIIIIIIIIIIIIIIIII	0
329086	1	+	EF115541	2771	TATGGATTCTTCGCGGCTGA	IIIIIIIIIIIIIIIIIIII	0
172964	1	-	EF115541	2777	TTCTTCGCGGCTGAGTCCAAAA	IIIIIIIIIIIIIIIIIIIIII	0
388546	1	-	EF115541	2780	TTCGCGGCTGAGTCCAAAAAAA	IIIIIIIIIIIIIIIIIIIIII	0
20675	1	+	EF115541	2820	ATTGATAAGGTAGCATTTCCA	IIIIIIIIIIIIIIIIIIIII	0
255854	1	-	EF115541	2823	GATAAGGTAGCATTTCCATTT	IIIIIIIIIIIIIIIIIIIII	0
96291	2	+	EF115541	2911	AGAGGATCCATAAAGAACCAT	IIIIIIIIIIIIIIIIIIIII	0
150217	1	+	EF115541	2911	AGAGGATCCATAAAGAACCA	IIIIIIIIIIIIIIIIIIII	0
192715	4	+	EF115541	2911	AGAGGATCCATAAAGAACCATA	IIIIIIIIIIIIIIIIIIIIII	0
68492	1	-	EF115541	2963	TCCCAAAATGTTCCATCTTCCT	IIIIIIIIIIIIIIIIIIIIII	0
290604	1	-	EF115541	2965	CCAAAATGTTCCATCTTCCT	IIIIIIIIIIIIIIIIIIII	0
443753	1	-	EF115541	2967	AAAATGTTCCATCTTCCTAG	IIIIIIIIIIIIIIIIIIII	0
92940	1	-	EF115541	2969	AATGTTCCATCTTCCTAGA	IIIIIIIIIIIIIIIIIII	0
303067	1	-	EF115541	2969	AATGTTCCATCTTCCTAGAA	IIIIIIIIIIIIIIIIIIII	0
393032	1	-	EF115541	2969	AATGTTCCATCTTCCTAG	IIIIIIIIIIIIIIIIII	0
307441	1	-	EF115541	2971	TGTTCCATCTTCCTAGAA	IIIIIIIIIIIIIIIIII	0
44576	1	-	EF115541	3010	GTTCCAGAATATGCTAATGGTA	IIIIIIIIIIIIIIIIIIIIII	0
33115	1	+	EF115541	3035	AAGAAGATTGTTTACGAAGAA	IIIIIIIIIIIIIIIIIIIII	0
21677	1	+	EF115541	3036	AGAAGATTGTTTACGAAGAAA	IIIIIIIIIIIIIIIIIIIII	0
416313	1	+	EF115541	3036	AGAAGATTGTTTACGAAGAA	IIIIIIIIIIIIIIIIIIII	0
326140	1	+	EF115541	3096	TAGGAATTTAACTAGTCTTTTA	IIIIIIIIIIIIIIIIIIIIII	0
147156	1	+	EF115541	3211	GATGGAACATCTTGGATACGGT	IIIIIIIIIIIIIIIIIIIIII	0
250196	1	+	EF115541	3212	ATGGAACATCTTGGATACGGT	IIIIIIIIIIIIIIIIIIIII	0
32440	1	+	EF115541	3213	TGGAACATCTTGGATACGGTATT	IIIIIIIIIIIIIIIIIIIIIII	0
362680	1	+	EF115541	3213	TGGAACATCTTGGATACGGTA	IIIIIIIIIIIIIIIIIIIII	0
402366	1	+	EF115541	3213	TGGAACATCTTGGATACGGTAT	IIIIIIIIIIIIIIIIIIIIII	0
151376	2	+	EF115541	3214	GGAACATCTTGGATACGGTAT	IIIIIIIIIIIIIIIIIIIII	0
38123	1	+	EF115541	3222	TTGGATACGGTATTGAAGGAGT	IIIIIIIIIIIIIIIIIIIIII	0
232633	1	+	EF115541	3223	TGGATACGGTATTGAAGGAGT	IIIIIIIIIIIIIIIIIIIII	0
52081	2	+	EF115541	3226	ATACGGTATTGAAGGAGTTGA	IIIIIIIIIIIIIIIIIIIII	0
435117	1	-	EF115541	3303	ATGCAAAAATTTGTCTTCTAA	IIIIIIIIIIIIIIIIIIIII	0
377794	1	-	EF115541	3305	GCAAAAATTTGTCTTCTAAAA	IIIIIIIIIIIIIIIIIIIII	0
263070	1	-	EF115541	3333	TAGTGAATGAATAGAGCGTAAAT	IIIIIIIIIIIIIIIIIIIIIII	0	20:T>G
180978	1	+	EF115541	3351	TAAATTCTGAAACTTTGGTAT	IIIIIIIIIIIIIIIIIIIII	0
374475	1	+	EF115541	3369	TATTTCTTTTTCTTTCGGACA	IIIIIIIIIIIIIIIIIIIII	0
382182	2	-	EF115541	3416	TTTCCACAACAATCGCAA	IIIIIIIIIIIIIIIIII	0
10722	1	-	EF115541	3420	CACAACAATCGCAAACC	IIIIIIIIIIIIIIIII	0
9949	1	-	EF115541	3421	ACAACAATCGCAAACCCC	IIIIIIIIIIIIIIIIII	0
330788	2	-	EF115541	3482	TGTAATCCAATAATCGATCTTGA	IIIIIIIIIIIIIIIIIIIIIII	0
410255	2	-	EF115541	3482	TGTAATCCAATAATCGATCTT	IIIIIIIIIIIIIIIIIIIII	0
10581	1	-	EF115541	3483	GTAATCCAATAATCGATCTTGA	IIIIIIIIIIIIIIIIIIIIII	0
160380	1	-	EF115541	3485	AATCCAATAATCGATCTT	IIIIIIIIIIIIIIIIII	0
196777	2	-	EF115541	3486	ATCCAATAATCGATCTTGATTA	IIIIIIIIIIIIIIIIIIIIII	0
391812	2	-	EF115541	3486	ATCCAATAATCGATCTTGATT	IIIIIIIIIIIIIIIIIIIII	0
313083	1	-	EF115541	3516	AACCGAGTTATCCAAAAAATT	IIIIIIIIIIIIIIIIIIIII	0
142175	1	-	EF115541	3525	ATCCAAAAAATTCTGCTGATA	IIIIIIIIIIIIIIIIIIIII	0
374847	1	-	EF115541	3586	TTCTTGTTATTCCAACTAACT	IIIIIIIIIIIIIIIIIIIII	0
262588	1	-	EF115541	3592	TTATTCCAACTAACTATTT	IIIIIIIIIIIIIIIIIII	0
43366	1	-	EF115541	3593	TATTCCAACTAACTATTTC	IIIIIIIIIIIIIIIIIII	0
80494	1	-	EF115541	3593	TATTCCAACTAACTATTTCCA	IIIIIIIIIIIIIIIIIIIII	0
442309	1	-	EF115541	3595	TTCCAACTAACTATTTCCACA	IIIIIIIIIIIIIIIIIIIII	0
329912	1	-	EF115541	3596	TCCAACTAACTATTTCCACAG	IIIIIIIIIIIIIIIIIIIII	0
237871	1	-	EF115541	3609	TTCCACAGGTTCAGAACCGTT	IIIIIIIIIIIIIIIIIIIII	0
373812	1	-	EF115541	3609	TTCCACAGGTTCAGAACCGTTT	IIIIIIIIIIIIIIIIIIIIII	0
931	1	-	EF115541	3619	TCAGAACCGTTTAATCCAT	IIIIIIIIIIIIIIIIIII	0
202526	1	-	EF115541	3623	AACCGTTTAATCCATAATCAT	IIIIIIIIIIIIIIIIIIIII	0
208505	1	-	EF115541	3625	CCGTTTAATCCATAATCATGA	IIIIIIIIIIIIIIIIIIIII	0
124860	1	-	EF115541	3648	GTTTGCATAAATATACTCCTGA	IIIIIIIIIIIIIIIIIIIIII	0	19:A>T,20:A>T,21:A>G
274359	1	+	EF115541	3649	AATGCATAAATATACTCCTGAA	IIIIIIIIIIIIIIIIIIIIII	0
36318	1	-	EF115541	3650	ATGCATAAATATACTCCTGAA	IIIIIIIIIIIIIIIIIIIII	0
140237	1	-	EF115541	3650	ATGCATAAATATACTCCTGAAA	IIIIIIIIIIIIIIIIIIIIII	0
358066	1	+	EF115541	3667	TGAAAGAGAAGTGGGTAGACA	IIIIIIIIIIIIIIIIIIIII	0
414042	1	+	EF115541	3667	TGAAAGAGAAGTGGGTAGACAA	IIIIIIIIIIIIIIIIIIIIII	0
94401	1	+	EF115541	3669	AAAGAGAAGTGGGTAGACAAA	IIIIIIIIIIIIIIIIIIIII	0
94749	1	+	EF115541	3671	AGAGAAGTGGGTAGACAAAGTA	IIIIIIIIIIIIIIIIIIIIII	0
264436	1	+	EF115541	3672	GAGAAGTGGGTAGACAAAGTAT	IIIIIIIIIIIIIIIIIIIIII	0
429142	1	+	EF115541	3674	GAAGTGGGTAGACAAAGTATT	IIIIIIIIIIIIIIIIIIIII	0
195903	1	+	EF115541	3688	AAGTATTGTTGACGAGATTTCT	IIIIIIIIIIIIIIIIIIIIII	0
431325	1	-	EF115541	3696	TTGACGAGATTTCTGTTTTTC	IIIIIIIIIIIIIIIIIIIII	0
100132	1	-	EF115541	3720	ATACCCTTCGAATTTTTCCATT	IIIIIIIIIIIIIIIIIIIIII	0
286626	1	-	EF115541	3725	CTTCGAATTTTTCCATTTGTAT	IIIIIIIIIIIIIIIIIIIIII	0
96156	1	-	EF115541	3741	TTGTATTTCTACTTGAATCAGA	IIIIIIIIIIIIIIIIIIIIII	0
277719	2	-	EF115541	3741	TTGTATTTCTACTTGAATCAGAG	IIIIIIIIIIIIIIIIIIIIIII	0
28563	1	+	EF115541	3810	ATGGTCAGAACAGGGTGTTGCA	IIIIIIIIIIIIIIIIIIIIII	0
261835	1	+	EF115541	3854	GAAAGGGAGTCTAATCCACGG	IIIIIIIIIIIIIIIIIIIII	0
146321	1	-	EF115541	3880	TTTCCGCTCCTTTTCTACCGAA	IIIIIIIIIIIIIIIIIIIIII	0
369051	1	-	EF115541	3881	TTCCGCTCCTTTTCTACCGAA	IIIIIIIIIIIIIIIIIIIII	0
254244	1	-	EF115541	3882	TCCGCTCCTTTTCTACCGAAT	IIIIIIIIIIIIIIIIIIIII	0
390091	2	-	EF115541	3882	TCCGCTCCTTTTCTACCGAATT	IIIIIIIIIIIIIIIIIIIIII	0
174294	6	-	EF115541	3883	CCGCTCCTTTTCTACCGAATT	IIIIIIIIIIIIIIIIIIIII	0
304433	1	-	EF115541	3887	TCCTTTTCTACCGAATTAGTT	IIIIIIIIIIIIIIIIIIIII	0
204456	1	-	EF115541	3905	GTTTATGTTTGTTCTAAATT	IIIIIIIIIIIIIIIIIIII	0
129407	1	-	EF115541	3957	GCAGGCCAATCGCTCTTTT	IIIIIIIIIIIIIIIIIII	0
256846	1	-	EF115541	3958	CAGGCCAATCGCTCTTTTGA	IIIIIIIIIIIIIIIIIIII	0
273909	1	-	EF115541	4011	TTCTTTTACACATTCAATCCA	IIIIIIIIIIIIIIIIIIIII	0
222274	1	-	EF115541	4014	TTTTACACATTCAATCCAT	IIIIIIIIIIIIIIIIIII	0
262759	1	-	EF115541	4014	TTTTACACATTCAATCCATAA	IIIIIIIIIIIIIIIIIIIII	0
432811	1	-	EF115541	4014	TTTTACACATTCAATCCATA	IIIIIIIIIIIIIIIIIIII	0
306144	1	-	EF115541	4022	ATTCAATCCATAACATCCCTTA	IIIIIIIIIIIIIIIIIIIIII	0
166789	1	-	EF115541	4023	TTCAATCCATAACATCCCT	IIIIIIIIIIIIIIIIIII	0
421414	2	-	EF115541	4034	TTATCCCTTATTCAATCCATAA	IIIIIIIIIIIIIIIIIIIIII	0	20:C>T,21:A>T
144361	1	-	EF115541	4035	CATCCCTTATTCAATCCAT	IIIIIIIIIIIIIIIIIII	0
184767	1	-	EF115541	4035	CATCCCTTATTCAATCCATAA	IIIIIIIIIIIIIIIIIIIII	0
158395	2	-	EF115541	4036	ATCCCTTATTCAATCCATAAT	IIIIIIIIIIIIIIIIIIIII	0
185355	1	-	EF115541	4036	ATCCCTTATTCAATCCAT	IIIIIIIIIIIIIIIIII	0
20283	2	-	EF115541	4038	CCCTTATTCAATCCATAATCA	IIIIIIIIIIIIIIIIIIIII	0
349868	1	+	EF115541	4056	TCAAGAATAATTAGGATTTCT	IIIIIIIIIIIIIIIIIIIII	0
132848	1	-	EF115541	4118	CAACCTTTCCCCACATCCGGC	IIIIIIIIIIIIIIIIIIIII	0
50519	1	-	EF115541	4119	AACCTTTCCCCACATCCGGCA	IIIIIIIIIIIIIIIIIIIII	0
77380	1	-	EF115541	4120	ACCTTTCCCCACATCCGGC	IIIIIIIIIIIIIIIIIII	0
31561	1	-	EF115541	4153	AACGTCTAATTAGAGCGGGGAA	IIIIIIIIIIIIIIIIIIIIII	0
259595	1	-	EF115541	4175	TTCTTCCAATTAGGAAGTTAA	IIIIIIIIIIIIIIIIIIIII	0	19:C>T
76841	1	-	EF115541	4237	ATCCATTTATTCACTAGACCCA	IIIIIIIIIIIIIIIIIIIIII	0
22630	1	-	EF115541	4243	TTATTCACTAGACCCAGAAAA	IIIIIIIIIIIIIIIIIIIII	0
157866	1	-	EF115541	4243	TTATTCACTAGACCCAGAAAAT	IIIIIIIIIIIIIIIIIIIIII	0
193234	1	-	EF115541	4282	TTCAAAAAAGATTGATTTTAT	IIIIIIIIIIIIIIIIIIIII	0
396390	1	-	EF115541	4305	CGACATGCTATTTTTTCC	IIIIIIIIIIIIIIIIII	0
389053	1	-	EF115541	4308	CATGCTATTTTTTCCATTCAT	IIIIIIIIIIIIIIIIIIIII	0
341808	1	+	EF115541	4328	TTACCTTTGAGGATCAGTCGTG	IIIIIIIIIIIIIIIIIIIIII	0
222067	1	+	EF115541	4331	CCTTTGAGGATCAGTCGT	IIIIIIIIIIIIIIIIII	0
258702	1	-	EF115541	4332	CTTTGAGGATCAGTCGTGGT	IIIIIIIIIIIIIIIIIIII	0
396524	1	-	EF115541	4335	TGAGGATCAGTCGTGGTCTTCT	IIIIIIIIIIIIIIIIIIIIII	0
328262	1	-	EF115541	4336	GAGGATCAGTCGTGGTCTTCT	IIIIIIIIIIIIIIIIIIIII	0
367882	1	-	EF115541	4350	GTCTTCTAGACTCTACCAAGA	IIIIIIIIIIIIIIIIIIIII	0
133889	1	-	EF115541	4363	TACCAAGAGTCTGGACGAAT	IIIIIIIIIIIIIIIIIIII	0
290048	1	+	EF115541	4400	TGTGTAAAAGATCATAGTCGCA	IIIIIIIIIIIIIIIIIIIIII	0
384039	1	-	EF115541	4400	TGTGTAAAAGATCATAGTCGCAC	IIIIIIIIIIIIIIIIIIIIIII	0
360173	1	+	EF115541	4405	AAAAGATCATAGTCGCACTTAA	IIIIIIIIIIIIIIIIIIIIII	0
130693	1	-	EF115541	4420	CACTTAAAAGCCGAGTACTCT	IIIIIIIIIIIIIIIIIIIII	0
99027	1	-	EF115541	4424	TAAAAGCCGAGTACTCTACCAT	IIIIIIIIIIIIIIIIIIIIII	0
199600	1	-	EF115541	4424	TAAAAGCCGAGTACTCT	IIIIIIIIIIIIIIIII	0
400436	2	-	EF115541	4425	AAAAGCCGAGTACTCTA	IIIIIIIIIIIIIIIII	0
443730	1	-	EF115541	4425	AAAAGCCGAGTACTCTACC	IIIIIIIIIIIIIIIIIII	0
184507	1	-	EF115541	4426	GAAGCCGAGTACTCTACCAT	IIIIIIIIIIIIIIIIIIII	0	19:A>G
247113	1	-	EF115541	4426	AAAGCCGAGTACTCTACCATT	IIIIIIIIIIIIIIIIIIIII	0
315791	1	-	EF115541	4426	AAAGCCGAGTACTCTACC	IIIIIIIIIIIIIIIIII	0
379589	1	-	EF115541	4426	AAAGCCGAGTACTCTAC	IIIIIIIIIIIIIIIII	0
90090	1	-	EF115541	4427	AAGCCGAGTACTCTACC	IIIIIIIIIIIIIIIII	0
42626	1	-	EF115541	4428	AGCCGAGTACTCTACCATTGAGT	IIIIIIIIIIIIIIIIIIIIIII	0
182133	1	-	EF115541	4428	AGCCGAGTACTCTACCATTGA	IIIIIIIIIIIIIIIIIIIII	0
204597	2	-	EF115541	4429	GCCGAGTACTCTACCAT	IIIIIIIIIIIIIIIII	0
339844	1	-	EF115541	4430	CCGAGTACTCTACCATTGAGTT	IIIIIIIIIIIIIIIIIIIIII	0
342626	1	-	EF115541	4430	CCGAGTACTCTACCATT	IIIIIIIIIIIIIIIII	0
440717	2	-	EF115541	4430	CCGAGTACTCTACCATTGAG	IIIIIIIIIIIIIIIIIIII	0
102716	1	-	EF115541	4435	CACTCTACCATTGAGTTAGCAACCC	IIIIIIIIIIIIIIIIIIIIIIIII	0	24:T>C
362239	2	-	EF115541	4438	TCTACCATTGAGTTAGCAACCC	IIIIIIIIIIIIIIIIIIIIII	0
423581	1	-	EF115541	4440	TACCATTGAGTTAGCAACCC	IIIIIIIIIIIIIIIIIIII	0
30761	2	-	EF115541	4442	CCATTGAGTTAGCAACCC	IIIIIIIIIIIIIIIIII	0
26602	1	+	EF115541	4469	AAGGATCTTAGATACGATCGAA	IIIIIIIIIIIIIIIIIIIIII	0
332561	1	+	EF115541	4476	TTAGATACGATCGAAATCCAAA	IIIIIIIIIIIIIIIIIIIIII	0
77881	1	-	EF115541	4509	TTACACCGCGCGCTTCTGTCAA	IIIIIIIIIIIIIIIIIIIIII	0
298239	1	-	EF115541	4516	GCGCGCTTCTGTCAAAACAT	IIIIIIIIIIIIIIIIIIII	0
416688	1	+	EF115541	4529	AAAACATTGAACTAGCAAGAC	IIIIIIIIIIIIIIIIIIIII	0
13296	1	+	EF115541	4530	AAACATTGAACTAGCAAGACA	IIIIIIIIIIIIIIIIIIIII	0
132076	2	+	EF115541	4530	AAACATTGAACTAGCAAGACAT	IIIIIIIIIIIIIIIIIIIIII	0
379043	1	+	EF115541	4574	ATGAAAAACACTCAAATGGCAA	IIIIIIIIIIIIIIIIIIIIII	0
141674	1	+	EF115541	4639	GCGACCCTAATCACGATGGCC	IIIIIIIIIIIIIIIIIIIII	0
208778	1	-	EF115541	4654	ATGGCCAAATTCTCCTTTTTT	IIIIIIIIIIIIIIIIIIIII	0
66708	1	+	EF115541	4745	TTTGAGCGAAGTGTAAGCAGA	IIIIIIIIIIIIIIIIIIIII	0
435447	1	+	EF115541	4783	GAGGATAAAGAGACCCATCTAT	IIIIIIIIIIIIIIIIIIIIII	0
92976	1	+	EF115541	4784	AGGATAAAGAGACCCATCTAA	IIIIIIIIIIIIIIIIIIIII	0	20:T>A
310102	1	-	EF115541	4788	TAAAGAGACCCATCTAT	IIIIIIIIIIIIIIIII	0
131512	1	-	EF115541	4794	GTCCCATCTATCTACAAATTC	IIIIIIIIIIIIIIIIIIIII	0	19:A>T
413639	1	-	EF115541	4794	GACCCATCTATCTACAAATTCT	IIIIIIIIIIIIIIIIIIIIII	0
103281	1	-	EF115541	4795	ACCCATCTATCTACAAATTCT	IIIIIIIIIIIIIIIIIIIII	0
206982	1	-	EF115541	4795	ACCCATCTATCTACAAATTCTA	IIIIIIIIIIIIIIIIIIIIII	0
43784	3	-	EF115541	4796	CCCATCTATCTACAAATTCTA	IIIIIIIIIIIIIIIIIIIII	0
418076	1	+	EF115541	4815	TATTTGTTCAATAGACCTTTGT	IIIIIIIIIIIIIIIIIIIIII	0
302911	1	+	EF115541	4888	ATAGGGGCTTATGTTGGATTG	IIIIIIIIIIIIIIIIIIIII	0
50272	1	-	EF115541	4891	GGGGCTTATGTTGGATTGGCACG	IIIIIIIIIIIIIIIIIIIIIII	0
68784	1	-	EF115541	4891	GGGGCTTATGTTGGATTG	IIIIIIIIIIIIIIIIII	0
136203	1	-	EF115541	4891	GGGGCTTATGTTGGATTGGCACGATA	IIIIIIIIIIIIIIIIIIIIIIIIII	0
65213	16	-	EF115541	4892	GGGCTTATGTTGGATTGGCACGATA	IIIIIIIIIIIIIIIIIIIIIIIII	0
244988	1	-	EF115541	4892	GGGCTTATGTTGGATTGGCACG	IIIIIIIIIIIIIIIIIIIIII	0
399479	1	+	EF115541	4892	GGGCTTATGTTGGATTGGCAC	IIIIIIIIIIIIIIIIIIIII	0
20947	4	-	EF115541	4893	GGCTTATGTTGGATTGGCACGATA	IIIIIIIIIIIIIIIIIIIIIIII	0
399093	1	-	EF115541	4900	GTTGGATTGGCACGATA	IIIIIIIIIIIIIIIII	0
330715	1	+	EF115541	4921	TCCAAATAGGATTAAGAAAGAG	IIIIIIIIIIIIIIIIIIIIII	0
179791	1	+	EF115541	4926	ATAGGATTAAGAAAGAGGTAA	IIIIIIIIIIIIIIIIIIIII	0
404090	1	+	EF115541	4927	TAGGATTAAGAAAGAGGTAAA	IIIIIIIIIIIIIIIIIIIII	0
409275	1	+	EF115541	4928	AGGATTAAGAAAGAGGTAAAT	IIIIIIIIIIIIIIIIIIIII	0
217805	1	+	EF115541	4954	CTAAATAATTAGACAACGAGGA	IIIIIIIIIIIIIIIIIIIIII	0
107428	1	-	EF115541	4971	GAGGAATACTAATAATCTTCT	IIIIIIIIIIIIIIIIIIIII	0
41449	1	-	EF115541	4979	CTAATAATCTTCTCCTATCCTA	IIIIIIIIIIIIIIIIIIIIII	0
100926	1	-	EF115541	4980	TAATAATCTTCTCCTATCCTA	IIIIIIIIIIIIIIIIIIIII	0
146179	1	-	EF115541	4984	AATCTTCTCCTATCCTACTT	IIIIIIIIIIIIIIIIIIII	0
256694	1	-	EF115541	4988	TTCTCCTATCCTACTTTTTTA	IIIIIIIIIIIIIIIIIIIII	0
431392	2	-	EF115541	4991	TCCTATCCTACTTTTTTATTCA	IIIIIIIIIIIIIIIIIIIIII	0
314525	1	-	EF115541	5004	TTTTATTCATTTAGTTCTTCAA	IIIIIIIIIIIIIIIIIIIIII	0
30906	1	-	EF115541	5031	TCAAAGTTCTTTCTTTTTCTT	IIIIIIIIIIIIIIIIIIIII	0
108383	1	-	EF115541	5050	TTTAAAGAATTCCGCCTTC	IIIIIIIIIIIIIIIIIII	0
36275	1	-	EF115541	5051	TTAAAGAATTCCGCCTTCCTTA	IIIIIIIIIIIIIIIIIIIIII	0
230827	4	-	EF115541	5051	TTAAAGAATTCCGCCTTCCTT	IIIIIIIIIIIIIIIIIIIII	0
248602	1	-	EF115541	5051	TTAAAGAATTCCGCCTTCCTTAA	IIIIIIIIIIIIIIIIIIIIIII	0
401944	1	-	EF115541	5051	TTAAAGAATTCCGCCTT	IIIIIIIIIIIIIIIII	0
54370	6	-	EF115541	5052	TAAAGAATTCCGCCTTCCTT	IIIIIIIIIIIIIIIIIIII	0
434404	1	-	EF115541	5052	TAAAGAATTCCGCCTTCCTTAA	IIIIIIIIIIIIIIIIIIIIII	0
442032	1	-	EF115541	5053	AAAGAATTCCGCCTTCCTT	IIIIIIIIIIIIIIIIIII	0
3267	1	-	EF115541	5054	AAGAATTCCGCCTTCCTT	IIIIIIIIIIIIIIIIII	0
391459	2	-	EF115541	5054	AAGAATTCCGCCTTCCT	IIIIIIIIIIIIIIIII	0
3005	1	-	EF115541	5060	TCCGCCTTCCTTAAAATATC	IIIIIIIIIIIIIIIIIIII	0
71932	1	+	EF115541	5076	TATCATAAACAGTTCTTGTCGG	IIIIIIIIIIIIIIIIIIIIII	0
291740	1	+	EF115541	5080	ATAAACAGTTCTTGTCGGTT	IIIIIIIIIIIIIIIIIIII	0
164804	1	+	EF115541	5081	TAAACAGTTCTTGTCGGTTGA	IIIIIIIIIIIIIIIIIIIII	0
182211	1	-	EF115541	5147	GTTTGATTCTTTATCGG	IIIIIIIIIIIIIIIII	0
397820	1	-	EF115541	5185	AAGATCTCTTCCTTCTCTTCG	IIIIIIIIIIIIIIIIIIIII	0
302019	1	-	EF115541	5217	CAATTGCAACGATTCGATAGA	IIIIIIIIIIIIIIIIIIIII	0
403433	1	-	EF115541	5221	TGCAACGATTCGATAGACAGC	IIIIIIIIIIIIIIIIIIIII	0
74605	2	+	EF115541	5224	AACGATTCGATAGACAGCTTA	IIIIIIIIIIIIIIIIIIIII	0
405474	1	+	EF115541	5302	TCATACGGCTCGAGAAAATGA	IIIIIIIIIIIIIIIIIIIII	0
288495	1	+	EF115541	5303	CATACGGCTCGAGAAAATGAT	IIIIIIIIIIIIIIIIIIIII	0
406828	1	-	EF115541	5357	TATGACGTCCATTAATTTCCTT	IIIIIIIIIIIIIIIIIIIIII	0
342859	1	-	EF115541	5358	ATGACGTCCATTAATTTCCTT	IIIIIIIIIIIIIIIIIIIII	0
188209	3	-	EF115541	5363	GTCCATTAATTTCCTTACAGAA	IIIIIIIIIIIIIIIIIIIIII	0
312382	1	-	EF115541	5364	TCCATTAATTTCCTTACAGAA	IIIIIIIIIIIIIIIIIIIII	0
28066	2	+	EF115541	5402	TACTCATGACTCAAGTTGGCTA	IIIIIIIIIIIIIIIIIIIIII	0
149063	1	+	EF115541	5405	TCATGACTCAAGTTGGCTAAT	IIIIIIIIIIIIIIIIIIIII	0
164116	1	-	EF115541	5468	TGAGTCGTCTTTAAACTCTT	IIIIIIIIIIIIIIIIIIII	0
430972	1	+	EF115541	5522	TCCTTATTCTGATCCAACTCTG	IIIIIIIIIIIIIIIIIIIIII	0
201110	1	-	EF115541	5529	TCTGATCCAACTCTGTTGTTGA	IIIIIIIIIIIIIIIIIIIIII	0
370445	1	+	EF115541	5563	TTGTGTTTACTTGTTCTGGAA	IIIIIIIIIIIIIIIIIIIII	0
181890	1	-	EF115541	5668	TACCCTTTTTTCTTATTTCCTTC	IIIIIIIIIIIIIIIIIIIIIII	0
185181	1	-	EF115541	5668	TATCCTTTTTTCTTATTTCCTTC	IIIIIIIIIIIIIIIIIIIIIII	0	20:C>T
292075	1	+	EF115541	5797	AAGGATAGACTGACAAAGTAA	IIIIIIIIIIIIIIIIIIIII	0	19:T>A,20:G>A
377254	1	+	EF115541	5803	AGACTGACAAAGTTGGCCTAA	IIIIIIIIIIIIIIIIIIIII	0
52268	1	+	EF115541	5804	GACTGACAAAGTTGGCCTAATA	IIIIIIIIIIIIIIIIIIIIII	0	21:T>A
68708	1	+	EF115541	5805	ACTGACAAAGTTGGCCTAATTT	IIIIIIIIIIIIIIIIIIIIII	0
429580	1	-	EF115541	5869	TAAACTCTGTCCTCTCGA	IIIIIIIIIIIIIIIIII	0
265396	1	-	EF115541	5871	TACTCTGTCCTCTCGAGCTCC	IIIIIIIIIIIIIIIIIIIII	0	20:A>T
359431	2	-	EF115541	5873	CTCTGTCCTCTCGAGCTCCATC	IIIIIIIIIIIIIIIIIIIIII	0
63475	1	-	EF115541	5874	TCTGTCCTCTCGAGCTCCATC	IIIIIIIIIIIIIIIIIIIII	0
123676	1	+	EF115541	5925	TTTGGTTCGGAACGAATAGAAC	IIIIIIIIIIIIIIIIIIIIII	0
179456	2	+	EF115541	5931	TCGGAACGAATAGAACAGGCT	IIIIIIIIIIIIIIIIIIIII	0
411363	1	+	EF115541	5932	CGGAACGAATAGAACAGGCTA	IIIIIIIIIIIIIIIIIIIII	0
129215	1	+	EF115541	5977	ACTATGGAAAATGATGGATAGC	IIIIIIIIIIIIIIIIIIIIII	0
373504	1	-	EF115541	6027	GTCGCACGTTGCTTTCTACCACA	IIIIIIIIIIIIIIIIIIIIIII	0
411071	1	-	EF115541	6027	GTCGCACGTTGCTTTCTACCA	IIIIIIIIIIIIIIIIIIIII	0
404070	2	-	EF115541	6034	GTTGCTTTCTACCACATCGTT	IIIIIIIIIIIIIIIIIIIII	0
193782	1	-	EF115541	6035	TTGCTTTCTACCACATCGTT	IIIIIIIIIIIIIIIIIIII	0
270698	1	-	EF115541	6037	GCTTTCTACCACATCGTT	IIIIIIIIIIIIIIIIII	0
88356	1	-	EF115541	6068	TACCATAACAAACATTCCTCTT	IIIIIIIIIIIIIIIIIIIIII	0
200967	1	-	EF115541	6130	GGAATCATGAATAGTCATTGGTTT	IIIIIIIIIIIIIIIIIIIIIIII	0
248031	2	-	EF115541	6130	GGAATCATGAATAGTCATTGGTT	IIIIIIIIIIIIIIIIIIIIIII	0
248033	1	-	EF115541	6130	TGAATCATGAATAGTCATTGGTT	IIIIIIIIIIIIIIIIIIIIIII	0	22:G>T
323548	1	+	EF115541	6182	ACTTGCTATCTATGGAGC	IIIIIIIIIIIIIIIIII	0
353832	1	+	EF115541	6189	ATCTATGGAGCAATATGGATAA	IIIIIIIIIIIIIIIIIIIIII	0
71295	1	+	EF115541	6190	TCTATGGAGCAATATGGATAA	IIIIIIIIIIIIIIIIIIIII	0
315855	1	-	EF115541	6234	AAGCCTCCGCCAAGATCCAATT	IIIIIIIIIIIIIIIIIIIIII	0
68716	1	-	EF115541	6263	ACCCATATTCGAATTCTATCAT	IIIIIIIIIIIIIIIIIIIIII	0
12733	1	+	EF115541	6296	ATAGAAAAAGACGACTAAACAA	IIIIIIIIIIIIIIIIIIIIII	0
294159	1	-	EF115541	6337	ATTATTAAATTTCCACCCTCA	IIIIIIIIIIIIIIIIIIIII	0
444174	1	+	EF115541	6350	CACCCTCAACGGATGGCTCGA	IIIIIIIIIIIIIIIIIIIII	0
331214	1	-	EF115541	6487	TATTTTTTCCGTACCAA	IIIIIIIIIIIIIIIII	0
15017	1	+	EF115541	6564	AGTTAATTGTTTTTGGTACTA	IIIIIIIIIIIIIIIIIIIII	1	20:T>A
20373	1	+	EF115541	6586	TTCGACTCGAAGACCAAAAGGT	IIIIIIIIIIIIIIIIIIIIII	0	21:A>T
5842	1	+	EF115541	6587	TCGACTCGAAGACCAAAAGGAA	IIIIIIIIIIIIIIIIIIIIII	0
35814	1	+	EF115541	6591	CTCGAAGACCAAAAGGAAGAA	IIIIIIIIIIIIIIIIIIIII	0
443702	1	+	EF115541	6645	TAAGTGATCATAGTAGAGGCA	IIIIIIIIIIIIIIIIIIIII	0
197845	1	+	EF115541	6646	AAGTGATCATAGTAGAGGCATA	IIIIIIIIIIIIIIIIIIIIII	0
314675	1	+	EF115541	6646	AAGTGATCATAGTAGAGGCA	IIIIIIIIIIIIIIIIIIII	0
62396	2	+	EF115541	6647	AGTGATCATAGTAGAGGCATA	IIIIIIIIIIIIIIIIIIIII	0
290422	1	+	EF115541	6654	ATAGTAGAGGCATATCCTGAAT	IIIIIIIIIIIIIIIIIIIIII	0
8214	1	+	EF115541	6655	TAGTAGAGGCATATCCTGAAT	IIIIIIIIIIIIIIIIIIIII	0
227973	1	-	EF115541	6674	TTGTGCCTGCTAGATCCCAT	IIIIIIIIIIIIIIIIIIII	0	19:A>T
372036	1	+	EF115541	6718	CAATTTGACTGGACTTAAGAC	IIIIIIIIIIIIIIIIIIIII	0
33305	1	-	EF115541	6763	TAAGATATCATTATTCTCTTT	IIIIIIIIIIIIIIIIIIIII	0
307667	1	-	EF115541	6826	TTTGTTTCATCAGAAACAAT	IIIIIIIIIIIIIIIIIIII	0
32209	1	+	EF115541	6840	AACAATCTGGGACGGAAGGAT	IIIIIIIIIIIIIIIIIIIII	0
49608	1	-	EF115541	6843	TGGCTGGGACGGAAGGATTCGAACCT	IIIIIIIIIIIIIIIIIIIIIIIIII	0	23:T>G,24:A>G,25:A>T
127317	2	-	EF115541	6843	TGGCTGGGACGGAAGGATTCGAA	IIIIIIIIIIIIIIIIIIIIIII	0	20:T>G,21:A>G,22:A>T
213066	1	-	EF115541	6843	TGGCTGGGACGGAAGGATTCGA	IIIIIIIIIIIIIIIIIIIIII	0	19:T>G,20:A>G,21:A>T
342520	1	+	EF115541	6845	TCTGGGACGGAAGGATTCGA	IIIIIIIIIIIIIIIIIIII	0
125953	1	-	EF115541	6852	CGGAAGGATTCGAACCTCCGAG	IIIIIIIIIIIIIIIIIIIIII	0
10386	2	-	EF115541	6854	GAAGGATTCGAACCTCCG	IIIIIIIIIIIIIIIIII	0
177587	1	-	EF115541	6856	AGGATTCGAACCTCCGAGTAA	IIIIIIIIIIIIIIIIIIIII	0
154489	1	-	EF115541	6857	GGATTCGAACCTCCGAGTAAC	IIIIIIIIIIIIIIIIIIIII	0
390359	7	-	EF115541	6859	ATTCGAACCTCCGAGTAAC	IIIIIIIIIIIIIIIIIII	0
423267	3	-	EF115541	6859	ATTCGAACCTCCGAGTAACG	IIIIIIIIIIIIIIIIIIII	0
375627	3	-	EF115541	6860	TTCGAACCTCCGAGTAAC	IIIIIIIIIIIIIIIIII	0
41672	1	-	EF115541	6876	ACGGGACCAAAACCCGCTG	IIIIIIIIIIIIIIIIIII	0
218304	1	-	EF115541	6883	CAAAACCCGCTGCCTTA	IIIIIIIIIIIIIIIII	0
293970	1	-	EF115541	6886	AACCCGCTGCCTTACCA	IIIIIIIIIIIIIIIII	0
423940	1	-	EF115541	6886	AACCCGCTGCCTTACCACT	IIIIIIIIIIIIIIIIIII	0
261565	1	-	EF115541	6895	CCTGACCACTTGGCCACGCCCCA	IIIIIIIIIIIIIIIIIIIIIII	0	19:T>G
295407	1	-	EF115541	6895	TCTTACCACTTGGCCACGCCCCA	IIIIIIIIIIIIIIIIIIIIIII	0	22:C>T
295518	1	-	EF115541	6895	CTTTACCACTTGGCCACGCCCCA	IIIIIIIIIIIIIIIIIIIIIII	0	21:C>T
295523	1	-	EF115541	6895	TTTTACCACTTGGCCACGCCCCA	IIIIIIIIIIIIIIIIIIIIIII	0	21:C>T,22:C>T
322996	1	-	EF115541	6895	CCTTACCACTTGGCCACG	IIIIIIIIIIIIIIIIII	0
205349	19	-	EF115541	6896	CTTACCACTTGGCCACGCCCCA	IIIIIIIIIIIIIIIIIIIIII	0
205351	4	-	EF115541	6896	TTTACCACTTGGCCACGCCCCA	IIIIIIIIIIIIIIIIIIIIII	0	21:C>T
173424	19	-	EF115541	6897	TTACCACTTGGCCACGCCCCA	IIIIIIIIIIIIIIIIIIIII	0
42676	1	-	EF115541	6898	CACCACTTGGCCACGCCCCA	IIIIIIIIIIIIIIIIIIII	0	19:T>C
42678	152	-	EF115541	6898	TACCACTTGGCCACGCCCCA	IIIIIIIIIIIIIIIIIIII	0
230909	14	-	EF115541	6899	ACCACTTGGCCACGCCCCA	IIIIIIIIIIIIIIIIIII	0
414169	172	-	EF115541	6900	CCACTTGGCCACGCCCCA	IIIIIIIIIIIIIIIIII	0
385906	3	-	EF115541	6901	CACTTGGCCACGCCCCA	IIIIIIIIIIIIIIIII	0
66372	1	+	EF115541	6919	TTCGGGTTTTATGCGACACTAA	IIIIIIIIIIIIIIIIIIIIII	0
387416	1	-	EF115541	6960	TTGTTATTCGTCAATACCAT	IIIIIIIIIIIIIIIIIIII	0
353487	1	-	EF115541	7006	ATTCTCTTGCTAGTATTCTACA	IIIIIIIIIIIIIIIIIIIIII	0
311875	2	-	EF115541	7007	TTCTCTTGCTAGTATTCTACA	IIIIIIIIIIIIIIIIIIIII	0
166172	1	-	EF115541	7010	TCTTGCTAGTATTCTACACA	IIIIIIIIIIIIIIIIIIII	0
444194	1	-	EF115541	7015	CTAGTATTCTACACATGCAGA	IIIIIIIIIIIIIIIIIIIII	0
365983	1	+	EF115541	7067	TACATGGAATTCTATTAAGAT	IIIIIIIIIIIIIIIIIIIII	0
30816	1	+	EF115541	7120	TTTGAGAGTGCGAATACAAA	IIIIIIIIIIIIIIIIIIII	0	19:G>A
350734	1	+	EF115541	7140	GAGGTATTTTGTGTTTGGGAAA	IIIIIIIIIIIIIIIIIIIIII	0
248836	1	+	EF115541	7146	TTTTGTGTTTGGGAAAGT	IIIIIIIIIIIIIIIIII	0
107542	1	+	EF115541	7200	CTTTCCCTTAAAAAAATAACT	IIIIIIIIIIIIIIIIIIIII	0
163	1	+	EF115541	7233	AATTATTTACTCTACAAGAAT	IIIIIIIIIIIIIIIIIIIII	0
225712	1	+	EF115541	7276	TACTTAGTTTAACCTGTATCT	IIIIIIIIIIIIIIIIIIIII	0
350515	1	-	EF115541	7328	TTTCTTTGCCAAATTGCCCGA	IIIIIIIIIIIIIIIIIIIII	0
359518	1	-	EF115541	7329	TTCTTTGCCAAATTGCCCGAA	IIIIIIIIIIIIIIIIIIIII	0
182010	1	-	EF115541	7333	TTGCCAAATTGCCCGAAGCTTA	IIIIIIIIIIIIIIIIIIIIII	0
292575	1	+	EF115541	7352	TTATGCTATTTTCAATCCAATC	IIIIIIIIIIIIIIIIIIIIII	0
300464	1	-	EF115541	7353	TATGCTATTTTCAATCCAATCGT	IIIIIIIIIIIIIIIIIIIIIII	0
399708	1	-	EF115541	7517	GTAAAAGCCGAGAAGTTTTAT	IIIIIIIIIIIIIIIIIIIII	0
275913	1	-	EF115541	7569	TTGAAATTATTCTACATTGAAT	IIIIIIIIIIIIIIIIIIIIII	0
229606	1	-	EF115541	7607	TAATTTGGATCAGCCTTTCT	IIIIIIIIIIIIIIIIIIII	0	19:A>T
149329	1	-	EF115541	7612	TGGATCAGCCTTTCTACTCCC	IIIIIIIIIIIIIIIIIIIII	0
144819	1	-	EF115541	7618	AGCCTTTCTACTCCCCTGC	IIIIIIIIIIIIIIIIIII	0
203031	2	-	EF115541	7618	AGCCTTTCTACTCCCCTGCAC	IIIIIIIIIIIIIIIIIIIII	0
65121	1	-	EF115541	7623	TTCTACTCCCCTGCACC	IIIIIIIIIIIIIIIII	0
368390	1	-	EF115541	7627	ACTCCCCTGCACCTAGGT	IIIIIIIIIIIIIIIIII	0
10426	1	-	EF115541	7674	TACCTATTCAATACCACCTAA	IIIIIIIIIIIIIIIIIIIII	0
116105	1	-	EF115541	7683	AATACCACCTAACCCTAT	IIIIIIIIIIIIIIIIII	0
75238	1	-	EF115541	7705	GCTATTGATAAGAGTTCTTA	IIIIIIIIIIIIIIIIIIII	0
99507	1	-	EF115541	7745	TTTTTTTCCAGAATTCATTT	IIIIIIIIIIIIIIIIIIII	0
445451	1	+	EF115541	7794	CCTAGTGGATCCGTGTGGTAA	IIIIIIIIIIIIIIIIIIIII	0
67657	1	+	EF115541	7798	GTGGATCCGTGTGGTAA	IIIIIIIIIIIIIIIII	0
84924	1	+	EF115541	7807	TGTGGTAAGGAAAAACTGGTAA	IIIIIIIIIIIIIIIIIIIIII	0
109849	1	+	EF115541	7818	AAAACTGGTAATCTATTCCTT	IIIIIIIIIIIIIIIIIIIII	0
104982	1	+	EF115541	7854	AGATTATGTAATGCTTACTCT	IIIIIIIIIIIIIIIIIIIII	0
434599	1	+	EF115541	7913	CACTCTTTATCTTTGGATTCT	IIIIIIIIIIIIIIIIIIIII	0
186576	2	+	EF115541	7931	TCTTATCTAATGATCCAGGACG	IIIIIIIIIIIIIIIIIIIIII	0
98512	1	+	EF115541	7932	CTTATCTAATGATCCAGGACGG	IIIIIIIIIIIIIIIIIIIIII	0
381643	2	+	EF115541	7932	CTTATCTAATGATCCAGGACG	IIIIIIIIIIIIIIIIIIIII	0
61706	1	+	EF115541	7933	TTATCTAATGATCCAGGACGGA	IIIIIIIIIIIIIIIIIIIIII	0
261089	2	+	EF115541	7934	TATCTAATGATCCAGGACGG	IIIIIIIIIIIIIIIIIIII	0
51140	2	+	EF115541	7935	ATCTAATGATCCAGGACGG	IIIIIIIIIIIIIIIIIII	0
182751	1	+	EF115541	7935	ATCTAATGATCCAGGACG	IIIIIIIIIIIIIIIIII	0
369850	1	+	EF115541	7935	ATCTAATGATCCAGGACGGAAA	IIIIIIIIIIIIIIIIIIIIII	0	21:T>A
426446	1	+	EF115541	7935	ATCTAATGATCCAGGACGGA	IIIIIIIIIIIIIIIIIIII	0
87152	1	+	EF115541	7936	TCTAATGATCCAGGACGGAAT	IIIIIIIIIIIIIIIIIIIII	0
169821	1	+	EF115541	7938	TAATGATCCAGGACGGAATCC	IIIIIIIIIIIIIIIIIIIII	0
354036	1	+	EF115541	7949	GACGGAATCCTGGACGCGAGGA	IIIIIIIIIIIIIIIIIIIIII	0
158516	1	+	EF115541	7950	ACGGAATCCTGGACGCGAGGA	IIIIIIIIIIIIIIIIIIIII	0
416099	1	+	EF115541	7959	TGGACGCGAGGAGTAAAAATT	IIIIIIIIIIIIIIIIIIIII	0
80213	1	+	EF115541	7998	ACAAATTGGATTTGTTTCGTA	IIIIIIIIIIIIIIIIIIIII	0
163673	1	-	EF115541	8008	TTTGTTTCGTACATTTATCTAT	IIIIIIIIIIIIIIIIIIIIII	0
268750	1	-	EF115541	8028	ATGAGAAAATCCGGGGGTCAG	IIIIIIIIIIIIIIIIIIIII	0
430050	1	-	EF115541	8068	TTCCCAAATGATCCAAGGGAG	IIIIIIIIIIIIIIIIIIIII	0	20:G>T
157054	1	-	EF115541	8069	TCCCAAATGATCCAAGGGAG	IIIIIIIIIIIIIIIIIIII	0
240779	1	+	EF115541	8072	CAAATGATCCAAGGGAGCGGAA	IIIIIIIIIIIIIIIIIIIIII	0
222373	1	+	EF115541	8073	AAATGATCCAAGGGAGCGGA	IIIIIIIIIIIIIIIIIIII	0
51302	1	-	EF115541	8079	TTGAAGGGAGCGGAAAGAGAGG	IIIIIIIIIIIIIIIIIIIIII	0	19:C>G,20:C>T
221928	1	+	EF115541	8079	TCCAAGGGAGCGGAAAGAGAG	IIIIIIIIIIIIIIIIIIIII	0
338988	35	-	EF115541	8086	TGGCGGAAAGAGAGGGATTCG	IIIIIIIIIIIIIIIIIIIII	0	19:A>G,20:G>T
357223	4	-	EF115541	8086	TGGCGGAAAGAGAGGGATTCGAA	IIIIIIIIIIIIIIIIIIIIIII	1	21:A>G,22:G>T
443068	3	-	EF115541	8086	TGGCGGAAAGAGAGGGATTCGA	IIIIIIIIIIIIIIIIIIIIII	1	20:A>G,21:G>T
228584	2	+	EF115541	8087	AGCGGAAAGAGAGGGATTCGA	IIIIIIIIIIIIIIIIIIIII	0
393222	1	-	EF115541	8088	GCGGAAAGAGAGGGATTCGAAC	IIIIIIIIIIIIIIIIIIIIII	1
121045	1	-	EF115541	8097	GAGGGATTCGAACCCTCG	IIIIIIIIIIIIIIIIII	2
432634	1	-	EF115541	8097	GAGGGATTCGAACCCTCGG	IIIIIIIIIIIIIIIIIII	1
84015	1	-	EF115541	8098	AGGGATTCGAACCCTCG	IIIIIIIIIIIIIIIII	2
62048	1	+	EF115541	8099	GGGATTCGAACCCTCGGTA	IIIIIIIIIIIIIIIIIII	1
375138	1	-	EF115541	8101	GATTCGAACCCTCGGTACAAA	IIIIIIIIIIIIIIIIIIIII	0
217689	1	+	EF115541	8105	CGAACCCTCGGTACAAA	IIIIIIIIIIIIIIIII	0
263139	2	-	EF115541	8123	AAATTGTACAACGGATTA	IIIIIIIIIIIIIIIIII	0
187392	1	+	EF115541	8124	AATTGTACAACGGATTAGCAA	IIIIIIIIIIIIIIIIIIIII	0
252225	7	-	EF115541	8124	AATTGTACAACGGATTAG	IIIIIIIIIIIIIIIIII	0
333150	1	-	EF115541	8124	AATTGTACAACGGATTA	IIIIIIIIIIIIIIIII	0
400446	1	-	EF115541	8124	AATTGTACAACGGATTAGCAA	IIIIIIIIIIIIIIIIIIIII	0
20337	1	-	EF115541	8125	ATTGTACAACGGATTAGC	IIIIIIIIIIIIIIIIII	0
83970	9	-	EF115541	8125	ATTGTACAACGGATTAG	IIIIIIIIIIIIIIIII	0
166168	1	-	EF115541	8125	ATTGTACAACGGATTAGCA	IIIIIIIIIIIIIIIIIII	0
210584	1	-	EF115541	8126	TTGTACAACGGATTAGC	IIIIIIIIIIIIIIIII	0
323301	1	-	EF115541	8133	ACGGATTAGCAATCCGCCG	IIIIIIIIIIIIIIIIIII	0
11781	2	-	EF115541	8136	GATTAGCAATCCGCCGCTT	IIIIIIIIIIIIIIIIIII	0
316388	1	-	EF115541	8136	GATTAGCAATCCGCCGCTTTAG	IIIIIIIIIIIIIIIIIIIIII	0
160712	1	-	EF115541	8138	TTAGCAATCCGCCGCTTTAGT	IIIIIIIIIIIIIIIIIIIII	0
307377	1	-	EF115541	8138	TTAGCAATCCGCCGCTT	IIIIIIIIIIIIIIIII	0
39075	1	-	EF115541	8139	TAGCAATCCGCCGCTTTA	IIIIIIIIIIIIIIIIII	0
33437	1	-	EF115541	8140	TTCAATCCGCCGCTTTAGTCCA	IIIIIIIIIIIIIIIIIIIIII	0	20:G>T,21:A>T
228125	1	-	EF115541	8140	AGCAATCCGCCGCTTTAGTCC	IIIIIIIIIIIIIIIIIIIII	0
278437	1	-	EF115541	8140	AGCAATCCGCCGCTTTAG	IIIIIIIIIIIIIIIIII	0
125293	1	-	EF115541	8141	GCAATCCGCCGCTTTAGT	IIIIIIIIIIIIIIIIII	0
232003	1	-	EF115541	8141	GCAATCCGCCGCTTTAGTC	IIIIIIIIIIIIIIIIIII	0
8791	2	-	EF115541	8142	CAATCCGCCGCTTTAGTCCAC	IIIIIIIIIIIIIIIIIIIII	0
160630	1	-	EF115541	8142	CAATCCGCCGCTTTAGTCCA	IIIIIIIIIIIIIIIIIIII	0
288866	2	-	EF115541	8142	CAATCCGCCGCTTTAGTC	IIIIIIIIIIIIIIIIII	0
352903	11	-	EF115541	8142	CAATCCGCCGCTTTAGT	IIIIIIIIIIIIIIIII	0
396358	1	-	EF115541	8142	CAATCCGCCGCTTTAGTCC	IIIIIIIIIIIIIIIIIII	0
224306	3	-	EF115541	8143	AATCCGCCGCTTTAGTCCAC	IIIIIIIIIIIIIIIIIIII	0
287035	7	-	EF115541	8143	AATCCGCCGCTTTAGTCCACT	IIIIIIIIIIIIIIIIIIIII	0
287046	1	-	EF115541	8143	TATCCGCCGCTTTAGTCCACT	IIIIIIIIIIIIIIIIIIIII	0	20:A>T
287366	1	-	EF115541	8143	ATTCCGCCGCTTTAGTCCACT	IIIIIIIIIIIIIIIIIIIII	0	19:A>T
316454	3	-	EF115541	8143	AATCCGCCGCTTTAGTCCA	IIIIIIIIIIIIIIIIIII	0
298136	1	-	EF115541	8144	ATCCGCCGCTTTAGTCCAC	IIIIIIIIIIIIIIIIIII	0
32312	1	-	EF115541	8145	TCCGCCGCTTTAGTCCAC	IIIIIIIIIIIIIIIIII	0
96067	1	-	EF115541	8145	TCCGCCGCTTTAGTCCA	IIIIIIIIIIIIIIIII	0
225491	1	-	EF115541	8145	TCCGCCGCTTTAGTCCACT	IIIIIIIIIIIIIIIIIII	0
232532	1	-	EF115541	8146	TCGCCGCTTTAGTCCACTCAG	IIIIIIIIIIIIIIIIIIIII	0	20:C>T
62139	4	-	EF115541	8147	CGCCGCTTTAGTCCACTC	IIIIIIIIIIIIIIIIII	0
89000	4	-	EF115541	8147	CGCCGCTTTAGTCCACTCAGC	IIIIIIIIIIIIIIIIIIIII	0
126011	10	-	EF115541	8147	CGCCGCTTTAGTCCACT	IIIIIIIIIIIIIIIII	0
240515	10	-	EF115541	8147	CGCCGCTTTAGTCCACTCAG	IIIIIIIIIIIIIIIIIIII	0
188396	2	-	EF115541	8148	GCCGCTTTAGTCCACTCAG	IIIIIIIIIIIIIIIIIII	0
404349	1	-	EF115541	8148	GCCGCTTTAGTCCACTC	IIIIIIIIIIIIIIIII	0
21657	1	-	EF115541	8149	CCGCTTTAGTCCACTCAGCC	IIIIIIIIIIIIIIIIIIII	0
134445	8	-	EF115541	8149	CCGCTTTAGTCCACTCAGCCAT	IIIIIIIIIIIIIIIIIIIIII	0
153307	8	-	EF115541	8149	CCGCTTTAGTCCACTCAG	IIIIIIIIIIIIIIIIII	0
260206	9	-	EF115541	8149	CCGCTTTAGTCCACTCAGC	IIIIIIIIIIIIIIIIIII	0
297491	2	-	EF115541	8149	CCGCTTTAGTCCACTCAGCCA	IIIIIIIIIIIIIIIIIIIII	0
90354	1	-	EF115541	8150	CGCTTTAGTCCACTCAG	IIIIIIIIIIIIIIIII	0
76290	1	-	EF115541	8151	GCTTTAGTCCACTCAGCCATCT	IIIIIIIIIIIIIIIIIIIIII	0
239397	1	-	EF115541	8151	TTTTTAGTCCACTCAGCCATC	IIIIIIIIIIIIIIIIIIIII	0	19:C>T,20:G>T
171976	3	-	EF115541	8152	CTTTAGTCCACTCAGCCATCTC	IIIIIIIIIIIIIIIIIIIIII	0
212402	1	-	EF115541	8152	CTTTAGTCCACTCAGCCATC	IIIIIIIIIIIIIIIIIIII	0
274894	15	-	EF115541	8152	CTTTAGTCCACTCAGCCATCT	IIIIIIIIIIIIIIIIIIIII	0
304312	3	-	EF115541	8152	CTTTAGTCCACTCAGCCAT	IIIIIIIIIIIIIIIIIII	0
324273	2	-	EF115541	8152	CTTTAGTCCACTCAGCCATCTCT	IIIIIIIIIIIIIIIIIIIIIII	0
96023	1	-	EF115541	8153	TTTAGTCCACTCAGCCAT	IIIIIIIIIIIIIIIIII	0
219871	1	-	EF115541	8153	TTTAGTCCACTCAGCCATCTC	IIIIIIIIIIIIIIIIIIIII	0
349228	1	-	EF115541	8153	TTTAGTCCACTCAGCCATCTCTCC	IIIIIIIIIIIIIIIIIIIIIIII	0
355584	4	-	EF115541	8153	TTTAGTCCACTCAGCCATCTCT	IIIIIIIIIIIIIIIIIIIIII	0
372201	5	-	EF115541	8153	TTTAGTCCACTCAGCCATCT	IIIIIIIIIIIIIIIIIIII	0
13901	2	-	EF115541	8154	TTAGTCCACTCAGCCATCTCTC	IIIIIIIIIIIIIIIIIIIIII	0
54464	3	-	EF115541	8154	TTAGTCCACTCAGCCATCTC	IIIIIIIIIIIIIIIIIIII	0
254580	1	-	EF115541	8154	GTAGTCCACTCAGCCATCTCTCC	IIIIIIIIIIIIIIIIIIIIIII	0	22:T>G
254581	29	-	EF115541	8154	TTAGTCCACTCAGCCATCTCTCC	IIIIIIIIIIIIIIIIIIIIIII	0
263993	9	-	EF115541	8154	TTAGTCCACTCAGCCATCTCT	IIIIIIIIIIIIIIIIIIIII	0
264965	1	-	EF115541	8154	TTTGTCCACTCAGCCATCTCTCC	IIIIIIIIIIIIIIIIIIIIIII	0	20:A>T
293232	2	-	EF115541	8154	TTAGTCCACTCAGCCATCT	IIIIIIIIIIIIIIIIIII	0
298852	1	-	EF115541	8154	TTTTTCCACTCAGCCATCTCTCC	IIIIIIIIIIIIIIIIIIIIIII	0	19:G>T,20:A>T
36946	9	-	EF115541	8155	TAGTCCACTCAGCCATCTCT	IIIIIIIIIIIIIIIIIIII	0
218202	1	-	EF115541	8155	CGATCCACTCAGCCATCTCTCC	IIIIIIIIIIIIIIIIIIIIII	0	19:G>A,20:A>G,21:T>C
227217	2	-	EF115541	8155	AAGTCCACTCAGCCATCTCTCC	IIIIIIIIIIIIIIIIIIIIII	0	21:T>A
227225	2	-	EF115541	8155	CAGTCCACTCAGCCATCTCTCC	IIIIIIIIIIIIIIIIIIIIII	0	21:T>C
227226	7	-	EF115541	8155	GAGTCCACTCAGCCATCTCTCC	IIIIIIIIIIIIIIIIIIIIII	0	21:T>G
227228	559	-	EF115541	8155	TAGTCCACTCAGCCATCTCTCC	IIIIIIIIIIIIIIIIIIIIII	0
227523	1	-	EF115541	8155	TGGTCCACTCAGCCATCTCTCC	IIIIIIIIIIIIIIIIIIIIII	0	20:A>G
227557	17	-	EF115541	8155	TTGTCCACTCAGCCATCTCTCC	IIIIIIIIIIIIIIIIIIIIII	0	20:A>T
228323	1	-	EF115541	8155	TATTCCACTCAGCCATCTCTCC	IIIIIIIIIIIIIIIIIIIIII	0	19:G>T
228670	3	-	EF115541	8155	TTTTCCACTCAGCCATCTCTCC	IIIIIIIIIIIIIIIIIIIIII	0	19:G>T,20:A>T
330663	5	-	EF115541	8155	TAGTCCACTCAGCCATCTCTC	IIIIIIIIIIIIIIIIIIIII	0
353843	3	-	EF115541	8155	TAGTCCACTCAGCCATCT	IIIIIIIIIIIIIIIIII	0
30606	3	-	EF115541	8156	AATCCACTCAGCCATCTCTCC	IIIIIIIIIIIIIIIIIIIII	0	19:G>A
30898	889	-	EF115541	8156	AGTCCACTCAGCCATCTCTCC	IIIIIIIIIIIIIIIIIIIII	0
30907	1	-	EF115541	8156	CGTCCACTCAGCCATCTCTCC	IIIIIIIIIIIIIIIIIIIII	0	20:A>C
30911	7	-	EF115541	8156	GGTCCACTCAGCCATCTCTCC	IIIIIIIIIIIIIIIIIIIII	0	20:A>G
30912	140	-	EF115541	8156	TGTCCACTCAGCCATCTCTCC	IIIIIIIIIIIIIIIIIIIII	0	20:A>T
30942	5	-	EF115541	8156	ATTCCACTCAGCCATCTCTCC	IIIIIIIIIIIIIIIIIIIII	0	19:G>T
30950	1	-	EF115541	8156	CTTCCACTCAGCCATCTCTCC	IIIIIIIIIIIIIIIIIIIII	0	19:G>T,20:A>C
30954	92	-	EF115541	8156	TTTCCACTCAGCCATCTCTCC	IIIIIIIIIIIIIIIIIIIII	0	19:G>T,20:A>T
81502	3	-	EF115541	8156	AGTCCACTCAGCCATCTC	IIIIIIIIIIIIIIIIII	0
145259	4	-	EF115541	8156	AGTCCACTCAGCCATCT	IIIIIIIIIIIIIIIII	0
182736	10	-	EF115541	8156	AGTCCACTCAGCCATCTCTC	IIIIIIIIIIIIIIIIIIII	0
182746	1	-	EF115541	8156	TGTCCACTCAGCCATCTCTC	IIIIIIIIIIIIIIIIIIII	0	19:A>T
281529	1	-	EF115541	8156	AGTCCACTCAGCCATCTCTCCA	IIIIIIIIIIIIIIIIIIIIII	1
422049	20	-	EF115541	8156	AGTCCACTCAGCCATCTCT	IIIIIIIIIIIIIIIIIII	0
65253	2	-	EF115541	8157	GTCCACTCAGCCATCTCT	IIIIIIIIIIIIIIIIII	0
154579	1	-	EF115541	8157	GTCCACTCAGCCATCTC	IIIIIIIIIIIIIIIII	0
172550	2	-	EF115541	8157	GTCCACTCAGCCATCTCTC	IIIIIIIIIIIIIIIIIII	0
379355	7	-	EF115541	8157	ATCCACTCAGCCATCTCTCC	IIIIIIIIIIIIIIIIIIII	0	19:G>A
379360	2	-	EF115541	8157	CTCCACTCAGCCATCTCTCC	IIIIIIIIIIIIIIIIIIII	0	19:G>C
379365	325	-	EF115541	8157	GTCCACTCAGCCATCTCTCC	IIIIIIIIIIIIIIIIIIII	0
379369	61	-	EF115541	8157	TTCCACTCAGCCATCTCTCC	IIIIIIIIIIIIIIIIIIII	0	19:G>T
6122	1	-	EF115541	8158	TCCACTCAGCCATCTCTCCA	IIIIIIIIIIIIIIIIIIII	1
134599	19	-	EF115541	8158	TCCACTCAGCCATCTCTC	IIIIIIIIIIIIIIIIII	0
198182	6	-	EF115541	8158	TCCACTCAGCCATCTCT	IIIIIIIIIIIIIIIII	0
241233	5364	-	EF115541	8158	TCCACTCAGCCATCTCTCC	IIIIIIIIIIIIIIIIIII	0
308839	3528	-	EF115541	8159	CCACTCAGCCATCTCTCC	IIIIIIIIIIIIIIIIII	1
372692	12	-	EF115541	8159	CCACTCAGCCATCTCTC	IIIIIIIIIIIIIIIII	1
296068	216	-	EF115541	8160	CACTCAGCCATCTCTCC	IIIIIIIIIIIIIIIII	1
200082	2	-	EF115541	8164	CAGCCATCTCTCCACGTTCCA	IIIIIIIIIIIIIIIIIIIII	0
142628	2	-	EF115541	8165	AGCCATCTCTCCACGTTCCAA	IIIIIIIIIIIIIIIIIIIII	0
312307	1	-	EF115541	8165	AGCCATCTCTCCACGTTCCA	IIIIIIIIIIIIIIIIIIII	0
98001	1	-	EF115541	8166	GCCATCTCTCCACGTTCCAAA	IIIIIIIIIIIIIIIIIIIII	0
346437	1	-	EF115541	8170	TCTCTCCACGTTCCAAAG	IIIIIIIIIIIIIIIIII	0
286014	1	+	EF115541	8216	AAGAAATAAGAAATAACGGTTG	IIIIIIIIIIIIIIIIIIIIII	0
85656	1	-	EF115541	8257	TTTCAAAAGTCTATAAAAATTA	IIIIIIIIIIIIIIIIIIIIII	0
108568	1	+	EF115541	8367	ATATTGACCGAGAGACAATCAA	IIIIIIIIIIIIIIIIIIIIII	0
146344	1	+	EF115541	8369	ATTGACCGAGAGACAATCAAA	IIIIIIIIIIIIIIIIIIIII	0
420264	2	-	EF115541	8374	CCGAGAGACAATCAAATAGAT	IIIIIIIIIIIIIIIIIIIII	0
125567	1	+	EF115541	8490	TTATCAAGAAAGCAAAAAGGGT	IIIIIIIIIIIIIIIIIIIIII	0
320326	1	+	EF115541	8491	TATCAAGAAAGCAAAAAGGGT	IIIIIIIIIIIIIIIIIIIII	0
137877	1	+	EF115541	8497	GAAAGCAAAAAGGGTTCTT	IIIIIIIIIIIIIIIIIII	0
185948	1	+	EF115541	8532	AATTGGAAAGAAGCATAAAGTA	IIIIIIIIIIIIIIIIIIIIII	0
244402	1	+	EF115541	8543	AGCATAAAGTAAGTAGACCTG	IIIIIIIIIIIIIIIIIIIII	0
326400	1	+	EF115541	8543	AGCATAAAGTAAGTAGACCTGA	IIIIIIIIIIIIIIIIIIIIII	0
164483	1	+	EF115541	8560	CCTGACTCCTTGAATGATGCC	IIIIIIIIIIIIIIIIIIIII	0
52892	1	-	EF115541	8562	TGACTCCTTGAATGATGCCTCT	IIIIIIIIIIIIIIIIIIIIII	0
192812	1	-	EF115541	8571	GAATGATGCCTCTATCCGCTAT	IIIIIIIIIIIIIIIIIIIIII	0
178430	1	-	EF115541	8572	AATGATGCCTCTATCCGCT	IIIIIIIIIIIIIIIIIII	0
287897	1	-	EF115541	8572	AATGATGCCTCTATCCGCTATT	IIIIIIIIIIIIIIIIIIIIII	0
97514	1	-	EF115541	8575	GATGCCTCTATCCGCTATTCT	IIIIIIIIIIIIIIIIIIIII	0
350849	1	+	EF115541	8599	ATATAAATTCGATGTAGATGAA	IIIIIIIIIIIIIIIIIIIIII	0
69374	1	+	EF115541	8643	ATTTCCTTAGACTTAGACCGCG	IIIIIIIIIIIIIIIIIIIIII	0
379915	4	+	EF115541	8644	TTTCCTTAGACTTAGACCGCG	IIIIIIIIIIIIIIIIIIIII	0
103745	13	+	EF115541	8645	TTCCTTAGACTTAGACCGCG	IIIIIIIIIIIIIIIIIIII	0
103749	6	+	EF115541	8645	TTCCTTAGACTTAGACCGCA	IIIIIIIIIIIIIIIIIIII	0	19:G>A
122318	3	+	EF115541	8645	TTCCTTAGACTTAGACCGC	IIIIIIIIIIIIIIIIIII	0
338960	1	+	EF115541	8646	TCCTTAGACTTAGACCGCG	IIIIIIIIIIIIIIIIIII	0
57876	1	+	EF115541	8647	CCTTAGACTTAGACCGC	IIIIIIIIIIIIIIIII	0
106618	3	+	EF115541	8647	CCTTAGACTTAGACCGCGCAAG	IIIIIIIIIIIIIIIIIIIIII	0
193359	5	+	EF115541	8647	CCTTAGACTTAGACCGCG	IIIIIIIIIIIIIIIIII	0
29707	1	+	EF115541	8649	TTAGACTTAGACCGCGCAAGA	IIIIIIIIIIIIIIIIIIIII	0
110233	1	+	EF115541	8649	TTAGACTTAGACCGCGCAAG	IIIIIIIIIIIIIIIIIIII	0
215256	1	+	EF115541	8649	TTAGACTTAGACCGCGCAAGACA	IIIIIIIIIIIIIIIIIIIIIII	0
294290	1	+	EF115541	8649	TTAGACTTAGACCGCGCAA	IIIIIIIIIIIIIIIIIII	0
2824	1	+	EF115541	8650	TAGACTTAGACCGCGCAAGACA	IIIIIIIIIIIIIIIIIIIIII	0
271674	1	+	EF115541	8650	TAGACTTAGACCGCGCAAGACAA	IIIIIIIIIIIIIIIIIIIIIII	0
197702	1	+	EF115541	8651	AGACTTAGACCGCGCAAGACA	IIIIIIIIIIIIIIIIIIIII	0
358164	1	+	EF115541	8651	AGACTTAGACCGCGCAAGACAA	IIIIIIIIIIIIIIIIIIIIII	0
433705	1	+	EF115541	8652	GACTTAGACCGCGCAAGACA	IIIIIIIIIIIIIIIIIIII	0
138994	1	+	EF115541	8665	CAAGACAAGAATTTTTCGCTA	IIIIIIIIIIIIIIIIIIIII	0
170542	3	+	EF115541	8665	CAAGACAAGAATTTTTCGCTAT	IIIIIIIIIIIIIIIIIIIIII	0
410677	1	+	EF115541	8665	CAAGACAAGAATTTTTCGC	IIIIIIIIIIIIIIIIIII	0
331389	1	+	EF115541	8717	TCTATAGGAATAAGAAGA	IIIIIIIIIIIIIIIIII	0
357547	1	+	EF115541	8719	TATAGGAATAAGAAGAAATCGCA	IIIIIIIIIIIIIIIIIIIIIII	0
109626	3	+	EF115541	8720	ATAGGAATAAGAAGAAATCGC	IIIIIIIIIIIIIIIIIIIII	0
46791	2	+	EF115541	8721	TAGGAATAAGAAGAAATCGC	IIIIIIIIIIIIIIIIIIII	0
236732	1	+	EF115541	8721	TAGGAATAAGAAGAAATCGCAA	IIIIIIIIIIIIIIIIIIIIII	0
308036	3	+	EF115541	8721	TAGGAATAAGAAGAAATCGCA	IIIIIIIIIIIIIIIIIIIII	0
31879	1	+	EF115541	8722	AGGAATAAGAAGAAATCGCA	IIIIIIIIIIIIIIIIIIII	0
189851	1	+	EF115541	8722	AGGAATAAGAAGAAATCGCAAC	IIIIIIIIIIIIIIIIIIIIII	0
432078	1	+	EF115541	8722	AGGAATAAGAAGAAATCGCAA	IIIIIIIIIIIIIIIIIIIII	0
312855	1	+	EF115541	8726	ATAAGAAGAAATCGCAACTCC	IIIIIIIIIIIIIIIIIIIII	0
443277	1	+	EF115541	8726	ATAAGAAGAAATCGCAA	IIIIIIIIIIIIIIIII	0
82803	1	+	EF115541	8729	AGAAGAAATCGCAACTCCTTT	IIIIIIIIIIIIIIIIIIIII	0
43317	1	+	EF115541	8740	CAACTCCTTTGCGCTACACAT	IIIIIIIIIIIIIIIIIIIII	0
93433	1	+	EF115541	8757	ACATAAAAATTGATTTCGAAGG	IIIIIIIIIIIIIIIIIIIIII	0
36492	1	+	EF115541	8762	AAAATTGATTTCGAAGGTCCT	IIIIIIIIIIIIIIIIIIIII	0
56477	1	-	EF115541	8786	TTTTTTCAGAATCCTCCATTTT	IIIIIIIIIIIIIIIIIIIIII	0
164037	1	-	EF115541	8795	TGTCCTCCATTTTAGTTCTTC	IIIIIIIIIIIIIIIIIIIII	0	19:A>G,20:A>T
94264	1	-	EF115541	8797	TCCTCCATTTTAGTTCTTCCC	IIIIIIIIIIIIIIIIIIIII	0
300738	1	+	EF115541	8831	GAGGGAATGGGAAAAAAGG	IIIIIIIIIIIIIIIIIII	0
203746	2	+	EF115541	8832	AGGGAATGGGAAAAAAGGGGTT	IIIIIIIIIIIIIIIIIIIIII	0
265161	1	+	EF115541	8878	AAAGATAGACTTTGAAATAGGA	IIIIIIIIIIIIIIIIIIIIII	0
185309	1	+	EF115541	8893	AATAGGAGTCTTGGAATAATG	IIIIIIIIIIIIIIIIIIIII	0
233085	1	+	EF115541	8908	ATAATGCTGAATTCAAA	IIIIIIIIIIIIIIIII	0
10448	1	-	EF115541	8911	ATGCTGAATTCAAAGGTTTATT	IIIIIIIIIIIIIIIIIIIIII	0
406340	1	-	EF115541	8922	AAAGGTTTATTTCTATAAGTAT	IIIIIIIIIIIIIIIIIIIIII	0
72900	1	+	EF115541	8942	ATAAGATAAGAAAAACAAATCG	IIIIIIIIIIIIIIIIIIIIII	0
16600	1	+	EF115541	8975	TGGATTTACAACGACCTCGGT	IIIIIIIIIIIIIIIIIIIII	0
148870	1	+	EF115541	8975	TGGATTTACAACGACCTCGG	IIIIIIIIIIIIIIIIIIII	0
382006	1	-	EF115541	8975	TGGATTTACAACGACCTCGGTT	IIIIIIIIIIIIIIIIIIIIII	0
19919	1	+	EF115541	8992	CGGTTGTGACTCCATAGAT	IIIIIIIIIIIIIIIIIII	0
432959	1	+	EF115541	8992	CGGTTGTGACTCCATAG	IIIIIIIIIIIIIIIII	0
218585	1	+	EF115541	9023	TTTCTCTCTTCGAGACCATTGAA	IIIIIIIIIIIIIIIIIIIIIII	0
69868	1	+	EF115541	9041	TTGAAAAAGGGCATTGAACGA	IIIIIIIIIIIIIIIIIIIII	0
184600	1	+	EF115541	9042	TGAAAAAGGGCATTGAACGAGA	IIIIIIIIIIIIIIIIIIIIII	0
354801	1	+	EF115541	9042	TGAAAAAGGGCATTGAACGAGAAA	IIIIIIIIIIIIIIIIIIIIIIII	0
92722	2	+	EF115541	9045	AAAAGGGCATTGAACGAGAA	IIIIIIIIIIIIIIIIIIII	0
111273	1	+	EF115541	9046	AAAGGGCATTGAACGAGAAAGA	IIIIIIIIIIIIIIIIIIIIII	0
169503	1	+	EF115541	9046	AAAGGGCATTGAACGAGA	IIIIIIIIIIIIIIIIII	0
320234	1	+	EF115541	9046	AAAGGGCATTGAACGAGAAA	IIIIIIIIIIIIIIIIIIII	0
369973	1	+	EF115541	9046	AAAGGGCATTGAACGAGAA	IIIIIIIIIIIIIIIIIII	0
151434	1	+	EF115541	9047	AAGGGCATTGAACGAGAAA	IIIIIIIIIIIIIIIIIII	0
274051	1	+	EF115541	9047	AAGGGCATTGAACGAGAAAGA	IIIIIIIIIIIIIIIIIIIII	0
248034	1	+	EF115541	9050	GGCATTGAACGAGAAAGAA	IIIIIIIIIIIIIIIIIII	0
358664	1	+	EF115541	9055	TGAACGAGAAAGAAATCGTC	IIIIIIIIIIIIIIIIIIII	0
46351	12	+	EF115541	9058	ACGAGAAAGAAATCGTCC	IIIIIIIIIIIIIIIIII	0
130643	72	+	EF115541	9058	ACGAGAAAGAAATCGTC	IIIIIIIIIIIIIIIII	0
261126	5	+	EF115541	9058	ACGAGAAAGAAATCGTCCA	IIIIIIIIIIIIIIIIIII	0
148160	1	+	EF115541	9062	GAAAGAAATCGTCCACAGATAT	IIIIIIIIIIIIIIIIIIIIII	0
345724	1	+	EF115541	9063	AAAGAAATCGTCCACAGATATA	IIIIIIIIIIIIIIIIIIIIII	0
714	2	+	EF115541	9065	AGAAATCGTCCACAGATATA	IIIIIIIIIIIIIIIIIIII	0
51739	1	+	EF115541	9065	AGAAATCGTCCACAGAT	IIIIIIIIIIIIIIIII	0
339113	1	-	EF115541	9070	TCGTCCACAGATATAAAACTA	IIIIIIIIIIIIIIIIIIIII	0
96055	1	+	EF115541	9083	TAAAACTATCATATGCCTTGGA	IIIIIIIIIIIIIIIIIIIIII	0
253885	1	+	EF115541	9088	CTATCATATGCCTTGGA	IIIIIIIIIIIIIIIII	0
404842	1	+	EF115541	9104	AAAGTGATATGAGGTGCTCGGA	IIIIIIIIIIIIIIIIIIIIII	0
273912	3	+	EF115541	9106	AGTGATATGAGGTGCTCGGAA	IIIIIIIIIIIIIIIIIIIII	0
303354	1	+	EF115541	9108	TGATATGAGGTGCTCGGAA	IIIIIIIIIIIIIIIIIII	0
171905	1	+	EF115541	9109	GATATGAGGTGCTCGGAAATGG	IIIIIIIIIIIIIIIIIIIIII	0
392395	1	+	EF115541	9109	GATATGAGGTGCTCGGAAAT	IIIIIIIIIIIIIIIIIIII	0
288507	1	+	EF115541	9111	TATGAGGTGCTCGGAAATG	IIIIIIIIIIIIIIIIIII	0
231746	2	+	EF115541	9114	GAGGTGCTCGGAAATGGTTG	IIIIIIIIIIIIIIIIIIII	0
236302	1	+	EF115541	9115	AGGTGCTCGGAAATGGTTGAAG	IIIIIIIIIIIIIIIIIIIIII	0
324042	2	+	EF115541	9115	AGGTGCTCGGAAATGGTTG	IIIIIIIIIIIIIIIIIII	0
187897	1	+	EF115541	9118	TGCTCGGAAATGGTTGAAGTAA	IIIIIIIIIIIIIIIIIIIIII	0
249388	1	+	EF115541	9120	CTCGGAAATGGTTGAAGTAAT	IIIIIIIIIIIIIIIIIIIII	0
274270	1	+	EF115541	9122	CGGAAATGGTTGAAGTA	IIIIIIIIIIIIIIIII	0
281492	1	+	EF115541	9125	AAATGGTTGAAGTAATTGAAT	IIIIIIIIIIIIIIIIIIIII	0
414516	1	+	EF115541	9135	AGTAATTGAATAGGAGGA	IIIIIIIIIIIIIIIIII	0
379283	2	+	EF115541	9141	TGAATAGGAGGATCACTATGAC	IIIIIIIIIIIIIIIIIIIIII	0
46259	1	-	EF115541	9156	TTATGACTATAGCCCTTGGTAGA	IIIIIIIIIIIIIIIIIIIIIII	0	22:C>T
303059	1	-	EF115541	9165	TAGCCCTTGGTAGAGTTCCTA	IIIIIIIIIIIIIIIIIIIII	0
256080	1	+	EF115541	9166	AGCCCTTGGTAGAGTTCCTAA	IIIIIIIIIIIIIIIIIIIII	0
402353	1	+	EF115541	9170	CTTGGTAGAGTTCCTAAAGAAGA	IIIIIIIIIIIIIIIIIIIIIII	0
220078	1	+	EF115541	9171	TTGGTAGAGTTCCTAAAGAAGA	IIIIIIIIIIIIIIIIIIIIII	0
392760	1	+	EF115541	9172	TGGTAGAGTTCCTAAAGAAGAA	IIIIIIIIIIIIIIIIIIIIII	0
880	1	+	EF115541	9188	GAAGAAAATGATCTATTTGATAC	IIIIIIIIIIIIIIIIIIIIIII	0
262707	1	+	EF115541	9197	GATCTATTTGATACTATGGAT	IIIIIIIIIIIIIIIIIIIII	0
400852	1	+	EF115541	9200	CTATTTGATACTATGGATGACT	IIIIIIIIIIIIIIIIIIIIII	0
117991	1	+	EF115541	9202	ATTTGATACTATGGATGACTG	IIIIIIIIIIIIIIIIIIIII	0
55114	1	+	EF115541	9203	TTTGATACTATGGATGACTG	IIIIIIIIIIIIIIIIIIII	0
253636	2	+	EF115541	9203	TTTGATACTATGGATGACTGG	IIIIIIIIIIIIIIIIIIIII	0
100509	1	+	EF115541	9205	TGATACTATGGATGACTGGTTA	IIIIIIIIIIIIIIIIIIIIII	0
353142	1	+	EF115541	9205	TGATACTATGGATGACTGGTT	IIIIIIIIIIIIIIIIIIIII	0
226255	1	+	EF115541	9206	GATACTATGGATGACTG	IIIIIIIIIIIIIIIII	0
315911	1	+	EF115541	9207	ATACTATGGATGACTGGTT	IIIIIIIIIIIIIIIIIII	0
338273	1	+	EF115541	9207	ATACTATGGATGACTGGTTAC	IIIIIIIIIIIIIIIIIIIII	0
269717	1	+	EF115541	9208	TACTATGGATGACTGGTTAAA	IIIIIIIIIIIIIIIIIIIII	0	19:C>A,20:G>A
275332	1	+	EF115541	9208	TACTATGGATGACTGGTTAA	IIIIIIIIIIIIIIIIIIII	0	19:C>A
65509	1	+	EF115541	9209	ACTATGGATGACTGGTTAC	IIIIIIIIIIIIIIIIIII	0
439725	1	+	EF115541	9209	ACTATGGATGACTGGTTACG	IIIIIIIIIIIIIIIIIIII	0
6562	2	+	EF115541	9214	GGATGACTGGTTACGAAGGG	IIIIIIIIIIIIIIIIIIII	0
406683	1	+	EF115541	9215	GATGACTGGTTACGAAG	IIIIIIIIIIIIIIIII	0
35992	1	+	EF115541	9216	ATGACTGGTTACGAAGGGA	IIIIIIIIIIIIIIIIIII	0
248855	2	+	EF115541	9216	ATGACTGGTTACGAAGGGAC	IIIIIIIIIIIIIIIIIIII	0
437116	1	+	EF115541	9216	ATGACTGGTTACGAAGGG	IIIIIIIIIIIIIIIIII	0
340683	1	+	EF115541	9233	GACCGTTTCGTTTTTGTAG	IIIIIIIIIIIIIIIIIII	0
311893	1	+	EF115541	9234	ACCGTTTCGTTTTTGTAGGATGGT	IIIIIIIIIIIIIIIIIIIIIIII	0
92406	1	+	EF115541	9235	CCGTTTCGTTTTTGTAGGATGG	IIIIIIIIIIIIIIIIIIIIII	0
30139	1	+	EF115541	9236	CGTTTCGTTTTTGTAGGATGGT	IIIIIIIIIIIIIIIIIIIIII	0
17019	1	+	EF115541	9237	GTTTCGTTTTTGTAGGATGGTC	IIIIIIIIIIIIIIIIIIIIII	0
175320	1	+	EF115541	9238	TTTCGTTTTTGTAGGATGGT	IIIIIIIIIIIIIIIIIIII	0
267083	1	+	EF115541	9238	TTTCGTTTTTGTAGGATGGTC	IIIIIIIIIIIIIIIIIIIII	0
268105	1	+	EF115541	9238	TTTCGTTTTTGTAGGATGGTCTAA	IIIIIIIIIIIIIIIIIIIIIIII	0	22:G>A,23:G>A
410965	1	+	EF115541	9239	TTCGTTTTTGTAGGATGGT	IIIIIIIIIIIIIIIIIII	0
14655	1	+	EF115541	9240	TCGTTTTTGTAGGATGGTCTAA	IIIIIIIIIIIIIIIIIIIIII	0	20:G>A,21:G>A
70261	1	+	EF115541	9240	TCGTTTTTGTAGGATGGTCT	IIIIIIIIIIIIIIIIIIII	0
305800	1	+	EF115541	9241	CGTTTTTGTAGGATGGTCT	IIIIIIIIIIIIIIIIIII	0
346487	1	+	EF115541	9241	CGTTTTTGTAGGATGGT	IIIIIIIIIIIIIIIII	0
161691	1	+	EF115541	9242	GTTTTTGTAGGATGGTC	IIIIIIIIIIIIIIIII	0
204872	1	+	EF115541	9243	TTTTTGTAGGATGGTCT	IIIIIIIIIIIIIIIII	0
346016	1	+	EF115541	9244	TTTTGTAGGATGGTCTGGCC	IIIIIIIIIIIIIIIIIIII	0
429593	1	-	EF115541	9246	TTGTAGGATGGTCTGGCCTAT	IIIIIIIIIIIIIIIIIIIII	0
290993	2	+	EF115541	9250	AGGATGGTCTGGCCTATTG	IIIIIIIIIIIIIIIIIII	0
410717	1	+	EF115541	9250	AGGATGGTCTGGCCTATT	IIIIIIIIIIIIIIIIII	0
429704	1	+	EF115541	9250	AGGATGGTCTGGCCTAT	IIIIIIIIIIIIIIIII	0
2487	1	-	EF115541	9258	CTGGCCTATTGCTCTTTCCT	IIIIIIIIIIIIIIIIIIII	0
328581	1	-	EF115541	9265	ATTGCTCTTTCCTTGTGCTTAT	IIIIIIIIIIIIIIIIIIIIII	0
139222	1	-	EF115541	9266	ATGCTCTTTCCTTGTGCTTATT	IIIIIIIIIIIIIIIIIIIIII	0	21:T>A
29108	1	+	EF115541	9296	GGGGGTTGGTTTACAGGGACA	IIIIIIIIIIIIIIIIIIIII	0
437534	1	+	EF115541	9307	TACAGGGACAACTTTTGTAA	IIIIIIIIIIIIIIIIIIII	0
416533	1	+	EF115541	9315	CAACTTTTGTAACTTCTTGGTAT	IIIIIIIIIIIIIIIIIIIIIII	0
441591	1	+	EF115541	9340	CCATGGATTGGCAAGTTCCTA	IIIIIIIIIIIIIIIIIIIII	0
285923	1	+	EF115541	9342	ATGGATTGGCAAGTTCCT	IIIIIIIIIIIIIIIIII	0
160877	1	+	EF115541	9372	GTAATTTCTTAACCGCAGCAG	IIIIIIIIIIIIIIIIIIIII	0
84910	1	-	EF115541	9380	TTAACCGCAGCAGTTTCTACC	IIIIIIIIIIIIIIIIIIIII	0
298151	1	+	EF115541	9429	TGCTACTATGGGGGCCAGA	IIIIIIIIIIIIIIIIIII	0
143651	1	+	EF115541	9435	TATGGGGGCCAGAAGCACAAG	IIIIIIIIIIIIIIIIIIIII	0
117115	2	+	EF115541	9438	GGGGGCCAGAAGCACAAGGAG	IIIIIIIIIIIIIIIIIIIII	0
109382	1	+	EF115541	9453	AAGGAGATTTTACTCGT	IIIIIIIIIIIIIIIII	0
363002	1	+	EF115541	9454	AGGAGATTTTACTCGTTG	IIIIIIIIIIIIIIIIII	0
281617	1	+	EF115541	9455	GGAGATTTTACTCGTTGGTGT	IIIIIIIIIIIIIIIIIIIII	0
406809	1	+	EF115541	9455	GGAGATTTTACTCGTTGGTG	IIIIIIIIIIIIIIIIIIII	0
[truncated: 34,663 more rows]
