# Supplementary material for: A Transgenic Transcription Factor (TaDREB3) in Barley Affects the Expression of MicroRNAs and Other Small Non-Coding RNAs
Source: PLoS One. 2012 Aug 1;7(8):e42030. doi: 10.1371/journal.pone.0042030 (PMC3409865; doi:10.1371/journal.pone.0042030)
Supplement: Table S14 — TE-derived small RNAs detected in the chloroplast in non-transgenic barley (GP) and transgenic barley (GP(TaDREB3)). The log2-ratio indicates the differential expression. (XLSX) [file pone.0042030.s014.xlsx]

## Sheet: Chloroplast_TREP
name	GP	GP(TaDREB3)	GP(TaDREB3)_norm	log2
gnl|TREP|TREP259	25	43	34.3247	0.457317
gnl|TREP|TREP25	3	10	7.98248	1.41187
gnl|TREP|TREP3006	1	0	0	#NUM!
