# Supplementary material for: A Transgenic Transcription Factor (TaDREB3) in Barley Affects the Expression of MicroRNAs and Other Small Non-Coding RNAs
Source: PLoS One. 2012 Aug 1;7(8):e42030. doi: 10.1371/journal.pone.0042030 (PMC3409865; doi:10.1371/journal.pone.0042030)
Supplement: Table S15 — Bowtie output of the read alignments with the tRNA-His gene in non-transgenic barley (GP) and transgenic barley (GP(TaDREB3)). Sheet 1 shows bowtie output of the read alignments with the tRNA-His gene in GP. Sheet 2 shows bowtie output of the read alignments with the tRNA-His gene in GP(TaDREB3). (XLSX) [file pone.0042030.s015.xlsx]

## Sheet: GP_trans_tRNA-His
read ID (GP)	read count	strand	reference	start position	read sequence	pair-wise	mismatch
49670	1377	+	trnH-GUG	0	GGCGGATGTAGCCAAGTG	IIIIIIIIIIIIIIIIII	0
81024	1	+	trnH-GUG	0	GGCGGATGTAGCCAAGTGGAGTACC	IIIIIIIIIIIIIIIIIIIIIIIII	0	20:T>G,21:C>T,23:A>C,24:G>C
93289	2	+	trnH-GUG	0	GGCGGATGTAGCCAAGTGGAGCGGTC	IIIIIIIIIIIIIIIIIIIIIIIIII	0	20:T>G,22:A>G,23:A>G,24:G>T,25:G>C
97213	1	+	trnH-GUG	0	GGCGGATGTAGCCAAGTGGAGCGACG	IIIIIIIIIIIIIIIIIIIIIIIIII	0	20:T>G,22:A>G,24:G>C
109489	1	+	trnH-GUG	0	GGCGGATGTAGCCAAGTGGATTGG	IIIIIIIIIIIIIIIIIIIIIIII	0	21:C>T,22:A>G,23:A>G
111454	1	+	trnH-GUG	0	GGCGGATGTAGCCAAGTGGATGGTGA	IIIIIIIIIIIIIIIIIIIIIIIIII	0	21:C>G,22:A>G,23:A>T,25:G>A
117372	1	+	trnH-GUG	0	GGCGGATGTAGCCAAGTGGATGGA	IIIIIIIIIIIIIIIIIIIIIIII	0	21:C>G,22:A>G
117489	1	+	trnH-GUG	0	GGCGGATGTAGCCAAGTGGATGAC	IIIIIIIIIIIIIIIIIIIIIIII	0	21:C>G,23:A>C
117491	1	+	trnH-GUG	0	GGCGGATGTAGCCAAGTGGATGAA	IIIIIIIIIIIIIIIIIIIIIIII	0	21:C>G
119530	1	+	trnH-GUG	0	GGCGGATGTAGCCAAGTGGATCTA	IIIIIIIIIIIIIIIIIIIIIIII	0	22:A>T
119762	21	+	trnH-GUG	0	GGCGGATGTAGCCAAGTGGATCGT	IIIIIIIIIIIIIIIIIIIIIIII	0	22:A>G,23:A>T
119769	3	+	trnH-GUG	0	GGCGGATGTAGCCAAGTGGATCGG	IIIIIIIIIIIIIIIIIIIIIIII	0	22:A>G,23:A>G
119850	1	+	trnH-GUG	0	GGCGGATGTAGCCAAGTGGATCCA	IIIIIIIIIIIIIIIIIIIIIIII	0	22:A>C
119890	1	+	trnH-GUG	0	GGCGGATGTAGCCAAGTGGATCAC	IIIIIIIIIIIIIIIIIIIIIIII	0	23:A>C
119893	52	+	trnH-GUG	0	GGCGGATGTAGCCAAGTGGATCAA	IIIIIIIIIIIIIIIIIIIIIIII	0
120982	1	+	trnH-GUG	0	GGCGGATGTAGCCAAGTGGATAGT	IIIIIIIIIIIIIIIIIIIIIIII	0	21:C>A,22:A>G,23:A>T
121529	1	+	trnH-GUG	0	GGCGGATGTAGCCAAGTGGATGGCTT	IIIIIIIIIIIIIIIIIIIIIIIIII	0	21:C>G,22:A>G,23:A>C,24:G>T,25:G>T
121763	1	+	trnH-GUG	0	GGCGGATGTAGCCAAGTGGATGGCGT	IIIIIIIIIIIIIIIIIIIIIIIIII	0	21:C>G,22:A>G,23:A>C,25:G>T
121850	1	+	trnH-GUG	0	GGCGGATGTAGCCAAGTGGATGGCCG	IIIIIIIIIIIIIIIIIIIIIIIIII	0	21:C>G,22:A>G,23:A>C,24:G>C
121880	1	+	trnH-GUG	0	GGCGGATGTAGCCAAGTGGATGGCAT	IIIIIIIIIIIIIIIIIIIIIIIIII	0	21:C>G,22:A>G,23:A>C,24:G>A,25:G>T
122716	1	+	trnH-GUG	0	GGCGGATGTAGCCAAGTGGATGGATG	IIIIIIIIIIIIIIIIIIIIIIIIII	0	21:C>G,22:A>G,24:G>T
123039	1	+	trnH-GUG	0	GGCGGATGTAGCCAAGTGGATGGACG	IIIIIIIIIIIIIIIIIIIIIIIIII	0	21:C>G,22:A>G,24:G>C
150403	1	+	trnH-GUG	0	GGCGGATGTAGCCAAGTGGACACGGG	IIIIIIIIIIIIIIIIIIIIIIIIII	0	20:T>C,21:C>A,22:A>C,23:A>G
186260	5	+	trnH-GUG	0	GGCGGATGTAGCCAAGTGGAGTCGGT	IIIIIIIIIIIIIIIIIIIIIIIIII	0	20:T>G,21:C>T,22:A>C,23:A>G,25:G>T
223555	1	+	trnH-GUG	0	GGCGGATGTAGCCAAGTGGATCTATT	IIIIIIIIIIIIIIIIIIIIIIIIII	0	22:A>T,24:G>T,25:G>T
233620	1	+	trnH-GUG	0	GGCGGATGTAGCCAAGTGGAAATCGT	IIIIIIIIIIIIIIIIIIIIIIIIII	0	20:T>A,21:C>A,22:A>T,23:A>C,25:G>T
235017	1	+	trnH-GUG	0	GGCGGATGTAGCCAAGTGGATGAACG	IIIIIIIIIIIIIIIIIIIIIIIIII	0	21:C>G,24:G>C
243952	92027	+	trnH-GUG	0	GGCGGATGTAGCCAAGTGG	IIIIIIIIIIIIIIIIIII	0
294703	1	+	trnH-GUG	0	GGCGGATGTAGCCAAGTGGAACGTAT	IIIIIIIIIIIIIIIIIIIIIIIIII	0	20:T>A,22:A>G,23:A>T,24:G>A,25:G>T
295868	1	+	trnH-GUG	0	GGCGGATGTAGCCAAGTGGACGTTGG	IIIIIIIIIIIIIIIIIIIIIIIIII	0	20:T>C,21:C>G,22:A>T,23:A>T
302523	1	+	trnH-GUG	0	GGCGGATGTAGCCAAGTGGAACGGGT	IIIIIIIIIIIIIIIIIIIIIIIIII	0	20:T>A,22:A>G,23:A>G,25:G>T
302601	1	+	trnH-GUG	0	GGCGGATGTAGCCAAGTGGAACGGCG	IIIIIIIIIIIIIIIIIIIIIIIIII	0	20:T>A,22:A>G,23:A>G,24:G>C
303855	1	+	trnH-GUG	0	GGCGGATGTAGCCAAGTGGACGTGCG	IIIIIIIIIIIIIIIIIIIIIIIIII	0	20:T>C,21:C>G,22:A>T,23:A>G,24:G>C
305001	1	+	trnH-GUG	0	GGCGGATGTAGCCAAGTGGAACGCCA	IIIIIIIIIIIIIIIIIIIIIIIIII	0	20:T>A,22:A>G,23:A>C,24:G>C,25:G>A
320561	1	+	trnH-GUG	0	GGCGGATGTAGCCAAGTGGAGGGGT	IIIIIIIIIIIIIIIIIIIIIIIII	0	20:T>G,21:C>G,22:A>G,23:A>G,24:G>T
320630	1	+	trnH-GUG	0	GGCGGATGTAGCCAAGTGGAGGGCT	IIIIIIIIIIIIIIIIIIIIIIIII	0	20:T>G,21:C>G,22:A>G,23:A>C,24:G>T
323253	1	+	trnH-GUG	0	GGCGGATGTAGCCAAGTGGAATGCCG	IIIIIIIIIIIIIIIIIIIIIIIIII	0	20:T>A,21:C>T,22:A>G,23:A>C,24:G>C
352195	1835587	+	trnH-GUG	0	GGCGGATGTAGCCAAGTGGA	IIIIIIIIIIIIIIIIIIII	0
360700	1	+	trnH-GUG	0	GGCGGATGTAGCCAAGTGGAGGGT	IIIIIIIIIIIIIIIIIIIIIIII	0	20:T>G,21:C>G,22:A>G,23:A>T
360709	1	+	trnH-GUG	0	GGCGGATGTAGCCAAGTGGAGGGG	IIIIIIIIIIIIIIIIIIIIIIII	0	20:T>G,21:C>G,22:A>G,23:A>G
360712	12	+	trnH-GUG	0	GGCGGATGTAGCCAAGTGGAGGGC	IIIIIIIIIIIIIIIIIIIIIIII	0	20:T>G,21:C>G,22:A>G,23:A>C
360790	1	+	trnH-GUG	0	GGCGGATGTAGCCAAGTGGAGGCG	IIIIIIIIIIIIIIIIIIIIIIII	0	20:T>G,21:C>G,22:A>C,23:A>G
360817	1	+	trnH-GUG	0	GGCGGATGTAGCCAAGTGGAGGAC	IIIIIIIIIIIIIIIIIIIIIIII	0	20:T>G,21:C>G,23:A>C
363039	3	+	trnH-GUG	0	GGCGGATGTAGCCAAGTGGAGCGG	IIIIIIIIIIIIIIIIIIIIIIII	0	20:T>G,22:A>G,23:A>G
364018	1	+	trnH-GUG	0	GGCGGATGTAGCCAAGTGGAGATG	IIIIIIIIIIIIIIIIIIIIIIII	0	20:T>G,21:C>A,22:A>T,23:A>G
364021	1	+	trnH-GUG	0	GGCGGATGTAGCCAAGTGGAGATC	IIIIIIIIIIIIIIIIIIIIIIII	0	20:T>G,21:C>A,22:A>T,23:A>C
364315	2	+	trnH-GUG	0	GGCGGATGTAGCCAAGTGGAGACT	IIIIIIIIIIIIIIIIIIIIIIII	0	20:T>G,21:C>A,22:A>C,23:A>T
364325	1	+	trnH-GUG	0	GGCGGATGTAGCCAAGTGGAGACC	IIIIIIIIIIIIIIIIIIIIIIII	0	20:T>G,21:C>A,22:A>C,23:A>C
364327	3	+	trnH-GUG	0	GGCGGATGTAGCCAAGTGGAGACA	IIIIIIIIIIIIIIIIIIIIIIII	0	20:T>G,21:C>A,22:A>C
377299	1	+	trnH-GUG	0	GGCGGATGTAGCCAAGTGGAACCGGC	IIIIIIIIIIIIIIIIIIIIIIIIII	0	20:T>A,22:A>C,23:A>G,25:G>C
395573	1	+	trnH-GUG	0	GGCGGATGTAGCCAAGTGGAGCGGA	IIIIIIIIIIIIIIIIIIIIIIIII	0	20:T>G,22:A>G,23:A>G,24:G>A
395647	1	+	trnH-GUG	0	GGCGGATGTAGCCAAGTGGAGCGCC	IIIIIIIIIIIIIIIIIIIIIIIII	0	20:T>G,22:A>G,23:A>C,24:G>C
395684	2	+	trnH-GUG	0	GGCGGATGTAGCCAAGTGGAATCGGG	IIIIIIIIIIIIIIIIIIIIIIIIII	0	20:T>A,21:C>T,22:A>C,23:A>G
425260	1	+	trnH-GUG	0	GGCGGATGTAGCCAAGTGGAGATGC	IIIIIIIIIIIIIIIIIIIIIIIII	0	20:T>G,21:C>A,22:A>T,23:A>G,24:G>C
425624	1	+	trnH-GUG	0	GGCGGATGTAGCCAAGTGGACTAGG	IIIIIIIIIIIIIIIIIIIIIIIII	0	20:T>C,21:C>T,23:A>G
425755	1	+	trnH-GUG	0	GGCGGATGTAGCCAAGTGGACTAAA	IIIIIIIIIIIIIIIIIIIIIIIII	0	20:T>C,21:C>T,24:G>A
428016	1	+	trnH-GUG	0	GGCGGATGTAGCCAAGTGGACTGT	IIIIIIIIIIIIIIIIIIIIIIII	0	20:T>C,21:C>T,22:A>G,23:A>T
428025	3	+	trnH-GUG	0	GGCGGATGTAGCCAAGTGGACTGG	IIIIIIIIIIIIIIIIIIIIIIII	0	20:T>C,21:C>T,22:A>G,23:A>G
433108	1	+	trnH-GUG	0	GGCGGATGTAGCCAAGTGGAGAGCC	IIIIIIIIIIIIIIIIIIIIIIIII	0	20:T>G,21:C>A,22:A>G,23:A>C,24:G>C
435692	5	+	trnH-GUG	0	GGCGGATGTAGCCAAGTGGACGGT	IIIIIIIIIIIIIIIIIIIIIIII	0	20:T>C,21:C>G,22:A>G,23:A>T
435699	2	+	trnH-GUG	0	GGCGGATGTAGCCAAGTGGACGGG	IIIIIIIIIIIIIIIIIIIIIIII	0	20:T>C,21:C>G,22:A>G,23:A>G
435701	10	+	trnH-GUG	0	GGCGGATGTAGCCAAGTGGACGGC	IIIIIIIIIIIIIIIIIIIIIIII	0	20:T>C,21:C>G,22:A>G,23:A>C
435785	1	+	trnH-GUG	0	GGCGGATGTAGCCAAGTGGACGCC	IIIIIIIIIIIIIIIIIIIIIIII	0	20:T>C,21:C>G,22:A>C,23:A>C
435820	1	+	trnH-GUG	0	GGCGGATGTAGCCAAGTGGACGAT	IIIIIIIIIIIIIIIIIIIIIIII	0	20:T>C,21:C>G,23:A>T
435832	1	+	trnH-GUG	0	GGCGGATGTAGCCAAGTGGACGAC	IIIIIIIIIIIIIIIIIIIIIIII	0	20:T>C,21:C>G,23:A>C
436660	1	+	trnH-GUG	0	GGCGGATGTAGCCAAGTGGAGAACC	IIIIIIIIIIIIIIIIIIIIIIIII	0	20:T>G,21:C>A,23:A>C,24:G>C
438181	3	+	trnH-GUG	0	GGCGGATGTAGCCAAGTGGACCGG	IIIIIIIIIIIIIIIIIIIIIIII	0	20:T>C,22:A>G,23:A>G
439469	1	+	trnH-GUG	0	GGCGGATGTAGCCAAGTGGACACG	IIIIIIIIIIIIIIIIIIIIIIII	0	20:T>C,21:C>A,22:A>C,23:A>G
440015	1	+	trnH-GUG	0	GGCGGATGTAGCCAAGTGGATTGGC	IIIIIIIIIIIIIIIIIIIIIIIII	0	21:C>T,22:A>G,23:A>G,24:G>C
456016	1	+	trnH-GUG	0	GGCGGATGTAGCCAAGTGGATCGTTT	IIIIIIIIIIIIIIIIIIIIIIIIII	0	22:A>G,23:A>T,24:G>T,25:G>T
456028	1	+	trnH-GUG	0	GGCGGATGTAGCCAAGTGGATCGTTG	IIIIIIIIIIIIIIIIIIIIIIIIII	0	22:A>G,23:A>T,24:G>T
456335	38	+	trnH-GUG	0	GGCGGATGTAGCCAAGTGGATCGTAT	IIIIIIIIIIIIIIIIIIIIIIIIII	0	22:A>G,23:A>T,24:G>A,25:G>T
456349	1	+	trnH-GUG	0	GGCGGATGTAGCCAAGTGGATCGTAC	IIIIIIIIIIIIIIIIIIIIIIIIII	0	22:A>G,23:A>T,24:G>A,25:G>C
464199	1	+	trnH-GUG	0	GGCGGATGTAGCCAAGTGGATCGGGT	IIIIIIIIIIIIIIIIIIIIIIIIII	0	22:A>G,23:A>G,25:G>T
464286	1	+	trnH-GUG	0	GGCGGATGTAGCCAAGTGGATCGGCT	IIIIIIIIIIIIIIIIIIIIIIIIII	0	22:A>G,23:A>G,24:G>C,25:G>T
464299	1	+	trnH-GUG	0	GGCGGATGTAGCCAAGTGGATCGGCC	IIIIIIIIIIIIIIIIIIIIIIIIII	0	22:A>G,23:A>G,24:G>C,25:G>C
464328	1	+	trnH-GUG	0	GGCGGATGTAGCCAAGTGGATCGGAT	IIIIIIIIIIIIIIIIIIIIIIIIII	0	22:A>G,23:A>G,24:G>A,25:G>T
465498	1	+	trnH-GUG	0	GGCGGATGTAGCCAAGTGGAATGC	IIIIIIIIIIIIIIIIIIIIIIII	0	20:T>A,21:C>T,22:A>G,23:A>C
466646	1	+	trnH-GUG	0	GGCGGATGTAGCCAAGTGGATCGCGG	IIIIIIIIIIIIIIIIIIIIIIIIII	0	22:A>G,23:A>C
467652	1	+	trnH-GUG	0	GGCGGATGTAGCCAAGTGGATCGATG	IIIIIIIIIIIIIIIIIIIIIIIIII	0	22:A>G,24:G>T
473257	1	+	trnH-GUG	0	GGCGGATGTAGCCAAGTGGAAGTG	IIIIIIIIIIIIIIIIIIIIIIII	0	20:T>A,21:C>G,22:A>T,23:A>G
473507	3	+	trnH-GUG	0	GGCGGATGTAGCCAAGTGGAAGGC	IIIIIIIIIIIIIIIIIIIIIIII	0	20:T>A,21:C>G,22:A>G,23:A>C
473509	3	+	trnH-GUG	0	GGCGGATGTAGCCAAGTGGAAGGA	IIIIIIIIIIIIIIIIIIIIIIII	0	20:T>A,21:C>G,22:A>G
473584	2	+	trnH-GUG	0	GGCGGATGTAGCCAAGTGGAAGCC	IIIIIIIIIIIIIIIIIIIIIIII	0	20:T>A,21:C>G,22:A>C,23:A>C
473629	1	+	trnH-GUG	0	GGCGGATGTAGCCAAGTGGAAGAC	IIIIIIIIIIIIIIIIIIIIIIII	0	20:T>A,21:C>G,23:A>C
475424	1	+	trnH-GUG	0	GGCGGATGTAGCCAAGTGGAAAGGCA	IIIIIIIIIIIIIIIIIIIIIIIIII	0	20:T>A,21:C>A,22:A>G,23:A>G,24:G>C,25:G>A
475928	4	+	trnH-GUG	0	GGCGGATGTAGCCAAGTGGAACGG	IIIIIIIIIIIIIIIIIIIIIIII	0	20:T>A,22:A>G,23:A>G
475933	1	+	trnH-GUG	0	GGCGGATGTAGCCAAGTGGAACGC	IIIIIIIIIIIIIIIIIIIIIIII	0	20:T>A,22:A>G,23:A>C
476056	1	+	trnH-GUG	0	GGCGGATGTAGCCAAGTGGAACAA	IIIIIIIIIIIIIIIIIIIIIIII	0	20:T>A
477166	1	+	trnH-GUG	0	GGCGGATGTAGCCAAGTGGAAAGG	IIIIIIIIIIIIIIIIIIIIIIII	0	20:T>A,21:C>A,22:A>G,23:A>G
477292	1	+	trnH-GUG	0	GGCGGATGTAGCCAAGTGGAAAAT	IIIIIIIIIIIIIIIIIIIIIIII	0	20:T>A,21:C>A,23:A>T
477298	1	+	trnH-GUG	0	GGCGGATGTAGCCAAGTGGAAAAC	IIIIIIIIIIIIIIIIIIIIIIII	0	20:T>A,21:C>A,23:A>C
477300	175	+	trnH-GUG	0	GGCGGATGTAGCCAAGTGGAAAAA	IIIIIIIIIIIIIIIIIIIIIIII	0	20:T>A,21:C>A
482601	1	+	trnH-GUG	0	GGCGGATGTAGCCAAGTGGATTGGCA	IIIIIIIIIIIIIIIIIIIIIIIIII	0	21:C>T,22:A>G,23:A>G,24:G>C,25:G>A
486284	1	+	trnH-GUG	0	GGCGGATGTAGCCAAGTGGATTGACG	IIIIIIIIIIIIIIIIIIIIIIIIII	0	21:C>T,22:A>G,24:G>C
539305	1	+	trnH-GUG	0	GGCGGATGTAGCCAAGTGGATCCGGA	IIIIIIIIIIIIIIIIIIIIIIIIII	0	22:A>C,23:A>G,25:G>A
539437	1	+	trnH-GUG	0	GGCGGATGTAGCCAAGTGGATCCGAC	IIIIIIIIIIIIIIIIIIIIIIIIII	0	22:A>C,23:A>G,24:G>A,25:G>C
547678	1	+	trnH-GUG	0	GGCGGATGTAGCCAAGTGGACGGGGT	IIIIIIIIIIIIIIIIIIIIIIIIII	0	20:T>C,21:C>G,22:A>G,23:A>G,25:G>T
549760	1	+	trnH-GUG	0	GGCGGATGTAGCCAAGTGGACGGCTT	IIIIIIIIIIIIIIIIIIIIIIIIII	0	20:T>C,21:C>G,22:A>G,23:A>C,24:G>T,25:G>T
549775	1	+	trnH-GUG	0	GGCGGATGTAGCCAAGTGGACGGCTC	IIIIIIIIIIIIIIIIIIIIIIIIII	0	20:T>C,21:C>G,22:A>G,23:A>C,24:G>T,25:G>C
550061	1	+	trnH-GUG	0	GGCGGATGTAGCCAAGTGGACGGCGA	IIIIIIIIIIIIIIIIIIIIIIIIII	0	20:T>C,21:C>G,22:A>G,23:A>C,25:G>A
550144	2	+	trnH-GUG	0	GGCGGATGTAGCCAAGTGGACGGCCG	IIIIIIIIIIIIIIIIIIIIIIIIII	0	20:T>C,21:C>G,22:A>G,23:A>C,24:G>C
550148	1	+	trnH-GUG	0	GGCGGATGTAGCCAAGTGGACGGCCC	IIIIIIIIIIIIIIIIIIIIIIIIII	0	20:T>C,21:C>G,22:A>G,23:A>C,24:G>C,25:G>C
550211	1	+	trnH-GUG	0	GGCGGATGTAGCCAAGTGGAAACGGT	IIIIIIIIIIIIIIIIIIIIIIIIII	0	20:T>A,21:C>A,22:A>C,23:A>G,25:G>T
551400	2	+	trnH-GUG	0	GGCGGATGTAGCCAAGTGGACGGACG	IIIIIIIIIIIIIIIIIIIIIIIIII	0	20:T>C,21:C>G,22:A>G,24:G>C
553962	1	+	trnH-GUG	0	GGCGGATGTAGCCAAGTGGAAACAGG	IIIIIIIIIIIIIIIIIIIIIIIIII	0	20:T>A,21:C>A,22:A>C
564574	695	+	trnH-GUG	0	GGCGGATGTAGCCAAGT	IIIIIIIIIIIIIIIII	0
580451	7	+	trnH-GUG	0	GGCGGATGTAGCCAAGTGGATCAAGG	IIIIIIIIIIIIIIIIIIIIIIIIII	0
587804	1	+	trnH-GUG	0	GGCGGATGTAGCCAAGTGGAAAAGGC	IIIIIIIIIIIIIIIIIIIIIIIIII	0	20:T>A,21:C>A,23:A>G,25:G>C
591650	3	+	trnH-GUG	0	GGCGGATGTAGCCAAGTGGAAAAAAA	IIIIIIIIIIIIIIIIIIIIIIIIII	0	20:T>A,21:C>A,24:G>A,25:G>A
598571	1	+	trnH-GUG	0	GGCGGATGTAGCCAAGTGGAATACC	IIIIIIIIIIIIIIIIIIIIIIIII	0	20:T>A,21:C>T,23:A>C,24:G>C
622795	1	+	trnH-GUG	0	GGCGGATGTAGCCAAGTGGACGCGGC	IIIIIIIIIIIIIIIIIIIIIIIIII	0	20:T>C,21:C>G,22:A>C,23:A>G,25:G>C
622865	1	+	trnH-GUG	0	GGCGGATGTAGCCAAGTGGACGCGCA	IIIIIIIIIIIIIIIIIIIIIIIIII	0	20:T>C,21:C>G,22:A>C,23:A>G,24:G>C,25:G>A
629168	1	+	trnH-GUG	0	GGCGGATGTAGCCAAGTGGATAGTAT	IIIIIIIIIIIIIIIIIIIIIIIIII	0	21:C>A,22:A>G,23:A>T,24:G>A,25:G>T
640608	3	+	trnH-GUG	0	GGCGGATGTAGCCAAGTGGATAGACA	IIIIIIIIIIIIIIIIIIIIIIIIII	0	21:C>A,22:A>G,24:G>C,25:G>A
644215	4	+	trnH-GUG	0	GGCGGATGTAGCCAAGTGGATT	IIIIIIIIIIIIIIIIIIIIII	0	21:C>T
644225	157	+	trnH-GUG	0	GGCGGATGTAGCCAAGTGGATC	IIIIIIIIIIIIIIIIIIIIII	0
644227	111	+	trnH-GUG	0	GGCGGATGTAGCCAAGTGGATA	IIIIIIIIIIIIIIIIIIIIII	0	21:C>A
644474	8	+	trnH-GUG	0	GGCGGATGTAGCCAAGTGGAGT	IIIIIIIIIIIIIIIIIIIIII	0	20:T>G,21:C>T
644478	1	+	trnH-GUG	0	GGCGGATGTAGCCAAGTGGAGG	IIIIIIIIIIIIIIIIIIIIII	0	20:T>G,21:C>G
644481	2	+	trnH-GUG	0	GGCGGATGTAGCCAAGTGGAGC	IIIIIIIIIIIIIIIIIIIIII	0	20:T>G
644485	43	+	trnH-GUG	0	GGCGGATGTAGCCAAGTGGAGA	IIIIIIIIIIIIIIIIIIIIII	0	20:T>G,21:C>A
644559	1	+	trnH-GUG	0	GGCGGATGTAGCCAAGTGGACT	IIIIIIIIIIIIIIIIIIIIII	0	20:T>C,21:C>T
644566	3	+	trnH-GUG	0	GGCGGATGTAGCCAAGTGGACG	IIIIIIIIIIIIIIIIIIIIII	0	20:T>C,21:C>G
644567	1	+	trnH-GUG	0	GGCGGATGTAGCCAAGTGGACC	IIIIIIIIIIIIIIIIIIIIII	0	20:T>C
644568	87	+	trnH-GUG	0	GGCGGATGTAGCCAAGTGGACA	IIIIIIIIIIIIIIIIIIIIII	0	20:T>C,21:C>A
644596	41	+	trnH-GUG	0	GGCGGATGTAGCCAAGTGGAAT	IIIIIIIIIIIIIIIIIIIIII	0	20:T>A,21:C>T
644606	39	+	trnH-GUG	0	GGCGGATGTAGCCAAGTGGAAG	IIIIIIIIIIIIIIIIIIIIII	0	20:T>A,21:C>G
644610	122	+	trnH-GUG	0	GGCGGATGTAGCCAAGTGGAAC	IIIIIIIIIIIIIIIIIIIIII	0	20:T>A
644614	79516	+	trnH-GUG	0	GGCGGATGTAGCCAAGTGGAAA	IIIIIIIIIIIIIIIIIIIIII	0	20:T>A,21:C>A
665488	1	+	trnH-GUG	0	GGCGGATGTAGCCAAGTGGACGGGT	IIIIIIIIIIIIIIIIIIIIIIIII	0	20:T>C,21:C>G,22:A>G,23:A>G,24:G>T
665496	1	+	trnH-GUG	0	GGCGGATGTAGCCAAGTGGACGGGC	IIIIIIIIIIIIIIIIIIIIIIIII	0	20:T>C,21:C>G,22:A>G,23:A>G,24:G>C
665548	1	+	trnH-GUG	0	GGCGGATGTAGCCAAGTGGACGGCT	IIIIIIIIIIIIIIIIIIIIIIIII	0	20:T>C,21:C>G,22:A>G,23:A>C,24:G>T
665555	6	+	trnH-GUG	0	GGCGGATGTAGCCAAGTGGACGGCC	IIIIIIIIIIIIIIIIIIIIIIIII	0	20:T>C,21:C>G,22:A>G,23:A>C,24:G>C
665557	1	+	trnH-GUG	0	GGCGGATGTAGCCAAGTGGACGGCA	IIIIIIIIIIIIIIIIIIIIIIIII	0	20:T>C,21:C>G,22:A>G,23:A>C,24:G>A
669322	1	+	trnH-GUG	0	GGCGGATGTAGCCAAGTGGACTTCGG	IIIIIIIIIIIIIIIIIIIIIIIIII	0	20:T>C,21:C>T,22:A>T,23:A>C
683440	1	+	trnH-GUG	0	GGCGGATGTAGCCAAGTGGATGGTG	IIIIIIIIIIIIIIIIIIIIIIIII	0	21:C>G,22:A>G,23:A>T
683747	1	+	trnH-GUG	0	GGCGGATGTAGCCAAGTGGATGGCT	IIIIIIIIIIIIIIIIIIIIIIIII	0	21:C>G,22:A>G,23:A>C,24:G>T
683768	2	+	trnH-GUG	0	GGCGGATGTAGCCAAGTGGATGGCA	IIIIIIIIIIIIIIIIIIIIIIIII	0	21:C>G,22:A>G,23:A>C,24:G>A
686181	1	+	trnH-GUG	0	GGCGGATGTAGCCAAGTGGATGCCA	IIIIIIIIIIIIIIIIIIIIIIIII	0	21:C>G,22:A>C,23:A>C,24:G>A
707379	1	+	trnH-GUG	0	GGCGGATGTAGCCAAGTGGAAGTACC	IIIIIIIIIIIIIIIIIIIIIIIIII	0	20:T>A,21:C>G,22:A>T,24:G>C,25:G>C
722136	1901	+	trnH-GUG	0	GGCGGATGTAGCCAAGTGGAT	IIIIIIIIIIIIIIIIIIIII	0
722147	381	+	trnH-GUG	0	GGCGGATGTAGCCAAGTGGAG	IIIIIIIIIIIIIIIIIIIII	0	20:T>G
722149	111	+	trnH-GUG	0	GGCGGATGTAGCCAAGTGGAC	IIIIIIIIIIIIIIIIIIIII	0	20:T>C
722152	49245	+	trnH-GUG	0	GGCGGATGTAGCCAAGTGGAA	IIIIIIIIIIIIIIIIIIIII	0	20:T>A
740526	1	+	trnH-GUG	0	GGCGGATGTAGCCAAGTGGAGGGCAT	IIIIIIIIIIIIIIIIIIIIIIIIII	0	20:T>G,21:C>G,22:A>G,23:A>C,24:G>A,25:G>T
740806	1	+	trnH-GUG	0	GGCGGATGTAGCCAAGTGGACCGGT	IIIIIIIIIIIIIIIIIIIIIIIII	0	20:T>C,22:A>G,23:A>G,24:G>T
740822	4	+	trnH-GUG	0	GGCGGATGTAGCCAAGTGGACCGGC	IIIIIIIIIIIIIIIIIIIIIIIII	0	20:T>C,22:A>G,23:A>G,24:G>C
740931	1	+	trnH-GUG	0	GGCGGATGTAGCCAAGTGGACCGAC	IIIIIIIIIIIIIIIIIIIIIIIII	0	20:T>C,22:A>G,24:G>C
758612	1	+	trnH-GUG	0	GGCGGATGTAGCCAAGTGGATCGTT	IIIIIIIIIIIIIIIIIIIIIIIII	0	22:A>G,23:A>T,24:G>T
758620	12	+	trnH-GUG	0	GGCGGATGTAGCCAAGTGGATCGTA	IIIIIIIIIIIIIIIIIIIIIIIII	0	22:A>G,23:A>T,24:G>A
758872	6	+	trnH-GUG	0	GGCGGATGTAGCCAAGTGGATCGGT	IIIIIIIIIIIIIIIIIIIIIIIII	0	22:A>G,23:A>G,24:G>T
758886	2	+	trnH-GUG	0	GGCGGATGTAGCCAAGTGGATCGGC	IIIIIIIIIIIIIIIIIIIIIIIII	0	22:A>G,23:A>G,24:G>C
758889	1	+	trnH-GUG	0	GGCGGATGTAGCCAAGTGGATCGGA	IIIIIIIIIIIIIIIIIIIIIIIII	0	22:A>G,23:A>G,24:G>A
762432	1	+	trnH-GUG	0	GGCGGATGTAGCCAAGTGGATCAGC	IIIIIIIIIIIIIIIIIIIIIIIII	0	23:A>G,24:G>C
762503	1	+	trnH-GUG	0	GGCGGATGTAGCCAAGTGGATCACA	IIIIIIIIIIIIIIIIIIIIIIIII	0	23:A>C,24:G>A
762537	18	+	trnH-GUG	0	GGCGGATGTAGCCAAGTGGATCAAG	IIIIIIIIIIIIIIIIIIIIIIIII	0
762538	2	+	trnH-GUG	0	GGCGGATGTAGCCAAGTGGATCAAA	IIIIIIIIIIIIIIIIIIIIIIIII	0	24:G>A
780765	1	+	trnH-GUG	0	GGCGGATGTAGCCAAGTGGACACCG	IIIIIIIIIIIIIIIIIIIIIIIII	0	20:T>C,21:C>A,22:A>C,23:A>C
781954	1	+	trnH-GUG	0	GGCGGATGTAGCCAAGTGGACAACC	IIIIIIIIIIIIIIIIIIIIIIIII	0	20:T>C,21:C>A,23:A>C,24:G>C
796275	1	+	trnH-GUG	0	GGCGGATGTAGCCAAGTGGATAGGT	IIIIIIIIIIIIIIIIIIIIIIIII	0	21:C>A,22:A>G,23:A>G,24:G>T
821596	1	+	trnH-GUG	0	GGCGGATGTAGCCAAGTGGACATGAC	IIIIIIIIIIIIIIIIIIIIIIIIII	0	20:T>C,21:C>A,22:A>T,23:A>G,24:G>A,25:G>C
838681	1	+	trnH-GUG	0	GGCGGATGTAGCCAAGTGGAAGGGC	IIIIIIIIIIIIIIIIIIIIIIIII	0	20:T>A,21:C>G,22:A>G,23:A>G,24:G>C
838766	1	+	trnH-GUG	0	GGCGGATGTAGCCAAGTGGAAGGCC	IIIIIIIIIIIIIIIIIIIIIIIII	0	20:T>A,21:C>G,22:A>G,23:A>C,24:G>C
842462	1	+	trnH-GUG	0	GGCGGATGTAGCCAAGTGGAAGACC	IIIIIIIIIIIIIIIIIIIIIIIII	0	20:T>A,21:C>G,23:A>C,24:G>C
842483	1	+	trnH-GUG	0	GGCGGATGTAGCCAAGTGGAAGAAT	IIIIIIIIIIIIIIIIIIIIIIIII	0	20:T>A,21:C>G,24:G>T
865234	2	+	trnH-GUG	0	GGCGGATGTAGCCAAGTGGATTA	IIIIIIIIIIIIIIIIIIIIIII	0	21:C>T
865486	4	+	trnH-GUG	0	GGCGGATGTAGCCAAGTGGATGG	IIIIIIIIIIIIIIIIIIIIIII	0	21:C>G,22:A>G
865493	5	+	trnH-GUG	0	GGCGGATGTAGCCAAGTGGATGA	IIIIIIIIIIIIIIIIIIIIIII	0	21:C>G
865569	10	+	trnH-GUG	0	GGCGGATGTAGCCAAGTGGATCG	IIIIIIIIIIIIIIIIIIIIIII	0	22:A>G
865574	97	+	trnH-GUG	0	GGCGGATGTAGCCAAGTGGATCA	IIIIIIIIIIIIIIIIIIIIIII	0
865613	1	+	trnH-GUG	0	GGCGGATGTAGCCAAGTGGATAG	IIIIIIIIIIIIIIIIIIIIIII	0	21:C>A,22:A>G
865620	1	+	trnH-GUG	0	GGCGGATGTAGCCAAGTGGATAC	IIIIIIIIIIIIIIIIIIIIIII	0	21:C>A,22:A>C
865622	8	+	trnH-GUG	0	GGCGGATGTAGCCAAGTGGATAA	IIIIIIIIIIIIIIIIIIIIIII	0	21:C>A
873189	1	+	trnH-GUG	0	GGCGGATGTAGCCAAGTGGAGTG	IIIIIIIIIIIIIIIIIIIIIII	0	20:T>G,21:C>T,22:A>G
873194	1	+	trnH-GUG	0	GGCGGATGTAGCCAAGTGGAGTC	IIIIIIIIIIIIIIIIIIIIIII	0	20:T>G,21:C>T,22:A>C
873526	1	+	trnH-GUG	0	GGCGGATGTAGCCAAGTGGAGAG	IIIIIIIIIIIIIIIIIIIIIII	0	20:T>G,21:C>A,22:A>G
873530	2	+	trnH-GUG	0	GGCGGATGTAGCCAAGTGGAGAA	IIIIIIIIIIIIIIIIIIIIIII	0	20:T>G,21:C>A
875938	4	+	trnH-GUG	0	GGCGGATGTAGCCAAGTGGACGG	IIIIIIIIIIIIIIIIIIIIIII	0	20:T>C,21:C>G,22:A>G
875940	1	+	trnH-GUG	0	GGCGGATGTAGCCAAGTGGACGA	IIIIIIIIIIIIIIIIIIIIIII	0	20:T>C,21:C>G
876057	1	+	trnH-GUG	0	GGCGGATGTAGCCAAGTGGACAC	IIIIIIIIIIIIIIIIIIIIIII	0	20:T>C,21:C>A,22:A>C
876061	2	+	trnH-GUG	0	GGCGGATGTAGCCAAGTGGACAA	IIIIIIIIIIIIIIIIIIIIIII	0	20:T>C,21:C>A
876922	1	+	trnH-GUG	0	GGCGGATGTAGCCAAGTGGAATT	IIIIIIIIIIIIIIIIIIIIIII	0	20:T>A,21:C>T,22:A>T
876933	2	+	trnH-GUG	0	GGCGGATGTAGCCAAGTGGAATC	IIIIIIIIIIIIIIIIIIIIIII	0	20:T>A,21:C>T,22:A>C
877176	1	+	trnH-GUG	0	GGCGGATGTAGCCAAGTGGAAGA	IIIIIIIIIIIIIIIIIIIIIII	0	20:T>A,21:C>G
877240	1	+	trnH-GUG	0	GGCGGATGTAGCCAAGTGGAACT	IIIIIIIIIIIIIIIIIIIIIII	0	20:T>A,22:A>T
877254	1	+	trnH-GUG	0	GGCGGATGTAGCCAAGTGGAACG	IIIIIIIIIIIIIIIIIIIIIII	0	20:T>A,22:A>G
877259	1	+	trnH-GUG	0	GGCGGATGTAGCCAAGTGGAACA	IIIIIIIIIIIIIIIIIIIIIII	0	20:T>A
877282	21	+	trnH-GUG	0	GGCGGATGTAGCCAAGTGGAAAT	IIIIIIIIIIIIIIIIIIIIIII	0	20:T>A,21:C>A,22:A>T
877292	6	+	trnH-GUG	0	GGCGGATGTAGCCAAGTGGAAAG	IIIIIIIIIIIIIIIIIIIIIII	0	20:T>A,21:C>A,22:A>G
877295	2	+	trnH-GUG	0	GGCGGATGTAGCCAAGTGGAAAC	IIIIIIIIIIIIIIIIIIIIIII	0	20:T>A,21:C>A,22:A>C
877297	465	+	trnH-GUG	0	GGCGGATGTAGCCAAGTGGAAAA	IIIIIIIIIIIIIIIIIIIIIII	0	20:T>A,21:C>A
892984	1	+	trnH-GUG	0	GGCGGATGTAGCCAAGTGGACCGGTT	IIIIIIIIIIIIIIIIIIIIIIIIII	0	20:T>C,22:A>G,23:A>G,24:G>T,25:G>T
893316	4	+	trnH-GUG	0	GGCGGATGTAGCCAAGTGGACCGGCC	IIIIIIIIIIIIIIIIIIIIIIIIII	0	20:T>C,22:A>G,23:A>G,24:G>C,25:G>C
893318	5	+	trnH-GUG	0	GGCGGATGTAGCCAAGTGGACCGGCA	IIIIIIIIIIIIIIIIIIIIIIIIII	0	20:T>C,22:A>G,23:A>G,24:G>C,25:G>A
895744	1	+	trnH-GUG	0	GGCGGATGTAGCCAAGTGGACCGCCC	IIIIIIIIIIIIIIIIIIIIIIIIII	0	20:T>C,22:A>G,23:A>C,24:G>C,25:G>C
913677	1	+	trnH-GUG	0	GGCGGATGTAGCCAAGTGGAACGGG	IIIIIIIIIIIIIIIIIIIIIIIII	0	20:T>A,22:A>G,23:A>G
913681	2	+	trnH-GUG	0	GGCGGATGTAGCCAAGTGGAACGGA	IIIIIIIIIIIIIIIIIIIIIIIII	0	20:T>A,22:A>G,23:A>G,24:G>A
913796	1	+	trnH-GUG	0	GGCGGATGTAGCCAAGTGGAACGAC	IIIIIIIIIIIIIIIIIIIIIIIII	0	20:T>A,22:A>G,24:G>C
939751	1	+	trnH-GUG	0	GGCGGATGTAGCCAAGTGGAAGGTAA	IIIIIIIIIIIIIIIIIIIIIIIIII	0	20:T>A,21:C>G,22:A>G,23:A>T,24:G>A,25:G>A
943199	2	+	trnH-GUG	0	GGCGGATGTAGCCAAGTGGAAATCG	IIIIIIIIIIIIIIIIIIIIIIIII	0	20:T>A,21:C>A,22:A>T,23:A>C
947704	1	+	trnH-GUG	0	GGCGGATGTAGCCAAGTGGAAGGGCA	IIIIIIIIIIIIIIIIIIIIIIIIII	0	20:T>A,21:C>G,22:A>G,23:A>G,24:G>C,25:G>A
949794	1	+	trnH-GUG	0	GGCGGATGTAGCCAAGTGGAAGGCTG	IIIIIIIIIIIIIIIIIIIIIIIIII	0	20:T>A,21:C>G,22:A>G,23:A>C,24:G>T
950182	1	+	trnH-GUG	0	GGCGGATGTAGCCAAGTGGAAGGCAA	IIIIIIIIIIIIIIIIIIIIIIIIII	0	20:T>A,21:C>G,22:A>G,23:A>C,24:G>A,25:G>A
951033	1	+	trnH-GUG	0	GGCGGATGTAGCCAAGTGGAAAGGC	IIIIIIIIIIIIIIIIIIIIIIIII	0	20:T>A,21:C>A,22:A>G,23:A>G,24:G>C
953424	1	+	trnH-GUG	0	GGCGGATGTAGCCAAGTGGAAACGC	IIIIIIIIIIIIIIIIIIIIIIIII	0	20:T>A,21:C>A,22:A>C,23:A>G,24:G>C
954750	1	+	trnH-GUG	0	GGCGGATGTAGCCAAGTGGAAAAAA	IIIIIIIIIIIIIIIIIIIIIIIII	0	20:T>A,21:C>A,24:G>A
985853	1	+	trnH-GUG	0	GGCGGATGTAGCCAAGTGGACTCGGT	IIIIIIIIIIIIIIIIIIIIIIIIII	0	20:T>C,21:C>T,22:A>C,23:A>G,25:G>T
60677	1	+	trnH-GUG	1	GCGGATGTAGCCAAGTGGATGAA	IIIIIIIIIIIIIIIIIIIIIII	0	20:C>G
63117	2	+	trnH-GUG	1	GCGGATGTAGCCAAGTGGATCAG	IIIIIIIIIIIIIIIIIIIIIII	0	22:A>G
63121	5	+	trnH-GUG	1	GCGGATGTAGCCAAGTGGATCAA	IIIIIIIIIIIIIIIIIIIIIII	0
64395	1	+	trnH-GUG	1	GCGGATGTAGCCAAGTGGATAAC	IIIIIIIIIIIIIIIIIIIIIII	0	20:C>A,22:A>C
64396	1	+	trnH-GUG	1	GCGGATGTAGCCAAGTGGATAAA	IIIIIIIIIIIIIIIIIIIIIII	0	20:C>A
123469	8736	+	trnH-GUG	1	GCGGATGTAGCCAAGTGGA	IIIIIIIIIIIIIIIIIII	0
263296	1	+	trnH-GUG	1	GCGGATGTAGCCAAGTGGATT	IIIIIIIIIIIIIIIIIIIII	0	20:C>T
263307	18	+	trnH-GUG	1	GCGGATGTAGCCAAGTGGATC	IIIIIIIIIIIIIIIIIIIII	0
263308	5	+	trnH-GUG	1	GCGGATGTAGCCAAGTGGATA	IIIIIIIIIIIIIIIIIIIII	0	20:C>A
500182	2	+	trnH-GUG	1	GCGGATGTAGCCAAGTGGATCAAGG	IIIIIIIIIIIIIIIIIIIIIIIII	0
597544	3	+	trnH-GUG	1	GCGGATGTAGCCAAGTGGATGG	IIIIIIIIIIIIIIIIIIIIII	0	20:C>G,21:A>G
597551	6	+	trnH-GUG	1	GCGGATGTAGCCAAGTGGATGA	IIIIIIIIIIIIIIIIIIIIII	0	20:C>G
597628	15	+	trnH-GUG	1	GCGGATGTAGCCAAGTGGATCA	IIIIIIIIIIIIIIIIIIIIII	0
597656	1	+	trnH-GUG	1	GCGGATGTAGCCAAGTGGATAT	IIIIIIIIIIIIIIIIIIIIII	0	20:C>A,21:A>T
597666	1	+	trnH-GUG	1	GCGGATGTAGCCAAGTGGATAG	IIIIIIIIIIIIIIIIIIIIII	0	20:C>A,21:A>G
597668	1	+	trnH-GUG	1	GCGGATGTAGCCAAGTGGATAC	IIIIIIIIIIIIIIIIIIIIII	0	20:C>A,21:A>C
597671	3	+	trnH-GUG	1	GCGGATGTAGCCAAGTGGATAA	IIIIIIIIIIIIIIIIIIIIII	0	20:C>A
615214	10	+	trnH-GUG	1	GCGGATGTAGCCAAGTG	IIIIIIIIIIIIIIIII	0
620321	1406	+	trnH-GUG	1	GCGGATGTAGCCAAGTGG	IIIIIIIIIIIIIIIIII	0
891227	93	+	trnH-GUG	1	GCGGATGTAGCCAAGTGGAT	IIIIIIIIIIIIIIIIIIII	0
3108	2	+	trnH-GUG	2	CGGATGTAGCCAAGTGGAT	IIIIIIIIIIIIIIIIIII	0
195889	4	+	trnH-GUG	2	CGGATGTAGCCAAGTGG	IIIIIIIIIIIIIIIII	0
431952	1	+	trnH-GUG	2	CGGATGTAGCCAAGTGGATC	IIIIIIIIIIIIIIIIIIII	0
499231	133	+	trnH-GUG	2	CGGATGTAGCCAAGTGGA	IIIIIIIIIIIIIIIIII	0
876364	2	+	trnH-GUG	2	CGGATGTAGCCAAGTGGATCA	IIIIIIIIIIIIIIIIIIIII	0
94380	248	+	trnH-GUG	3	GGATGTAGCCAAGTGGA	IIIIIIIIIIIIIIIII	0
153440	1	+	trnH-GUG	5	ATGTAGCCAAGTGGATCAAGGCCG	IIIIIIIIIIIIIIIIIIIIIIII	0	22:A>C
153484	1	+	trnH-GUG	5	ATGTAGCCAAGTGGATCAAGGCAG	IIIIIIIIIIIIIIIIIIIIIIII	0
579478	1	+	trnH-GUG	8	TAGCCAAGTGGATCAAGGCAG	IIIIIIIIIIIIIIIIIIIII	0
11736	1	+	trnH-GUG	11	CCAAGTGGATCAAGGCAGTG	IIIIIIIIIIIIIIIIIIII	0
138783	2	+	trnH-GUG	12	CAAGTGGATCAAGGCAGTG	IIIIIIIIIIIIIIIIIII	0
568043	1	+	trnH-GUG	12	CAAGTGGATCAAGGCAGT	IIIIIIIIIIIIIIIIII	0
6257	1	+	trnH-GUG	13	AAGTGGATCAAGGCAGTGGATT	IIIIIIIIIIIIIIIIIIIIII	0
21204	4	+	trnH-GUG	13	AAGTGGATCAAGGCAGTGGAT	IIIIIIIIIIIIIIIIIIIII	0
781919	1	+	trnH-GUG	13	AAGTGGATCAAGGCAGTG	IIIIIIIIIIIIIIIIII	0
205002	2	+	trnH-GUG	14	AGTGGATCAAGGCAGTGGATTG	IIIIIIIIIIIIIIIIIIIIII	0
881929	2	+	trnH-GUG	14	AGTGGATCAAGGCAGTG	IIIIIIIIIIIIIIIII	0
987361	1	+	trnH-GUG	14	AGTGGATCAAGGCAGTGGATTGTG	IIIIIIIIIIIIIIIIIIIIIIII	0
117802	3	+	trnH-GUG	15	GTGGATCAAGGCAGTGGATT	IIIIIIIIIIIIIIIIIIII	0
386076	4	+	trnH-GUG	15	GTGGATCAAGGCAGTGGATTG	IIIIIIIIIIIIIIIIIIIII	0
386080	1	+	trnH-GUG	15	GTGGATCAAGGCAGTGGATTC	IIIIIIIIIIIIIIIIIIIII	0	20:G>C
545111	3	+	trnH-GUG	15	GTGGATCAAGGCAGTGGATTGTG	IIIIIIIIIIIIIIIIIIIIIII	0
545116	1	+	trnH-GUG	15	GTGGATCAAGGCAGTGGATTGTC	IIIIIIIIIIIIIIIIIIIIIII	0	22:G>C
545334	1	+	trnH-GUG	15	GTGGATCAAGGCAGTGGATTGGG	IIIIIIIIIIIIIIIIIIIIIII	0	21:T>G
218949	2	+	trnH-GUG	16	TGGATCAAGGCAGTGGATT	IIIIIIIIIIIIIIIIIII	0
277154	3	+	trnH-GUG	16	TGGATCAAGGCAGTGGATTGTG	IIIIIIIIIIIIIIIIIIIIII	0
373462	1	+	trnH-GUG	16	TGGATCAAGGCAGTGGATTGTGA	IIIIIIIIIIIIIIIIIIIIIII	0
401937	2	+	trnH-GUG	16	TGGATCAAGGCAGTGGATTGT	IIIIIIIIIIIIIIIIIIIII	0
401944	1	+	trnH-GUG	16	TGGATCAAGGCAGTGGATTGA	IIIIIIIIIIIIIIIIIIIII	0	20:T>A
555130	4	+	trnH-GUG	16	TGGATCAAGGCAGTGGATTG	IIIIIIIIIIIIIIIIIIII	0
573165	1	+	trnH-GUG	16	TGGATCAAGGCAGTGGA	IIIIIIIIIIIIIIIII	0
634639	1	+	trnH-GUG	16	TGGATCAAGGCAGTGGAT	IIIIIIIIIIIIIIIIII	0
95574	1	+	trnH-GUG	17	GGATCAAGGCAGTGGATTGT	IIIIIIIIIIIIIIIIIIII	0
229839	1	+	trnH-GUG	17	GGATCAAGGCAGTGGAT	IIIIIIIIIIIIIIIII	0
321536	2	+	trnH-GUG	17	GGATCAAGGCAGTGGATTG	IIIIIIIIIIIIIIIIIII	0
988280	1	+	trnH-GUG	17	GGATCAAGGCAGTGGATTGTG	IIIIIIIIIIIIIIIIIIIII	0
128170	4	+	trnH-GUG	18	GATCAAGGCAGTGGATT	IIIIIIIIIIIIIIIII	0
167236	3	+	trnH-GUG	18	GATCAAGGCAGTGGATTGTG	IIIIIIIIIIIIIIIIIIII	0
251759	3	+	trnH-GUG	18	GATCAAGGCAGTGGATTGTGA	IIIIIIIIIIIIIIIIIIIII	0
697263	2	+	trnH-GUG	18	GATCAAGGCAGTGGATTG	IIIIIIIIIIIIIIIIII	0
856439	2	+	trnH-GUG	18	GATCAAGGCAGTGGATTGT	IIIIIIIIIIIIIIIIIII	0
241593	1	+	trnH-GUG	19	ATCAAGGCAGTGGATTGT	IIIIIIIIIIIIIIIIII	0
273141	9	+	trnH-GUG	19	ATCAAGGCAGTGGATTG	IIIIIIIIIIIIIIIII	0
337154	1	+	trnH-GUG	19	ATCAAGGCAGTGGATTGTGAAT	IIIIIIIIIIIIIIIIIIIIII	0
420855	2	+	trnH-GUG	19	ATCAAGGCAGTGGATTGTGA	IIIIIIIIIIIIIIIIIIII	0
872561	1	+	trnH-GUG	19	ATCAAGGCAGTGGATTGTGAA	IIIIIIIIIIIIIIIIIIIII	0
928069	1	+	trnH-GUG	19	ATCAAGGCAGTGGATTGTG	IIIIIIIIIIIIIIIIIII	0
54824	67	+	trnH-GUG	20	TCAAGGCAGTGGATTGTG	IIIIIIIIIIIIIIIIII	0
143756	5	+	trnH-GUG	20	TCAAGGCAGTGGATTGTGAA	IIIIIIIIIIIIIIIIIIII	0
187451	2	+	trnH-GUG	20	TCAAGGCAGTGGATTGTGAAT	IIIIIIIIIIIIIIIIIIIII	0
341160	50	+	trnH-GUG	20	TCAAGGCAGTGGATTGT	IIIIIIIIIIIIIIIII	0
406656	2	+	trnH-GUG	20	TCAAGGCAGTGGATTGTGAATCC	IIIIIIIIIIIIIIIIIIIIIII	0
727940	41	+	trnH-GUG	20	TCAAGGCAGTGGATTGTGA	IIIIIIIIIIIIIIIIIII	0
906926	6	+	trnH-GUG	20	TCAAGGCAGTGGATTGTGAATC	IIIIIIIIIIIIIIIIIIIIII	0
296852	12	+	trnH-GUG	21	CAAGGCAGTGGATTGTGAATC	IIIIIIIIIIIIIIIIIIIII	0
640263	8	+	trnH-GUG	21	CAAGGCAGTGGATTGTG	IIIIIIIIIIIIIIIII	0
665422	2	+	trnH-GUG	21	CAAGGCAGTGGATTGTGAATCC	IIIIIIIIIIIIIIIIIIIIII	0
868524	2	+	trnH-GUG	21	CAAGGCAGTGGATTGTGAATCCA	IIIIIIIIIIIIIIIIIIIIIII	0
871090	3	+	trnH-GUG	21	CAAGGCAGTGGATTGTGAAT	IIIIIIIIIIIIIIIIIIII	0
900751	2	+	trnH-GUG	21	CAAGGCAGTGGATTGTGAA	IIIIIIIIIIIIIIIIIII	0
170	5	+	trnH-GUG	22	AAGGCAGTGGATTGTGAATCC	IIIIIIIIIIIIIIIIIIIII	0
222525	2	+	trnH-GUG	22	AAGGCAGTGGATTGTGAA	IIIIIIIIIIIIIIIIII	0
307865	4	+	trnH-GUG	22	AAGGCAGTGGATTGTGAATC	IIIIIIIIIIIIIIIIIIII	0
338831	1	+	trnH-GUG	22	AAGGCAGTGGATTGTGAAT	IIIIIIIIIIIIIIIIIII	0
655798	7	+	trnH-GUG	22	AAGGCAGTGGATTGTGA	IIIIIIIIIIIIIIIII	0
278372	3	+	trnH-GUG	23	AGGCAGTGGATTGTGAATCCACCA	IIIIIIIIIIIIIIIIIIIIIIII	0
283889	18	+	trnH-GUG	23	AGGCAGTGGATTGTGAATC	IIIIIIIIIIIIIIIIIII	0
322263	5	+	trnH-GUG	23	AGGCAGTGGATTGTGAA	IIIIIIIIIIIIIIIII	0
920669	3	+	trnH-GUG	23	AGGCAGTGGATTGTGAATCC	IIIIIIIIIIIIIIIIIIII	0
400740	2	+	trnH-GUG	24	GGCAGTGGATTGTGAATC	IIIIIIIIIIIIIIIIII	0
826136	1	+	trnH-GUG	24	GGCAGTGGATTGTGAATCCACCA	IIIIIIIIIIIIIIIIIIIIIII	0
966706	1	+	trnH-GUG	25	GCAGTGGATTGTGAATC	IIIIIIIIIIIIIIIII	0
920248	1	+	trnH-GUG	26	CAGTGGATTGTGAATCCACC	IIIIIIIIIIIIIIIIIIII	0
17595	1	+	trnH-GUG	38	AATCCACCATGCGCGGGT	IIIIIIIIIIIIIIIIII	0
974902	1	+	trnH-GUG	38	AATCCACCATGCGCGGGTTCAA	IIIIIIIIIIIIIIIIIIIIII	0
226721	1	+	trnH-GUG	42	CACCATGCGCGGGTTCAAT	IIIIIIIIIIIIIIIIIII	0
979570	1	+	trnH-GUG	42	CACCATGCGCGGGTTCAATTCCC	IIIIIIIIIIIIIIIIIIIIIII	0
309434	3	+	trnH-GUG	44	CCATGCGCGGGTTCAATTCCCGTCG	IIIIIIIIIIIIIIIIIIIIIIIII	0
715096	2	+	trnH-GUG	44	CCATGCGCGGGTTCAATTCCCGTCGT	IIIIIIIIIIIIIIIIIIIIIIIIII	0
746253	4	+	trnH-GUG	45	CATGCGCGGGTTCAATTCCCGTCGT	IIIIIIIIIIIIIIIIIIIIIIIII	0
88903	1	+	trnH-GUG	46	ATGCGCGGGTTCAATTCCCGTCGCA	IIIIIIIIIIIIIIIIIIIIIIIII	0	23:T>C,24:T>A
497292	12	+	trnH-GUG	46	ATGCGCGGGTTCAATTCCCGTCG	IIIIIIIIIIIIIIIIIIIIIII	0
587496	2	+	trnH-GUG	46	ATGCGCGGGTTCAATTCCCGTCTT	IIIIIIIIIIIIIIIIIIIIIIII	0	22:G>T
587757	43	+	trnH-GUG	46	ATGCGCGGGTTCAATTCCCGTCGT	IIIIIIIIIIIIIIIIIIIIIIII	0
709629	2	+	trnH-GUG	46	ATGCGCGGGTTCAATTCCCG	IIIIIIIIIIIIIIIIIIII	0
906744	1	+	trnH-GUG	46	ATGCGCGGGTTCAATTCCCGCCGT	IIIIIIIIIIIIIIIIIIIIIIII	0	20:T>C
145249	3	+	trnH-GUG	47	TGCGCGGGTTCAATTCCCGTCGT	IIIIIIIIIIIIIIIIIIIIIII	0
685597	1	+	trnH-GUG	47	TGCGCGGGTTCAATTCCCG	IIIIIIIIIIIIIIIIIII	0
866813	5	+	trnH-GUG	47	TGCGCGGGTTCAATTCCCGTC	IIIIIIIIIIIIIIIIIIIII	0
883622	2	+	trnH-GUG	47	TGCGCGGGTTCAATTCCC	IIIIIIIIIIIIIIIIII	0
825989	1	+	trnH-GUG	52	GGGTTCAATTCCCGTCGTTCGC	IIIIIIIIIIIIIIIIIIIIII	0
549888	2	+	trnH-GUG	53	GGTTCAATTCCCGTCGTTC	IIIIIIIIIIIIIIIIIII	0
683423	2	+	trnH-GUG	53	GGTTCAATTCCCGTCGT	IIIIIIIIIIIIIIIII	0
337843	1	+	trnH-GUG	54	GTTCAATTCCCGTCGTTCG	IIIIIIIIIIIIIIIIIII	0
595214	3	+	trnH-GUG	54	GTTCAATTCCCGTCGTTC	IIIIIIIIIIIIIIIIII	0
396012	1	+	trnH-GUG	55	TTCAATTCCCGTCGTTCGCC	IIIIIIIIIIIIIIIIIIII	0
713858	3	+	trnH-GUG	55	TTCAATTCCCGTCGTTCG	IIIIIIIIIIIIIIIIII	0

## Sheet: GP(TaDREB3)_trans_tRNA-His
read ID (GP(TaDREB3))	read count	strand	reference	start position	read sequence	pair-wise	mismatch
39790	1	+	trnH-GUG	0	GGCGGATGTAGCCAAGTGGATCCGGC	IIIIIIIIIIIIIIIIIIIIIIIIII	0	22:A>C,23:A>G,25:G>C
44532	2689	+	trnH-GUG	0	GGCGGATGTAGCCAAGTG	IIIIIIIIIIIIIIIIII	0
47317	1	+	trnH-GUG	0	GGCGGATGTAGCCAAGTGGACGGGTT	IIIIIIIIIIIIIIIIIIIIIIIIII	0	20:T>C,21:C>G,22:A>G,23:A>G,24:G>T,25:G>T
47564	1	+	trnH-GUG	0	GGCGGATGTAGCCAAGTGGACGGGGC	IIIIIIIIIIIIIIIIIIIIIIIIII	0	20:T>C,21:C>G,22:A>G,23:A>G,25:G>C
49946	1	+	trnH-GUG	0	GGCGGATGTAGCCAAGTGGAAACGCA	IIIIIIIIIIIIIIIIIIIIIIIIII	0	20:T>A,21:C>A,22:A>C,23:A>G,24:G>C,25:G>A
50870	1	+	trnH-GUG	0	GGCGGATGTAGCCAAGTGGACGGACC	IIIIIIIIIIIIIIIIIIIIIIIIII	0	20:T>C,21:C>G,22:A>G,24:G>C,25:G>C
62217	1789	+	trnH-GUG	0	GGCGGATGTAGCCAAGT	IIIIIIIIIIIIIIIII	0
82826	1	+	trnH-GUG	0	GGCGGATGTAGCCAAGTGGATTATGG	IIIIIIIIIIIIIIIIIIIIIIIIII	0	21:C>T,23:A>T
87003	1	+	trnH-GUG	0	GGCGGATGTAGCCAAGTGGAAAAAAA	IIIIIIIIIIIIIIIIIIIIIIIIII	0	20:T>A,21:C>A,24:G>A,25:G>A
89527	2	+	trnH-GUG	0	GGCGGATGTAGCCAAGTGGAATGGC	IIIIIIIIIIIIIIIIIIIIIIIII	0	20:T>A,21:C>T,22:A>G,23:A>G,24:G>C
91704	1	+	trnH-GUG	0	GGCGGATGTAGCCAAGTGGAATCGT	IIIIIIIIIIIIIIIIIIIIIIIII	0	20:T>A,21:C>T,22:A>C,23:A>G,24:G>T
99881	1	+	trnH-GUG	0	GGCGGATGTAGCCAAGTGGATGGTTG	IIIIIIIIIIIIIIIIIIIIIIIIII	0	21:C>G,22:A>G,23:A>T,24:G>T
105799	1	+	trnH-GUG	0	GGCGGATGTAGCCAAGTGGATGGT	IIIIIIIIIIIIIIIIIIIIIIII	0	21:C>G,22:A>G,23:A>T
105807	1	+	trnH-GUG	0	GGCGGATGTAGCCAAGTGGATGGC	IIIIIIIIIIIIIIIIIIIIIIII	0	21:C>G,22:A>G,23:A>C
105810	2	+	trnH-GUG	0	GGCGGATGTAGCCAAGTGGATGGA	IIIIIIIIIIIIIIIIIIIIIIII	0	21:C>G,22:A>G
105924	1	+	trnH-GUG	0	GGCGGATGTAGCCAAGTGGATGAA	IIIIIIIIIIIIIIIIIIIIIIII	0	21:C>G
107739	1	+	trnH-GUG	0	GGCGGATGTAGCCAAGTGGATCTT	IIIIIIIIIIIIIIIIIIIIIIII	0	22:A>T,23:A>T
107754	1	+	trnH-GUG	0	GGCGGATGTAGCCAAGTGGATCTC	IIIIIIIIIIIIIIIIIIIIIIII	0	22:A>T,23:A>C
107978	41	+	trnH-GUG	0	GGCGGATGTAGCCAAGTGGATCGT	IIIIIIIIIIIIIIIIIIIIIIII	0	22:A>G,23:A>T
107989	2	+	trnH-GUG	0	GGCGGATGTAGCCAAGTGGATCGG	IIIIIIIIIIIIIIIIIIIIIIII	0	22:A>G,23:A>G
108094	31	+	trnH-GUG	0	GGCGGATGTAGCCAAGTGGATCAA	IIIIIIIIIIIIIIIIIIIIIIII	0
109104	2	+	trnH-GUG	0	GGCGGATGTAGCCAAGTGGATAGG	IIIIIIIIIIIIIIIIIIIIIIII	0	21:C>A,22:A>G,23:A>G
109213	1	+	trnH-GUG	0	GGCGGATGTAGCCAAGTGGATAAG	IIIIIIIIIIIIIIIIIIIIIIII	0	21:C>A,23:A>G
109215	1	+	trnH-GUG	0	GGCGGATGTAGCCAAGTGGATAAA	IIIIIIIIIIIIIIIIIIIIIIII	0	21:C>A
109502	1	+	trnH-GUG	0	GGCGGATGTAGCCAAGTGGATGGCCG	IIIIIIIIIIIIIIIIIIIIIIIIII	0	21:C>G,22:A>G,23:A>C,24:G>C
109560	1	+	trnH-GUG	0	GGCGGATGTAGCCAAGTGGATGGCAA	IIIIIIIIIIIIIIIIIIIIIIIIII	0	21:C>G,22:A>G,23:A>C,24:G>A,25:G>A
115198	1	+	trnH-GUG	0	GGCGGATGTAGCCAAGTGGACGCGGC	IIIIIIIIIIIIIIIIIIIIIIIIII	0	20:T>C,21:C>G,22:A>C,23:A>G,25:G>C
131124	1	+	trnH-GUG	0	GGCGGATGTAGCCAAGTGGATAGACA	IIIIIIIIIIIIIIIIIIIIIIIIII	0	21:C>A,22:A>G,24:G>C,25:G>A
134285	6	+	trnH-GUG	0	GGCGGATGTAGCCAAGTGGATT	IIIIIIIIIIIIIIIIIIIIII	0	21:C>T
134289	1	+	trnH-GUG	0	GGCGGATGTAGCCAAGTGGATG	IIIIIIIIIIIIIIIIIIIIII	0	21:C>G
134293	110	+	trnH-GUG	0	GGCGGATGTAGCCAAGTGGATC	IIIIIIIIIIIIIIIIIIIIII	0
134294	110	+	trnH-GUG	0	GGCGGATGTAGCCAAGTGGATA	IIIIIIIIIIIIIIIIIIIIII	0	21:C>A
134497	9	+	trnH-GUG	0	GGCGGATGTAGCCAAGTGGAGT	IIIIIIIIIIIIIIIIIIIIII	0	20:T>G,21:C>T
134509	1	+	trnH-GUG	0	GGCGGATGTAGCCAAGTGGAGG	IIIIIIIIIIIIIIIIIIIIII	0	20:T>G,21:C>G
134515	1	+	trnH-GUG	0	GGCGGATGTAGCCAAGTGGAGC	IIIIIIIIIIIIIIIIIIIIII	0	20:T>G
134517	46	+	trnH-GUG	0	GGCGGATGTAGCCAAGTGGAGA	IIIIIIIIIIIIIIIIIIIIII	0	20:T>G,21:C>A
134601	5	+	trnH-GUG	0	GGCGGATGTAGCCAAGTGGACG	IIIIIIIIIIIIIIIIIIIIII	0	20:T>C,21:C>G
134604	7	+	trnH-GUG	0	GGCGGATGTAGCCAAGTGGACC	IIIIIIIIIIIIIIIIIIIIII	0	20:T>C
134605	79	+	trnH-GUG	0	GGCGGATGTAGCCAAGTGGACA	IIIIIIIIIIIIIIIIIIIIII	0	20:T>C,21:C>A
134631	45	+	trnH-GUG	0	GGCGGATGTAGCCAAGTGGAAT	IIIIIIIIIIIIIIIIIIIIII	0	20:T>A,21:C>T
134637	99	+	trnH-GUG	0	GGCGGATGTAGCCAAGTGGAAG	IIIIIIIIIIIIIIIIIIIIII	0	20:T>A,21:C>G
134639	251	+	trnH-GUG	0	GGCGGATGTAGCCAAGTGGAAC	IIIIIIIIIIIIIIIIIIIIII	0	20:T>A
134640	74285	+	trnH-GUG	0	GGCGGATGTAGCCAAGTGGAAA	IIIIIIIIIIIIIIIIIIIIII	0	20:T>A,21:C>A
137964	1	+	trnH-GUG	0	GGCGGATGTAGCCAAGTGGACACCGG	IIIIIIIIIIIIIIIIIIIIIIIIII	0	20:T>C,21:C>A,22:A>C,23:A>C
153638	1	+	trnH-GUG	0	GGCGGATGTAGCCAAGTGGACGGGT	IIIIIIIIIIIIIIIIIIIIIIIII	0	20:T>C,21:C>G,22:A>G,23:A>G,24:G>T
153703	1	+	trnH-GUG	0	GGCGGATGTAGCCAAGTGGACGGCT	IIIIIIIIIIIIIIIIIIIIIIIII	0	20:T>C,21:C>G,22:A>G,23:A>C,24:G>T
153716	1	+	trnH-GUG	0	GGCGGATGTAGCCAAGTGGACGGCC	IIIIIIIIIIIIIIIIIIIIIIIII	0	20:T>C,21:C>G,22:A>G,23:A>C,24:G>C
155868	1	+	trnH-GUG	0	GGCGGATGTAGCCAAGTGGACGCCA	IIIIIIIIIIIIIIIIIIIIIIIII	0	20:T>C,21:C>G,22:A>C,23:A>C,24:G>A
156649	1	+	trnH-GUG	0	GGCGGATGTAGCCAAGTGGACGATC	IIIIIIIIIIIIIIIIIIIIIIIII	0	20:T>C,21:C>G,23:A>T,24:G>C
156944	1	+	trnH-GUG	0	GGCGGATGTAGCCAAGTGGACGACC	IIIIIIIIIIIIIIIIIIIIIIIII	0	20:T>C,21:C>G,23:A>C,24:G>C
160778	1	+	trnH-GUG	0	GGCGGATGTAGCCAAGTGGAGTCTAC	IIIIIIIIIIIIIIIIIIIIIIIIII	0	20:T>G,21:C>T,22:A>C,23:A>T,24:G>A,25:G>C
167851	1	+	trnH-GUG	0	GGCGGATGTAGCCAAGTGGAGTCGGT	IIIIIIIIIIIIIIIIIIIIIIIIII	0	20:T>G,21:C>T,22:A>C,23:A>G,25:G>T
169838	1	+	trnH-GUG	0	GGCGGATGTAGCCAAGTGGATGGTT	IIIIIIIIIIIIIIIIIIIIIIIII	0	21:C>G,22:A>G,23:A>T,24:G>T
170114	1	+	trnH-GUG	0	GGCGGATGTAGCCAAGTGGATGGCT	IIIIIIIIIIIIIIIIIIIIIIIII	0	21:C>G,22:A>G,23:A>C,24:G>T
170127	1	+	trnH-GUG	0	GGCGGATGTAGCCAAGTGGATGGCA	IIIIIIIIIIIIIIIIIIIIIIIII	0	21:C>G,22:A>G,23:A>C,24:G>A
173449	1	+	trnH-GUG	0	GGCGGATGTAGCCAAGTGGATGACA	IIIIIIIIIIIIIIIIIIIIIIIII	0	21:C>G,23:A>C,24:G>A
194470	2	+	trnH-GUG	0	GGCGGATGTAGCCAAGTGGAGTATGC	IIIIIIIIIIIIIIIIIIIIIIIIII	0	20:T>G,21:C>T,23:A>T,25:G>C
197419	1	+	trnH-GUG	0	GGCGGATGTAGCCAAGTGGATACCGG	IIIIIIIIIIIIIIIIIIIIIIIIII	0	21:C>A,22:A>C,23:A>C
201492	1	+	trnH-GUG	0	GGCGGATGTAGCCAAGTGGATCTATG	IIIIIIIIIIIIIIIIIIIIIIIIII	0	22:A>T,24:G>T
204274	2682	+	trnH-GUG	0	GGCGGATGTAGCCAAGTGGAT	IIIIIIIIIIIIIIIIIIIII	0
204284	1269	+	trnH-GUG	0	GGCGGATGTAGCCAAGTGGAG	IIIIIIIIIIIIIIIIIIIII	0	20:T>G
204288	229	+	trnH-GUG	0	GGCGGATGTAGCCAAGTGGAC	IIIIIIIIIIIIIIIIIIIII	0	20:T>C
204291	67883	+	trnH-GUG	0	GGCGGATGTAGCCAAGTGGAA	IIIIIIIIIIIIIIIIIIIII	0	20:T>A
210685	8	+	trnH-GUG	0	GGCGGATGTAGCCAAGTGGAAATCGT	IIIIIIIIIIIIIIIIIIIIIIIIII	0	20:T>A,21:C>A,22:A>T,23:A>C,25:G>T
211754	1	+	trnH-GUG	0	GGCGGATGTAGCCAAGTGGAAATAGT	IIIIIIIIIIIIIIIIIIIIIIIIII	0	20:T>A,21:C>A,22:A>T,25:G>T
219694	254976	+	trnH-GUG	0	GGCGGATGTAGCCAAGTGG	IIIIIIIIIIIIIIIIIII	0
220809	1	+	trnH-GUG	0	GGCGGATGTAGCCAAGTGGACCGTC	IIIIIIIIIIIIIIIIIIIIIIIII	0	20:T>C,22:A>G,23:A>T,24:G>C
220894	1	+	trnH-GUG	0	GGCGGATGTAGCCAAGTGGAGGGCGG	IIIIIIIIIIIIIIIIIIIIIIIIII	0	20:T>G,21:C>G,22:A>G,23:A>C
221028	1	+	trnH-GUG	0	GGCGGATGTAGCCAAGTGGACCGGC	IIIIIIIIIIIIIIIIIIIIIIIII	0	20:T>C,22:A>G,23:A>G,24:G>C
221029	1	+	trnH-GUG	0	GGCGGATGTAGCCAAGTGGACCGGA	IIIIIIIIIIIIIIIIIIIIIIIII	0	20:T>C,22:A>G,23:A>G,24:G>A
236996	21	+	trnH-GUG	0	GGCGGATGTAGCCAAGTGGATCGTA	IIIIIIIIIIIIIIIIIIIIIIIII	0	22:A>G,23:A>T,24:G>A
237225	1	+	trnH-GUG	0	GGCGGATGTAGCCAAGTGGATCGGT	IIIIIIIIIIIIIIIIIIIIIIIII	0	22:A>G,23:A>G,24:G>T
237232	1	+	trnH-GUG	0	GGCGGATGTAGCCAAGTGGATCGGG	IIIIIIIIIIIIIIIIIIIIIIIII	0	22:A>G,23:A>G
240212	1	+	trnH-GUG	0	GGCGGATGTAGCCAAGTGGATCATT	IIIIIIIIIIIIIIIIIIIIIIIII	0	23:A>T,24:G>T
240524	2	+	trnH-GUG	0	GGCGGATGTAGCCAAGTGGATCAAG	IIIIIIIIIIIIIIIIIIIIIIIII	0
274457	1	+	trnH-GUG	0	GGCGGATGTAGCCAAGTGGAACGCGG	IIIIIIIIIIIIIIIIIIIIIIIIII	0	20:T>A,22:A>G,23:A>C
275617	1	+	trnH-GUG	0	GGCGGATGTAGCCAAGTGGAACGACC	IIIIIIIIIIIIIIIIIIIIIIIIII	0	20:T>A,22:A>G,24:G>C,25:G>C
291831	1	+	trnH-GUG	0	GGCGGATGTAGCCAAGTGGAGGAAC	IIIIIIIIIIIIIIIIIIIIIIIII	0	20:T>G,21:C>G,24:G>C
292097	1	+	trnH-GUG	0	GGCGGATGTAGCCAAGTGGAATGAGC	IIIIIIIIIIIIIIIIIIIIIIIIII	0	20:T>A,21:C>T,22:A>G,25:G>C
309256	1	+	trnH-GUG	0	GGCGGATGTAGCCAAGTGGAAGGCT	IIIIIIIIIIIIIIIIIIIIIIIII	0	20:T>A,21:C>G,22:A>G,23:A>C,24:G>T
309266	2	+	trnH-GUG	0	GGCGGATGTAGCCAAGTGGAAGGCC	IIIIIIIIIIIIIIIIIIIIIIIII	0	20:T>A,21:C>G,22:A>G,23:A>C,24:G>C
317553	2541990	+	trnH-GUG	0	GGCGGATGTAGCCAAGTGGA	IIIIIIIIIIIIIIIIIIII	0
318330	1	+	trnH-GUG	0	GGCGGATGTAGCCAAGTGGAGTCT	IIIIIIIIIIIIIIIIIIIIIIII	0	20:T>G,21:C>T,22:A>C,23:A>T
325099	1	+	trnH-GUG	0	GGCGGATGTAGCCAAGTGGAGGTA	IIIIIIIIIIIIIIIIIIIIIIII	0	20:T>G,21:C>G,22:A>T
325337	1	+	trnH-GUG	0	GGCGGATGTAGCCAAGTGGAGGGG	IIIIIIIIIIIIIIIIIIIIIIII	0	20:T>G,21:C>G,22:A>G,23:A>G
325339	3	+	trnH-GUG	0	GGCGGATGTAGCCAAGTGGAGGGC	IIIIIIIIIIIIIIIIIIIIIIII	0	20:T>G,21:C>G,22:A>G,23:A>C
325418	1	+	trnH-GUG	0	GGCGGATGTAGCCAAGTGGAGGCT	IIIIIIIIIIIIIIIIIIIIIIII	0	20:T>G,21:C>G,22:A>C,23:A>T
327436	1	+	trnH-GUG	0	GGCGGATGTAGCCAAGTGGAGCGT	IIIIIIIIIIIIIIIIIIIIIIII	0	20:T>G,22:A>G,23:A>T
327548	1	+	trnH-GUG	0	GGCGGATGTAGCCAAGTGGAGCAA	IIIIIIIIIIIIIIIIIIIIIIII	0	20:T>G
328282	2	+	trnH-GUG	0	GGCGGATGTAGCCAAGTGGAGATC	IIIIIIIIIIIIIIIIIIIIIIII	0	20:T>G,21:C>A,22:A>T,23:A>C
328546	1	+	trnH-GUG	0	GGCGGATGTAGCCAAGTGGAGACT	IIIIIIIIIIIIIIIIIIIIIIII	0	20:T>G,21:C>A,22:A>C,23:A>T
328590	1	+	trnH-GUG	0	GGCGGATGTAGCCAAGTGGAGAAC	IIIIIIIIIIIIIIIIIIIIIIII	0	20:T>G,21:C>A,23:A>C
333019	1	+	trnH-GUG	0	GGCGGATGTAGCCAAGTGGATTA	IIIIIIIIIIIIIIIIIIIIIII	0	21:C>T
333237	1	+	trnH-GUG	0	GGCGGATGTAGCCAAGTGGATGA	IIIIIIIIIIIIIIIIIIIIIII	0	21:C>G
333303	1	+	trnH-GUG	0	GGCGGATGTAGCCAAGTGGATCT	IIIIIIIIIIIIIIIIIIIIIII	0	22:A>T
333308	15	+	trnH-GUG	0	GGCGGATGTAGCCAAGTGGATCG	IIIIIIIIIIIIIIIIIIIIIII	0	22:A>G
333310	51	+	trnH-GUG	0	GGCGGATGTAGCCAAGTGGATCA	IIIIIIIIIIIIIIIIIIIIIII	0
333337	1	+	trnH-GUG	0	GGCGGATGTAGCCAAGTGGATAT	IIIIIIIIIIIIIIIIIIIIIII	0	21:C>A,22:A>T
333350	8	+	trnH-GUG	0	GGCGGATGTAGCCAAGTGGATAA	IIIIIIIIIIIIIIIIIIIIIII	0	21:C>A
340025	1	+	trnH-GUG	0	GGCGGATGTAGCCAAGTGGAGTC	IIIIIIIIIIIIIIIIIIIIIII	0	20:T>G,21:C>T,22:A>C
340267	1	+	trnH-GUG	0	GGCGGATGTAGCCAAGTGGAGGA	IIIIIIIIIIIIIIIIIIIIIII	0	20:T>G,21:C>G
340330	2	+	trnH-GUG	0	GGCGGATGTAGCCAAGTGGAGCG	IIIIIIIIIIIIIIIIIIIIIII	0	20:T>G,22:A>G
340333	1	+	trnH-GUG	0	GGCGGATGTAGCCAAGTGGAGCA	IIIIIIIIIIIIIIIIIIIIIII	0	20:T>G
340357	5	+	trnH-GUG	0	GGCGGATGTAGCCAAGTGGAGAA	IIIIIIIIIIIIIIIIIIIIIII	0	20:T>G,21:C>A
342297	1	+	trnH-GUG	0	GGCGGATGTAGCCAAGTGGACTG	IIIIIIIIIIIIIIIIIIIIIII	0	20:T>C,21:C>T,22:A>G
342536	1	+	trnH-GUG	0	GGCGGATGTAGCCAAGTGGACGG	IIIIIIIIIIIIIIIIIIIIIII	0	20:T>C,21:C>G,22:A>G
342539	1	+	trnH-GUG	0	GGCGGATGTAGCCAAGTGGACGA	IIIIIIIIIIIIIIIIIIIIIII	0	20:T>C,21:C>G
342610	1	+	trnH-GUG	0	GGCGGATGTAGCCAAGTGGACCC	IIIIIIIIIIIIIIIIIIIIIII	0	20:T>C,22:A>C
342652	3	+	trnH-GUG	0	GGCGGATGTAGCCAAGTGGACAA	IIIIIIIIIIIIIIIIIIIIIII	0	20:T>C,21:C>A
343441	1	+	trnH-GUG	0	GGCGGATGTAGCCAAGTGGAATT	IIIIIIIIIIIIIIIIIIIIIII	0	20:T>A,21:C>T,22:A>T
343448	4	+	trnH-GUG	0	GGCGGATGTAGCCAAGTGGAATC	IIIIIIIIIIIIIIIIIIIIIII	0	20:T>A,21:C>T,22:A>C
343450	1	+	trnH-GUG	0	GGCGGATGTAGCCAAGTGGAATA	IIIIIIIIIIIIIIIIIIIIIII	0	20:T>A,21:C>T
343720	1	+	trnH-GUG	0	GGCGGATGTAGCCAAGTGGAACG	IIIIIIIIIIIIIIIIIIIIIII	0	20:T>A,22:A>G
343724	3	+	trnH-GUG	0	GGCGGATGTAGCCAAGTGGAACA	IIIIIIIIIIIIIIIIIIIIIII	0	20:T>A
343757	14	+	trnH-GUG	0	GGCGGATGTAGCCAAGTGGAAAT	IIIIIIIIIIIIIIIIIIIIIII	0	20:T>A,21:C>A,22:A>T
343768	7	+	trnH-GUG	0	GGCGGATGTAGCCAAGTGGAAAG	IIIIIIIIIIIIIIIIIIIIIII	0	20:T>A,21:C>A,22:A>G
343774	3	+	trnH-GUG	0	GGCGGATGTAGCCAAGTGGAAAC	IIIIIIIIIIIIIIIIIIIIIII	0	20:T>A,21:C>A,22:A>C
343776	505	+	trnH-GUG	0	GGCGGATGTAGCCAAGTGGAAAA	IIIIIIIIIIIIIIIIIIIIIII	0	20:T>A,21:C>A
351417	1	+	trnH-GUG	0	GGCGGATGTAGCCAAGTGGACCGTCA	IIIIIIIIIIIIIIIIIIIIIIIIII	0	20:T>C,22:A>G,23:A>T,24:G>C,25:G>A
354069	1	+	trnH-GUG	0	GGCGGATGTAGCCAAGTGGATATGCC	IIIIIIIIIIIIIIIIIIIIIIIIII	0	21:C>A,22:A>T,23:A>G,24:G>C,25:G>C
356443	1	+	trnH-GUG	0	GGCGGATGTAGCCAAGTGGAATCGTA	IIIIIIIIIIIIIIIIIIIIIIIIII	0	20:T>A,21:C>T,22:A>C,23:A>G,24:G>T,25:G>A
358265	1	+	trnH-GUG	0	GGCGGATGTAGCCAAGTGGACCGGTC	IIIIIIIIIIIIIIIIIIIIIIIIII	0	20:T>C,22:A>G,23:A>G,24:G>T,25:G>C
367799	1	+	trnH-GUG	0	GGCGGATGTAGCCAAGTGGACTGTGC	IIIIIIIIIIIIIIIIIIIIIIIIII	0	20:T>C,21:C>T,22:A>G,23:A>T,25:G>C
369799	1	+	trnH-GUG	0	GGCGGATGTAGCCAAGTGGAACTGC	IIIIIIIIIIIIIIIIIIIIIIIII	0	20:T>A,22:A>T,23:A>G,24:G>C
372825	1	+	trnH-GUG	0	GGCGGATGTAGCCAAGTGGACTTTT	IIIIIIIIIIIIIIIIIIIIIIIII	0	20:T>C,21:C>T,22:A>T,23:A>T,24:G>T
373097	5	+	trnH-GUG	0	GGCGGATGTAGCCAAGTGGACTTGT	IIIIIIIIIIIIIIIIIIIIIIIII	0	20:T>C,21:C>T,22:A>T,23:A>G,24:G>T
390514	1	+	trnH-GUG	0	GGCGGATGTAGCCAAGTGGAATAGGC	IIIIIIIIIIIIIIIIIIIIIIIIII	0	20:T>A,21:C>T,23:A>G,25:G>C
392941	1	+	trnH-GUG	0	GGCGGATGTAGCCAAGTGGACGGT	IIIIIIIIIIIIIIIIIIIIIIII	0	20:T>C,21:C>G,22:A>G,23:A>T
392949	5	+	trnH-GUG	0	GGCGGATGTAGCCAAGTGGACGGC	IIIIIIIIIIIIIIIIIIIIIIII	0	20:T>C,21:C>G,22:A>G,23:A>C
392950	1	+	trnH-GUG	0	GGCGGATGTAGCCAAGTGGACGGA	IIIIIIIIIIIIIIIIIIIIIIII	0	20:T>C,21:C>G,22:A>G
393020	1	+	trnH-GUG	0	GGCGGATGTAGCCAAGTGGACGCC	IIIIIIIIIIIIIIIIIIIIIIII	0	20:T>C,21:C>G,22:A>C,23:A>C
393058	2	+	trnH-GUG	0	GGCGGATGTAGCCAAGTGGACGAC	IIIIIIIIIIIIIIIIIIIIIIII	0	20:T>C,21:C>G,23:A>C
395129	1	+	trnH-GUG	0	GGCGGATGTAGCCAAGTGGACCGT	IIIIIIIIIIIIIIIIIIIIIIII	0	20:T>C,22:A>G,23:A>T
395202	1	+	trnH-GUG	0	GGCGGATGTAGCCAAGTGGACCCG	IIIIIIIIIIIIIIIIIIIIIIII	0	20:T>C,22:A>C,23:A>G
395206	1	+	trnH-GUG	0	GGCGGATGTAGCCAAGTGGACCCA	IIIIIIIIIIIIIIIIIIIIIIII	0	20:T>C,22:A>C
395241	2	+	trnH-GUG	0	GGCGGATGTAGCCAAGTGGACCAA	IIIIIIIIIIIIIIIIIIIIIIII	0	20:T>C
396207	1	+	trnH-GUG	0	GGCGGATGTAGCCAAGTGGACAGA	IIIIIIIIIIIIIIIIIIIIIIII	0	20:T>C,21:C>A,22:A>G
396313	1	+	trnH-GUG	0	GGCGGATGTAGCCAAGTGGACAAA	IIIIIIIIIIIIIIIIIIIIIIII	0	20:T>C,21:C>A
398599	1	+	trnH-GUG	0	GGCGGATGTAGCCAAGTGGATTCCG	IIIIIIIIIIIIIIIIIIIIIIIII	0	21:C>T,22:A>C,23:A>C
403522	2	+	trnH-GUG	0	GGCGGATGTAGCCAAGTGGAAATCG	IIIIIIIIIIIIIIIIIIIIIIIII	0	20:T>A,21:C>A,22:A>T,23:A>C
407754	1	+	trnH-GUG	0	GGCGGATGTAGCCAAGTGGAAGGGCT	IIIIIIIIIIIIIIIIIIIIIIIIII	0	20:T>A,21:C>G,22:A>G,23:A>G,24:G>C,25:G>T
410654	1	+	trnH-GUG	0	GGCGGATGTAGCCAAGTGGAAAGAC	IIIIIIIIIIIIIIIIIIIIIIIII	0	20:T>A,21:C>A,22:A>G,24:G>C
410805	2	+	trnH-GUG	0	GGCGGATGTAGCCAAGTGGATCGTTT	IIIIIIIIIIIIIIIIIIIIIIIIII	0	22:A>G,23:A>T,24:G>T,25:G>T
411099	1	+	trnH-GUG	0	GGCGGATGTAGCCAAGTGGATCGTCT	IIIIIIIIIIIIIIIIIIIIIIIIII	0	22:A>G,23:A>T,24:G>C,25:G>T
411122	1	+	trnH-GUG	0	GGCGGATGTAGCCAAGTGGATCGTCA	IIIIIIIIIIIIIIIIIIIIIIIIII	0	22:A>G,23:A>T,24:G>C,25:G>A
411160	53	+	trnH-GUG	0	GGCGGATGTAGCCAAGTGGATCGTAT	IIIIIIIIIIIIIIIIIIIIIIIIII	0	22:A>G,23:A>T,24:G>A,25:G>T
411168	2	+	trnH-GUG	0	GGCGGATGTAGCCAAGTGGATCGTAG	IIIIIIIIIIIIIIIIIIIIIIIIII	0	22:A>G,23:A>T,24:G>A
413963	2	+	trnH-GUG	0	GGCGGATGTAGCCAAGTGGAAAAAA	IIIIIIIIIIIIIIIIIIIIIIIII	0	20:T>A,21:C>A,24:G>A
417979	2	+	trnH-GUG	0	GGCGGATGTAGCCAAGTGGATCGGTG	IIIIIIIIIIIIIIIIIIIIIIIIII	0	22:A>G,23:A>G,24:G>T
418285	1	+	trnH-GUG	0	GGCGGATGTAGCCAAGTGGATCGGCT	IIIIIIIIIIIIIIIIIIIIIIIIII	0	22:A>G,23:A>G,24:G>C,25:G>T
418301	1	+	trnH-GUG	0	GGCGGATGTAGCCAAGTGGATCGGCC	IIIIIIIIIIIIIIIIIIIIIIIIII	0	22:A>G,23:A>G,24:G>C,25:G>C
418339	1	+	trnH-GUG	0	GGCGGATGTAGCCAAGTGGATCGGAG	IIIIIIIIIIIIIIIIIIIIIIIIII	0	22:A>G,23:A>G,24:G>A
419754	1	+	trnH-GUG	0	GGCGGATGTAGCCAAGTGGAATGA	IIIIIIIIIIIIIIIIIIIIIIII	0	20:T>A,21:C>T,22:A>G
420499	1	+	trnH-GUG	0	GGCGGATGTAGCCAAGTGGATCGCAT	IIIIIIIIIIIIIIIIIIIIIIIIII	0	22:A>G,23:A>C,24:G>A,25:G>T
421522	1	+	trnH-GUG	0	GGCGGATGTAGCCAAGTGGATCGAGG	IIIIIIIIIIIIIIIIIIIIIIIIII	0	22:A>G
426094	1	+	trnH-GUG	0	GGCGGATGTAGCCAAGTGGACCCGGC	IIIIIIIIIIIIIIIIIIIIIIIIII	0	20:T>C,22:A>C,23:A>G,25:G>C
426736	1	+	trnH-GUG	0	GGCGGATGTAGCCAAGTGGAAGGT	IIIIIIIIIIIIIIIIIIIIIIII	0	20:T>A,21:C>G,22:A>G,23:A>T
426742	1	+	trnH-GUG	0	GGCGGATGTAGCCAAGTGGAAGGG	IIIIIIIIIIIIIIIIIIIIIIII	0	20:T>A,21:C>G,22:A>G,23:A>G
426746	1	+	trnH-GUG	0	GGCGGATGTAGCCAAGTGGAAGGA	IIIIIIIIIIIIIIIIIIIIIIII	0	20:T>A,21:C>G,22:A>G
426845	2	+	trnH-GUG	0	GGCGGATGTAGCCAAGTGGAAGAC	IIIIIIIIIIIIIIIIIIIIIIII	0	20:T>A,21:C>G,23:A>C
426849	1	+	trnH-GUG	0	GGCGGATGTAGCCAAGTGGAAGAA	IIIIIIIIIIIIIIIIIIIIIIII	0	20:T>A,21:C>G
428888	1	+	trnH-GUG	0	GGCGGATGTAGCCAAGTGGAACGT	IIIIIIIIIIIIIIIIIIIIIIII	0	20:T>A,22:A>G,23:A>T
428902	1	+	trnH-GUG	0	GGCGGATGTAGCCAAGTGGAACGG	IIIIIIIIIIIIIIIIIIIIIIII	0	20:T>A,22:A>G,23:A>G
428972	1	+	trnH-GUG	0	GGCGGATGTAGCCAAGTGGAACCG	IIIIIIIIIIIIIIIIIIIIIIII	0	20:T>A,22:A>C,23:A>G
429007	1	+	trnH-GUG	0	GGCGGATGTAGCCAAGTGGAACAC	IIIIIIIIIIIIIIIIIIIIIIII	0	20:T>A,23:A>C
429008	1	+	trnH-GUG	0	GGCGGATGTAGCCAAGTGGAACAA	IIIIIIIIIIIIIIIIIIIIIIII	0	20:T>A
429775	4	+	trnH-GUG	0	GGCGGATGTAGCCAAGTGGAAATC	IIIIIIIIIIIIIIIIIIIIIIII	0	20:T>A,21:C>A,22:A>T,23:A>C
430015	1	+	trnH-GUG	0	GGCGGATGTAGCCAAGTGGAAAGA	IIIIIIIIIIIIIIIIIIIIIIII	0	20:T>A,21:C>A,22:A>G
430080	1	+	trnH-GUG	0	GGCGGATGTAGCCAAGTGGAAACA	IIIIIIIIIIIIIIIIIIIIIIII	0	20:T>A,21:C>A,22:A>C
430120	2	+	trnH-GUG	0	GGCGGATGTAGCCAAGTGGAAAAC	IIIIIIIIIIIIIIIIIIIIIIII	0	20:T>A,21:C>A,23:A>C
430123	203	+	trnH-GUG	0	GGCGGATGTAGCCAAGTGGAAAAA	IIIIIIIIIIIIIIIIIIIIIIII	0	20:T>A,21:C>A
434500	1	+	trnH-GUG	0	GGCGGATGTAGCCAAGTGGATTGGCA	IIIIIIIIIIIIIIIIIIIIIIIIII	0	21:C>T,22:A>G,23:A>G,24:G>C,25:G>A
442364	1	+	trnH-GUG	0	GGCGGATGTAGCCAAGTGGACTCGCC	IIIIIIIIIIIIIIIIIIIIIIIIII	0	20:T>C,21:C>T,22:A>C,23:A>G,24:G>C,25:G>C
442400	1	+	trnH-GUG	0	GGCGGATGTAGCCAAGTGGACTCGAC	IIIIIIIIIIIIIIIIIIIIIIIIII	0	20:T>C,21:C>T,22:A>C,23:A>G,24:G>A,25:G>C
34710	1	+	trnH-GUG	1	GCGGATGTAGCCAAGTGGATGGGTT	IIIIIIIIIIIIIIIIIIIIIIIII	0	20:C>G,21:A>G,22:A>G,23:G>T,24:G>T
56571	1	+	trnH-GUG	1	GCGGATGTAGCCAAGTGGATCAT	IIIIIIIIIIIIIIIIIIIIIII	0	22:A>T
56583	6	+	trnH-GUG	1	GCGGATGTAGCCAAGTGGATCAA	IIIIIIIIIIIIIIIIIIIIIII	0
92122	1	+	trnH-GUG	1	GCGGATGTAGCCAAGTGGATTG	IIIIIIIIIIIIIIIIIIIIII	0	20:C>T,21:A>G
92123	1	+	trnH-GUG	1	GCGGATGTAGCCAAGTGGATTA	IIIIIIIIIIIIIIIIIIIIII	0	20:C>T
92358	5	+	trnH-GUG	1	GCGGATGTAGCCAAGTGGATGA	IIIIIIIIIIIIIIIIIIIIII	0	20:C>G
92428	2	+	trnH-GUG	1	GCGGATGTAGCCAAGTGGATCG	IIIIIIIIIIIIIIIIIIIIII	0	21:A>G
92430	19	+	trnH-GUG	1	GCGGATGTAGCCAAGTGGATCA	IIIIIIIIIIIIIIIIIIIIII	0
92459	2	+	trnH-GUG	1	GCGGATGTAGCCAAGTGGATAG	IIIIIIIIIIIIIIIIIIIIII	0	20:C>A,21:A>G
92465	2	+	trnH-GUG	1	GCGGATGTAGCCAAGTGGATAA	IIIIIIIIIIIIIIIIIIIIII	0	20:C>A
108255	64	+	trnH-GUG	1	GCGGATGTAGCCAAGTG	IIIIIIIIIIIIIIIII	0
110805	43242	+	trnH-GUG	1	GCGGATGTAGCCAAGTGGA	IIIIIIIIIIIIIIIIIII	0
112835	7133	+	trnH-GUG	1	GCGGATGTAGCCAAGTGG	IIIIIIIIIIIIIIIIII	0
131976	1	+	trnH-GUG	1	GCGGATGTAGCCAAGTGGATCGTATG	IIIIIIIIIIIIIIIIIIIIIIIIII	0	21:A>G,22:A>T,23:G>A,24:G>T,25:C>G
237259	19	+	trnH-GUG	1	GCGGATGTAGCCAAGTGGATC	IIIIIIIIIIIIIIIIIIIII	0
237260	5	+	trnH-GUG	1	GCGGATGTAGCCAAGTGGATA	IIIIIIIIIIIIIIIIIIIII	0	20:C>A
338482	3	+	trnH-GUG	1	GCGGATGTAGCCAAGTGGATCGTAT	IIIIIIIIIIIIIIIIIIIIIIIII	0	21:A>G,22:A>T,23:G>A,24:G>T
345675	1	+	trnH-GUG	1	GCGGATGTAGCCAAGTGGATCGGCG	IIIIIIIIIIIIIIIIIIIIIIIII	0	21:A>G,22:A>G,23:G>C
345702	1	+	trnH-GUG	1	GCGGATGTAGCCAAGTGGATCGGAT	IIIIIIIIIIIIIIIIIIIIIIIII	0	21:A>G,22:A>G,23:G>A,24:G>T
356355	127	+	trnH-GUG	1	GCGGATGTAGCCAAGTGGAT	IIIIIIIIIIIIIIIIIIII	0
384877	1	+	trnH-GUG	1	GCGGATGTAGCCAAGTGGATGCGGCT	IIIIIIIIIIIIIIIIIIIIIIIIII	0	20:C>G,21:A>C,22:A>G,24:G>C,25:C>T
3613	356	+	trnH-GUG	2	CGGATGTAGCCAAGTGGA	IIIIIIIIIIIIIIIIII	0
176430	59	+	trnH-GUG	2	CGGATGTAGCCAAGTGG	IIIIIIIIIIIIIIIII	0
236687	1	+	trnH-GUG	2	CGGATGTAGCCAAGTGGATCGGT	IIIIIIIIIIIIIIIIIIIIIII	0	20:A>G,21:A>G,22:G>T
261004	1	+	trnH-GUG	2	CGGATGTAGCCAAGTGGATCAA	IIIIIIIIIIIIIIIIIIIIII	0
84376	493	+	trnH-GUG	3	GGATGTAGCCAAGTGGA	IIIIIIIIIIIIIIIII	0
283334	1	+	trnH-GUG	3	GGATGTAGCCAAGTGGAT	IIIIIIIIIIIIIIIIII	0
160751	1	+	trnH-GUG	10	GCCAAGTGGATCAAGGCAGTGGA	IIIIIIIIIIIIIIIIIIIIIII	0
124699	1	+	trnH-GUG	12	CAAGTGGATCAAGGCAGTG	IIIIIIIIIIIIIIIIIII	0
358861	1	+	trnH-GUG	12	CAAGTGGATCAAGGCAGTGGA	IIIIIIIIIIIIIIIIIIIII	0
5072	2	+	trnH-GUG	13	AAGTGGATCAAGGCAGTGGATT	IIIIIIIIIIIIIIIIIIIIII	0
11098	1	+	trnH-GUG	13	AAGTGGATCAAGGCAGTGG	IIIIIIIIIIIIIIIIIII	0
19137	2	+	trnH-GUG	13	AAGTGGATCAAGGCAGTGGAT	IIIIIIIIIIIIIIIIIIIII	0
369252	2	+	trnH-GUG	13	AAGTGGATCAAGGCAGTGGA	IIIIIIIIIIIIIIIIIIII	0
116651	1	+	trnH-GUG	14	AGTGGATCAAGGCAGTGG	IIIIIIIIIIIIIIIIII	0
168455	1	+	trnH-GUG	14	AGTGGATCAAGGCAGTGGATT	IIIIIIIIIIIIIIIIIIIII	0
184747	1	+	trnH-GUG	14	AGTGGATCAAGGCAGTGGATTG	IIIIIIIIIIIIIIIIIIIIII	0
347219	2	+	trnH-GUG	14	AGTGGATCAAGGCAGTGGA	IIIIIIIIIIIIIIIIIII	0
402142	1	+	trnH-GUG	14	AGTGGATCAAGGCAGTGGAT	IIIIIIIIIIIIIIIIIIII	0
105638	3	+	trnH-GUG	15	GTGGATCAAGGCAGTGGATT	IIIIIIIIIIIIIIIIIIII	0
232883	2	+	trnH-GUG	15	GTGGATCAAGGCAGTGGAT	IIIIIIIIIIIIIIIIIII	0
258562	1	+	trnH-GUG	15	GTGGATCAAGGCAGTGGATTGA	IIIIIIIIIIIIIIIIIIIIII	0	21:T>A
348128	1	+	trnH-GUG	15	GTGGATCAAGGCAGTGGATTT	IIIIIIIIIIIIIIIIIIIII	0	20:G>T
348143	3	+	trnH-GUG	15	GTGGATCAAGGCAGTGGATTG	IIIIIIIIIIIIIIIIIIIII	0
54301	9	+	trnH-GUG	16	TGGATCAAGGCAGTGGATTG	IIIIIIIIIIIIIIIIIIII	0
70679	3	+	trnH-GUG	16	TGGATCAAGGCAGTGGA	IIIIIIIIIIIIIIIII	0
126216	2	+	trnH-GUG	16	TGGATCAAGGCAGTGGAT	IIIIIIIIIIIIIIIIII	0
197517	4	+	trnH-GUG	16	TGGATCAAGGCAGTGGATT	IIIIIIIIIIIIIIIIIII	0
249398	3	+	trnH-GUG	16	TGGATCAAGGCAGTGGATTGTG	IIIIIIIIIIIIIIIIIIIIII	0
362472	8	+	trnH-GUG	16	TGGATCAAGGCAGTGGATTGT	IIIIIIIIIIIIIIIIIIIII	0
86134	9	+	trnH-GUG	17	GGATCAAGGCAGTGGATTGT	IIIIIIIIIIIIIIIIIIII	0
289634	4	+	trnH-GUG	17	GGATCAAGGCAGTGGATTG	IIIIIIIIIIIIIIIIIII	0
444565	6	+	trnH-GUG	17	GGATCAAGGCAGTGGATTGTG	IIIIIIIIIIIIIIIIIIIII	0
115450	3	+	trnH-GUG	18	GATCAAGGCAGTGGATT	IIIIIIIIIIIIIIIII	0
150762	15	+	trnH-GUG	18	GATCAAGGCAGTGGATTGTG	IIIIIIIIIIIIIIIIIIII	0
182549	9	+	trnH-GUG	18	GATCAAGGCAGTGGATTG	IIIIIIIIIIIIIIIIII	0
325178	16	+	trnH-GUG	18	GATCAAGGCAGTGGATTGT	IIIIIIIIIIIIIIIIIII	0
217752	10	+	trnH-GUG	19	ATCAAGGCAGTGGATTGT	IIIIIIIIIIIIIIIIII	0
246074	10	+	trnH-GUG	19	ATCAAGGCAGTGGATTG	IIIIIIIIIIIIIIIII	0
339425	2	+	trnH-GUG	19	ATCAAGGCAGTGGATTGTGAA	IIIIIIIIIIIIIIIIIIIII	0
379110	2	+	trnH-GUG	19	ATCAAGGCAGTGGATTGTGA	IIIIIIIIIIIIIIIIIIII	0
389868	9	+	trnH-GUG	19	ATCAAGGCAGTGGATTGTG	IIIIIIIIIIIIIIIIIII	0
49376	52	+	trnH-GUG	20	TCAAGGCAGTGGATTGTG	IIIIIIIIIIIIIIIIII	0
129977	4	+	trnH-GUG	20	TCAAGGCAGTGGATTGTGAA	IIIIIIIIIIIIIIIIIIII	0
210100	20	+	trnH-GUG	20	TCAAGGCAGTGGATTGTGA	IIIIIIIIIIIIIIIIIII	0
307281	24	+	trnH-GUG	20	TCAAGGCAGTGGATTGT	IIIIIIIIIIIIIIIII	0
366686	1	+	trnH-GUG	20	TCAAGGCAGTGGATTGTGAATCC	IIIIIIIIIIIIIIIIIIIIIII	0
371252	3	+	trnH-GUG	20	TCAAGGCAGTGGATTGTGAATC	IIIIIIIIIIIIIIIIIIIIII	0
64290	2	+	trnH-GUG	21	CAAGGCAGTGGATTGTGA	IIIIIIIIIIIIIIIIII	0
131087	32	+	trnH-GUG	21	CAAGGCAGTGGATTGTG	IIIIIIIIIIIIIIIII	0
153772	4	+	trnH-GUG	21	CAAGGCAGTGGATTGTGAATCC	IIIIIIIIIIIIIIIIIIIIII	0
239074	1	+	trnH-GUG	21	CAAGGCAGTGGATTGTGAATCCACCA	IIIIIIIIIIIIIIIIIIIIIIIIII	0
267002	14	+	trnH-GUG	21	CAAGGCAGTGGATTGTGAATC	IIIIIIIIIIIIIIIIIIIII	0
267003	1	+	trnH-GUG	21	CAAGGCAGTGGATTGTGAATA	IIIIIIIIIIIIIIIIIIIII	0	20:C>A
337955	9	+	trnH-GUG	21	CAAGGCAGTGGATTGTGAAT	IIIIIIIIIIIIIIIIIIII	0
365612	2	+	trnH-GUG	21	CAAGGCAGTGGATTGTGAA	IIIIIIIIIIIIIIIIIII	0
81	2	+	trnH-GUG	22	AAGGCAGTGGATTGTGAATCC	IIIIIIIIIIIIIIIIIIIII	0
145218	2	+	trnH-GUG	22	AAGGCAGTGGATTGTGA	IIIIIIIIIIIIIIIII	0
154305	2	+	trnH-GUG	22	AAGGCAGTGGATTGTGAATCCA	IIIIIIIIIIIIIIIIIIIIII	0
200832	2	+	trnH-GUG	22	AAGGCAGTGGATTGTGAA	IIIIIIIIIIIIIIIIII	0
277178	2	+	trnH-GUG	22	AAGGCAGTGGATTGTGAATC	IIIIIIIIIIIIIIIIIIII	0
305259	5	+	trnH-GUG	22	AAGGCAGTGGATTGTGAAT	IIIIIIIIIIIIIIIIIII	0
255544	28	+	trnH-GUG	23	AGGCAGTGGATTGTGAATC	IIIIIIIIIIIIIIIIIII	0
290025	6	+	trnH-GUG	23	AGGCAGTGGATTGTGAA	IIIIIIIIIIIIIIIII	0
383022	8	+	trnH-GUG	23	AGGCAGTGGATTGTGAATCC	IIIIIIIIIIIIIIIIIIII	0
410902	7	+	trnH-GUG	23	AGGCAGTGGATTGTGAAT	IIIIIIIIIIIIIIIIII	0
54411	1	+	trnH-GUG	24	GGCAGTGGATTGTGAAT	IIIIIIIIIIIIIIIII	0
361406	2	+	trnH-GUG	24	GGCAGTGGATTGTGAATC	IIIIIIIIIIIIIIIIII	0
425155	1	+	trnH-GUG	25	GCAGTGGATTGTGAATC	IIIIIIIIIIIIIIIII	0
320468	1	+	trnH-GUG	27	AGTGGATTGTGAATCCA	IIIIIIIIIIIIIIIII	0
169099	1	+	trnH-GUG	29	TGGATTGTGAATCCACCATGCGCGG	IIIIIIIIIIIIIIIIIIIIIIIII	0
111557	1	+	trnH-GUG	34	TGTGAATCCACCATGCGC	IIIIIIIIIIIIIIIIII	0
122618	1	+	trnH-GUG	37	GAATCCACCATGCGCGGGT	IIIIIIIIIIIIIIIIIII	0
439802	1	+	trnH-GUG	38	AATCCACCATGCGCGGGTTCA	IIIIIIIIIIIIIIIIIIIII	0
41030	1	+	trnH-GUG	44	CCATGCGCGGGTTCAATTCCCGCAAA	IIIIIIIIIIIIIIIIIIIIIIIIII	0	22:T>C,23:C>A,24:G>A,25:T>A
278417	2	+	trnH-GUG	44	CCATGCGCGGGTTCAATTCCCGTCG	IIIIIIIIIIIIIIIIIIIIIIIII	0
2058	7	+	trnH-GUG	46	ATGCGCGGGTTCAATTCCCGTCG	IIIIIIIIIIIIIIIIIIIIIII	0
2060	1	+	trnH-GUG	46	ATGCGCGGGTTCAATTCCCGTCA	IIIIIIIIIIIIIIIIIIIIIII	0	22:G>A
69423	1	+	trnH-GUG	46	ATGCGCGGGTTCAATTCC	IIIIIIIIIIIIIIIIII	0
83876	31	+	trnH-GUG	46	ATGCGCGGGTTCAATTCCCGTCGT	IIIIIIIIIIIIIIIIIIIIIIII	0
83893	1	+	trnH-GUG	46	ATGCGCGGGTTCAATTCCCGTCGC	IIIIIIIIIIIIIIIIIIIIIIII	0	23:T>C
193574	1	+	trnH-GUG	46	ATGCGCGGGTTCAATTCCCG	IIIIIIIIIIIIIIIIIIII	0
303264	1	+	trnH-GUG	46	ATGCGCGGGTTCAATTCCCGGCGC	IIIIIIIIIIIIIIIIIIIIIIII	0	20:T>G,23:T>C
369751	1	+	trnH-GUG	46	ATGCGCGGGTTCAATTCCCGT	IIIIIIIIIIIIIIIIIIIII	0
334267	2	+	trnH-GUG	47	TGCGCGGGTTCAATTCCCGTC	IIIIIIIIIIIIIIIIIIIII	0
89729	1	+	trnH-GUG	54	GTTCAATTCCCGTCGTTC	IIIIIIIIIIIIIIIIII	0
153448	2	+	trnH-GUG	55	TTCAATTCCCGTCGTTC	IIIIIIIIIIIIIIIII	0
197200	1	+	trnH-GUG	55	TTCAATTCCCGTCGTTCG	IIIIIIIIIIIIIIIIII	0
357252	2	+	trnH-GUG	55	TTCAATTCCCGTCGTTCGCC	IIIIIIIIIIIIIIIIIIII	0
