# Supplementary material for: A Transgenic Transcription Factor (TaDREB3) in Barley Affects the Expression of MicroRNAs and Other Small Non-Coding RNAs
Source: PLoS One. 2012 Aug 1;7(8):e42030. doi: 10.1371/journal.pone.0042030 (PMC3409865; doi:10.1371/journal.pone.0042030)
Supplement: Table S16 — Summary of all reads obtained, trimmed, unique or redundant, identified as various classes of small RNAs, unclassified or unassigned from the nuclear genome or from the chloroplast genome in non-transgenic barley (GP) and transgenic barley (GP(TaDREB3)). (XLSX) [file pone.0042030.s016.xlsx]

## Sheet: Summary
GP									GP(TaDREP3)	GP(TaDREP3)
Reads before adapter detection									Reads before adapter detection
Un ique Reads		1241503	Read count	7107714					Un ique Reads	669397	Read count	6818851
Reads after adapter detection									Reads after adapter detection
Un ique Reads		989288	Read count	6227430					Un ique Reads	445672	Read count	5907116
Non-chloroplast reads				Mapped to chlorplast					Non-chloroplast reads				Mapped to chlorplast
Unique	Unique %	Read Count	Read Count %	Unique	Unique %	Read Count	Read Count %		Unique	Unique %	Read Count	Read Count %	Unique	Unique %	Read Count	Read Count %
958901	96.9284	3575645	57.4177	30387	3.0716	2651785	42.5823		422195	94.7322	2585109	43.7626	23477	5.26778	3322007	56.2374
Mature (Unique)
580	0.0604859	589912	16.4981	0	0	0	0		385	0.0911901	407241	15.7533	0	0	0	0
Mature (all - including multiple mappings)
937	0.097716	603300	16.8725	0	0	0	0		580	0.137377	412610	15.961	0	0	0	0
Homologous mature (unique)
595	0.0620502	49668	1.38906	16	0.0526541	29	0.0010936		406	0.0961641	32506	1.25743	8	0.0340759	19	0.000571943
Homologous mature (all - including multiple mappings)
973	0.10147	75328	2.1067	16	0.0526541	29	0.0010936		687	0.162721	48413	1.87276	8	0.0340759	19	0.000571943
Rfam
36517	3.80821	76340	2.135	936	3.08026	2820	0.106343		21464	5.08391	44256	1.71196	908	3.86762	3607	0.108579
tRNA
2315	0.241422	310420	8.68151	2811	9.25067	2257662	85.1374		1331	0.315257	112210	4.34063	1924	8.19525	3138472	94.4752
TEs
17104	1.78371	29579	0.827235	2071	6.81541	16682	0.629086		5842	1.38372	9771	0.377972	1955	8.3273	15913	0.479018
HVGI (CDS annotation)
77949	8.12899	509964	14.2622	16738	55.0828	299472	11.2932		40797	9.66307	234821	9.0836	13945	59.3986	116996	3.52185
HVGI (CDS annotation) antistrand
25437	2.65272	136268	3.811	4105	13.5091	8161	0.307755		11763	2.78615	94085	3.6395	2634	11.2195	6674	0.200903
Unasigned reads
785056	81.8704	1805953	50.5071	4461	14.6806	68937	2.59965		335195	79.3934	1618775	62.6192	2892	12.3184	43632	1.31342
HVGI (CDS annotation) antistrand (all reads)
69130	7.20929	475488	13.298	14023	46.148	2278935	85.9397		36491	8.64316	253242	9.79618	12125	51.6463	3170214	95.4307
Antistrand HVGI mapped to genome elements (TE, tRNA, etc.) --- putative siRNA normalized to the number of reads mapped to HVGI antistrand
39293	56.8393	337188	70.9141	9164	65.3498	2271080	99.6553		22600	61.9331	157764	62.2977	8821	72.7505	3163884	99.8003
Antistrand HVGI mapped to genome elements (TE, tRNA, etc.) --- putative siRNA normalized to the total number
39293	4.09771	337188	9.43013	9164	30.1576	2271080	85.6434		22600	5.35298	157764	6.1028	8821	37.5729	3163884	95.2401
